# Supplementary material for: A revision of Xylopia L. (Annonaceae): the species of Tropical Africa
Source: PhytoKeys. 2018 Apr 24;97:1–252. doi: 10.3897/phytokeys.97.20975 (PMC10865103; doi:10.3897/phytokeys.97.20975)
Supplement: XML Treatment for Xylopia africana [file phytokeys.97.20975-treatment3.xml]

<!DOCTYPE tp:taxon-treatment
  PUBLIC "-//TaxonX//DTD Taxonomic Treatment Publishing DTD v0 20100105//EN" "tax-treatment-NSO.dtd">
<tp:taxon-treatment xmlns:tp="http://www.plazi.org/taxpub"><tp:treatment-meta><kwd-group><label>Taxon classification</label><kwd>
              <named-content content-type="kingdom">Plantae</named-content>
            </kwd><kwd>
              <named-content content-type="order">Magnoliales</named-content>
            </kwd><kwd>
              <named-content content-type="family">Annonaceae</named-content>
            </kwd></kwd-group><mixed-citation publication-type="journal"><person-group><name><surname>Johnson</surname><given-names>David M.</given-names></name><name><surname>Murray</surname><given-names>Nancy A.</given-names></name></person-group><article-title>A revision of <italic><tp:taxon-name><tp:taxon-name-part taxon-name-part-type="genus" reg="Xylopia">Xylopia</tp:taxon-name-part></tp:taxon-name></italic> L. (<tp:taxon-name><tp:taxon-name-part taxon-name-part-type="genus" reg="Annonaceae">Annonaceae</tp:taxon-name-part></tp:taxon-name>): the species of Tropical Africa</article-title><source>PhytoKeys</source><day>24</day><month>04</month><year>2018</year><volume>97</volume><fpage>1</fpage><lpage>252</lpage><pub-id pub-id-type="doi">10.3897/phytokeys.97.20975</pub-id></mixed-citation></tp:treatment-meta><tp:nomenclature><label>1.</label><tp:taxon-name>
            <object-id xmlns:xlink="http://www.w3.org/1999/xlink" content-type="arpha" xlink:type="simple">3EA19EC5-15ED-5A33-8CD8-D11EF8B55EBB</object-id>
            <tp:taxon-name-part taxon-name-part-type="genus" reg="Xylopia">Xylopia</tp:taxon-name-part>
            <tp:taxon-name-part taxon-name-part-type="species" reg="africana">africana</tp:taxon-name-part>
          </tp:taxon-name><tp:taxon-authority>(Bentham) Oliver, Fl. trop. Afr. 1: 30. 1868.</tp:taxon-authority><xref ref-type="fig" rid="F9">Fig. 9B–F, J, K</xref><tp:nomenclature-citation-list><tp:nomenclature-citation><tp:taxon-name>
                <tp:taxon-name-part taxon-name-part-type="genus" reg="Melodorum">Melodorum</tp:taxon-name-part>
                <tp:taxon-name-part taxon-name-part-type="species" reg="africanum">africanum</tp:taxon-name-part>
              </tp:taxon-name><comment>Bentham, Trans. Linn. Soc. 23: 477. 1862.</comment></tp:nomenclature-citation><tp:nomenclature-citation><tp:taxon-name>
                <tp:taxon-name-part taxon-name-part-type="genus" reg="Xylopicrum">Xylopicrum</tp:taxon-name-part>
                <tp:taxon-name-part taxon-name-part-type="species" reg="africanum">africanum</tp:taxon-name-part>
              </tp:taxon-name><comment>(Bentham) Kuntze, Revis. gen. pl. 1: 8. 1891.</comment></tp:nomenclature-citation><tp:nomenclature-citation><tp:taxon-name>
                <tp:taxon-name-part taxon-name-part-type="genus" reg="Fissistigma">Fissistigma</tp:taxon-name-part>
                <tp:taxon-name-part taxon-name-part-type="species" reg="africanum">africanum</tp:taxon-name-part>
              </tp:taxon-name><comment>(Bentham) Merrill, Philipp. J. Sci. 15: 130. 1919. Type. CAMEROON. Southwest Region, Camer[oon] Mount., Feb 1862, <italic>G. Mann 1193</italic> (lectotype, here designated: K! [000105591]; isolectotypes: GH—2 sheets! K! [000105592], P! [00169119], U! [0095511]). </comment></tp:nomenclature-citation></tp:nomenclature-citation-list></tp:nomenclature><tp:treatment-sec sec-type="description" id="SECID0ESHFK"><title>Description.</title><p><bold><italic>Tree</italic></bold> up to 20 m tall, d.b.h. ca. 30 cm, stilt roots emerging from the trunk up to 2 m above base. <bold><italic>Twigs</italic></bold> brown, fine appressed-pubescent, the hairs 0.2–0.3 mm long; nodes occasionally with two axillary branches. <bold><italic>Leaf</italic></bold> with larger blades 6.3–15.4 cm long, 2.9–7.9 cm wide, subcoriaceous to coriaceous, discolorous, much paler abaxially <italic>in vivo</italic>, obovate, occasionally oblong or elliptic, apex short-acuminate to cuspidate, the acumen 2–10 mm long, base cuneate and decurrent on petiole, glabrous adaxially, fine appressed-pubescent abaxially; midrib plane to slightly impressed adaxially, raised abaxially, secondary veins weakly brochidodromous, 10–13 per side, diverging at 60–65° from the midrib, raised on both surfaces, higher-order veins forming a conspicuous reticulum that is slightly raised adaxially and strongly raised abaxially; petiole 6.4–9 mm long, semi-terete or canaliculate, appressed-pubescent to glabrate. <bold><italic>Inflorescences</italic></bold> axillary, 1–2-flowered, when 2-flowered the pedicels arising side by side from the axil, appressed-pubescent; pedicels 6.4–10.5 mm long, 0.7–1.6 mm thick; bracts 2, one to either side of midpoint, persistent, 1.2–3 mm long, broadly ovate to semicircular, apex obtuse to rounded, lower bract usually bifid from tearing down the center as the inflorescence enlarges; buds broadly ovoid, apex obtuse. <bold><italic>Sepals</italic></bold> erect or slightly spreading at anthesis, 1/10–1/5-connate, 4.5–7 mm long, 4.6–5.5 mm wide, coriaceous, ovate to triangular, apex acute, appressed-pubescent abaxially. <bold><italic>Petals</italic></bold> yellow to yellow-orange <italic>in vivo</italic>; outer petals more or less erect at anthesis, 8.2–9.5 mm long, 3.0–4.5 mm wide at base, 6.2–7.1 mm wide at midpoint, fleshy, ovate, apex acute to nearly rounded, concave in basal half adaxially, appressed-pubescent except for glabrous adaxial concavity; inner petals more or less erect at anthesis, 5.9–8.3 mm long, 1–2.6 mm wide at base, 3–3.9 mm wide at midpoint, chartaceous, narrowly rhombic to elliptic, apex acuminate or acute, base with undifferentiated margin, pubescent at apex, with finer pubescence extending into upper portion of concavity and base of concavity glabrous adaxially, pubescent at apex but otherwise glabrous abaxially. <bold><italic>Stamens</italic></bold> 100–120; fertile stamens 1.6–2.9 mm long, oblong to clavate, apex of connective 0.4–0.6 mm long, shieldlike, overhanging anther thecae, erect-pubescent, anthers 5–9-locellate, filament 0.5–1 mm long; outer staminodes 1.3–1.8 mm long, wedge-shaped to quadrate, apex obtuse to truncate; inner staminodes 2.8–3.4 mm long, clavate, apex rounded; staminal cone 1.8–2.7 mm in diameter, 0.6–0.8 mm <!--PageBreak-->high, concealing only the bases of the ovaries, rim laciniate. <bold><italic>Carpels</italic></bold> 9–15; ovaries 1.6–2.1 mm long, linear-oblong, pubescent, stigmas connivent, 3.2–4.6 mm long, linear, verrucose toward base, glabrous. <bold><italic>Torus</italic></bold> flat, 3.4–4 mm in diameter. <bold><italic>Fruit</italic></bold> of up to 10 glabrate monocarps borne on a pedicel 10–18 mm long, 4–5 mm thick, glabrate; torus 8–16 mm in diameter, 5–8 mm high, depressed-globose. <bold><italic>Monocarps</italic></bold> reddish to purplish green with red endocarp <italic>in vivo</italic>, 6.6–10.5 cm long, 1.0–1.4 cm wide, ca. 1.1 cm thick, linear-oblong to cylindrical, occasionally slightly falciform, torulose, apex mucronate, the beak 1–1.5 mm long, base contracted into a stipe 10–18 mm long, 2.5–5 mm thick, verrucose and longitudinally wrinkled; pericarp ca. 0.8 mm thick. <bold><italic>Seeds</italic></bold> in a single row, lying parallel to long axis of monocarp, up to 5 per monocarp, 13–15 mm long, 9–10.5 mm wide, 8.5–9 mm thick, ellipsoid, broadly elliptic in cross-section, truncate at micropylar end, rounded at chalazal end, black, smooth, shiny, raphe/antiraphe plane, micropylar scar ca. 1.5 mm in diameter, circular; sarcotesta absent; aril blood-red <italic>in vivo</italic>, dull orange-brown when dried, brushlike, 8–10 mm in diameter, ca. 4 mm high, fleshy, granular.</p><fig id="F9" position="float" orientation="portrait"><object-id xmlns:xlink="http://www.w3.org/1999/xlink" content-type="doi" xlink:type="simple">10.3897/phytokeys.97.20975.figure9</object-id><object-id xmlns:xlink="http://www.w3.org/1999/xlink" content-type="zenodo_dep_id" xlink:type="simple">1239379</object-id><object-id xmlns:xlink="http://www.w3.org/1999/xlink" content-type="arpha" xlink:type="simple">CB5A5A6D-0C43-5AD4-95A6-91564D61CBA5</object-id><label>Figure 9.</label><caption><p><italic><tp:taxon-name><tp:taxon-name-part taxon-name-part-type="genus" reg="Xylopia">Xylopia</tp:taxon-name-part><tp:taxon-name-part taxon-name-part-type="species" reg="globosa">globosa</tp:taxon-name-part></tp:taxon-name></italic> and <italic><tp:taxon-name><tp:taxon-name-part taxon-name-part-type="genus" reg="Xylopia">X.</tp:taxon-name-part><tp:taxon-name-part taxon-name-part-type="species" reg="africana">africana</tp:taxon-name-part></tp:taxon-name></italic>. <bold>A, G–I</bold><italic><tp:taxon-name><tp:taxon-name-part taxon-name-part-type="genus" reg="Xylopia">X.</tp:taxon-name-part><tp:taxon-name-part taxon-name-part-type="species" reg="globosa">globosa</tp:taxon-name-part></tp:taxon-name></italic><bold>A</bold> Leaf <bold>G</bold> Inner petal, abaxial view, showing keel <bold>H</bold> Inflorescence, showing four buds and one flower with petals fallen <bold>I</bold> Outer petal, adaxial view <bold>B–F, J, K</bold><italic><tp:taxon-name><tp:taxon-name-part taxon-name-part-type="genus" reg="Xylopia">X.</tp:taxon-name-part><tp:taxon-name-part taxon-name-part-type="species" reg="africana">africana</tp:taxon-name-part></tp:taxon-name></italic><bold>B</bold> Seed, lateral view with most of aril appendages fallen <bold>C</bold> Four inflorescences <bold>D</bold> Seed, micropylar end view <bold>E</bold> Inner petal, abaxial view <bold>F</bold> Outer petal, adaxial view <bold>J</bold> Leaf <bold>K</bold> Fruit. <bold>A, G–I</bold> from <italic>Normand s. n.</italic> (P), <bold>B, D, E, F, J, K</bold> from <italic>Letouzey 14551</italic> (WAG) <bold>C</bold> from Thomas <italic>4554</italic> (MO).</p></caption><graphic xmlns:xlink="http://www.w3.org/1999/xlink" xlink:href="phytokeys-97-001_article-20975__-g009.jpg" position="float" orientation="portrait" xlink:type="simple" id="oo_199094.jpg"><uri content-type="original_file" xlink:type="simple">https://binary.pensoft.net/fig/199094</uri></graphic></fig></tp:treatment-sec><tp:treatment-sec sec-type="phenology" id="SECID0EHMFK"><title>Phenology.</title><p>Specimens with flowers have been collected October–March and in May, with buds in August and November, and with fruits in September–January, March, and May.</p></tp:treatment-sec><tp:treatment-sec sec-type="distribution" id="SECID0EMMFK"><title>Distribution</title><p>(Fig. <xref ref-type="fig" rid="F10">10</xref>). Occurs in montane and submontane mossy forests at elevations of 900–2000 m in southeastern Nigeria, southwestern Cameroon, and on the islands of Bioko (Equatorial Guinea) and São Tomé (São Tomé &amp; Principe).</p></tp:treatment-sec><tp:treatment-sec sec-type="Local names" id="SECID0EWMFK"><title>Local names.</title><p>No local names were reported for this species on specimen labels, but <xref ref-type="bibr" rid="B56">Focho et al. (2010)</xref> listed the name “Hweneta (Ghana)” as applied to this species in the Mt. Cameroon area of Cameroon; the name “hwentea” is used widely in Ghana for <italic><tp:taxon-name><tp:taxon-name-part taxon-name-part-type="genus" reg="Xylopia">Xylopia</tp:taxon-name-part><tp:taxon-name-part taxon-name-part-type="species" reg="aethiopica">aethiopica</tp:taxon-name-part></tp:taxon-name></italic>.</p></tp:treatment-sec><tp:treatment-sec sec-type="material" id="SECID0ELNFK"><title>Additional specimens examined.</title><p><bold>NIGERIA.</bold> Cross River: Obudu District, Obudu Plateau, 18 Mar 1964 (fl), <italic>Hopkins FHI 54307</italic> (WAG); Ogoja Province, Sonkwala area of Obudu Division, grass plateau above Ikwette, 5200 ft, 28 Dec 1948 (fl, fr), <italic>Savory &amp; Keay FHI 25179</italic> (K); Northern Ranges, Obudu Ranch, SE State, ca. 5200’, 4 Jan 1973 (fl), <italic>Lock GC43569</italic> (K); Boshi Extension Forest Reserve, <named-content xmlns:xlink="http://www.w3.org/1999/xlink" content-type="dwc:verbatimCoordinates" xlink:type="simple"><named-content content-type="geo-json" specific-use="{&#34;type&#34;:&#34;Point&#34;,&#34;coordinates&#34;:[9.333333,6.333333]}" id="NCID0E3NFK" xlink:type="simple">6°20'N, 9°20'E</named-content></named-content>, alt. ca. 1600 m, 23 May 1971 (fl, fr), <italic>van Meer 1768</italic> (WAG—2 sheets). <bold>CAMEROON.</bold> North: Chaîne de Nkohom à 42 km SSW de Ndiki, 14 Nov 1983 (buds, fr), <italic>Nkongmeneck 580</italic> (P).—Northwest: Gazette Bali Ngemba F. R., <named-content xmlns:xlink="http://www.w3.org/1999/xlink" content-type="dwc:verbatimCoordinates" xlink:type="simple"><named-content content-type="geo-json" specific-use="{&#34;type&#34;:&#34;Point&#34;,&#34;coordinates&#34;:[10.096333,5.800333]}" id="NCID0EKOFK" xlink:type="simple">5°48.02'N, 10°05.78'E</named-content></named-content>, 1700 m, 14 Nov 2000 (buds, fr), <italic>Cheek 10527</italic> (K, MO); West Division, Gazette Bali Ngemba F. R., <named-content xmlns:xlink="http://www.w3.org/1999/xlink" content-type="dwc:verbatimCoordinates" xlink:type="simple"><named-content content-type="geo-json" specific-use="{&#34;type&#34;:&#34;Point&#34;,&#34;coordinates&#34;:[10.083333,5.816667]}" id="NCID0EUOFK" xlink:type="simple">5°49'N, 10°05'E</named-content></named-content>, 1600 m, Mantum, 5 Oct 2001 (fr), <italic>Onana 1825</italic> (K), <italic>Onana 1835</italic> (K); Bali Ngemba F. R., <named-content xmlns:xlink="http://www.w3.org/1999/xlink" content-type="dwc:verbatimCoordinates" xlink:type="simple"><named-content content-type="geo-json" specific-use="{&#34;type&#34;:&#34;Point&#34;,&#34;coordinates&#34;:[10.092833,5.826500]}" id="NCID0EAPFK" xlink:type="simple">5°49.59'N, 10°05.57'E</named-content></named-content>, 1700 m, 9 Nov 2000 (bud), <italic>Tadjouteu 410</italic> (K).—Southwest: Buea, 1906 (fl, fr), <italic>Deistel 154</italic> (A, BM, P); without definite locality, s. d. (fr), <italic>Deistel 454</italic> (GH); Buea, 1000 m, <italic>Lehmbach 41</italic> (B); Buea, <italic>Lehmbach 137a</italic> (B, M); Monts Rumpi-Rata Mount, 1788 m, 2 km au SW de Dikome Balua, 35 km NNW Kumba, 24 Mar 1976 (fl, fr), <italic>Letouzey 14551</italic> (K—2 sheets, MO, P, WAG); Buea, 3000 ft., <italic>Maitland 233</italic> (K, PRC); Cameroon Mountain, Buea area, 3–4000’, 1930 (fl, fr), <italic>Maitland s. n.</italic> (K); Mt. <!--PageBreak-->Cameroun, NW de Buèa, 13 Mar 1981 (st), <italic>Meijer 15378</italic> (DSM, K, MO); southern slope of Mount Cameroon above Batoke, <named-content xmlns:xlink="http://www.w3.org/1999/xlink" content-type="dwc:verbatimCoordinates" xlink:type="simple"><named-content content-type="geo-json" specific-use="{&#34;type&#34;:&#34;Point&#34;,&#34;coordinates&#34;:[9.083333,4.133333]}" id="NCID0E3PFK" xlink:type="simple">4°08'N, 9°05'E</named-content></named-content>, 900-2000 m, 9–20 Jan 1984 (fl), <italic>Thomas 2981</italic> (K, MO); forest in the Rumpi Hills, near Dikome Balue, <named-content xmlns:xlink="http://www.w3.org/1999/xlink" content-type="dwc:verbatimCoordinates" xlink:type="simple"><named-content content-type="geo-json" specific-use="{&#34;type&#34;:&#34;Point&#34;,&#34;coordinates&#34;:[9.883333,4.883333]}" id="NCID0EGQFK" xlink:type="simple">4°53'N, 9°53'E</named-content></named-content>, Mar 1984 (fl), <italic>Thomas 3305</italic> (K, MO, P, WAG); savanna with forest galleries near Aguosho, 10 km SSW of Akwaya, <named-content xmlns:xlink="http://www.w3.org/1999/xlink" content-type="dwc:verbatimCoordinates" xlink:type="simple"><named-content content-type="geo-json" specific-use="{&#34;type&#34;:&#34;Point&#34;,&#34;coordinates&#34;:[9.466667,6.300000]}" id="NCID0EQQFK" xlink:type="simple">6°18'N, 9°28'E</named-content></named-content>, 1200 m, 19-20 Mar 1985 (fl), <italic>Thomas 4554</italic> (MO, P); Limbe District, Fako Division, Mt. Etinde, N face of N ridge, ca. 1220 m, 24 Oct 1992 (fl, fr), <italic>Wheatley 605</italic> (P).—West: Route Batcha-Batschingou (22 km ESE Bafang), 23 Nov 1974 (fl, fr), <italic>Letouzey 13300</italic> (K, MO–2 sheets, P, WAG); Region M’Bamileke [“M’Bamileleke”], 19 Dec 1957 (fr), <italic>de Wit 7947</italic> (WAG—3 sheets). <bold>EQUATORIAL GUINEA.</bold> Bioko: entre Moca y el cruce Luba—Riaba, 1400 m, (st), <italic>Fernández Casas 11693</italic> (K); entre Moca y Riaba por el camino viejo, 1280 m, 20 Feb 1989 (fl, fr), <italic>Fernández Casas 11823</italic> (K); entre Moca y el lago Loreto, 1510 m, 21 Feb 1989 (fl, fr), <italic>Fernández Casas 11884</italic> (K); Finca Puente, carretera de Usola a Moná, km 17, 20 Jan 1947 (fr), <italic>Guinea 1658</italic> (MO); Biao Peak Trail, Pt 128-Pt 130, <named-content xmlns:xlink="http://www.w3.org/1999/xlink" content-type="dwc:verbatimCoordinates" xlink:type="simple"><named-content content-type="geo-json" specific-use="{&#34;type&#34;:&#34;Point&#34;,&#34;coordinates&#34;:[8.652640,-3.362720]}" id="NCID0EKRFK" xlink:type="simple">3.36272°S, 8.65264°E</named-content></named-content>, 1500 m, 13 Mar 2007 (fl, fr), <italic>Luke et al. 11858</italic> (K); Bioko Sul, Balacha North Trail, <named-content xmlns:xlink="http://www.w3.org/1999/xlink" content-type="dwc:verbatimCoordinates" xlink:type="simple"><named-content content-type="geo-json" specific-use="{&#34;type&#34;:&#34;Point&#34;,&#34;coordinates&#34;:[8.666900,3.379700]}" id="NCID0EURFK" xlink:type="simple">3.3797°N, 8.6669°E</named-content></named-content>, 1300 m, 28 Sep 2009 (fr), <italic>Luke 13606</italic> (MO). <bold>SAO TOME &amp; PRINCIPE.</bold> Vila José, NW of Ribeira Peixe, track between Vila José and Cão Grande, 150–250 m, 21 Jan 1980 (fl, fr), <italic>de Wilde et al. 220</italic> (P, WAG—2 sheets); Island of St. Thomas, rec. Nov 1861 (fr), <italic>Mann s. n.</italic> (K-000199061, K-000199062, K-000199063, P-00169118 as <italic>Mann 1193</italic>); Ins. S. Thome in sinu Biafra, ad Fazenda do Monte Coffé, 1860 (fl, yg fr in drawing), <italic>Welwitsch 764</italic> (BM).</p><p><italic><tp:taxon-name><tp:taxon-name-part taxon-name-part-type="genus" reg="Xylopia">Xylopia</tp:taxon-name-part><tp:taxon-name-part taxon-name-part-type="species" reg="africana">africana</tp:taxon-name-part></tp:taxon-name></italic> is most similar to <italic><tp:taxon-name><tp:taxon-name-part taxon-name-part-type="genus" reg="Xylopia">Xylopia</tp:taxon-name-part><tp:taxon-name-part taxon-name-part-type="species" reg="staudtii">staudtii</tp:taxon-name-part></tp:taxon-name></italic>. It is a smaller tree that can be distinguished by its larger sepals, obtuse outer petal apices, and red arils on the seeds. <xref ref-type="bibr" rid="B92">Keay (1954–1958</xref>, <xref ref-type="bibr" rid="B93">1989</xref>) indicated that the leaf veins of <italic><tp:taxon-name><tp:taxon-name-part taxon-name-part-type="genus" reg="Xylopia">X.</tp:taxon-name-part><tp:taxon-name-part taxon-name-part-type="species" reg="africana">africana</tp:taxon-name-part></tp:taxon-name></italic> are dark crimson <!--PageBreak-->on the underside of the leaves, but this has not been reported by other collectors and we did not observe this characteristic in dried specimens. The label of <italic>Cheek 10527</italic> described the fresh leaves as “nearly white below” and the leaves of dried specimens usually have a uniform tan color abaxially. <italic><tp:taxon-name><tp:taxon-name-part taxon-name-part-type="genus" reg="Xylopia">Xylopia</tp:taxon-name-part><tp:taxon-name-part taxon-name-part-type="species" reg="africana">africana</tp:taxon-name-part></tp:taxon-name></italic> also resembles <italic><tp:taxon-name><tp:taxon-name-part taxon-name-part-type="genus" reg="Xylopia">X.</tp:taxon-name-part><tp:taxon-name-part taxon-name-part-type="species" reg="globosa">globosa</tp:taxon-name-part></tp:taxon-name></italic>, but has smaller obovate leaves, obtuse ovate outer petals, and lacks a keel on the abaxial surface of the inner petals.</p><p><italic><tp:taxon-name><tp:taxon-name-part taxon-name-part-type="genus" reg="Xylopia">Xylopia</tp:taxon-name-part><tp:taxon-name-part taxon-name-part-type="species" reg="africana">africana</tp:taxon-name-part></tp:taxon-name></italic> occupies a unique habitat among African <italic><tp:taxon-name><tp:taxon-name-part taxon-name-part-type="genus" reg="Xylopia">Xylopia</tp:taxon-name-part></tp:taxon-name></italic> species, occurring in mossy submontane to lower montane forest, reaching elevations of 2000 m. Bryophytes attached to the branches of several collections of <italic><tp:taxon-name><tp:taxon-name-part taxon-name-part-type="genus" reg="Xylopia">X.</tp:taxon-name-part><tp:taxon-name-part taxon-name-part-type="species" reg="africana">africana</tp:taxon-name-part></tp:taxon-name></italic> (particularly conspicuous on the specimen <italic>Nkongmeneck 580</italic>) suggest the high humidity of the forests in which it grows. Associated species at one site in Cameroon included <italic><tp:taxon-name><tp:taxon-name-part taxon-name-part-type="genus" reg="Carapa">Carapa</tp:taxon-name-part><tp:taxon-name-part taxon-name-part-type="species" reg="grandiflora">grandiflora</tp:taxon-name-part></tp:taxon-name></italic>, <italic><tp:taxon-name><tp:taxon-name-part taxon-name-part-type="genus" reg="Garcinia">Garcinia</tp:taxon-name-part></tp:taxon-name></italic> spp., <italic><tp:taxon-name><tp:taxon-name-part taxon-name-part-type="genus" reg="Psychotria">Psychotria</tp:taxon-name-part></tp:taxon-name></italic> spp., and <italic><tp:taxon-name><tp:taxon-name-part taxon-name-part-type="genus" reg="Syzygium">Syzygium</tp:taxon-name-part><tp:taxon-name-part taxon-name-part-type="species" reg="staudtii">staudtii</tp:taxon-name-part></tp:taxon-name></italic> (<italic>Letouzey 14551</italic>). Soils in the forests in which the plants grow are acidic and sandy, with variable mineral nutrient composition (<xref ref-type="bibr" rid="B57">Fonge et al. 2013</xref>). <italic><tp:taxon-name><tp:taxon-name-part taxon-name-part-type="genus" reg="Xylopia">Xylopia</tp:taxon-name-part><tp:taxon-name-part taxon-name-part-type="species" reg="africana">africana</tp:taxon-name-part></tp:taxon-name></italic> is a canopy tree confined to these forests and is one of many endemic plant species threatened by continued clearing of the forests for agriculture (<xref ref-type="bibr" rid="B132">Onana and Cheek 2011</xref>, <xref ref-type="bibr" rid="B57">Fonge et al. 2013</xref>). It is one of the few <italic><tp:taxon-name><tp:taxon-name-part taxon-name-part-type="genus" reg="Xylopia">Xylopia</tp:taxon-name-part></tp:taxon-name></italic> species with a distribution extending to islands in the Gulf of Guinea, where it occurs on Bioko and São Tomé. On the former, it is found at elevations above 1200 m, while the collection <italic>de Wilde et al. 220</italic> from São Tomé gives an elevation of only 150–250 m and a habitat of “old secondary forest with remnants of primary forest.”</p><p>The collection <italic>de Wit 7947</italic> appears to be a mixed collection. Leaves in packets and some of the monocarps are <italic><tp:taxon-name><tp:taxon-name-part taxon-name-part-type="genus" reg="Xylopia">X.</tp:taxon-name-part><tp:taxon-name-part taxon-name-part-type="species" reg="africana">africana</tp:taxon-name-part></tp:taxon-name></italic>, but some detached monocarps in packets have much smaller seeds oriented obliquely to the long axis of the monocarp and may be those of <italic><tp:taxon-name><tp:taxon-name-part taxon-name-part-type="genus" reg="Xylopia">X.</tp:taxon-name-part><tp:taxon-name-part taxon-name-part-type="species" reg="thomsonii">thomsonii</tp:taxon-name-part></tp:taxon-name></italic>, which was collected by de Wit as <italic>de Wit Herb. 7952</italic> (WAG).</p><p>Bentham gave the type information as from “Island of S. Thomas off the West Coast, and Cameroon Mountain, at 4000 feet (<italic>G. Mann</italic>).” The specimen <italic>Mann 1193</italic> at K (ex Herb. Hook., K-000105591) from the “Cameroon Mountain 4000 ft” locality, collected in Feb. 1862, has a flower and relatively small leaves, as well as sketches, presumably by Bentham, of stamens, carpels, and petals mounted on the sheet. This specimen is chosen as the lectotype. A second sheet at K (K-000105592), stamped Herb. Hook., is also numbered <italic>Mann 1193</italic> from the same location and date, has flowers and relatively small leaves and is considered an isolectotype. The other sheets at Kew collected by Mann (K-000199061, K-000199062, and K-000199063) all labeled as having come from “St. Thomas,” have no collection number, have leaves that are larger than those of the lectotype specimens, and have fruits.</p><p>There are two sheets at P. A sheet numbered 1193 and labeled Cameroon Mt, <italic>Mann</italic>, 1862, has fruits and larger leaves. A second sheet has a specimen with flowers and smaller leaves and a printed ticket giving the S. Thomas locality but no collection number. The two labels seem to have become reversed in the distribution of the duplicates. We consider the lectotype material to be the specimens with smaller leaves and flowers whatever collection number or locality may be indicated on the sheet, as they all seem to represent the same gathering.</p><!--PageBreak--></tp:treatment-sec><tp:treatment-sec><!--Section generated to contain objects referenced in tp:taxon-treatment.--><fig id="F10" position="float" orientation="portrait"><object-id xmlns:xlink="http://www.w3.org/1999/xlink" content-type="doi" xlink:type="simple">10.3897/phytokeys.97.20975.figure10</object-id><object-id xmlns:xlink="http://www.w3.org/1999/xlink" content-type="zenodo_dep_id" xlink:type="simple">1239285</object-id><object-id xmlns:xlink="http://www.w3.org/1999/xlink" content-type="arpha" xlink:type="simple">B0BBD368-E95B-5487-ADC4-EAC775781FCF</object-id><label>Figure 10.</label><caption><p>Distributions of <italic><tp:taxon-name><tp:taxon-name-part taxon-name-part-type="genus" reg="Xylopia">Xylopia</tp:taxon-name-part><tp:taxon-name-part taxon-name-part-type="species" reg="africana">africana</tp:taxon-name-part></tp:taxon-name></italic>, <italic><tp:taxon-name><tp:taxon-name-part taxon-name-part-type="genus" reg="Xylopia">X.</tp:taxon-name-part><tp:taxon-name-part taxon-name-part-type="species" reg="globosa">globosa</tp:taxon-name-part></tp:taxon-name></italic>, and <italic><tp:taxon-name><tp:taxon-name-part taxon-name-part-type="genus" reg="Xylopia">X.</tp:taxon-name-part><tp:taxon-name-part taxon-name-part-type="species" reg="staudtii">staudtii</tp:taxon-name-part></tp:taxon-name></italic>. Bolder lines represent country borders, fainter lines lakes and major rivers.</p></caption><graphic xmlns:xlink="http://www.w3.org/1999/xlink" xlink:href="phytokeys-97-001_article-20975__-g010.jpg" position="float" orientation="portrait" xlink:type="simple" id="oo_199095.jpg"><uri content-type="original_file" xlink:type="simple">https://binary.pensoft.net/fig/199095</uri></graphic></fig></tp:treatment-sec><ref-list><ref id="B56"><mixed-citation xmlns:xlink="http://www.w3.org/1999/xlink" xlink:type="simple"><person-group><name name-style="western"><surname>Focho</surname><given-names>DA</given-names></name><name name-style="western"><surname>Egbe</surname><given-names>EG</given-names></name><name name-style="western"><surname>Chuyong</surname><given-names>GB</given-names></name><name name-style="western"><surname>Fongod</surname><given-names>AGN</given-names></name><name name-style="western"><surname>Fonge</surname><given-names>BA</given-names></name><name name-style="western"><surname>Ndam</surname><given-names>WT</given-names></name><name name-style="western"><surname>Youssoufa</surname><given-names>BM</given-names></name></person-group> (<year>2010</year>) <article-title>An ethnobotanical investigation of the <tp:taxon-name><tp:taxon-name-part taxon-name-part-type="genus">Annonaceae</tp:taxon-name-part></tp:taxon-name> on Mount Cameroon.</article-title><source>Journal of Medicinal Plants Research</source><volume>4</volume>(<issue>20</issue>): <fpage>2148</fpage>–<lpage>2158</lpage>.</mixed-citation></ref><ref id="B92"><mixed-citation xmlns:xlink="http://www.w3.org/1999/xlink" xlink:type="simple"><person-group><name name-style="western"><surname>Keay</surname><given-names>RWJ</given-names></name></person-group> (<year>1954–1958</year>) <source>Flora of West Tropical Africa, second edition, Volume 1.</source><publisher-name>Crown Agents for Oversea Governments and Administrations</publisher-name>, <publisher-loc>London</publisher-loc>, <size units="page">828 pp</size>.</mixed-citation></ref><ref id="B93"><mixed-citation xmlns:xlink="http://www.w3.org/1999/xlink" xlink:type="simple"><person-group><name name-style="western"><surname>Keay</surname><given-names>RWJ</given-names></name></person-group> (<year>1989</year>) <source>Trees of Nigeria.</source><publisher-name>Clarendon (Oxford University) Press</publisher-name>, <publisher-loc>Oxford</publisher-loc>, <size units="page">486 pp</size>.</mixed-citation></ref><ref id="B57"><mixed-citation xmlns:xlink="http://www.w3.org/1999/xlink" xlink:type="simple"><person-group><name name-style="western"><surname>Fonge</surname><given-names>BA</given-names></name><name name-style="western"><surname>Tchetcha</surname><given-names>DJ</given-names></name><name name-style="western"><surname>Nkembi</surname><given-names>L</given-names></name></person-group> (<year>2013</year>) Diversity, distribution, and abundance of plants in Lewoh-Lebang in the Lebialem Highlands of southwestern Cameroon. International Journal of Biodiversity 2013: 642579, 1–13. <ext-link xlink:type="simple" ext-link-type="doi" xlink:href="10.1155/2013/642579">https://doi.org/10.1155/2013/642579</ext-link></mixed-citation></ref><ref id="B132"><mixed-citation xmlns:xlink="http://www.w3.org/1999/xlink" xlink:type="simple"><person-group><name name-style="western"><surname>Onana</surname><given-names>JM</given-names></name><name name-style="western"><surname>Cheek</surname><given-names>M</given-names></name></person-group> (<year>2011</year>) <source>Red Data Book of the flowering plants of Cameroon: IUCN global assessments.</source><publisher-name>Kew Publishing</publisher-name>, <publisher-loc>Royal Botanic Gardens, Kew</publisher-loc>, <size units="page">578 pp</size>.</mixed-citation></ref></ref-list></tp:taxon-treatment>
