# Supplementary material for: A revision of Xylopia L. (Annonaceae): the species of Tropical Africa
Source: PhytoKeys. 2018 Apr 24;97:1–252. doi: 10.3897/phytokeys.97.20975 (PMC10865103; doi:10.3897/phytokeys.97.20975)
Supplement: XML Treatment for Xylopia globosa [file phytokeys.97.20975-treatment4.xml]

<!DOCTYPE tp:taxon-treatment
  PUBLIC "-//TaxonX//DTD Taxonomic Treatment Publishing DTD v0 20100105//EN" "tax-treatment-NSO.dtd">
<tp:taxon-treatment xmlns:tp="http://www.plazi.org/taxpub"><tp:treatment-meta><kwd-group><label>Taxon classification</label><kwd>
              <named-content content-type="kingdom">Plantae</named-content>
            </kwd><kwd>
              <named-content content-type="order">Magnoliales</named-content>
            </kwd><kwd>
              <named-content content-type="family">Annonaceae</named-content>
            </kwd></kwd-group><mixed-citation publication-type="journal"><person-group><name><surname>Johnson</surname><given-names>David M.</given-names></name><name><surname>Murray</surname><given-names>Nancy A.</given-names></name></person-group><article-title>A revision of <italic><tp:taxon-name><tp:taxon-name-part taxon-name-part-type="genus" reg="Xylopia">Xylopia</tp:taxon-name-part></tp:taxon-name></italic> L. (<tp:taxon-name><tp:taxon-name-part taxon-name-part-type="genus" reg="Annonaceae">Annonaceae</tp:taxon-name-part></tp:taxon-name>): the species of Tropical Africa</article-title><source>PhytoKeys</source><day>24</day><month>04</month><year>2018</year><volume>97</volume><fpage>1</fpage><lpage>252</lpage><pub-id pub-id-type="doi">10.3897/phytokeys.97.20975</pub-id></mixed-citation></tp:treatment-meta><tp:nomenclature><label>2.</label><tp:taxon-name>
            <object-id xmlns:xlink="http://www.w3.org/1999/xlink" content-type="arpha" xlink:type="simple">8B493076-EE81-5B1C-8F62-D4D8EA72C2E7</object-id>
            <tp:taxon-name-part taxon-name-part-type="genus" reg="Xylopia">Xylopia</tp:taxon-name-part>
            <tp:taxon-name-part taxon-name-part-type="species" reg="globosa">globosa</tp:taxon-name-part>
            <object-id xmlns:xlink="http://www.w3.org/1999/xlink" content-type="ipni" xlink:type="simple">urn:lsid:ipni.org:names:60476241-2</object-id>
          </tp:taxon-name><tp:taxon-authority>D. M. Johnson &amp; N. A. Murray</tp:taxon-authority><tp:taxon-status xmlns:xlink="http://www.w3.org/1999/xlink" xlink:type="simple">sp. nov.</tp:taxon-status><xref ref-type="fig" rid="F3">Figs 3A</xref><xref ref-type="fig" rid="F9">, 9A, G–I</xref><!--PageBreak--></tp:nomenclature><tp:treatment-sec sec-type="diagnosis" id="SECID0EN1FK"><title>Diagnosis.</title><p>Species resembling <italic><tp:taxon-name><tp:taxon-name-part taxon-name-part-type="genus" reg="Xylopia">Xylopia</tp:taxon-name-part><tp:taxon-name-part taxon-name-part-type="species" reg="africana">africana</tp:taxon-name-part></tp:taxon-name></italic> in its short broad flowers with outer petals thicker and broader than the inner petals, but differing in the glabrous twigs and leaves, the leaf blades consistently larger (15.7–23.5 cm long, 8.3–11.7 cm wide), the smaller and wider sepals, the more rounded apices of the outer petals, and the conspicuously keeled inner petals.</p><p>Type: GABON. Ogooué-Lolo, Chantier Bambidie (CEB), ca. 70 km E of Lastoursville, 57 km on CEB road to Okondja, <named-content xmlns:xlink="http://www.w3.org/1999/xlink" content-type="dwc:verbatimCoordinates" xlink:type="simple"><named-content content-type="geo-json" specific-use="{&#34;type&#34;:&#34;Point&#34;,&#34;coordinates&#34;:[13.393333,-0.776667]}" id="NCID0ED2FK" xlink:type="simple">0°46.6'S, 13°23.6'E</named-content></named-content>, 325 m, 1 Nov 2005, <italic>M. S. M. Sosef et al. 2180</italic> (holotype: WAG! [1540447]; isotypes: OWU—2 sheets! WAG! [1540446, 1540448, 1540449]).</p></tp:treatment-sec><tp:treatment-sec sec-type="description" id="SECID0EK2FK"><title>Description.</title><p><bold><italic>Small tree or shrub</italic></bold> up to 8 m tall, d.b.h. up to 25 cm, bole cylindrical, knee roots [ex <italic>Sosef et al. 2180</italic>] on lower 0.5 m of trunk; bark light gray, smooth. <bold><italic>Twigs</italic></bold> light brown to gray-brown, eventually reddish brown, glabrous or with a few weak hairs ca. 0.4 mm long and then soon glabrate; nodes with axillary branches not seen. <bold><italic>Leaf</italic></bold> with larger blades 15.7–23.5 cm long, 8.3–11.7 cm wide, subcoriaceous, paler or discolorous abaxially, oblong to oblong-elliptic or oblong-oblanceolate, apex cuspidate, the cusp 3.5–9 mm long, or rarely emarginate, base rounded to broadly cuneate and decurrent on petiole, glabrous on both surfaces; midrib slightly impressed adaxially, raised abaxially, secondary veins weakly brochidodromous, 10–14 per side, diverging at 65–75° from the midrib, slightly raised on both surfaces, higher-order veins indistinct or slightly raised adaxially, plane to slightly raised abaxially, usually forming a conspicuous reticulum on both surfaces; petiole 9–26 mm long, canaliculate adaxially, glabrous. <bold><italic>Inflorescences</italic></bold> axillary, 1–2-flowered, finely appressed-pubescent; peduncle 1 per axil, 3.5–5.2 mm long; pedicels 1–2 per peduncle, 6.7–10.5 mm long, 2.6-2.9 mm thick; bracts 3, evenly spaced on pedicel, persistent, 2.4–4 mm long, broadly ovate to semicircular, apex rounded; buds depressed-globose, apex rounded. <bold><italic>Sepals</italic></bold> spreading at anthesis, 1/3–1/2-connate, 4.8–6 mm long, 7–10 mm wide, coriaceous, crescent-shaped to nearly semicircular, apex rounded or obtuse, sparsely pubescent to glabrate abaxially. <bold><italic>Petals</italic></bold> yellow <italic>in vivo</italic>; outer petals slightly spreading at anthesis, 9–13.4 mm long, 10–10.5 mm wide at base, 8.7–9.3 mm wide at midpoint, fleshy, broadly ovate, apex obtuse to rounded, finely pubescent on both surfaces except for the glabrous adaxial concavity; inner petals slightly spreading at anthesis, 7.8–9.3 mm long, 1.5–1.6 mm wide at base, 3.5–4.7 mm wide at midpoint, chartaceous to coriaceous, narrowly rhombic, deeply concave, strongly keeled abaxially, apex acuminate, base with undifferentiated margin, pubescent at apex on both surfaces but otherwise glabrous and somewhat verrucose. <bold><italic>Stamens</italic></bold> ca. 100; fertile stamens 1.7–2.3 mm long, narrowly oblong, apex of connective 0.5–0.8 mm long, shieldlike, overhanging anther thecae, puberulent to glabrate, anthers 8–11-locellate, filament 0.3–0.4 mm long; outer staminodes 1.6–1.8 mm long, wedge-shaped to quadrate, apex truncate; inner staminodes 1.7–2.6 mm long, clavate or narrowly oblong, apex rounded; staminal cone 6–7 mm <!--PageBreak-->in diameter, 1.3–1.9 mm high, concealing only the bases of the ovaries, rim laciniate. <bold><italic>Carpels</italic></bold> ca. 15; ovaries 1.8–2.5 mm long, narrowly oblong, densely pubescent, stigmas loosely connivent, 5–5.7 mm long, linear, studded on sides with round tubercles. <bold><italic>Torus</italic></bold> flat, 6–7.5 mm in diameter. <bold><italic>Fruit</italic></bold> and <bold><italic>seeds</italic></bold> unknown.</p></tp:treatment-sec><tp:treatment-sec sec-type="phenology" id="SECID0EZ3FK"><title>Phenology.</title><p>Specimens with flowers were gathered in September and November.</p></tp:treatment-sec><tp:treatment-sec sec-type="distribution" id="SECID0E53FK"><title>Distribution</title><p>(Fig. <xref ref-type="fig" rid="F10">10</xref>). Known from four scattered localities in Gabon and from one locality in the southern Republic of the Congo; secondary forest and forest edge; 80–325 m.</p></tp:treatment-sec><tp:treatment-sec sec-type="Local name" id="SECID0EI4FK"><title>Local name.</title><p>Ntsua (<italic>Normand s. n.</italic>).</p><fig id="F10" position="float" orientation="portrait"><object-id xmlns:xlink="http://www.w3.org/1999/xlink" content-type="doi" xlink:type="simple">10.3897/phytokeys.97.20975.figure10</object-id><object-id xmlns:xlink="http://www.w3.org/1999/xlink" content-type="zenodo_dep_id" xlink:type="simple">1239285</object-id><object-id xmlns:xlink="http://www.w3.org/1999/xlink" content-type="arpha" xlink:type="simple">B0BBD368-E95B-5487-ADC4-EAC775781FCF</object-id><label>Figure 10.</label><caption><p>Distributions of <italic><tp:taxon-name><tp:taxon-name-part taxon-name-part-type="genus" reg="Xylopia">Xylopia</tp:taxon-name-part><tp:taxon-name-part taxon-name-part-type="species" reg="africana">africana</tp:taxon-name-part></tp:taxon-name></italic>, <italic><tp:taxon-name><tp:taxon-name-part taxon-name-part-type="genus" reg="Xylopia">X.</tp:taxon-name-part><tp:taxon-name-part taxon-name-part-type="species" reg="globosa">globosa</tp:taxon-name-part></tp:taxon-name></italic>, and <italic><tp:taxon-name><tp:taxon-name-part taxon-name-part-type="genus" reg="Xylopia">X.</tp:taxon-name-part><tp:taxon-name-part taxon-name-part-type="species" reg="staudtii">staudtii</tp:taxon-name-part></tp:taxon-name></italic>. Bolder lines represent country borders, fainter lines lakes and major rivers.</p></caption><graphic xmlns:xlink="http://www.w3.org/1999/xlink" xlink:href="phytokeys-97-001_article-20975__-g010.jpg" position="float" orientation="portrait" xlink:type="simple" id="oo_199095.jpg"><uri content-type="original_file" xlink:type="simple">https://binary.pensoft.net/fig/199095</uri></graphic></fig></tp:treatment-sec><tp:treatment-sec sec-type="material" id="SECID0E55FK"><title>Additional specimens examined.</title><p><bold>GABON.</bold> Estuaire: Cristal Mountains, 9 km S of Kinguélé, ca. <named-content xmlns:xlink="http://www.w3.org/1999/xlink" content-type="dwc:verbatimCoordinates" xlink:type="simple"><named-content content-type="geo-json" specific-use="{&#34;type&#34;:&#34;Point&#34;,&#34;coordinates&#34;:[10.250000,0.400000]}" id="NCID0EJ6FK" xlink:type="simple">0°24'N, 10°15'E</named-content></named-content>, 80 m, 21 Sep 1994 (st), <italic>Breteler et al. 12978</italic> (WAG); Estuaire du Gabon, sud de Chinchoua [<named-content xmlns:xlink="http://www.w3.org/1999/xlink" content-type="dwc:verbatimCoordinates" xlink:type="simple"><named-content content-type="geo-json" specific-use="{&#34;type&#34;:&#34;Point&#34;,&#34;coordinates&#34;:[9.809400,0.014900]}" id="NCID0ET6FK" xlink:type="simple">0.0149°N, 9.8094°E</named-content></named-content>], 16 Sep 1959 (fl), <italic>Normand s. n.</italic> (P).—Moyen-Ogooué: about 10 km NNW of Ndjolé, <named-content xmlns:xlink="http://www.w3.org/1999/xlink" content-type="dwc:verbatimCoordinates" xlink:type="simple"><named-content content-type="geo-json" specific-use="{&#34;type&#34;:&#34;Point&#34;,&#34;coordinates&#34;:[10.783333,-0.066667]}" id="NCID0E46FK" xlink:type="simple">0°04'S, 10°47'E</named-content></named-content>, 150 m, 25 Sep 1994 (st), <italic>Breteler et al. 13000</italic> (MO, WAG). <bold>REPUBLIC OF THE CONGO.</bold> Environs de Dimonika, forêt vieille secondaire entre tour meteo et piste Kuilila–Makaba, 14 Dec 1982 (st), <italic>Cusset 1200</italic> (P-01963323).</p><p>The flowers of <italic><tp:taxon-name><tp:taxon-name-part taxon-name-part-type="genus" reg="Xylopia">Xylopia</tp:taxon-name-part><tp:taxon-name-part taxon-name-part-type="species" reg="globosa">globosa</tp:taxon-name-part></tp:taxon-name></italic> are large, fleshy, and spherical, and scarcely resemble those of a <italic><tp:taxon-name><tp:taxon-name-part taxon-name-part-type="genus" reg="Xylopia">Xylopia</tp:taxon-name-part></tp:taxon-name></italic>. In addition, the leaves of this new species are the largest of any African <italic><tp:taxon-name><tp:taxon-name-part taxon-name-part-type="genus" reg="Xylopia">Xylopia</tp:taxon-name-part></tp:taxon-name></italic>, oblong to elliptic in shape, and usually sharply cuspidate at the apex, and allow confident identification of sterile specimens. The species is most similar to <italic><tp:taxon-name><tp:taxon-name-part taxon-name-part-type="genus" reg="Xylopia">X.</tp:taxon-name-part><tp:taxon-name-part taxon-name-part-type="species" reg="africana">africana</tp:taxon-name-part></tp:taxon-name></italic> from which it differs in several additional floral features: the sepals are wider than long and crescent-shaped to semicircular, the outer petals are rounded at the apex, and the inner petals have a crestlike keel on the abaxial surface.</p><p>Fruits and seeds of <italic><tp:taxon-name><tp:taxon-name-part taxon-name-part-type="genus" reg="Xylopia">Xylopia</tp:taxon-name-part><tp:taxon-name-part taxon-name-part-type="species" reg="globosa">globosa</tp:taxon-name-part></tp:taxon-name></italic> are not yet known. A specimen from Equatorial Guinea (Litoral: Monte Alen National Park, Monte Mitra, <named-content xmlns:xlink="http://www.w3.org/1999/xlink" content-type="dwc:verbatimCoordinates" xlink:type="simple"><named-content content-type="geo-json" specific-use="{&#34;type&#34;:&#34;Point&#34;,&#34;coordinates&#34;:[9.961111,1.362778]}" id="NCID0E5BGK" xlink:type="simple">01°21'46"N, 9°57'40"E</named-content></named-content>, 1000 m, 30 Sep 2005 (fr), <italic>Leal et al. 817</italic> (MO)) is possibly a collection of this species with fruits. This specimen was taken from a tree 10 m tall, the fruit described as having black seeds with red arils. The plant was growing on a swampy mountain summit at 1000 m in elevation. The specimen was initially identified as <italic><tp:taxon-name><tp:taxon-name-part taxon-name-part-type="genus" reg="Xylopia">X.</tp:taxon-name-part><tp:taxon-name-part taxon-name-part-type="species" reg="staudtii">staudtii</tp:taxon-name-part></tp:taxon-name></italic>, but its leaf blades are thinner, larger, and more rounded at the bases than is typical for that species, with a sharply short-acuminate to cuspidate apex. <italic><tp:taxon-name><tp:taxon-name-part taxon-name-part-type="genus" reg="Xylopia">Xylopia</tp:taxon-name-part><tp:taxon-name-part taxon-name-part-type="species" reg="staudtii">staudtii</tp:taxon-name-part></tp:taxon-name></italic> typically has yellow to orange arils, and fruits on a tree 10 m in height would also be unusual. The leaves of this specimen are more similar in shape to those of <italic><tp:taxon-name><tp:taxon-name-part taxon-name-part-type="genus" reg="Xylopia">X.</tp:taxon-name-part><tp:taxon-name-part taxon-name-part-type="species" reg="globosa">globosa</tp:taxon-name-part></tp:taxon-name></italic> than to those of <italic><tp:taxon-name><tp:taxon-name-part taxon-name-part-type="genus" reg="Xylopia">X.</tp:taxon-name-part><tp:taxon-name-part taxon-name-part-type="species" reg="staudtii">staudtii</tp:taxon-name-part></tp:taxon-name></italic>, but are smaller (largest 12.4 cm long, 5.8 mm wide, with a petiole 5 mm long and acumen 9 mm long) and chartaceous. There are no seeds present on the specimen, only two detached and dehisced monocarps.</p></tp:treatment-sec><tp:treatment-sec><!--Section generated to contain objects referenced in tp:taxon-treatment.--><fig id="F3" position="float" orientation="portrait"><object-id xmlns:xlink="http://www.w3.org/1999/xlink" content-type="doi" xlink:type="simple">10.3897/phytokeys.97.20975.figure3</object-id><object-id xmlns:xlink="http://www.w3.org/1999/xlink" content-type="zenodo_dep_id" xlink:type="simple">1239327</object-id><object-id xmlns:xlink="http://www.w3.org/1999/xlink" content-type="arpha" xlink:type="simple">FBE6E7A5-4182-5887-B276-02678627862C</object-id><label>Figure 3.</label><caption><p>Flowers of representative <italic><tp:taxon-name><tp:taxon-name-part taxon-name-part-type="genus" reg="Xylopia">Xylopia</tp:taxon-name-part></tp:taxon-name></italic> species. <bold>A</bold> Flower from type collection of <italic><tp:taxon-name><tp:taxon-name-part taxon-name-part-type="genus" reg="Xylopia">Xylopia</tp:taxon-name-part><tp:taxon-name-part taxon-name-part-type="species" reg="globosa">globosa</tp:taxon-name-part></tp:taxon-name></italic> from Gabon <bold>B</bold><italic><tp:taxon-name><tp:taxon-name-part taxon-name-part-type="genus" reg="Xylopia">Xylopia</tp:taxon-name-part><tp:taxon-name-part taxon-name-part-type="species" reg="tenuipetala">tenuipetala</tp:taxon-name-part></tp:taxon-name></italic> from Mozambique <bold>C</bold><italic><tp:taxon-name><tp:taxon-name-part taxon-name-part-type="genus" reg="Xylopia">Xylopia</tp:taxon-name-part><tp:taxon-name-part taxon-name-part-type="species" reg="quintasii">quintasii</tp:taxon-name-part></tp:taxon-name></italic> from Gabon <bold>D</bold><italic><tp:taxon-name><tp:taxon-name-part taxon-name-part-type="genus" reg="Xylopia">Xylopia</tp:taxon-name-part><tp:taxon-name-part taxon-name-part-type="species" reg="aethiopica">aethiopica</tp:taxon-name-part></tp:taxon-name></italic> from Gabon <bold>E</bold><italic><tp:taxon-name><tp:taxon-name-part taxon-name-part-type="genus" reg="Xylopia">Xylopia</tp:taxon-name-part><tp:taxon-name-part taxon-name-part-type="species" reg="longipetala">longipetala</tp:taxon-name-part></tp:taxon-name></italic> from Mali, representing a record for the country not otherwise documented <bold>F</bold><italic><tp:taxon-name><tp:taxon-name-part taxon-name-part-type="genus" reg="Xylopia">Xylopia</tp:taxon-name-part><tp:taxon-name-part taxon-name-part-type="species" reg="piratae">piratae</tp:taxon-name-part></tp:taxon-name></italic> from Ivory Coast <bold>G</bold><italic><tp:taxon-name><tp:taxon-name-part taxon-name-part-type="genus" reg="Xylopia">Xylopia</tp:taxon-name-part><tp:taxon-name-part taxon-name-part-type="species" reg="odoratissima">odoratissima</tp:taxon-name-part></tp:taxon-name></italic> from Zambia <bold>H</bold><italic><tp:taxon-name><tp:taxon-name-part taxon-name-part-type="genus" reg="Xylopia">Xylopia</tp:taxon-name-part><tp:taxon-name-part taxon-name-part-type="species" reg="arenaria">arenaria</tp:taxon-name-part></tp:taxon-name></italic> from Tanzania <bold>I</bold><italic><tp:taxon-name><tp:taxon-name-part taxon-name-part-type="genus" reg="Xylopia">Xylopia</tp:taxon-name-part><tp:taxon-name-part taxon-name-part-type="species" reg="collina">collina</tp:taxon-name-part></tp:taxon-name></italic> from Tanzania. <bold>A, D</bold> by Thomas L. P. Couvreur <bold>B</bold> by Frances Chase <bold>C</bold> by Ehoarn Bidault <bold>E</bold> by Philip Birnbaum <bold>F</bold> by Céline Pirat <bold>G</bold> by Warren McClelland <bold>H</bold> and <bold>I</bold> by D. M. Johnson.</p></caption><graphic xmlns:xlink="http://www.w3.org/1999/xlink" xlink:href="phytokeys-97-001_article-20975__-g003.jpg" position="float" orientation="portrait" xlink:type="simple" id="oo_199088.jpg"><uri content-type="original_file" xlink:type="simple">https://binary.pensoft.net/fig/199088</uri></graphic></fig><fig id="F9" position="float" orientation="portrait"><object-id xmlns:xlink="http://www.w3.org/1999/xlink" content-type="doi" xlink:type="simple">10.3897/phytokeys.97.20975.figure9</object-id><object-id xmlns:xlink="http://www.w3.org/1999/xlink" content-type="zenodo_dep_id" xlink:type="simple">1239379</object-id><object-id xmlns:xlink="http://www.w3.org/1999/xlink" content-type="arpha" xlink:type="simple">CB5A5A6D-0C43-5AD4-95A6-91564D61CBA5</object-id><label>Figure 9.</label><caption><p><italic><tp:taxon-name><tp:taxon-name-part taxon-name-part-type="genus" reg="Xylopia">Xylopia</tp:taxon-name-part><tp:taxon-name-part taxon-name-part-type="species" reg="globosa">globosa</tp:taxon-name-part></tp:taxon-name></italic> and <italic><tp:taxon-name><tp:taxon-name-part taxon-name-part-type="genus" reg="Xylopia">X.</tp:taxon-name-part><tp:taxon-name-part taxon-name-part-type="species" reg="africana">africana</tp:taxon-name-part></tp:taxon-name></italic>. <bold>A, G–I</bold><italic><tp:taxon-name><tp:taxon-name-part taxon-name-part-type="genus" reg="Xylopia">X.</tp:taxon-name-part><tp:taxon-name-part taxon-name-part-type="species" reg="globosa">globosa</tp:taxon-name-part></tp:taxon-name></italic><bold>A</bold> Leaf <bold>G</bold> Inner petal, abaxial view, showing keel <bold>H</bold> Inflorescence, showing four buds and one flower with petals fallen <bold>I</bold> Outer petal, adaxial view <bold>B–F, J, K</bold><italic><tp:taxon-name><tp:taxon-name-part taxon-name-part-type="genus" reg="Xylopia">X.</tp:taxon-name-part><tp:taxon-name-part taxon-name-part-type="species" reg="africana">africana</tp:taxon-name-part></tp:taxon-name></italic><bold>B</bold> Seed, lateral view with most of aril appendages fallen <bold>C</bold> Four inflorescences <bold>D</bold> Seed, micropylar end view <bold>E</bold> Inner petal, abaxial view <bold>F</bold> Outer petal, adaxial view <bold>J</bold> Leaf <bold>K</bold> Fruit. <bold>A, G–I</bold> from <italic>Normand s. n.</italic> (P), <bold>B, D, E, F, J, K</bold> from <italic>Letouzey 14551</italic> (WAG) <bold>C</bold> from Thomas <italic>4554</italic> (MO).</p></caption><graphic xmlns:xlink="http://www.w3.org/1999/xlink" xlink:href="phytokeys-97-001_article-20975__-g009.jpg" position="float" orientation="portrait" xlink:type="simple" id="oo_199094.jpg"><uri content-type="original_file" xlink:type="simple">https://binary.pensoft.net/fig/199094</uri></graphic></fig></tp:treatment-sec></tp:taxon-treatment>
