# Supplementary material for: A revision of Xylopia L. (Annonaceae): the species of Tropical Africa
Source: PhytoKeys. 2018 Apr 24;97:1–252. doi: 10.3897/phytokeys.97.20975 (PMC10865103; doi:10.3897/phytokeys.97.20975)
Supplement: XML Treatment for Xylopia Section Ancistropetala [file phytokeys.97.20975-treatment7.xml]

<!DOCTYPE tp:taxon-treatment
  PUBLIC "-//TaxonX//DTD Taxonomic Treatment Publishing DTD v0 20100105//EN" "tax-treatment-NSO.dtd">
<tp:taxon-treatment xmlns:tp="http://www.plazi.org/taxpub"><tp:treatment-meta><kwd-group><label>Taxon classification</label><kwd>
              <named-content content-type="kingdom">Plantae</named-content>
            </kwd><kwd>
              <named-content content-type="order">Magnoliales</named-content>
            </kwd><kwd>
              <named-content content-type="family">Annonaceae</named-content>
            </kwd></kwd-group><mixed-citation publication-type="journal"><person-group><name><surname>Johnson</surname><given-names>David M.</given-names></name><name><surname>Murray</surname><given-names>Nancy A.</given-names></name></person-group><article-title>A revision of <italic><tp:taxon-name><tp:taxon-name-part taxon-name-part-type="genus" reg="Xylopia">Xylopia</tp:taxon-name-part></tp:taxon-name></italic> L. (<tp:taxon-name><tp:taxon-name-part taxon-name-part-type="genus" reg="Annonaceae">Annonaceae</tp:taxon-name-part></tp:taxon-name>): the species of Tropical Africa</article-title><source>PhytoKeys</source><day>24</day><month>04</month><year>2018</year><volume>97</volume><fpage>1</fpage><lpage>252</lpage><pub-id pub-id-type="doi">10.3897/phytokeys.97.20975</pub-id></mixed-citation></tp:treatment-meta><tp:nomenclature><label>II.</label><tp:taxon-name>
            <object-id xmlns:xlink="http://www.w3.org/1999/xlink" content-type="arpha" xlink:type="simple">A9E2D917-1D0D-578B-9845-94A47A2CA2B6</object-id>
            <tp:taxon-name-part taxon-name-part-type="genus" reg="Xylopia">Xylopia</tp:taxon-name-part>
            <tp:taxon-name-part taxon-name-part-type="infraspecific-rank">Section</tp:taxon-name-part>
            <tp:taxon-name-part taxon-name-part-type="section" reg="Ancistropetala">Ancistropetala</tp:taxon-name-part>
          </tp:taxon-name><tp:taxon-authority>(Engler), D. M. Johnson &amp; N. A. Murray, Syst. Bot. 42(2): 221. 2017.</tp:taxon-authority><tp:nomenclature-citation-list><tp:nomenclature-citation><tp:taxon-name>
                <tp:taxon-name-part taxon-name-part-type="genus" reg="Artabotrys">Artabotrys</tp:taxon-name-part>
                <tp:taxon-name-part taxon-name-part-type="infraspecific-rank">section</tp:taxon-name-part>
                <tp:taxon-name-part taxon-name-part-type="section" reg="Ancistropetalum">Ancistropetalum</tp:taxon-name-part>
              </tp:taxon-name><comment>Engler, Monogr. afrik. Pflanzen-Fam. 6: 71. 1901.</comment></tp:nomenclature-citation></tp:nomenclature-citation-list></tp:nomenclature><tp:treatment-sec sec-type="material" id="SECID0EFAAM"><title>Type.</title><p><italic><tp:taxon-name><tp:taxon-name-part taxon-name-part-type="genus" reg="Artabotrys">Artabotrys</tp:taxon-name-part></tp:taxon-name> auranti[i]odorus</italic> (De Wildeman &amp; T. Durand) Engler [=<italic><tp:taxon-name><tp:taxon-name-part taxon-name-part-type="genus" reg="Xylopia">Xylopia</tp:taxon-name-part><tp:taxon-name-part taxon-name-part-type="species" reg="aurantiiodora">aurantiiodora</tp:taxon-name-part></tp:taxon-name></italic> De Wildeman &amp; T. Durand].</p></tp:treatment-sec><tp:treatment-sec sec-type="description" id="SECID0E5AAM"><title>Description.</title><p>Nodes with a branch from a single axillary bud; outer and inner petals linear, similar in length; inner petals with differentiated fleshy basal margins (Fig. <xref ref-type="fig" rid="F14">14E, I</xref>); anther connectives conical to globose at apex, not overhanging anther thecae: staminal cone absent; carpels 3–5, stigmas free, not connivent; aril fimbriate, enveloping seed; seed coat smooth, sarcotesta absent. Three species in Tropical Africa.</p></tp:treatment-sec><tp:treatment-sec sec-type="notes" id="SECID0EIBAM"><title>Notes.</title><p>
            Section <tp:taxon-name><tp:taxon-name-part taxon-name-part-type="section" reg="Ancistropetala">Ancistropetala</tp:taxon-name-part></tp:taxon-name> comprises species restricted to wet forests of western and central Africa. Species of the section are set apart from all other members of the <!--PageBreak-->genus by the fimbriate membranous orange arils and conical to globose anther connectives. Differentiated inner petal margins are present outside of sect. <tp:taxon-name><tp:taxon-name-part taxon-name-part-type="section" reg="Ancistropetala">Ancistropetala</tp:taxon-name-part></tp:taxon-name> only in the species <italic><tp:taxon-name><tp:taxon-name-part taxon-name-part-type="genus" reg="Xylopia">Xylopia</tp:taxon-name-part><tp:taxon-name-part taxon-name-part-type="species" reg="toussaintii">toussaintii</tp:taxon-name-part></tp:taxon-name></italic>, <italic><tp:taxon-name><tp:taxon-name-part taxon-name-part-type="genus" reg="Xylopia">X.</tp:taxon-name-part><tp:taxon-name-part taxon-name-part-type="species" reg="gilbertii">gilbertii</tp:taxon-name-part></tp:taxon-name></italic>, and <italic><tp:taxon-name><tp:taxon-name-part taxon-name-part-type="genus" reg="Xylopia">X.</tp:taxon-name-part><tp:taxon-name-part taxon-name-part-type="species" reg="flamignii">flamignii</tp:taxon-name-part></tp:taxon-name></italic> of section <tp:taxon-name><tp:taxon-name-part taxon-name-part-type="section" reg="Stenoxylopia">Stenoxylopia</tp:taxon-name-part></tp:taxon-name> (Fig. <xref ref-type="fig" rid="F23">23D, G</xref>), but these species have a distinct staminal cone, anther connectives that are truncate at the apex, and seeds with an orange sarcotesta, and the seeds lack arils.</p><fig id="F14" position="float" orientation="portrait"><object-id xmlns:xlink="http://www.w3.org/1999/xlink" content-type="doi" xlink:type="simple">10.3897/phytokeys.97.20975.figure14</object-id><object-id xmlns:xlink="http://www.w3.org/1999/xlink" content-type="zenodo_dep_id" xlink:type="simple">1239293</object-id><object-id xmlns:xlink="http://www.w3.org/1999/xlink" content-type="arpha" xlink:type="simple">CFD81C87-4464-526E-9F16-C6A704A02E8B</object-id><label>Figure 14.</label><caption><p><italic><tp:taxon-name><tp:taxon-name-part taxon-name-part-type="genus" reg="Xylopia">Xylopia</tp:taxon-name-part><tp:taxon-name-part taxon-name-part-type="species" reg="quintasii">quintasii</tp:taxon-name-part></tp:taxon-name></italic>, <italic><tp:taxon-name><tp:taxon-name-part taxon-name-part-type="genus" reg="Xylopia">X.</tp:taxon-name-part><tp:taxon-name-part taxon-name-part-type="species" reg="congolensis">congolensis</tp:taxon-name-part></tp:taxon-name></italic>, and <italic><tp:taxon-name><tp:taxon-name-part taxon-name-part-type="genus" reg="Xylopia">X.</tp:taxon-name-part><tp:taxon-name-part taxon-name-part-type="species" reg="aurantiiodora">aurantiiodora</tp:taxon-name-part></tp:taxon-name></italic>. <bold>A–F</bold><italic><tp:taxon-name><tp:taxon-name-part taxon-name-part-type="genus" reg="Xylopia">X.</tp:taxon-name-part><tp:taxon-name-part taxon-name-part-type="species" reg="quintasii">quintasii</tp:taxon-name-part></tp:taxon-name></italic><bold>A</bold> Seed, lateral view <bold>B</bold> Outer petal, adaxial view <bold>C</bold> Monocarp, lateral view <bold>D</bold> Flower, lateral view <bold>E</bold> Inner petal, adaxial view <bold>F</bold> Leaf <bold>G</bold><italic><tp:taxon-name><tp:taxon-name-part taxon-name-part-type="genus" reg="Xylopia">X.</tp:taxon-name-part><tp:taxon-name-part taxon-name-part-type="species" reg="congolensis">congolensis</tp:taxon-name-part></tp:taxon-name></italic>, flower, lateral view. <bold>H–K</bold><italic><tp:taxon-name><tp:taxon-name-part taxon-name-part-type="genus" reg="Xylopia">X.</tp:taxon-name-part><tp:taxon-name-part taxon-name-part-type="species" reg="aurantiiodora">aurantiiodora</tp:taxon-name-part></tp:taxon-name></italic><bold>H</bold> Leaf <bold>I</bold> Inner petal, adaxial view showing tooth <bold>J</bold> Flower, lateral view <bold>K</bold> Monocarp, attached to pedicel <bold>L</bold> Outer petal, adaxial view. <bold>A, C</bold> from <italic>Reitsma 1423</italic> (WAG) <bold>B, D–F</bold> from <italic>de Wilde et al. 9156</italic> (WAG) <bold>G</bold> from <italic>Tutin 80</italic> (MO) <bold>H, K</bold> from <italic>Harris 752</italic> (MO) <bold>I, J, L</bold> from <italic>Harris &amp; Fay 1846</italic> (MO).</p></caption><graphic xmlns:xlink="http://www.w3.org/1999/xlink" xlink:href="phytokeys-97-001_article-20975__-g014.jpg" position="float" orientation="portrait" xlink:type="simple" id="oo_199099.jpg"><uri content-type="original_file" xlink:type="simple">https://binary.pensoft.net/fig/199099</uri></graphic></fig></tp:treatment-sec><tp:treatment-sec><!--Section generated to contain objects referenced in tp:taxon-treatment.--><fig id="F23" position="float" orientation="portrait"><object-id xmlns:xlink="http://www.w3.org/1999/xlink" content-type="doi" xlink:type="simple">10.3897/phytokeys.97.20975.figure23</object-id><object-id xmlns:xlink="http://www.w3.org/1999/xlink" content-type="zenodo_dep_id" xlink:type="simple">1239313</object-id><object-id xmlns:xlink="http://www.w3.org/1999/xlink" content-type="arpha" xlink:type="simple">37615E41-1FA6-5D23-8A3E-953DAD68A4F7</object-id><label>Figure 23.</label><caption><p><italic><tp:taxon-name><tp:taxon-name-part taxon-name-part-type="genus" reg="Xylopia">Xylopia</tp:taxon-name-part><tp:taxon-name-part taxon-name-part-type="species" reg="flamignii">flamignii</tp:taxon-name-part></tp:taxon-name></italic> and <italic><tp:taxon-name><tp:taxon-name-part taxon-name-part-type="genus" reg="Xylopia">X.</tp:taxon-name-part><tp:taxon-name-part taxon-name-part-type="species" reg="gilbertii">gilbertii</tp:taxon-name-part></tp:taxon-name></italic>. <bold>A–E</bold><italic><tp:taxon-name><tp:taxon-name-part taxon-name-part-type="genus" reg="Xylopia">X.</tp:taxon-name-part><tp:taxon-name-part taxon-name-part-type="species" reg="flamignii">flamignii</tp:taxon-name-part></tp:taxon-name></italic><bold>A</bold> Flower, side view <bold>B</bold> Close-up of adaxial leaf surface, showing raised venation <bold>C</bold> Leaves <bold>D</bold> Inner petal, adaxial view <bold>E</bold> Outer petal, adaxial view <bold>F–J</bold><italic><tp:taxon-name><tp:taxon-name-part taxon-name-part-type="genus" reg="Xylopia">X.</tp:taxon-name-part><tp:taxon-name-part taxon-name-part-type="species" reg="gilbertii">gilbertii</tp:taxon-name-part></tp:taxon-name></italic><bold>F</bold> Flower, side view <bold>G</bold> Inner petal, adaxial view <bold>H</bold> Outer petal, adaxial view <bold>I, J</bold> Leaves. <bold>A–E</bold> from <italic>Bradley 1136</italic> (OWU) <bold>F–I</bold> from <italic>Louis 6777</italic> (MO) <bold>J</bold> from <italic>Letouzey 10707</italic> (P).</p></caption><graphic xmlns:xlink="http://www.w3.org/1999/xlink" xlink:href="phytokeys-97-001_article-20975__-g023.jpg" position="float" orientation="portrait" xlink:type="simple" id="oo_199108.jpg"><uri content-type="original_file" xlink:type="simple">https://binary.pensoft.net/fig/199108</uri></graphic></fig></tp:treatment-sec></tp:taxon-treatment>
