# Supplementary material for: A revision of Xylopia L. (Annonaceae): the species of Tropical Africa
Source: PhytoKeys. 2018 Apr 24;97:1–252. doi: 10.3897/phytokeys.97.20975 (PMC10865103; doi:10.3897/phytokeys.97.20975)
Supplement: XML Treatment for Xylopia Section Xylopia [file phytokeys.97.20975-treatment11.xml]

<!DOCTYPE tp:taxon-treatment
  PUBLIC "-//TaxonX//DTD Taxonomic Treatment Publishing DTD v0 20100105//EN" "tax-treatment-NSO.dtd">
<tp:taxon-treatment xmlns:tp="http://www.plazi.org/taxpub"><tp:treatment-meta><kwd-group><label>Taxon classification</label><kwd>
              <named-content content-type="kingdom">Plantae</named-content>
            </kwd><kwd>
              <named-content content-type="order">Magnoliales</named-content>
            </kwd><kwd>
              <named-content content-type="family">Annonaceae</named-content>
            </kwd></kwd-group><mixed-citation publication-type="journal"><person-group><name><surname>Johnson</surname><given-names>David M.</given-names></name><name><surname>Murray</surname><given-names>Nancy A.</given-names></name></person-group><article-title>A revision of <italic><tp:taxon-name><tp:taxon-name-part taxon-name-part-type="genus" reg="Xylopia">Xylopia</tp:taxon-name-part></tp:taxon-name></italic> L. (<tp:taxon-name><tp:taxon-name-part taxon-name-part-type="genus" reg="Annonaceae">Annonaceae</tp:taxon-name-part></tp:taxon-name>): the species of Tropical Africa</article-title><source>PhytoKeys</source><day>24</day><month>04</month><year>2018</year><volume>97</volume><fpage>1</fpage><lpage>252</lpage><pub-id pub-id-type="doi">10.3897/phytokeys.97.20975</pub-id></mixed-citation></tp:treatment-meta><tp:nomenclature><label>III.</label><tp:taxon-name>
            <object-id xmlns:xlink="http://www.w3.org/1999/xlink" content-type="arpha" xlink:type="simple">34CF72EB-0B35-5E78-AA4D-AB2D3740BCD8</object-id>
            <tp:taxon-name-part taxon-name-part-type="genus" reg="Xylopia">Xylopia</tp:taxon-name-part>
            <tp:taxon-name-part taxon-name-part-type="infraspecific-rank">Section</tp:taxon-name-part>
            <tp:taxon-name-part taxon-name-part-type="section" reg="Xylopia">Xylopia</tp:taxon-name-part>
          </tp:taxon-name><tp:nomenclature-citation-list><tp:nomenclature-citation><tp:taxon-name>
                <tp:taxon-name-part taxon-name-part-type="genus" reg="Xylopia">Xylopia</tp:taxon-name-part>
                <tp:taxon-name-part taxon-name-part-type="infraspecific-rank">Section</tp:taxon-name-part>
                <tp:taxon-name-part taxon-name-part-type="section" reg="Habzelia">Habzelia</tp:taxon-name-part>
              </tp:taxon-name><comment>Engler &amp; Diels, Monogr. afrik. Pflanzen-Fam. 6: 58. 1901. Type: <tp:taxon-name><tp:taxon-name-part taxon-name-part-type="genus" reg="Xylopia">Xylopia</tp:taxon-name-part><tp:taxon-name-part taxon-name-part-type="species" reg="aethiopica">aethiopica</tp:taxon-name-part></tp:taxon-name> (Dunal) A. Richard (lectotype designated in <xref ref-type="bibr" rid="B159">Stull et al. 2017</xref>, p. 221).</comment></tp:nomenclature-citation></tp:nomenclature-citation-list></tp:nomenclature><tp:treatment-sec sec-type="material" id="SECID0EJRCM"><title>Type.</title><p><italic><tp:taxon-name><tp:taxon-name-part taxon-name-part-type="genus" reg="Xylopia">Xylopia</tp:taxon-name-part><tp:taxon-name-part taxon-name-part-type="species" reg="muricata">muricata</tp:taxon-name-part></tp:taxon-name></italic> Linnaeus.</p></tp:treatment-sec><tp:treatment-sec sec-type="description" id="SECID0E1RCM"><title>Description.</title><p>Nodes with a branch from a single axillary bud; outer and inner petals linear, similar in length, in African species; inner petal margins curved inward at base but of uniform texture, lacking differentiated fleshy basal margins; anther connectives shieldlike at apex, overhanging the anther thecae; staminal cone present, completely concealing the ovaries, rim even; carpels (11–14) 45–50 in African species, the stigmas connivent, smooth; aril bilobed, fleshy; seed coat smooth, sarcotesta present or absent (absent in African species).</p></tp:treatment-sec><tp:treatment-sec sec-type="notes" id="SECID0E6RCM"><title>Notes.</title><p>All species of <italic><tp:taxon-name><tp:taxon-name-part taxon-name-part-type="genus" reg="Xylopia">Xylopia</tp:taxon-name-part></tp:taxon-name></italic> occurring in the Mascarene Islands and in tropical America belong to this section. The section is represented in Africa by a single species, <italic><tp:taxon-name><tp:taxon-name-part taxon-name-part-type="genus" reg="Xylopia">X.</tp:taxon-name-part><tp:taxon-name-part taxon-name-part-type="species" reg="aethiopica">aethiopica</tp:taxon-name-part></tp:taxon-name></italic>, in Madagascar by four species, on the Mascarene Islands by three species, and in tropical America by about 60 species. The staminal cone is well-developed in all species of section <tp:taxon-name><tp:taxon-name-part taxon-name-part-type="section" reg="Xylopia">Xylopia</tp:taxon-name-part></tp:taxon-name>, as is the bilobed fleshy aril.</p><!--PageBreak--></tp:treatment-sec><ref-list><ref id="B159"><mixed-citation xmlns:xlink="http://www.w3.org/1999/xlink" xlink:type="simple"><person-group><name name-style="western"><surname>Stull</surname><given-names>GW</given-names></name><name name-style="western"><surname>Johnson</surname><given-names>DM</given-names></name><name name-style="western"><surname>Murray</surname><given-names>NA</given-names></name><name name-style="western"><surname>Couvreur</surname><given-names>TLP</given-names></name><name name-style="western"><surname>Reeger</surname><given-names>JE</given-names></name><name name-style="western"><surname>Roy</surname><given-names>CM</given-names></name></person-group> (<year>2017</year>) <article-title>Plastid and seed morphology data support a revised infrageneric classification and an African origin of the pantropical genus <italic><tp:taxon-name><tp:taxon-name-part taxon-name-part-type="genus">Xylopia</tp:taxon-name-part></tp:taxon-name></italic> (<tp:taxon-name><tp:taxon-name-part taxon-name-part-type="genus">Annonaceae</tp:taxon-name-part></tp:taxon-name>).</article-title><source>Systematic Botany</source><volume>42</volume>(<issue>2</issue>): <fpage>211</fpage>–<lpage>225</lpage>. <ext-link xlink:type="simple" ext-link-type="doi" xlink:href="10.1600/036364417X695484">https://doi.org/10.1600/036364417X695484</ext-link></mixed-citation></ref></ref-list></tp:taxon-treatment>
