# Supplementary material for: A revision of Xylopia L. (Annonaceae): the species of Tropical Africa
Source: PhytoKeys. 2018 Apr 24;97:1–252. doi: 10.3897/phytokeys.97.20975 (PMC10865103; doi:10.3897/phytokeys.97.20975)
Supplement: XML Treatment for Xylopia lukei [file phytokeys.97.20975-treatment14.xml]

<!DOCTYPE tp:taxon-treatment
  PUBLIC "-//TaxonX//DTD Taxonomic Treatment Publishing DTD v0 20100105//EN" "tax-treatment-NSO.dtd">
<tp:taxon-treatment xmlns:tp="http://www.plazi.org/taxpub"><tp:treatment-meta><kwd-group><label>Taxon classification</label><kwd>
              <named-content content-type="kingdom">Plantae</named-content>
            </kwd><kwd>
              <named-content content-type="order">Magnoliales</named-content>
            </kwd><kwd>
              <named-content content-type="family">Annonaceae</named-content>
            </kwd></kwd-group><mixed-citation publication-type="journal"><person-group><name><surname>Johnson</surname><given-names>David M.</given-names></name><name><surname>Murray</surname><given-names>Nancy A.</given-names></name></person-group><article-title>A revision of <italic><tp:taxon-name><tp:taxon-name-part taxon-name-part-type="genus" reg="Xylopia">Xylopia</tp:taxon-name-part></tp:taxon-name></italic> L. (<tp:taxon-name><tp:taxon-name-part taxon-name-part-type="genus" reg="Annonaceae">Annonaceae</tp:taxon-name-part></tp:taxon-name>): the species of Tropical Africa</article-title><source>PhytoKeys</source><day>24</day><month>04</month><year>2018</year><volume>97</volume><fpage>1</fpage><lpage>252</lpage><pub-id pub-id-type="doi">10.3897/phytokeys.97.20975</pub-id></mixed-citation></tp:treatment-meta><tp:nomenclature><label>9.</label><tp:taxon-name>
            <object-id xmlns:xlink="http://www.w3.org/1999/xlink" content-type="arpha" xlink:type="simple">6F5D8AA8-8BCC-5D14-A93A-C2DABEF560DD</object-id>
            <tp:taxon-name-part taxon-name-part-type="genus" reg="Xylopia">Xylopia</tp:taxon-name-part>
            <tp:taxon-name-part taxon-name-part-type="species" reg="lukei">lukei</tp:taxon-name-part>
          </tp:taxon-name><tp:taxon-authority>D. M. Johnson &amp; Goyder, Kew Bull. 72:11: 3–7. 2017.</tp:taxon-authority><xref ref-type="fig" rid="F18">Fig. 18A–F, H</xref></tp:nomenclature><tp:treatment-sec sec-type="material" id="SECID0EVVEM"><title>Type.</title><p>MOZAMBIQUE. Cabo Delgado Province, Nangade–Palma, 180 m, Lat <named-content xmlns:xlink="http://www.w3.org/1999/xlink" content-type="dwc:verbatimCoordinates" xlink:type="simple"><named-content content-type="geo-json" specific-use="{&#34;type&#34;:&#34;Point&#34;,&#34;coordinates&#34;:[39.900000,-10.900000]}" id="NCID0E5VEM" xlink:type="simple">10°54'S, Long 39°54'E</named-content></named-content>, 15 Dec 2003, <italic>Q. Luke et al. 10166</italic> (holotype: EA!; isotypes: K! MO! [5795498]).</p></tp:treatment-sec><tp:treatment-sec sec-type="description" id="SECID0EFWEM"><title>Description.</title><p><bold><italic>Tree or shrub</italic></bold> up to 9 m tall. <bold><italic>Twigs</italic></bold> light gray to light brown, sparsely appressed pubescent, the hairs 0.2–0.3 mm long, eventually reddish brown, glabrate, with bark exfoliating; nodes occasionally with two axillary branches. <bold><italic>Leaf</italic></bold> with larger blades 8.2–11.9 cm long, 4.1–5.8 cm wide, subcoriaceous, slightly discolorous, broadly elliptic to ovate, occasionally oblong-elliptic, apex acuminate with an acumen 7–14 mm long, base broadly cuneate to rounded and slightly decurrent on petiole, glabrous adaxially, sparsely appressed-pubescent to glabrous abaxially; midrib plane adaxially, raised abaxially, secondary veins irregularly brochidodromous, 8–15 per side, diverging at 45–80° from the midrib, these and higher-order veins slightly raised on both surfaces; petiole 3.5–10 mm long, flattened to shallowly canaliculate, glabrous to sparsely pubescent. <bold><italic>Inflorescences</italic></bold> axillary or rarely slightly supra-axillary, 1–5-flowered, appressed-pubescent; peduncles 1–2 per axil, 1.3–2.6 mm long; pedicels 1–3 per peduncle, 4.5–6 mm long, 1.0–1.2 mm thick; bracts 1–3, usually 2, evenly spaced on pedicel, persistent or with lowest caducous, 1.6–2.9 mm long, ovate to semicircular, apex acute to rounded; buds oblong-lanceolate to oblong, apex obtuse. <bold><italic>Sepals</italic></bold> slightly spreading at anthesis, 1/4–1/2-connate, 2.6–4.7 mm long, 2.6–4.2 mm wide, coriaceous, oblong, the free portion somewhat pentagonal, apex short-acuminate to acute, appressed-pubescent abaxially. <bold><italic>Petals</italic></bold> apricot-colored to brownish yellow <italic>in vivo</italic>; outer petals wide-spreading at anthesis, 8.8–15.5 mm long, 2.8–4.2 mm wide at base, 2.5–3.3 mm wide at midpoint, coriaceous or slightly fleshy, lanceolate, apex acute to obtuse, densely pubescent along margins and at the apex but glabrous and verrucose toward the base adaxially, densely appressed-pubescent abaxially; inner petals erect at anthesis, 9.8–12.5 mm long, 2–2.7 mm wide at base, 1.3–2.1 mm wide at midpoint, coriaceous or slightly fleshy, lanceolate, apex acute, base with undifferentiated margin, wrinkled, verrucose, glabrous. <bold><italic>Stamens</italic></bold> ca. 65; fertile stamens 1.6–2.3 mm long, narrowly oblong, apex of connective ca. 0.1 mm long, truncate, not overhanging anther thecae, glabrous, anthers 6–12-locellate, filament 0.7–1.0 mm long; outer staminodes ca. 1.5 mm long, oblong, apex rounded to truncate; inner staminodes 1.0–1.2 mm long, oblong, apex truncate; staminal cone 1.0–1.2 mm in diameter, ca. 0.8 mm high, concealing only the bases of the ovaries, rim laciniate. <bold><italic>Carpels</italic></bold> 3–4; ovaries 1.8–2.0 mm long, narrowly oblong, pubescent, stigmas loosely appressed, 1.5–2.0 mm long, lanceolate, apex acute, sparsely pubescent to glabrous. <bold><italic>Torus</italic></bold> flat or a little bumpy, 1.3–1.7 mm in diameter. <bold><italic>Fruit</italic></bold> and <bold><italic>seeds</italic></bold> unknown.</p><fig id="F18" position="float" orientation="portrait"><object-id xmlns:xlink="http://www.w3.org/1999/xlink" content-type="doi" xlink:type="simple">10.3897/phytokeys.97.20975.figure18</object-id><object-id xmlns:xlink="http://www.w3.org/1999/xlink" content-type="zenodo_dep_id" xlink:type="simple">1239301</object-id><object-id xmlns:xlink="http://www.w3.org/1999/xlink" content-type="arpha" xlink:type="simple">0D3CFD8A-E838-5207-9123-59B24B1DDE21</object-id><label>Figure 18.</label><caption><p><italic><tp:taxon-name><tp:taxon-name-part taxon-name-part-type="genus" reg="Xylopia">Xylopia</tp:taxon-name-part><tp:taxon-name-part taxon-name-part-type="species" reg="lukei">lukei</tp:taxon-name-part></tp:taxon-name></italic> and <italic><tp:taxon-name><tp:taxon-name-part taxon-name-part-type="genus" reg="Xylopia">X.</tp:taxon-name-part><tp:taxon-name-part taxon-name-part-type="species" reg="mwasumbii">mwasumbii</tp:taxon-name-part></tp:taxon-name></italic>. <bold>A–F, H</bold><italic><tp:taxon-name><tp:taxon-name-part taxon-name-part-type="genus" reg="Xylopia">X.</tp:taxon-name-part><tp:taxon-name-part taxon-name-part-type="species" reg="lukei">lukei</tp:taxon-name-part></tp:taxon-name></italic><bold>A</bold> Habit <bold>B, C</bold> Stamens, abaxial view <bold>D</bold> Outer petal, adaxial view <bold>E</bold> Inner petal, adaxial view <bold>F</bold> Flower, side view <bold>H</bold> Flower with petals removed, showing carpels <bold>G, I–P</bold><italic><tp:taxon-name><tp:taxon-name-part taxon-name-part-type="genus" reg="Xylopia">X.</tp:taxon-name-part><tp:taxon-name-part taxon-name-part-type="species" reg="mwasumbii">mwasumbii</tp:taxon-name-part></tp:taxon-name></italic><bold>G</bold> Fruit <bold>I</bold> Leaves <bold>J</bold> Flower, side view <bold>K, M</bold> Stamens, abaxial view <bold>L</bold> Gynoecium and surrounding staminal cone <bold>N</bold> Flower gall <bold>O</bold> Seed with aril removed, side view <bold>P</bold> Seed with aril removed, view of micropylar end. <bold>A–F, H</bold> from <italic>Luke et al. 10166</italic> (MO) <bold>G</bold> from <italic>Johnson &amp; Ndangalasi 1899</italic> (OWU) <bold>I, J</bold> from <italic>Johnson 1920</italic> (OWU) <bold>K–M</bold> from <italic>Johnson 1928A</italic> (OWU) <bold>N</bold> from <italic>Johnson &amp; Ndangalasi 1948</italic> (OWU) <bold>O, P</bold> from <italic>Johnson &amp; Ndangalasi 1884</italic> (OWU) <bold>K–M, O, P</bold> were drawn from ethanol-preserved material and so have dimensions slightly greater than those in the description, which is based on dried specimens. Reproduced with the permission of the Board of Trustees, Royal Botanic Gardens Kew.</p></caption><graphic xmlns:xlink="http://www.w3.org/1999/xlink" xlink:href="phytokeys-97-001_article-20975__-g018.jpg" position="float" orientation="portrait" xlink:type="simple" id="oo_199103.jpg"><uri content-type="original_file" xlink:type="simple">https://binary.pensoft.net/fig/199103</uri></graphic></fig></tp:treatment-sec><tp:treatment-sec sec-type="phenology" id="SECID0ED2EM"><title>Phenology.</title><p>Specimens bearing mature flowers have been gathered in November and December; specimens with flower buds only have been collected in May and September.</p></tp:treatment-sec><tp:treatment-sec sec-type="distribution" id="SECID0EI2EM"><title>Distribution</title><p>(Fig. <xref ref-type="fig" rid="F19">19</xref>). Restricted to southeastern Tanzania and northeastern Mozambique, where it occurs in coastal dry forest on reddish orange sands below 200 m.</p><fig id="F19" position="float" orientation="portrait"><object-id xmlns:xlink="http://www.w3.org/1999/xlink" content-type="doi" xlink:type="simple">10.3897/phytokeys.97.20975.figure19</object-id><object-id xmlns:xlink="http://www.w3.org/1999/xlink" content-type="zenodo_dep_id" xlink:type="simple">1239303</object-id><object-id xmlns:xlink="http://www.w3.org/1999/xlink" content-type="arpha" xlink:type="simple">53BCC097-6EA7-5991-A7F5-5304A3E3756B</object-id><label>Figure 19.</label><caption><p>Distributions of <italic><tp:taxon-name><tp:taxon-name-part taxon-name-part-type="genus" reg="Xylopia">Xylopia</tp:taxon-name-part><tp:taxon-name-part taxon-name-part-type="species" reg="lukei">lukei</tp:taxon-name-part></tp:taxon-name></italic>, <italic><tp:taxon-name><tp:taxon-name-part taxon-name-part-type="genus" reg="Xylopia">X.</tp:taxon-name-part><tp:taxon-name-part taxon-name-part-type="species" reg="mwasumbii">mwasumbii</tp:taxon-name-part></tp:taxon-name></italic>, and <italic><tp:taxon-name><tp:taxon-name-part taxon-name-part-type="genus" reg="Xylopia">X.</tp:taxon-name-part><tp:taxon-name-part taxon-name-part-type="species" reg="tenuipetala">tenuipetala</tp:taxon-name-part></tp:taxon-name></italic> in eastern Africa. Bold lines represent country borders.</p></caption><graphic xmlns:xlink="http://www.w3.org/1999/xlink" xlink:href="phytokeys-97-001_article-20975__-g019.jpg" position="float" orientation="portrait" xlink:type="simple" id="oo_199104.jpg"><uri content-type="original_file" xlink:type="simple">https://binary.pensoft.net/fig/199104</uri></graphic></fig></tp:treatment-sec><tp:treatment-sec sec-type="material" id="SECID0EA4EM"><title>Additional specimens examined.</title><p><bold>TANZANIA.</bold> Lindi: Sudi [ca. <named-content xmlns:xlink="http://www.w3.org/1999/xlink" content-type="dwc:verbatimCoordinates" xlink:type="simple"><named-content content-type="geo-json" specific-use="{&#34;type&#34;:&#34;Point&#34;,&#34;coordinates&#34;:[39.966667,-10.150000]}" id="NCID0EL4EM" xlink:type="simple">10°09'S, 39°58'E</named-content></named-content>], 25 May 1943 (fl buds), <italic>Gillman 1465</italic> (EA, K). <bold>MOZAMBIQUE.</bold> Cabo Delgado: between Pundanhar and turnoff to Hunters Mozambique hunting camp, towards Nangade, <named-content xmlns:xlink="http://www.w3.org/1999/xlink" content-type="dwc:verbatimCoordinates" xlink:type="simple"><named-content content-type="geo-json" specific-use="{&#34;type&#34;:&#34;Point&#34;,&#34;coordinates&#34;:[39.945556,-10.901944]}" id="NCID0EX4EM" xlink:type="simple">10° 54’ 7"S, 39° 56’ 44"E</named-content></named-content>, 169 m, 7 Sept 2009 (fl buds), <italic>Burrows et al. 11390</italic> (BNRH, K); Palma District, patch of forest on the coastal plain between the Cabo Delgado peninsula and Quionga, <named-content xmlns:xlink="http://www.w3.org/1999/xlink" content-type="dwc:verbatimCoordinates" xlink:type="simple"><named-content content-type="geo-json" specific-use="{&#34;type&#34;:&#34;Point&#34;,&#34;coordinates&#34;:[40.549722,-10.650833]}" id="NCID0EB5EM" xlink:type="simple">10°39'03"S, 40°32'59"E</named-content></named-content>, 16 m, 6 Nov 2009 (fl buds), <italic>Clarke 97</italic> (K, LMA); N of Palma, on cut line 11 off main road from Palma to Namoto, Way Point: 082 10˚37'27.3"S, 40˚25'05.7"E, ca. 90 m, 6 Dec 2008 (fl buds), <italic>Crawford et al. FC323</italic> (K, LMA, P); Nangade to Pundanhar pt427 <named-content xmlns:xlink="http://www.w3.org/1999/xlink" content-type="dwc:verbatimCoordinates" xlink:type="simple"><named-content content-type="geo-json" specific-use="{&#34;type&#34;:&#34;Point&#34;,&#34;coordinates&#34;:[39.917000,-10.909100]}" id="NCID0EN5EM" xlink:type="simple">10.9091°S, 39.9170°E</named-content></named-content>, 168 m, 12 Nov 2009 (fl), <italic>Luke &amp; Luke 13760</italic> (EA, K, LMA, MO, P); Quionga to Nachindundo pt437 <named-content xmlns:xlink="http://www.w3.org/1999/xlink" content-type="dwc:verbatimCoordinates" xlink:type="simple"><named-content content-type="geo-json" specific-use="{&#34;type&#34;:&#34;Point&#34;,&#34;coordinates&#34;:[40.616000,-10.601000]}" id="NCID0EX5EM" xlink:type="simple">10.6010°S, 40.6160°E</named-content></named-content>, 60m, 14 Nov 2009 (fl), <italic>Luke &amp; Luke 13794</italic> (EA, K, LMA, P); Palma District, Pundanhar to Nangade road. <named-content xmlns:xlink="http://www.w3.org/1999/xlink" content-type="dwc:verbatimCoordinates" xlink:type="simple"><named-content content-type="geo-json" specific-use="{&#34;type&#34;:&#34;Point&#34;,&#34;coordinates&#34;:[39.920000,-10.908056]}" id="NCID0EB6EM" xlink:type="simple">10°54'29"S, 39°55'12"E</named-content></named-content>., alt. 177 m, 6 Nov 2009 (fl buds), <italic>Müller &amp; Clarke 4159</italic> (K, LMA).</p><p><italic><tp:taxon-name><tp:taxon-name-part taxon-name-part-type="genus" reg="Xylopia">Xylopia</tp:taxon-name-part><tp:taxon-name-part taxon-name-part-type="species" reg="lukei">lukei</tp:taxon-name-part></tp:taxon-name></italic> is distinctive within section <tp:taxon-name><tp:taxon-name-part taxon-name-part-type="section" reg="Verdcourtia">Verdcourtia</tp:taxon-name-part></tp:taxon-name> by virtue of its larger leaf blades, 8.2–11.9 cm long and 4.1–5.8 cm wide, usually distinctly brown-discolored on the abaxial surface, a complex inflorescence consisting of up to five flowers with some pedicels branching from a common peduncle, the pedicels with bracts 2.5–2.9 mm long, and pubescent sepals 3.7–4.7 mm with the free portion of the sepal somewhat pentagonal in shape. In other species of the section, the leaf blades do not exceed 8.7 cm in length and are concolorous, the inflorescences comprise one to two (rarely three) flowers, the bracts of the pedicel only reach 1.4 mm in length and are glabrous, and the sepals do not exceed 2.6 mm in length, are at most sparsely sericeous, and have the free portion broadly triangular in shape.</p><p>The coastal dry forests where <italic><tp:taxon-name><tp:taxon-name-part taxon-name-part-type="genus" reg="Xylopia">X.</tp:taxon-name-part><tp:taxon-name-part taxon-name-part-type="species" reg="lukei">lukei</tp:taxon-name-part></tp:taxon-name></italic> occurs were the subject of a recent floristic analysis by <xref ref-type="bibr" rid="B165">Timberlake et al. (2011)</xref>, who identified at least 23 other plant species with a similar pattern of endemism. Species mentioned on herbarium labels as associates of <italic><tp:taxon-name><tp:taxon-name-part taxon-name-part-type="genus" reg="Xylopia">X.</tp:taxon-name-part><tp:taxon-name-part taxon-name-part-type="species" reg="lukei">lukei</tp:taxon-name-part></tp:taxon-name></italic> include <italic><tp:taxon-name><tp:taxon-name-part taxon-name-part-type="genus" reg="Chassalia">Chassalia</tp:taxon-name-part></tp:taxon-name></italic> sp., <italic><tp:taxon-name><tp:taxon-name-part taxon-name-part-type="genus" reg="Erythrococca">Erythrococca</tp:taxon-name-part><tp:taxon-name-part taxon-name-part-type="species" reg="atrovirens">atrovirens</tp:taxon-name-part></tp:taxon-name></italic>, <tp:taxon-name><tp:taxon-name-part taxon-name-part-type="genus" reg="Pancovia">Pancovia</tp:taxon-name-part><tp:taxon-name-part taxon-name-part-type="species" reg="holtzii">holtzii</tp:taxon-name-part><tp:taxon-name-part taxon-name-part-type="infraspecific-rank">subsp.</tp:taxon-name-part><tp:taxon-name-part taxon-name-part-type="subspecies" reg="holtzii">holtzii</tp:taxon-name-part></tp:taxon-name>, <tp:taxon-name><tp:taxon-name-part taxon-name-part-type="genus" reg="Pyrostria">Pyrostria</tp:taxon-name-part><tp:taxon-name-part taxon-name-part-type="authority">sp.</tp:taxon-name-part><tp:taxon-name-part taxon-name-part-type="uncertainty-rank">cf.</tp:taxon-name-part><tp:taxon-name-part taxon-name-part-type="species" reg="bibracteata">bibracteata</tp:taxon-name-part></tp:taxon-name>, <tp:taxon-name><tp:taxon-name-part taxon-name-part-type="genus" reg="Rinorea">Rinorea</tp:taxon-name-part><tp:taxon-name-part taxon-name-part-type="species" reg="angustifolia">angustifolia</tp:taxon-name-part><tp:taxon-name-part taxon-name-part-type="infraspecific-rank">subsp.</tp:taxon-name-part><tp:taxon-name-part taxon-name-part-type="subspecies" reg="ardisiiflora">ardisiiflora</tp:taxon-name-part></tp:taxon-name>, <italic><tp:taxon-name><tp:taxon-name-part taxon-name-part-type="genus" reg="Uvaria">Uvaria</tp:taxon-name-part><tp:taxon-name-part taxon-name-part-type="species" reg="acuminata">acuminata</tp:taxon-name-part></tp:taxon-name></italic>, and <italic><tp:taxon-name><tp:taxon-name-part taxon-name-part-type="genus" reg="Warneckea">Warneckea</tp:taxon-name-part><tp:taxon-name-part taxon-name-part-type="species" reg="sousae">sousae</tp:taxon-name-part></tp:taxon-name></italic>. The forests where the plants occur are currently under threat <!--PageBreak-->from road expansion and other land development, and a conservation assessment of Endangered was recently proposed for it (<xref ref-type="bibr" rid="B88">Johnson et al. 2017</xref>; Table <xref ref-type="table" rid="T1">1</xref>).</p><p><italic><tp:taxon-name><tp:taxon-name-part taxon-name-part-type="genus" reg="Xylopia">Xylopia</tp:taxon-name-part><tp:taxon-name-part taxon-name-part-type="species" reg="lukei">lukei</tp:taxon-name-part></tp:taxon-name></italic> was informally designated as <italic><tp:taxon-name><tp:taxon-name-part taxon-name-part-type="genus" reg="Xylopia">Xylopia</tp:taxon-name-part></tp:taxon-name></italic> “species A” by <xref ref-type="bibr" rid="B176">Verdcourt (1971b)</xref>, who did not have adequate material to formally describe it. Additional material now supports Verdcourt’s taxonomy.</p></tp:treatment-sec><tp:treatment-sec><!--Section generated to contain objects referenced in tp:taxon-treatment.--><table-wrap id="T1" position="float" orientation="portrait"><label>Table 1.</label><caption><p>Conservation assessment data for 28 African species of <italic><tp:taxon-name><tp:taxon-name-part taxon-name-part-type="genus" reg="Xylopia">Xylopia</tp:taxon-name-part></tp:taxon-name></italic>. Threat status was taken from the IUCN Red List on 3 January 2018. Extent of Occurrence (<abbrev xmlns:xlink="http://www.w3.org/1999/xlink" xlink:title="Extent of Occurrence" id="ABBRID0ELODI" xlink:type="simple">EOO</abbrev>), Area of Occupancy (<abbrev xmlns:xlink="http://www.w3.org/1999/xlink" xlink:title="Area of Occupancy" id="ABBRID0EPODI" xlink:type="simple">AOO</abbrev>), and number of localities based on the present study. IUCN status abbreviations are DD = Data Deficient, EN = Endangered, NT = Near Threatened, VU = Vulnerable. Footnoted references for published non-IUCN conservation assessments are † = <xref ref-type="bibr" rid="B132">Onana and Cheek 2011</xref>, ‡ = <xref ref-type="bibr" rid="B88">Johnson et al. 2017</xref>.</p></caption><table id="TID0E4FAG" rules="all"><tbody><tr><th rowspan="1" colspan="1">Species</th><th rowspan="1" colspan="1">Status</th><th rowspan="1" colspan="1"><abbrev xmlns:xlink="http://www.w3.org/1999/xlink" xlink:title="Extent of Occurrence" id="ABBRID0EGPDI" xlink:type="simple">EOO</abbrev> (km<sup>2</sup>)</th><th rowspan="1" colspan="1"><abbrev xmlns:xlink="http://www.w3.org/1999/xlink" xlink:title="Area of Occupancy" id="ABBRID0EQPDI" xlink:type="simple">AOO</abbrev> (km<sup>2</sup>)</th><th rowspan="1" colspan="1">Localities</th></tr><tr><td rowspan="1" colspan="5">
                  <bold>IUCN Red List</bold>
                </td></tr><tr><td rowspan="1" colspan="1">
                  <italic>
                    <tp:taxon-name><tp:taxon-name-part taxon-name-part-type="genus" reg="Xylopia">X.</tp:taxon-name-part><tp:taxon-name-part taxon-name-part-type="species" reg="africana">africana</tp:taxon-name-part></tp:taxon-name>
                  </italic>
                </td><td rowspan="1" colspan="1">VU</td><td rowspan="1" colspan="1">–</td><td rowspan="1" colspan="1">–</td><td rowspan="1" colspan="1">14</td></tr><tr><td rowspan="1" colspan="1">
                  <italic>
                    <tp:taxon-name><tp:taxon-name-part taxon-name-part-type="genus" reg="Xylopia">X.</tp:taxon-name-part><tp:taxon-name-part taxon-name-part-type="species" reg="arenaria">arenaria</tp:taxon-name-part></tp:taxon-name>
                  </italic>
                </td><td rowspan="1" colspan="1">VU</td><td rowspan="1" colspan="1">6454</td><td rowspan="1" colspan="1">58</td><td rowspan="1" colspan="1">8</td></tr><tr><td rowspan="1" colspan="1">
                  <italic>
                    <tp:taxon-name><tp:taxon-name-part taxon-name-part-type="genus" reg="Xylopia">X.</tp:taxon-name-part><tp:taxon-name-part taxon-name-part-type="species" reg="collina">collina</tp:taxon-name-part></tp:taxon-name>
                  </italic>
                </td><td rowspan="1" colspan="1">EN</td><td rowspan="1" colspan="1">12,374</td><td rowspan="1" colspan="1">76</td><td rowspan="1" colspan="1">10</td></tr><tr><td rowspan="1" colspan="1">
                  <italic>
                    <tp:taxon-name><tp:taxon-name-part taxon-name-part-type="genus" reg="Xylopia">X.</tp:taxon-name-part><tp:taxon-name-part taxon-name-part-type="species" reg="elliotii">elliotii</tp:taxon-name-part></tp:taxon-name>
                  </italic>
                </td><td rowspan="1" colspan="1">VU</td><td rowspan="1" colspan="1">–</td><td rowspan="1" colspan="1">–</td><td rowspan="1" colspan="1">40</td></tr><tr><td rowspan="1" colspan="1">
                  <italic>
                    <tp:taxon-name><tp:taxon-name-part taxon-name-part-type="genus" reg="Xylopia">X.</tp:taxon-name-part><tp:taxon-name-part taxon-name-part-type="species" reg="mwasumbii">mwasumbii</tp:taxon-name-part></tp:taxon-name>
                  </italic>
                </td><td rowspan="1" colspan="1">EN</td><td rowspan="1" colspan="1">3702</td><td rowspan="1" colspan="1">60</td><td rowspan="1" colspan="1">6</td></tr><tr><td rowspan="1" colspan="1">
                  <italic>
                    <tp:taxon-name><tp:taxon-name-part taxon-name-part-type="genus" reg="Xylopia">X.</tp:taxon-name-part><tp:taxon-name-part taxon-name-part-type="species" reg="talbotii">talbotii</tp:taxon-name-part></tp:taxon-name>
                  </italic>
                </td><td rowspan="1" colspan="1">VU</td><td rowspan="1" colspan="1">27,199</td><td rowspan="1" colspan="1">20</td><td rowspan="1" colspan="1">5</td></tr><tr><td rowspan="1" colspan="5">
                  <bold>Preliminary Assessments</bold>
                </td></tr><tr><td rowspan="1" colspan="1">
                  <italic>
                    <tp:taxon-name><tp:taxon-name-part taxon-name-part-type="genus" reg="Xylopia">X.</tp:taxon-name-part><tp:taxon-name-part taxon-name-part-type="species" reg="acutiflora">acutiflora</tp:taxon-name-part></tp:taxon-name>
                  </italic>
                </td><td rowspan="1" colspan="1">DD</td><td rowspan="1" colspan="1">103,286</td><td rowspan="1" colspan="1">68</td><td rowspan="1" colspan="1">12</td></tr><tr><td rowspan="1" colspan="1">
                  <italic>
                    <tp:taxon-name><tp:taxon-name-part taxon-name-part-type="genus" reg="Xylopia">X.</tp:taxon-name-part><tp:taxon-name-part taxon-name-part-type="species" reg="aurantiiodora">aurantiiodora</tp:taxon-name-part></tp:taxon-name>
                  </italic>
                </td><td rowspan="1" colspan="1">VU†</td><td rowspan="1" colspan="1">–</td><td rowspan="1" colspan="1">–</td><td rowspan="1" colspan="1">23</td></tr><tr><td rowspan="1" colspan="1">
                  <italic>
                    <tp:taxon-name><tp:taxon-name-part taxon-name-part-type="genus" reg="Xylopia">X.</tp:taxon-name-part><tp:taxon-name-part taxon-name-part-type="species" reg="calva">calva</tp:taxon-name-part></tp:taxon-name>
                  </italic>
                </td><td rowspan="1" colspan="1">DD</td><td rowspan="1" colspan="1">22,406</td><td rowspan="1" colspan="1">12</td><td rowspan="1" colspan="1">3</td></tr><tr><td rowspan="1" colspan="1">
                  <italic>
                    <tp:taxon-name><tp:taxon-name-part taxon-name-part-type="genus" reg="Xylopia">X.</tp:taxon-name-part><tp:taxon-name-part taxon-name-part-type="species" reg="congolensis">congolensis</tp:taxon-name-part></tp:taxon-name>
                  </italic>
                </td><td rowspan="1" colspan="1">DD</td><td rowspan="1" colspan="1">169,980</td><td rowspan="1" colspan="1">28</td><td rowspan="1" colspan="1">4</td></tr><tr><td rowspan="1" colspan="1">
                  <italic>
                    <tp:taxon-name><tp:taxon-name-part taxon-name-part-type="genus" reg="Xylopia">X.</tp:taxon-name-part><tp:taxon-name-part taxon-name-part-type="species" reg="dinklagei">dinklagei</tp:taxon-name-part></tp:taxon-name>
                  </italic>
                </td><td rowspan="1" colspan="1">NT</td><td rowspan="1" colspan="1">4063</td><td rowspan="1" colspan="1">28</td><td rowspan="1" colspan="1">3</td></tr><tr><td rowspan="1" colspan="1">
                  <italic>
                    <tp:taxon-name><tp:taxon-name-part taxon-name-part-type="genus" reg="Xylopia">X.</tp:taxon-name-part><tp:taxon-name-part taxon-name-part-type="species" reg="flamignii">flamignii</tp:taxon-name-part></tp:taxon-name>
                  </italic>
                </td><td rowspan="1" colspan="1">VU†</td><td rowspan="1" colspan="1">108,538</td><td rowspan="1" colspan="1">32</td><td rowspan="1" colspan="1">8</td></tr><tr><td rowspan="1" colspan="1">
                  <italic>
                    <tp:taxon-name><tp:taxon-name-part taxon-name-part-type="genus" reg="Xylopia">X.</tp:taxon-name-part><tp:taxon-name-part taxon-name-part-type="species" reg="gilbertii">gilbertii</tp:taxon-name-part></tp:taxon-name>
                  </italic>
                </td><td rowspan="1" colspan="1">VU†</td><td rowspan="1" colspan="1">249,251</td><td rowspan="1" colspan="1">52</td><td rowspan="1" colspan="1">6</td></tr><tr><td rowspan="1" colspan="1">
                  <italic>
                    <tp:taxon-name><tp:taxon-name-part taxon-name-part-type="genus" reg="Xylopia">X.</tp:taxon-name-part><tp:taxon-name-part taxon-name-part-type="species" reg="globosa">globosa</tp:taxon-name-part></tp:taxon-name>
                  </italic>
                </td><td rowspan="1" colspan="1">DD</td><td rowspan="1" colspan="1">83,797</td><td rowspan="1" colspan="1">20</td><td rowspan="1" colspan="1">5</td></tr><tr><td rowspan="1" colspan="1">
                  <italic>
                    <tp:taxon-name><tp:taxon-name-part taxon-name-part-type="genus" reg="Xylopia">X.</tp:taxon-name-part><tp:taxon-name-part taxon-name-part-type="species" reg="keniensis">keniensis</tp:taxon-name-part></tp:taxon-name>
                  </italic>
                </td><td rowspan="1" colspan="1">EN‡</td><td rowspan="1" colspan="1">4</td><td rowspan="1" colspan="1">10</td><td rowspan="1" colspan="1">2</td></tr><tr><td rowspan="1" colspan="1">
                  <italic>
                    <tp:taxon-name><tp:taxon-name-part taxon-name-part-type="genus" reg="Xylopia">X.</tp:taxon-name-part><tp:taxon-name-part taxon-name-part-type="species" reg="letestui">letestui</tp:taxon-name-part></tp:taxon-name>
                  </italic>
                </td><td rowspan="1" colspan="1">EN†</td><td rowspan="1" colspan="1">–</td><td rowspan="1" colspan="1">–</td><td rowspan="1" colspan="1">19</td></tr><tr><td rowspan="1" colspan="1">
                  <italic>
                    <tp:taxon-name><tp:taxon-name-part taxon-name-part-type="genus" reg="Xylopia">X.</tp:taxon-name-part><tp:taxon-name-part taxon-name-part-type="species" reg="lukei">lukei</tp:taxon-name-part></tp:taxon-name>
                  </italic>
                </td><td rowspan="1" colspan="1">EN‡</td><td rowspan="1" colspan="1">2656</td><td rowspan="1" colspan="1">22</td><td rowspan="1" colspan="1">4</td></tr><tr><td rowspan="1" colspan="1">
                  <italic>
                    <tp:taxon-name><tp:taxon-name-part taxon-name-part-type="genus" reg="Xylopia">X.</tp:taxon-name-part><tp:taxon-name-part taxon-name-part-type="species" reg="mildbraedii">mildbraedii</tp:taxon-name-part></tp:taxon-name>
                  </italic>
                </td><td rowspan="1" colspan="1">EN†</td><td rowspan="1" colspan="1">129,258</td><td rowspan="1" colspan="1">36</td><td rowspan="1" colspan="1">9</td></tr><tr><td rowspan="1" colspan="1">
                  <italic>
                    <tp:taxon-name><tp:taxon-name-part taxon-name-part-type="genus" reg="Xylopia">X.</tp:taxon-name-part><tp:taxon-name-part taxon-name-part-type="species" reg="monticola">monticola</tp:taxon-name-part></tp:taxon-name>
                  </italic>
                </td><td rowspan="1" colspan="1">DD</td><td rowspan="1" colspan="1">14,393</td><td rowspan="1" colspan="1">36</td><td rowspan="1" colspan="1">5</td></tr><tr><td rowspan="1" colspan="1">
                  <italic>
                    <tp:taxon-name><tp:taxon-name-part taxon-name-part-type="genus" reg="Xylopia">X.</tp:taxon-name-part><tp:taxon-name-part taxon-name-part-type="species" reg="paniculata">paniculata</tp:taxon-name-part></tp:taxon-name>
                  </italic>
                </td><td rowspan="1" colspan="1">DD</td><td rowspan="1" colspan="1">105,473</td><td rowspan="1" colspan="1">16</td><td rowspan="1" colspan="1">4</td></tr><tr><td rowspan="1" colspan="1">
                  <italic>
                    <tp:taxon-name><tp:taxon-name-part taxon-name-part-type="genus" reg="Xylopia">X.</tp:taxon-name-part><tp:taxon-name-part taxon-name-part-type="species" reg="piratae">piratae</tp:taxon-name-part></tp:taxon-name>
                  </italic>
                </td><td rowspan="1" colspan="1">DD</td><td rowspan="1" colspan="1">31,476</td><td rowspan="1" colspan="1">64</td><td rowspan="1" colspan="1">11</td></tr><tr><td rowspan="1" colspan="1">
                  <italic>
                    <tp:taxon-name><tp:taxon-name-part taxon-name-part-type="genus" reg="Xylopia">X.</tp:taxon-name-part><tp:taxon-name-part taxon-name-part-type="species" reg="pynaertii">pynaertii</tp:taxon-name-part></tp:taxon-name>
                  </italic>
                </td><td rowspan="1" colspan="1">DD</td><td rowspan="1" colspan="1">582,432</td><td rowspan="1" colspan="1">40</td><td rowspan="1" colspan="1">10</td></tr><tr><td rowspan="1" colspan="1">
                  <italic>
                    <tp:taxon-name><tp:taxon-name-part taxon-name-part-type="genus" reg="Xylopia">X.</tp:taxon-name-part><tp:taxon-name-part taxon-name-part-type="species" reg="tanganyikensis">tanganyikensis</tp:taxon-name-part></tp:taxon-name>
                  </italic>
                </td><td rowspan="1" colspan="1">EN‡</td><td rowspan="1" colspan="1">527</td><td rowspan="1" colspan="1">10</td><td rowspan="1" colspan="1">3</td></tr><tr><td rowspan="1" colspan="1">
                  <italic>
                    <tp:taxon-name><tp:taxon-name-part taxon-name-part-type="genus" reg="Xylopia">X.</tp:taxon-name-part><tp:taxon-name-part taxon-name-part-type="species" reg="tenuipetala">tenuipetala</tp:taxon-name-part></tp:taxon-name>
                  </italic>
                </td><td rowspan="1" colspan="1">EN‡</td><td rowspan="1" colspan="1">250</td><td rowspan="1" colspan="1">13</td><td rowspan="1" colspan="1">3</td></tr><tr><td rowspan="1" colspan="1">
                  <italic>
                    <tp:taxon-name><tp:taxon-name-part taxon-name-part-type="genus" reg="Xylopia">X.</tp:taxon-name-part><tp:taxon-name-part taxon-name-part-type="species" reg="torrei">torrei</tp:taxon-name-part></tp:taxon-name>
                  </italic>
                </td><td rowspan="1" colspan="1">DD</td><td rowspan="1" colspan="1">7053</td><td rowspan="1" colspan="1">12</td><td rowspan="1" colspan="1">3</td></tr><tr><td rowspan="1" colspan="1">
                  <italic>
                    <tp:taxon-name><tp:taxon-name-part taxon-name-part-type="genus" reg="Xylopia">X.</tp:taxon-name-part><tp:taxon-name-part taxon-name-part-type="species" reg="toussaintii">toussaintii</tp:taxon-name-part></tp:taxon-name>
                  </italic>
                </td><td rowspan="1" colspan="1">DD</td><td rowspan="1" colspan="1">6766</td><td rowspan="1" colspan="1">16</td><td rowspan="1" colspan="1">4</td></tr><tr><td rowspan="1" colspan="1">
                  <italic>
                    <tp:taxon-name><tp:taxon-name-part taxon-name-part-type="genus" reg="Xylopia">X.</tp:taxon-name-part><tp:taxon-name-part taxon-name-part-type="species" reg="unguiculata">unguiculata</tp:taxon-name-part></tp:taxon-name>
                  </italic>
                </td><td rowspan="1" colspan="1">DD</td><td rowspan="1" colspan="1">15,417</td><td rowspan="1" colspan="1">20</td><td rowspan="1" colspan="1">4</td></tr><tr><td rowspan="1" colspan="1">
                  <italic>
                    <tp:taxon-name><tp:taxon-name-part taxon-name-part-type="genus" reg="Xylopia">X.</tp:taxon-name-part><tp:taxon-name-part taxon-name-part-type="species" reg="wilwerthii">wilwerthii</tp:taxon-name-part></tp:taxon-name>
                  </italic>
                </td><td rowspan="1" colspan="1">DD</td><td rowspan="1" colspan="1">179,602</td><td rowspan="1" colspan="1">52</td><td rowspan="1" colspan="1">13</td></tr></tbody></table></table-wrap></tp:treatment-sec><ref-list><ref id="B165"><mixed-citation xmlns:xlink="http://www.w3.org/1999/xlink" xlink:type="simple"><person-group><name name-style="western"><surname>Timberlake</surname><given-names>J</given-names></name><name name-style="western"><surname>Goyder</surname><given-names>D</given-names></name><name name-style="western"><surname>Crawford</surname><given-names>F</given-names></name><name name-style="western"><surname>Burrows</surname><given-names>J</given-names></name><name name-style="western"><surname>Clarke</surname><given-names>GP</given-names></name><name name-style="western"><surname>Luke</surname><given-names>Q</given-names></name><name name-style="western"><surname>Matimele</surname><given-names>H</given-names></name><name name-style="western"><surname>Müller</surname><given-names>T</given-names></name><name name-style="western"><surname>Pascal</surname><given-names>O</given-names></name><name name-style="western"><surname>de Sousa</surname><given-names>C</given-names></name><name name-style="western"><surname>Alves</surname><given-names>T</given-names></name></person-group> (<year>2011</year>) <article-title>Coastal dry forests in northern Mozambique.</article-title><source>Plant Ecology and Evolution</source><volume>144</volume>: <fpage>126</fpage>–<lpage>137</lpage>. <ext-link xlink:type="simple" ext-link-type="doi" xlink:href="10.5091/plecevo.2011.539">https://doi.org/10.5091/plecevo.2011.539</ext-link></mixed-citation></ref><ref id="B88"><mixed-citation xmlns:xlink="http://www.w3.org/1999/xlink" xlink:type="simple"><person-group><name name-style="western"><surname>Johnson</surname><given-names>DM</given-names></name><name name-style="western"><surname>Luke</surname><given-names>Q</given-names></name><name name-style="western"><surname>Goyder</surname><given-names>D</given-names></name><name name-style="western"><surname>Murray</surname><given-names>NA</given-names></name></person-group> (<year>2017</year>) New species of <italic><tp:taxon-name><tp:taxon-name-part taxon-name-part-type="genus">Xylopia</tp:taxon-name-part></tp:taxon-name></italic> (<tp:taxon-name><tp:taxon-name-part taxon-name-part-type="genus">Annonaceae</tp:taxon-name-part></tp:taxon-name>) from East Africa. Kew Bulletin 72: 11. <ext-link xlink:type="simple" ext-link-type="doi" xlink:href="10.1007/S12225-017-9681-X">https://doi.org/10.1007/S12225-017-9681-X</ext-link></mixed-citation></ref><ref id="B132"><mixed-citation xmlns:xlink="http://www.w3.org/1999/xlink" xlink:type="simple"><person-group><name name-style="western"><surname>Onana</surname><given-names>JM</given-names></name><name name-style="western"><surname>Cheek</surname><given-names>M</given-names></name></person-group> (<year>2011</year>) <source>Red Data Book of the flowering plants of Cameroon: IUCN global assessments.</source><publisher-name>Kew Publishing</publisher-name>, <publisher-loc>Royal Botanic Gardens, Kew</publisher-loc>, <size units="page">578 pp</size>.</mixed-citation></ref><ref id="B176"><mixed-citation xmlns:xlink="http://www.w3.org/1999/xlink" xlink:type="simple"><person-group><name name-style="western"><surname>Verdcourt</surname><given-names>B</given-names></name></person-group> (<year>1971b</year>) <source><tp:taxon-name><tp:taxon-name-part taxon-name-part-type="genus">Annonaceae</tp:taxon-name-part></tp:taxon-name>. In: Milne-Redhead E, Polhill RM (Eds) Flora of Tropical East Africa.</source><publisher-name>Crown Agents for Oversea Governments and Administrations</publisher-name>, <publisher-loc>London</publisher-loc>, <size units="page">132 pp</size>.</mixed-citation></ref></ref-list></tp:taxon-treatment>
