# Supplementary material for: A revision of Xylopia L. (Annonaceae): the species of Tropical Africa
Source: PhytoKeys. 2018 Apr 24;97:1–252. doi: 10.3897/phytokeys.97.20975 (PMC10865103; doi:10.3897/phytokeys.97.20975)
Supplement: XML Treatment for Xylopia arenaria [file phytokeys.97.20975-treatment18.xml]

<!DOCTYPE tp:taxon-treatment
  PUBLIC "-//TaxonX//DTD Taxonomic Treatment Publishing DTD v0 20100105//EN" "tax-treatment-NSO.dtd">
<tp:taxon-treatment xmlns:tp="http://www.plazi.org/taxpub"><tp:treatment-meta><kwd-group><label>Taxon classification</label><kwd>
              <named-content content-type="kingdom">Plantae</named-content>
            </kwd><kwd>
              <named-content content-type="order">Magnoliales</named-content>
            </kwd><kwd>
              <named-content content-type="family">Annonaceae</named-content>
            </kwd></kwd-group><mixed-citation publication-type="journal"><person-group><name><surname>Johnson</surname><given-names>David M.</given-names></name><name><surname>Murray</surname><given-names>Nancy A.</given-names></name></person-group><article-title>A revision of <italic><tp:taxon-name><tp:taxon-name-part taxon-name-part-type="genus" reg="Xylopia">Xylopia</tp:taxon-name-part></tp:taxon-name></italic> L. (<tp:taxon-name><tp:taxon-name-part taxon-name-part-type="genus" reg="Annonaceae">Annonaceae</tp:taxon-name-part></tp:taxon-name>): the species of Tropical Africa</article-title><source>PhytoKeys</source><day>24</day><month>04</month><year>2018</year><volume>97</volume><fpage>1</fpage><lpage>252</lpage><pub-id pub-id-type="doi">10.3897/phytokeys.97.20975</pub-id></mixed-citation></tp:treatment-meta><tp:nomenclature><label>12.</label><tp:taxon-name>
            <object-id xmlns:xlink="http://www.w3.org/1999/xlink" content-type="arpha" xlink:type="simple">2A8F25C1-3153-5515-9C5C-62B5578FAECF</object-id>
            <tp:taxon-name-part taxon-name-part-type="genus" reg="Xylopia">Xylopia</tp:taxon-name-part>
            <tp:taxon-name-part taxon-name-part-type="species" reg="arenaria">arenaria</tp:taxon-name-part>
          </tp:taxon-name><tp:taxon-authority>Engler, Bot. Jahrb. Syst. 34: 159. 1904.</tp:taxon-authority><xref ref-type="fig" rid="F3">Figs 3H</xref><xref ref-type="fig" rid="F21">, 21B, D, E, G</xref><!--PageBreak--></tp:nomenclature><tp:treatment-sec sec-type="material" id="SECID0ERGGM"><title>Type.</title><p>TANZANIA [“Sansibarküstengebiet”]. Dar-es-Salaam Region, Dar-es-Salam, in parkartigem Buschgehölz des Sachsenwaldes auf Sandboden, Nov 1902, <italic>A. Engler 2173</italic> (lectotype, here designated: B! [10 01153133]).</p></tp:treatment-sec><tp:treatment-sec sec-type="description" id="SECID0EZGGM"><title>Description.</title><p><bold><italic>Shrub or small tree</italic></bold> up to 6 m tall, secondary branches drooping; bark gray, sometimes blotched with white, smooth. <bold><italic>Twigs</italic></bold> reddish brown to light gray, pubescent, the hairs 0.2–0.8 mm long, bark soon peeling and flaking in reddish brown strips, becoming glabrate; nodes occasionally with two axillary branches. <bold><italic>Leaf</italic></bold> with larger blades 3.4–7 cm long, 1.5–2.5 cm wide, chartaceous to subcoriaceous, concolorous to slightly discolorous, ovate to lanceolate-ovate, occasionally lanceolate, apex acute to obtuse, base broadly cuneate, rounded, or subcordate, short-decurrent on petiole, glabrous or with a few hairs on the midrib adaxially, appressed-pubescent abaxially; midrib plane or slightly raised adaxially, raised abaxially, secondary veins indistinctly brochidodromous, 7–12 per side, diverging at 50–70° from the midrib, these and higher-order veins plane or slightly raised on both surfaces; petiole 2.5–5 mm long, shallowly canaliculate, pubescent. <bold><italic>Inflorescences</italic></bold> axillary or from axils of fallen leaves, 1(–2)-flowered, pubescent; pedicels not pedunculate, 1.8–3.5 mm long, 0.7–1.3 mm thick; bracts 3, evenly spaced along pedicel, persistent, 0.5–1.6 mm long, ovate, semicircular, or crescent-shaped, the upper two often bilobed, apex obtuse to acute; buds ovoid-conic, apex obtuse or less frequently acute. <bold><italic>Sepals</italic></bold> erect to slightly spreading at anthesis, 1/3–1/2-connate, 2.2–2.5 mm long, 2.1–2.7 mm wide, coriaceous, ovate to broadly ovate, apex acute, pubescent abaxially. <bold><italic>Petals</italic></bold> pale orange-yellow, cream, or white, the inner petals purplish red or rose-colored inside at the base <italic>in vivo</italic>; outer petals erect at anthesis, 6.6–10.2 mm long, 2.7–3.2 mm wide at base, 1.8–2.0 mm wide at midpoint, coriaceous or a little fleshy, lanceolate, apex acute, densely puberulent except for glabrous basal patch adaxially, densely appressed-pubescent abaxially; inner petals geniculate at anthesis, with the apices bent sharply outward between the outer petals, 4.7–7.2 mm long, 1.8–2.7 mm wide at base, 0.8–1.2 mm wide at midpoint, slightly fleshy, lanceolate-acuminate, apex acute, base with undifferentiated margin but transversely thickened at the widest point adaxially, puberulent except for glabrous base adaxially, puberulent on apex and medial portion of base but otherwise glabrous abaxially. <bold><italic>Stamens</italic></bold> 70–200; fertile stamens 1.0–1.2 mm long, narrowly oblong, apex of connective purplish red <italic>in vivo</italic>, 0.1–0.3 mm long, truncate to capitate, overhanging anther thecae, glabrous or minutely papillate, anthers 12–18-locellate, filament 0.2–0.3 mm long; outer staminodes 1.0–1.2 mm long, <!--PageBreak-->clavate to oblong, apex acute, obtuse, or truncate; inner staminodes 0.8–0.9 mm long, oblong, apex obtuse, rounded, or truncate; staminal cone 1.4–1.6 mm in diameter, 0.9–1.2 mm high, concealing only the bases of the ovaries, rim laciniate. <bold><italic>Carpels</italic></bold><!--PageBreak-->6–11; ovaries ca. 1 mm long, narrowly oblong, sericeous, stigmas connivent, ca. 2.3 mm long, trowel-shaped, bearing a tuft of hairs at the apex. <bold><italic>Torus</italic></bold> flat, 1.5–1.8 mm in diameter. <bold><italic>Fruit</italic></bold> of up to 4 glabrate monocarps borne on a pedicel 4.2–5.3 mm long, 1.2–1.6 mm thick, sometimes with bracts persistent, pubescent; torus of fruit 1.9–2.3 mm in diameter, 0.9–1.8 mm high, depressed-globose. <bold><italic>Monocarps</italic></bold> with light green exterior and scarlet endocarp <italic>in vivo</italic>, 1.3–2.5 cm long, 0.5–1.2 cm wide, ca. 0.5–0.7 cm thick, oblong, weakly torulose, apex rounded with an oblique blunt beak 1–2 mm long, base contracted into a stipe 3–5 mm long, 1.5–2.1 mm thick, smooth or occasionally somewhat verrucose; pericarp ca. 0.2 mm thick. <bold><italic>Seeds</italic></bold> 1–3 per monocarp, in a single row, lying oblique to long axis, 9.2–9.8 mm long, 5.3–5.8 mm wide, 4.5–6.3 mm thick, pyriform, narrowed toward micropyle into a cylindrical neck 2.3–2.8 mm long and 2.8–3.6 mm wide, broadly elliptic in cross-section, obliquely truncate at micropylar end, rounded at chalazal end, brown, smooth, shiny, raphe/antiraphe not evident, micropylar scar 1.2–1.6 mm long, 0.8–1.0 mm wide, elliptic; sarcotesta bright orange, fleshy <italic>in vivo</italic>; aril absent.</p><fig id="F20" position="float" orientation="portrait"><object-id xmlns:xlink="http://www.w3.org/1999/xlink" content-type="doi" xlink:type="simple">10.3897/phytokeys.97.20975.figure20</object-id><object-id xmlns:xlink="http://www.w3.org/1999/xlink" content-type="zenodo_dep_id" xlink:type="simple">1239307</object-id><object-id xmlns:xlink="http://www.w3.org/1999/xlink" content-type="arpha" xlink:type="simple">3877B7A9-FF16-5FD5-B30A-D7CEF4D7B900</object-id><label>Figure 20.</label><caption><p><italic><tp:taxon-name><tp:taxon-name-part taxon-name-part-type="genus" reg="Xylopia">Xylopia</tp:taxon-name-part><tp:taxon-name-part taxon-name-part-type="species" reg="tenuipetala">tenuipetala</tp:taxon-name-part></tp:taxon-name></italic>. <bold>A</bold> Leaf <bold>B</bold> Habit <bold>C</bold> Fruit, showing one dehisced and one undehisced monocarp <bold>D</bold> Seed, view of micropylar end <bold>E</bold> Seed, side view <bold>F</bold> Carpel, with ovary dissected to show two ovules <bold>G</bold> Stamen, abaxial view <bold>H</bold> Flower <bold>I</bold> Inner petal, adaxial view <bold>J</bold> Outer petal, adaxial view. <bold>A, F–J</bold> from <italic>Goyder et al. 6090</italic> (K) <bold>B</bold> from photograph of same <italic>in vivo</italic><bold>C–E</bold> from <italic>Goyder et al. 5089</italic> (K). Reproduced with the permission of the Board of Trustees, Royal Botanic Gardens Kew.</p></caption><graphic xmlns:xlink="http://www.w3.org/1999/xlink" xlink:href="phytokeys-97-001_article-20975__-g020.jpg" position="float" orientation="portrait" xlink:type="simple" id="oo_199105.jpg"><uri content-type="original_file" xlink:type="simple">https://binary.pensoft.net/fig/199105</uri></graphic></fig><fig id="F21" position="float" orientation="portrait"><object-id xmlns:xlink="http://www.w3.org/1999/xlink" content-type="doi" xlink:type="simple">10.3897/phytokeys.97.20975.figure21</object-id><object-id xmlns:xlink="http://www.w3.org/1999/xlink" content-type="zenodo_dep_id" xlink:type="simple">1239309</object-id><object-id xmlns:xlink="http://www.w3.org/1999/xlink" content-type="arpha" xlink:type="simple">CC64C4AA-44E5-53BE-B8E5-E746D48A8EE7</object-id><label>Figure 21.</label><caption><p><italic><tp:taxon-name><tp:taxon-name-part taxon-name-part-type="genus" reg="Xylopia">Xylopia</tp:taxon-name-part><tp:taxon-name-part taxon-name-part-type="species" reg="collina">collina</tp:taxon-name-part></tp:taxon-name></italic> and <italic><tp:taxon-name><tp:taxon-name-part taxon-name-part-type="genus" reg="Xylopia">X.</tp:taxon-name-part><tp:taxon-name-part taxon-name-part-type="species" reg="arenaria">arenaria</tp:taxon-name-part></tp:taxon-name></italic>. <bold>A, C, F, H, I, J</bold><italic><tp:taxon-name><tp:taxon-name-part taxon-name-part-type="genus" reg="Xylopia">X.</tp:taxon-name-part><tp:taxon-name-part taxon-name-part-type="species" reg="collina">collina</tp:taxon-name-part></tp:taxon-name></italic>. <bold>A</bold> Monocarp, lateral view <bold>C</bold> Flower, lateral view <bold>F</bold> Stem gall <bold>H</bold> Habit <bold>I</bold> Bud <bold>J</bold> Torus with attached ovaries, lateral view <bold>B, D, E, G</bold><italic><tp:taxon-name><tp:taxon-name-part taxon-name-part-type="genus" reg="Xylopia">X.</tp:taxon-name-part><tp:taxon-name-part taxon-name-part-type="species" reg="arenaria">arenaria</tp:taxon-name-part></tp:taxon-name></italic><bold>B</bold> Fruit <bold>D</bold> Habit <bold>E</bold> Flower bud with one outer petal removed, lateral view <bold>G</bold> Bud. <bold>A, F, H</bold> from <italic>Johnson et al. 1914</italic> (OWU) <bold>B</bold> from <italic>Johnson &amp; Murray 1890</italic> (OWU) <bold>C, I, J</bold> from <italic>Johnson et al. 1913</italic> (OWU) <bold>D, E, G</bold> from <italic>Johnson et al. 1937</italic> (OWU).</p></caption><graphic xmlns:xlink="http://www.w3.org/1999/xlink" xlink:href="phytokeys-97-001_article-20975__-g021.jpg" position="float" orientation="portrait" xlink:type="simple" id="oo_199106.jpg"><uri content-type="original_file" xlink:type="simple">https://binary.pensoft.net/fig/199106</uri></graphic></fig></tp:treatment-sec><tp:treatment-sec sec-type="phenology" id="SECID0EKNGM"><title>Phenology.</title><p>Specimens with flowers have been collected in February, May to September, November, and December, and with fruits in February, March, June, July, and November.</p></tp:treatment-sec><tp:treatment-sec sec-type="distribution" id="SECID0EPNGM"><title>Distribution</title><p>(Fig. <xref ref-type="fig" rid="F22">22</xref>). Occurs along the East African coast, from central Kenya south to central Tanzania, growing in forests and bushland, sometimes in secondary vegetation and usually on sandy soil, at elevations of 30–500 m.</p></tp:treatment-sec><tp:treatment-sec sec-type="Local names" id="SECID0EZNGM"><title>Local names.</title><p>Mkabui (<italic>Holtz 321</italic>), mtuma-mrihi (Girama, <italic>Trump 96</italic>), mukunambawa (Girama, <italic>Langridge 58</italic>, <italic>Moggridge 389</italic>).</p><fig id="F22" position="float" orientation="portrait"><object-id xmlns:xlink="http://www.w3.org/1999/xlink" content-type="doi" xlink:type="simple">10.3897/phytokeys.97.20975.figure22</object-id><object-id xmlns:xlink="http://www.w3.org/1999/xlink" content-type="zenodo_dep_id" xlink:type="simple">1239311</object-id><object-id xmlns:xlink="http://www.w3.org/1999/xlink" content-type="arpha" xlink:type="simple">4B21EE56-FCD3-56D2-A645-1280BA00C8BD</object-id><label>Figure 22.</label><caption><p>Distributions of <italic><tp:taxon-name><tp:taxon-name-part taxon-name-part-type="genus" reg="Xylopia">Xylopia</tp:taxon-name-part><tp:taxon-name-part taxon-name-part-type="species" reg="arenaria">arenaria</tp:taxon-name-part></tp:taxon-name></italic>, <italic><tp:taxon-name><tp:taxon-name-part taxon-name-part-type="genus" reg="Xylopia">X.</tp:taxon-name-part><tp:taxon-name-part taxon-name-part-type="species" reg="collina">collina</tp:taxon-name-part></tp:taxon-name></italic>, <italic><tp:taxon-name><tp:taxon-name-part taxon-name-part-type="genus" reg="Xylopia">X.</tp:taxon-name-part><tp:taxon-name-part taxon-name-part-type="species" reg="tomentosa">tomentosa</tp:taxon-name-part></tp:taxon-name></italic>, and <italic><tp:taxon-name><tp:taxon-name-part taxon-name-part-type="genus" reg="Xylopia">X.</tp:taxon-name-part><tp:taxon-name-part taxon-name-part-type="species" reg="keniensis">keniensis</tp:taxon-name-part></tp:taxon-name></italic> in southern and eastern Africa. Bolder lines represent country borders, fainter lines lakes and major rivers.</p></caption><graphic xmlns:xlink="http://www.w3.org/1999/xlink" xlink:href="phytokeys-97-001_article-20975__-g022.jpg" position="float" orientation="portrait" xlink:type="simple" id="oo_199107.jpg"><uri content-type="original_file" xlink:type="simple">https://binary.pensoft.net/fig/199107</uri></graphic></fig></tp:treatment-sec><tp:treatment-sec sec-type="material" id="SECID0EAQGM"><title>Additional specimens examined.</title><p><bold>KENYA.</bold> Kilifi: Sokoke Forest, road to Jilore Forest Station, 3.2 km from turnoff on Kilifi-Malindi Road, <italic>Faden 71/696</italic> (EA); Sokoke Forest, ca. 3 km on track S of Gede to Jilore Forest Station, ca. <named-content xmlns:xlink="http://www.w3.org/1999/xlink" content-type="dwc:verbatimCoordinates" xlink:type="simple"><named-content content-type="geo-json" specific-use="{&#34;type&#34;:&#34;Point&#34;,&#34;coordinates&#34;:[39.950000,-3.300000]}" id="NCID0ENQGM" xlink:type="simple">3°18'S, 39°57'E</named-content></named-content>, <italic>Faden &amp; Faden 74/1225</italic> (EA, K, MO, WAG); Sokoke Forest, <italic>Gisau 10</italic> (EA, K), <italic>Langridge 58</italic> (EA); K7, Mangea Hill summit, <named-content xmlns:xlink="http://www.w3.org/1999/xlink" content-type="dwc:verbatimCoordinates" xlink:type="simple"><named-content content-type="geo-json" specific-use="{&#34;type&#34;:&#34;Point&#34;,&#34;coordinates&#34;:[39.716667,-3.250000]}" id="NCID0E2QGM" xlink:type="simple">03°15'S, 39°43'E</named-content></named-content>, 500 m, 8 Apr 1987 (st), <italic>Luke &amp; Robertson 318</italic> (EA); K7, Mangea Hill, 3942E0316S, 480 m, 18 Feb 1988 (buds), <italic>Luke &amp; Robertson 1008</italic> (EA); 20.2 km Gotani to Bamba, <named-content xmlns:xlink="http://www.w3.org/1999/xlink" content-type="dwc:verbatimCoordinates" xlink:type="simple"><named-content content-type="geo-json" specific-use="{&#34;type&#34;:&#34;Point&#34;,&#34;coordinates&#34;:[39.533333,-3.616667]}" id="NCID0EHRGM" xlink:type="simple">3°37'S, 39°32'E</named-content></named-content>, 21 Nov 1989 (fl), <italic>Luke &amp; Robertson 2134</italic> (EA, K); Kilifi, 17 May 1937 (fl), <italic>Moggridge 389</italic> (EA, K); Arabuko-Sokoke Forest, N of Sokoke Forest Station, 3°25’-3°30'S, 39°50-39°54'E, 8 Jun 1973 (fl), <italic>Musyoki &amp; Hansen 1007</italic> (EA, K); forest 8 mi S of Jilore Forest Station, near road to Mida, <named-content xmlns:xlink="http://www.w3.org/1999/xlink" content-type="dwc:verbatimCoordinates" xlink:type="simple"><named-content content-type="geo-json" specific-use="{&#34;type&#34;:&#34;Point&#34;,&#34;coordinates&#34;:[39.916667,-3.200000]}" id="NCID0EVRGM" xlink:type="simple">3°12'S, 39°55'E</named-content></named-content>, <italic>Perdue &amp; Kibuwa 10046</italic> (EA, FI-T, K); Arabuko Sokoke Forest, <named-content xmlns:xlink="http://www.w3.org/1999/xlink" content-type="dwc:verbatimCoordinates" xlink:type="simple"><named-content content-type="geo-json" specific-use="{&#34;type&#34;:&#34;Point&#34;,&#34;coordinates&#34;:[39.933333,-3.283333]}" id="NCID0E6RGM" xlink:type="simple">3°17'S, 39°56'E</named-content></named-content>, 26 Dec 1983 (fl), <italic>Robertson 3727</italic> (EA, K, MO); 4.5 km from Bamba toward Ganze, <named-content xmlns:xlink="http://www.w3.org/1999/xlink" content-type="dwc:verbatimCoordinates" xlink:type="simple"><named-content content-type="geo-json" specific-use="{&#34;type&#34;:&#34;Point&#34;,&#34;coordinates&#34;:[39.566667,-3.550000]}" id="NCID0EJSGM" xlink:type="simple">3°33'S, 39°34'E</named-content></named-content>, <italic>Robertson &amp; Luke 6063</italic> (EA); Mangea Hill summit, <named-content xmlns:xlink="http://www.w3.org/1999/xlink" content-type="dwc:verbatimCoordinates" xlink:type="simple"><named-content content-type="geo-json" specific-use="{&#34;type&#34;:&#34;Point&#34;,&#34;coordinates&#34;:[39.716667,-3.250000]}" id="NCID0ETSGM" xlink:type="simple">3°15'S, 39°43'E</named-content></named-content>, <italic>Robertson &amp; Brummitt 6752</italic> (K); Jilore-Mida, SW of Malindi, 3°19'S, 39°58'E, 18 Mar 1973 (st), <italic>Sangai EA 15703</italic> (EA); Sokoke Forest, Kilifi, Coast Province, 26 Mar 1954 (fr), <italic>Trump 96</italic> (EA, K).—Kwale: Mrima Hill, 7 Dec 1975 (fl), <italic>Kokwaro 3951</italic> (K); Buda Mafisini F. R., <named-content xmlns:xlink="http://www.w3.org/1999/xlink" content-type="dwc:verbatimCoordinates" xlink:type="simple"><named-content content-type="geo-json" specific-use="{&#34;type&#34;:&#34;Point&#34;,&#34;coordinates&#34;:[39.400000,-4.450000]}" id="NCID0EDTGM" xlink:type="simple">04°27'S, 39°24'E</named-content></named-content>, 70 m, 23 Feb 1989 (st), <italic>Luke &amp; Robertson 1686</italic> (EA, K); Maluganji Forest Reserve (including Kaya Mtae), <named-content xmlns:xlink="http://www.w3.org/1999/xlink" content-type="dwc:verbatimCoordinates" xlink:type="simple"><named-content content-type="geo-json" specific-use="{&#34;type&#34;:&#34;Point&#34;,&#34;coordinates&#34;:[39.450000,-4.100000]}" id="NCID0ENTGM" xlink:type="simple">04°06'S, 39°27'E</named-content></named-content>, 200-300 m, 14 Nov 1989 (fl), <italic>Robertson &amp; Luke 6000</italic> (EA). <bold>TANZANIA.</bold> Pwani: Pugu Hills Forest Reserve, Kisarawe, 23 Aug 1972 (fl), <!--PageBreak--><italic>Harris et al. DSM 2606</italic> (MO); Dar es Salaam airport, 13 Sep 1970 (fl), <italic>Harris &amp; Harris 4989</italic> (B, MO); Pugu Hills near Kisarawe, 6°52–53'S, 39°04–06'E, 2 Nov 1970 (st), <italic>Harris &amp; Schlieben BJH 5346</italic> (DSM, EA, WAG); Pugu F. R., near Kisarawe, 31 Jul 1971 (fl), <italic>Harris et al. 5859</italic> (MO); Kisarawe District, Pugu Hills Forest Reserve, <italic>Harris BJH 6771</italic> (DSM), <italic>Harris &amp; Siddiqi BJH 6749</italic> (DSM); Pugu Forest Reserve, <italic>Hawthorne 1750</italic> (K–2 sheets); Dar es Salaam Station, Sachsenwald, 30 Nov 1901 (fl bud, fr), <italic>Holtz 321</italic> (EA); Dar es Salaam, 6 Dec 1901 (fl), <italic>Holtz 393</italic> (EA, PRE); Kisarawe District, Pugu Forest Reserve, bus roundabout area ca. 4 km E of Kisarawe, <named-content xmlns:xlink="http://www.w3.org/1999/xlink" content-type="dwc:verbatimCoordinates" xlink:type="simple"><named-content content-type="geo-json" specific-use="{&#34;type&#34;:&#34;Point&#34;,&#34;coordinates&#34;:[39.100000,-6.891667]}" id="NCID0EMUGM" xlink:type="simple">6°53'30"S, 39°06'E</named-content></named-content>, 27 Feb 1996 (fl, fr), <italic>Johnson 1890</italic> (DSM, OWU), 26 May 1996 (fl), <italic>Johnson &amp; Murray 1937</italic> (DSM, OWU); Pugu Forest Reserve, <named-content xmlns:xlink="http://www.w3.org/1999/xlink" content-type="dwc:verbatimCoordinates" xlink:type="simple"><named-content content-type="geo-json" specific-use="{&#34;type&#34;:&#34;Point&#34;,&#34;coordinates&#34;:[39.083056,-6.905000]}" id="NCID0EYUGM" xlink:type="simple">6°54'18"S, 39°04'59"E</named-content></named-content>, 270 m, 20 Aug 2003 (st), <italic>Kibure et al. 1019</italic> (MO); Kisarawe District, Pugu Forest Reserve, 23 Aug 1972 (fl), <italic>Mabberley &amp; Harris 1516</italic> (K, WAG); Pugu Forest Reserve, E part of forest between Minaki Secondary School and Pugu Kajiungeno, <named-content xmlns:xlink="http://www.w3.org/1999/xlink" content-type="dwc:verbatimCoordinates" xlink:type="simple"><named-content content-type="geo-json" specific-use="{&#34;type&#34;:&#34;Point&#34;,&#34;coordinates&#34;:[39.100000,-6.894167]}" id="NCID0EEVGM" xlink:type="simple">06°53'39"S, 39°06'00"E</named-content></named-content>, 180 m, 2 Jun 2012 (fl), <italic>Mwangoka &amp; Mulungu 7959</italic> (MO); Kisarawe District, Kisarawe Forest Reserve, <italic>Paulo 118</italic> (EA, K); Kisarawe District, Mogo Forest Reserve, Aug 1953 (fl), <italic>Semsei 51285</italic> (EA).</p><p>This narrowly distributed species has distinctive long hairs on the twigs and leaves, ovate to lanceolate leaves that are acute at the apex, and usually solitary flowers with blunt buds. It shares with <italic><tp:taxon-name><tp:taxon-name-part taxon-name-part-type="genus" reg="Xylopia">X.</tp:taxon-name-part><tp:taxon-name-part taxon-name-part-type="species" reg="collina">collina</tp:taxon-name-part></tp:taxon-name></italic>, <italic><tp:taxon-name><tp:taxon-name-part taxon-name-part-type="genus" reg="Xylopia">X.</tp:taxon-name-part><tp:taxon-name-part taxon-name-part-type="species" reg="keniensis">keniensis</tp:taxon-name-part></tp:taxon-name></italic>, and <italic><tp:taxon-name><tp:taxon-name-part taxon-name-part-type="genus" reg="Xylopia">X.</tp:taxon-name-part><tp:taxon-name-part taxon-name-part-type="species" reg="tomentosa">tomentosa</tp:taxon-name-part></tp:taxon-name></italic> the characteristic of the tips of the inner petals bending sharply outward at anthesis, such that they emerge <!--PageBreak-->through the gaps between the erect outer petals. Description of the floral scent is varied, from over-ripe bananas to “smell of ‘<tp:taxon-name><tp:taxon-name-part taxon-name-part-type="genus" reg="Annonaceae">Annonaceae</tp:taxon-name-part></tp:taxon-name>’ with overlying smell of cats” (<italic>Mabberley &amp; Harris 1516</italic>).</p><p>A specimen from Tanzania, <italic>Abeid et al. 892</italic> (MO), Pwani, Rufiji District, Kichi Hill Forest Reserve, NW of Nawanje village, Miselu/Mkinga Peak, <named-content xmlns:xlink="http://www.w3.org/1999/xlink" content-type="dwc:verbatimCoordinates" xlink:type="simple"><named-content content-type="geo-json" specific-use="{&#34;type&#34;:&#34;Point&#34;,&#34;coordinates&#34;:[38.648611,-8.215278]}" id="NCID0EDXGM" xlink:type="simple">8°12'55"S, 38°38'55"E</named-content></named-content>, 594 m, 27 Apr 2001 (fl), has peeling twigs and leaves similar in shape to those of <italic><tp:taxon-name><tp:taxon-name-part taxon-name-part-type="genus" reg="Xylopia">X.</tp:taxon-name-part><tp:taxon-name-part taxon-name-part-type="species" reg="arenaria">arenaria</tp:taxon-name-part></tp:taxon-name></italic>, but the flowers were said to be purple, the outer petals are 4 mm wide at the base, and the specimen was taken from a tree 9 m tall growing at an elevation of 600 m. Fieldwork is needed to determine whether this plant is simply an aberrant specimen of <italic><tp:taxon-name><tp:taxon-name-part taxon-name-part-type="genus" reg="Xylopia">X.</tp:taxon-name-part><tp:taxon-name-part taxon-name-part-type="species" reg="arenaria">arenaria</tp:taxon-name-part></tp:taxon-name></italic> or represents a distinct species.</p><p>Despite being locally common in the Sokoke Forest area of Kenya and the Pugu Hills of Tanzania, <italic><tp:taxon-name><tp:taxon-name-part taxon-name-part-type="genus" reg="Xylopia">Xylopia</tp:taxon-name-part><tp:taxon-name-part taxon-name-part-type="species" reg="arenaria">arenaria</tp:taxon-name-part></tp:taxon-name></italic> has yet to be collected from any area in between these two localities. The species grows in <italic><tp:taxon-name><tp:taxon-name-part taxon-name-part-type="genus" reg="Brachystegia">Brachystegia</tp:taxon-name-part><tp:taxon-name-part taxon-name-part-type="species" reg="spiciformis">spiciformis</tp:taxon-name-part></tp:taxon-name></italic> woodland, and in lowland evergreen forests dominated by other ectomycorrhizal caesalpinioid legumes such as species of <italic><tp:taxon-name><tp:taxon-name-part taxon-name-part-type="genus" reg="Afzelia">Afzelia</tp:taxon-name-part></tp:taxon-name></italic>, <italic><tp:taxon-name><tp:taxon-name-part taxon-name-part-type="genus" reg="Cynometra">Cynometra</tp:taxon-name-part></tp:taxon-name></italic>, <italic><tp:taxon-name><tp:taxon-name-part taxon-name-part-type="genus" reg="Julbernardia">Julbernardia</tp:taxon-name-part></tp:taxon-name></italic>, <italic><tp:taxon-name><tp:taxon-name-part taxon-name-part-type="genus" reg="Paramacrolobium">Paramacrolobium</tp:taxon-name-part></tp:taxon-name></italic>, <italic><tp:taxon-name><tp:taxon-name-part taxon-name-part-type="genus" reg="Erythrophloeum">Erythrophloeum</tp:taxon-name-part></tp:taxon-name></italic>, and <italic><tp:taxon-name><tp:taxon-name-part taxon-name-part-type="genus" reg="Hymenaea">Hymenaea</tp:taxon-name-part></tp:taxon-name></italic>.</p><p>Other type material of the name <italic><tp:taxon-name><tp:taxon-name-part taxon-name-part-type="genus" reg="Xylopia">Xylopia</tp:taxon-name-part><tp:taxon-name-part taxon-name-part-type="species" reg="arenaria">arenaria</tp:taxon-name-part></tp:taxon-name></italic> was not located, and the B sheet of <italic>Engler 2173</italic>, with good correspondence to the protologue, is formally designated here as a lectotype.</p></tp:treatment-sec><tp:treatment-sec><!--Section generated to contain objects referenced in tp:taxon-treatment.--><fig id="F3" position="float" orientation="portrait"><object-id xmlns:xlink="http://www.w3.org/1999/xlink" content-type="doi" xlink:type="simple">10.3897/phytokeys.97.20975.figure3</object-id><object-id xmlns:xlink="http://www.w3.org/1999/xlink" content-type="zenodo_dep_id" xlink:type="simple">1239327</object-id><object-id xmlns:xlink="http://www.w3.org/1999/xlink" content-type="arpha" xlink:type="simple">FBE6E7A5-4182-5887-B276-02678627862C</object-id><label>Figure 3.</label><caption><p>Flowers of representative <italic><tp:taxon-name><tp:taxon-name-part taxon-name-part-type="genus" reg="Xylopia">Xylopia</tp:taxon-name-part></tp:taxon-name></italic> species. <bold>A</bold> Flower from type collection of <italic><tp:taxon-name><tp:taxon-name-part taxon-name-part-type="genus" reg="Xylopia">Xylopia</tp:taxon-name-part><tp:taxon-name-part taxon-name-part-type="species" reg="globosa">globosa</tp:taxon-name-part></tp:taxon-name></italic> from Gabon <bold>B</bold><italic><tp:taxon-name><tp:taxon-name-part taxon-name-part-type="genus" reg="Xylopia">Xylopia</tp:taxon-name-part><tp:taxon-name-part taxon-name-part-type="species" reg="tenuipetala">tenuipetala</tp:taxon-name-part></tp:taxon-name></italic> from Mozambique <bold>C</bold><italic><tp:taxon-name><tp:taxon-name-part taxon-name-part-type="genus" reg="Xylopia">Xylopia</tp:taxon-name-part><tp:taxon-name-part taxon-name-part-type="species" reg="quintasii">quintasii</tp:taxon-name-part></tp:taxon-name></italic> from Gabon <bold>D</bold><italic><tp:taxon-name><tp:taxon-name-part taxon-name-part-type="genus" reg="Xylopia">Xylopia</tp:taxon-name-part><tp:taxon-name-part taxon-name-part-type="species" reg="aethiopica">aethiopica</tp:taxon-name-part></tp:taxon-name></italic> from Gabon <bold>E</bold><italic><tp:taxon-name><tp:taxon-name-part taxon-name-part-type="genus" reg="Xylopia">Xylopia</tp:taxon-name-part><tp:taxon-name-part taxon-name-part-type="species" reg="longipetala">longipetala</tp:taxon-name-part></tp:taxon-name></italic> from Mali, representing a record for the country not otherwise documented <bold>F</bold><italic><tp:taxon-name><tp:taxon-name-part taxon-name-part-type="genus" reg="Xylopia">Xylopia</tp:taxon-name-part><tp:taxon-name-part taxon-name-part-type="species" reg="piratae">piratae</tp:taxon-name-part></tp:taxon-name></italic> from Ivory Coast <bold>G</bold><italic><tp:taxon-name><tp:taxon-name-part taxon-name-part-type="genus" reg="Xylopia">Xylopia</tp:taxon-name-part><tp:taxon-name-part taxon-name-part-type="species" reg="odoratissima">odoratissima</tp:taxon-name-part></tp:taxon-name></italic> from Zambia <bold>H</bold><italic><tp:taxon-name><tp:taxon-name-part taxon-name-part-type="genus" reg="Xylopia">Xylopia</tp:taxon-name-part><tp:taxon-name-part taxon-name-part-type="species" reg="arenaria">arenaria</tp:taxon-name-part></tp:taxon-name></italic> from Tanzania <bold>I</bold><italic><tp:taxon-name><tp:taxon-name-part taxon-name-part-type="genus" reg="Xylopia">Xylopia</tp:taxon-name-part><tp:taxon-name-part taxon-name-part-type="species" reg="collina">collina</tp:taxon-name-part></tp:taxon-name></italic> from Tanzania. <bold>A, D</bold> by Thomas L. P. Couvreur <bold>B</bold> by Frances Chase <bold>C</bold> by Ehoarn Bidault <bold>E</bold> by Philip Birnbaum <bold>F</bold> by Céline Pirat <bold>G</bold> by Warren McClelland <bold>H</bold> and <bold>I</bold> by D. M. Johnson.</p></caption><graphic xmlns:xlink="http://www.w3.org/1999/xlink" xlink:href="phytokeys-97-001_article-20975__-g003.jpg" position="float" orientation="portrait" xlink:type="simple" id="oo_199088.jpg"><uri content-type="original_file" xlink:type="simple">https://binary.pensoft.net/fig/199088</uri></graphic></fig></tp:treatment-sec></tp:taxon-treatment>
