# Supplementary material for: A revision of Xylopia L. (Annonaceae): the species of Tropical Africa
Source: PhytoKeys. 2018 Apr 24;97:1–252. doi: 10.3897/phytokeys.97.20975 (PMC10865103; doi:10.3897/phytokeys.97.20975)
Supplement: XML Treatment for Xylopia collina [file phytokeys.97.20975-treatment19.xml]

<!DOCTYPE tp:taxon-treatment
  PUBLIC "-//TaxonX//DTD Taxonomic Treatment Publishing DTD v0 20100105//EN" "tax-treatment-NSO.dtd">
<tp:taxon-treatment xmlns:tp="http://www.plazi.org/taxpub"><tp:treatment-meta><kwd-group><label>Taxon classification</label><kwd>
              <named-content content-type="kingdom">Plantae</named-content>
            </kwd><kwd>
              <named-content content-type="order">Magnoliales</named-content>
            </kwd><kwd>
              <named-content content-type="family">Annonaceae</named-content>
            </kwd></kwd-group><mixed-citation publication-type="journal"><person-group><name><surname>Johnson</surname><given-names>David M.</given-names></name><name><surname>Murray</surname><given-names>Nancy A.</given-names></name></person-group><article-title>A revision of <italic><tp:taxon-name><tp:taxon-name-part taxon-name-part-type="genus" reg="Xylopia">Xylopia</tp:taxon-name-part></tp:taxon-name></italic> L. (<tp:taxon-name><tp:taxon-name-part taxon-name-part-type="genus" reg="Annonaceae">Annonaceae</tp:taxon-name-part></tp:taxon-name>): the species of Tropical Africa</article-title><source>PhytoKeys</source><day>24</day><month>04</month><year>2018</year><volume>97</volume><fpage>1</fpage><lpage>252</lpage><pub-id pub-id-type="doi">10.3897/phytokeys.97.20975</pub-id></mixed-citation></tp:treatment-meta><tp:nomenclature><label>13.</label><tp:taxon-name>
            <object-id xmlns:xlink="http://www.w3.org/1999/xlink" content-type="arpha" xlink:type="simple">3AD1D651-7D69-56BD-9EFE-DA1DB676CF05</object-id>
            <tp:taxon-name-part taxon-name-part-type="genus" reg="Xylopia">Xylopia</tp:taxon-name-part>
            <tp:taxon-name-part taxon-name-part-type="species" reg="collina">collina</tp:taxon-name-part>
          </tp:taxon-name><tp:taxon-authority>Diels, Notizbl. Bot. Gart. Berlin-Dahlem 13: 271–272. 1936.</tp:taxon-authority><xref ref-type="fig" rid="F3">Figs 3I</xref><xref ref-type="fig" rid="F4">, 4E</xref><xref ref-type="fig" rid="F21">, 21A, C, F, H, I, J</xref><tp:nomenclature-citation-list><tp:nomenclature-citation><tp:taxon-name>
                <tp:taxon-name-part taxon-name-part-type="genus" reg="Xylopia">Xylopia</tp:taxon-name-part>
                <tp:taxon-name-part taxon-name-part-type="species" reg="latipetala">latipetala</tp:taxon-name-part>
              </tp:taxon-name><comment>Verdcourt, Kew Bull. 25(1): 12. 1971. Type. TANZANIA. Lindi District: Rondo Plateau, Nahoro in <tp:taxon-name><tp:taxon-name-part taxon-name-part-type="genus" reg="Albizia">Albizia</tp:taxon-name-part></tp:taxon-name>, <tp:taxon-name><tp:taxon-name-part taxon-name-part-type="genus" reg="Chlorophora">Chlorophora</tp:taxon-name-part></tp:taxon-name> woodland, on old termite-hill, 11 Dec 1955 (fl), <italic>Milne-Redhead &amp; Taylor 7617</italic> (holotype: K—2 sheets!). </comment></tp:nomenclature-citation></tp:nomenclature-citation-list></tp:nomenclature><tp:treatment-sec sec-type="material" id="SECID0E53GM"><title>Type.</title><p>TANZANIA. Lindi Region, 40 km westlich von Lindi, Lutambasee [“Lumbatasee”], 14 Oct 1934, <italic>H.-J. E. Schlieben 5470</italic> (lectotype, here designated: B! [10 0153136]; isotypes: B! [100153137, 100153138, 100153139], BM! [000511056], BR! [0000008824783], G! [00190716], HBG [502482, 502483, 502484], K! LISC! [000402], M! [0107918], MA! [385126], MO! [1703951], P! [00363256], PRE! [0397107-0], S! [07-13459], US! [2214646]).</p></tp:treatment-sec><tp:treatment-sec sec-type="description" id="SECID0EG4GM"><title>Description.</title><p><bold><italic>Shrub or small tree</italic></bold> up to 4 m tall, d.b.h. up to 4 cm, twigs often somewhat flexuous on new growth. <bold><italic>Twigs</italic></bold> brown to reddish brown, densely erect-pubescent, the hairs 1–2 mm long, becoming gray-brown, glabrate or with the hairs somewhat persistent, bark developing minute exfoliations on the leafless growth; nodes occasionally with two axillary branches. <bold><italic>Leaf</italic></bold> with larger blades 4–8.4 cm long, 2.1–4.4 cm wide, chartaceous, concolorous or slightly discolorous, elliptic to ovate, occasionally lanceolate or obovate, apex acute to rounded, base subcordate or rounded, uniformly pubescent with hairs persistent on both surfaces and on the margin, slightly denser on the midrib; midrib plane to slightly raised adaxially, slightly raised abaxially, secondary veins indistinctly brochidodromous, 6–13 per side, diverging at 35–70° from the midrib, these and higher-order veins slightly raised on both surfaces; petiole 2–4 mm long, shallowly canaliculate, pubescent. <bold><italic>Inflorescences</italic></bold> axillary, 1-flowered, pubescent; pedicels not pedunculate, 1–3 mm long, 0.6–1.5 mm thick; bracts 2, evenly spaced along pedicel, caducous or rarely persistent, 1–2.7 mm long, semicircular or crescent-shaped, apex obtuse; buds lanceolate to ovoid, apex acute. <bold><italic>Sepals</italic></bold> erect to slightly spreading at anthesis, 1/5–1/2-connate, 2.5–4.1 mm long, 2.5–3 (–4.8) mm wide, coriaceous, ovate, apex acute, pubescent abaxially. <bold><italic>Petals</italic></bold> dull red to grayish pink <italic>in vivo</italic>; outer petals erect at anthesis, 9–20.4 mm long, 2.5–8 mm wide, 1.4–3.9 mm wide at midpoint, coriaceous to fleshy, linear-lanceolate to lanceolate, apex acute, densely puberulent on both surfaces except for a glabrous patch at base adaxially; inner petals geniculate at anthesis, with the apices bent sharply outward between the outer petals, 6–15.4 mm long, 2–5.2 mm wide, wide, 0.4–2.3 mm wide at midpoint, coriaceous to fleshy, lanceolate-acuminate, apex acute, base with undifferentiated margin, transversely thickened at the widest point adaxially, bearing a band of corrugated tissue just above the claw, puberulent except for glabrous base adaxially, puberulent on narrow apical portion and medial region of base but otherwise glabrous abaxially. <bold><italic>Stamens</italic></bold> 120–200; fertile stamens 0.8–1.4 mm long, narrowly oblong to clavate, apex of connective 0.1–0.3 mm long, shieldlike or slightly hemispheric, overhanging the anther thecae, papillate, anthers 10–17-locellate, filament 0.3–0.4 mm long; outer staminodes 1.0–1.3 mm long, clavate, apex truncate, sometimes oblique; inner staminodes 0.8–0.9 mm long, clavate to oblong, apex rounded to truncate; staminal cone 1.7–2.8 mm in diameter, 1.0–1.7 mm high, concealing only the bases of the ovaries, rim laciniate. <bold><italic>Carpels</italic></bold> 3–7; ovaries ca. 1 mm long, oblong, sericeous, stigmas connivent, ca. 1.3 mm long, lanceolate to trowel-shaped, bearing a tuft of hairs at the apex. <bold><italic>Torus</italic></bold> flat, 2.5–3.2 mm in diameter. <bold><italic>Fruit</italic></bold> of up to 6 glabrate monocarps borne on a pedicel 3–7 mm long, 1.2–2 mm thick, pubescent, with sepals persistent; torus 2.5–4 mm in diameter, 2.0–2.2 mm high, globose to depressed-globose. <bold><italic>Monocarps</italic></bold> with yellowish or glaucous green exterior and scarlet endocarp <italic>in vivo</italic>, 1.3–3.6 cm long, 0.6–1.3 cm wide, (0.5–) 0.7–1.2 cm thick, oblong, irregularly torulose, apex obtuse to acute, rarely mucronate, contracted into a stipe 3–10 mm long, 1.7–2.2 mm thick, surface pruinose, longitudinally wrinkled and finely verrucose; pericarp ca. 0.5 mm thick. <bold><italic>Seeds</italic></bold> up to 7 per monocarp, in two irregular rows, lying oblique to long axis, 9.8–12.2 mm long, 5.5–7.4 mm wide, 4.5–7.0 mm thick, pyriform, narrowed into a cylindrical neck 1.6–2.3 mm long and 2.7–3.5 mm wide toward micropyle, irregularly ellipsoid in cross section, obliquely truncate at micropylar end, rounded at chalazal end, brown, smooth, shiny, raphe/antiraphe not evident, micropylar scar 1.4–1.5 mm long, 1.0–1.1 mm wide, elliptic; sarcotesta bright orange, fleshy <italic>in vivo</italic>; aril absent.</p></tp:treatment-sec><tp:treatment-sec sec-type="phenology" id="SECID0EY5GM"><title>Phenology.</title><p>Specimens with flowers have been collected in February, March, October, and December, and with fruits in June and from November to March.</p></tp:treatment-sec><tp:treatment-sec sec-type="distribution" id="SECID0E45GM"><title>Distribution</title><p>(Fig. <xref ref-type="fig" rid="F22">22</xref>). Restricted to southeastern Tanzania and northeastern Mozambique, where it grows in thickets and open woodland on slopes and plateau surfaces, usu<!--PageBreak-->ally on deep white sand and less commonly on loam, often locally common on roadsides and in areas mixed with planted cashew (<italic><tp:taxon-name><tp:taxon-name-part taxon-name-part-type="genus" reg="Anacardium">Anacardium</tp:taxon-name-part></tp:taxon-name></italic>) trees, at elevations of 200–900 m.</p></tp:treatment-sec><tp:treatment-sec sec-type="Local names" id="SECID0EQ6GM"><title>Local names.</title><p>Mutuka (Kimakonde, <italic>Busse 2858</italic>), nampemedi (Kiswahili, <italic>Johnson &amp; Swedi 1914</italic>), pempantavala (Kimuera, <italic>Schlieben 5470</italic>; the same common name was reported by Schlieben as being used for <italic><tp:taxon-name><tp:taxon-name-part taxon-name-part-type="genus" reg="Popowia">Popowia</tp:taxon-name-part></tp:taxon-name></italic> (now <italic><tp:taxon-name><tp:taxon-name-part taxon-name-part-type="genus" reg="Monanthotaxis">Monanthotaxis</tp:taxon-name-part></tp:taxon-name></italic>) <italic>trichantha</italic>, see <xref ref-type="bibr" rid="B46">Diels 1936</xref>).</p></tp:treatment-sec><tp:treatment-sec sec-type="material" id="SECID0EQAHM"><title>Additional specimens examined.</title><p><bold>TANZANIA</bold>. Lindi: Rondo Plateau, Rondo Forest Reserve, below Forest Station, <named-content xmlns:xlink="http://www.w3.org/1999/xlink" content-type="dwc:verbatimCoordinates" xlink:type="simple"><named-content content-type="geo-json" specific-use="{&#34;type&#34;:&#34;Point&#34;,&#34;coordinates&#34;:[39.233333,-10.116667]}" id="NCID0E2AHM" xlink:type="simple">10°07'S, 39°14'E</named-content></named-content>, 13 Feb 1991 (fl), <italic>Bidgood et al. 1535</italic> (DSM, EA, K, NHT), 13 Feb 1991 (fr), <italic>Bidgood et al. 1544</italic> (EA, K–2 sheets, MO, NHT); track from Nyengedi to Rondo Plateau, <named-content xmlns:xlink="http://www.w3.org/1999/xlink" content-type="dwc:verbatimCoordinates" xlink:type="simple"><named-content content-type="geo-json" specific-use="{&#34;type&#34;:&#34;Point&#34;,&#34;coordinates&#34;:[39.333333,-10.200000]}" id="NCID0EHBHM" xlink:type="simple">10°12'S, 39°20'E</named-content></named-content>, 16 Feb 1991 (fl), <italic>Bidgood et al. 1600</italic> (DSM, EA, K, NHT); [“Nordwestliches Muera-Plateau, etwa 600 m ü. M., in dichter Buschenklave auf sandigen Boden”, 14 Jun 1903 (fr), ex <xref ref-type="bibr" rid="B46">Diels 1936</xref>], <italic>Busse 2858</italic> (EA); Mchinjiri, Rondo Plateau, Nov 1951 (buds), <italic>Eggeling 6386</italic> (K, TFD); track from Nyengedi (between Masasi and Mnazimoja) to Rondo Plateau, ca. 3 km N of Nyengedi, <named-content xmlns:xlink="http://www.w3.org/1999/xlink" content-type="dwc:verbatimCoordinates" xlink:type="simple"><named-content content-type="geo-json" specific-use="{&#34;type&#34;:&#34;Point&#34;,&#34;coordinates&#34;:[39.400000,-10.233333]}" id="NCID0EZBHM" xlink:type="simple">10°14'00"S, 39°24'00"E</named-content></named-content>, 7 Mar 1996 (fl, fr), <italic>Johnson &amp; Swedi 1906</italic>, 8 Mar 1996 (fl, fr), <italic>Johnson &amp; Swedi 1910</italic> (DSM, OWU); Lindi District, Nyangamara Forest Reserve, <named-content xmlns:xlink="http://www.w3.org/1999/xlink" content-type="dwc:verbatimCoordinates" xlink:type="simple"><named-content content-type="geo-json" specific-use="{&#34;type&#34;:&#34;Point&#34;,&#34;coordinates&#34;:[39.983333,-10.316667]}" id="NCID0EFCHM" xlink:type="simple">10°19'S, 39°59'E</named-content></named-content>, 10 Mar 1996 (fl, fr), <italic>Johnson &amp; Swedi 1914</italic> (DSM, OWU); Noto Plateau, N of Chitoa Plateau, <named-content xmlns:xlink="http://www.w3.org/1999/xlink" content-type="dwc:verbatimCoordinates" xlink:type="simple"><named-content content-type="geo-json" specific-use="{&#34;type&#34;:&#34;Point&#34;,&#34;coordinates&#34;:[39.400000,-9.900000]}" id="NCID0EPCHM" xlink:type="simple">09°54'S, 39°24'E</named-content></named-content>, 8 Jul 2008 (buds), <italic>Mwangoka et al. 5801</italic> (OWU); Lindi District, Rondo Forest Reserve, 21 Jan 1968 (fr), <italic>Shabani 43</italic> (EA, TFD); Lindi Rural District, Mtama Division, Namiupa Ward, Rondo Forest Reserve, NW of Mihima Village, <named-content xmlns:xlink="http://www.w3.org/1999/xlink" content-type="dwc:verbatimCoordinates" xlink:type="simple"><named-content content-type="geo-json" specific-use="{&#34;type&#34;:&#34;Point&#34;,&#34;coordinates&#34;:[39.155833,-10.205278]}" id="NCID0E2CHM" xlink:type="simple">10°12'19"S, 39°09'21"E</named-content></named-content>, 640 m, 3 Nov 2005 (fr), <italic>Simon Laizer et al. 1352</italic> (OWU).—Mtwara: Newala District, Mahuta, 16 Dec 1942 (buds), <italic>Gillman 1055</italic> (EA, K); Mnima, 23 Mar 1943 (fr), <italic>Gillman 1293</italic> (K); Newala District, road from Mtama to Mkwiti, ca. 2 km N of Mkwiti, <named-content xmlns:xlink="http://www.w3.org/1999/xlink" content-type="dwc:verbatimCoordinates" xlink:type="simple"><named-content content-type="geo-json" specific-use="{&#34;type&#34;:&#34;Point&#34;,&#34;coordinates&#34;:[40.183333,-10.050000]}" id="NCID0EJDHM" xlink:type="simple">10°03'S, 40°11'E</named-content></named-content>, 10 Mar 1996 (fl, fr), <italic>Johnson &amp; Swedi 1913</italic> (DSM, OWU). <bold>MOZAMBIQUE.</bold> Cabo Delgado: Palma area, on old western road to Quionga, 10.8 km from the roundabout at the white church, <named-content xmlns:xlink="http://www.w3.org/1999/xlink" content-type="dwc:verbatimCoordinates" xlink:type="simple"><named-content content-type="geo-json" specific-use="{&#34;type&#34;:&#34;Point&#34;,&#34;coordinates&#34;:[40.436389,-10.680278]}" id="NCID0EVDHM" xlink:type="simple">10°40'49"S, 40°26'11"E</named-content></named-content>, 60 m, 12 Mar 2008 (fl buds), <italic>Burrows &amp; Burrows 10942</italic> (K); Palma area, 1 km E of Muangaza S of Palma, <named-content xmlns:xlink="http://www.w3.org/1999/xlink" content-type="dwc:verbatimCoordinates" xlink:type="simple"><named-content content-type="geo-json" specific-use="{&#34;type&#34;:&#34;Point&#34;,&#34;coordinates&#34;:[40.393000,-10.923750]}" id="NCID0E6DHM" xlink:type="simple">10°55'25.5"S, 40°23'34.8"E</named-content></named-content>, 65 m, 5 Dec 2008 (fr), <italic>Goyder et al. 5084</italic> (K); Nanhamba, 7 km S of Mocimboa do Rovuma, <named-content xmlns:xlink="http://www.w3.org/1999/xlink" content-type="dwc:verbatimCoordinates" xlink:type="simple"><named-content content-type="geo-json" specific-use="{&#34;type&#34;:&#34;Point&#34;,&#34;coordinates&#34;:[39.315278,-11.324167]}" id="NCID0EJEHM" xlink:type="simple">11°19'27"S, 39°18'55"E</named-content></named-content>, 573 m, 10 Sep 2009 (fr), <italic>Lötter &amp; Turpin 1882</italic> (K); Mueda Plateau, <named-content xmlns:xlink="http://www.w3.org/1999/xlink" content-type="dwc:verbatimCoordinates" xlink:type="simple"><named-content content-type="geo-json" specific-use="{&#34;type&#34;:&#34;Point&#34;,&#34;coordinates&#34;:[39.383333,-11.400000]}" id="NCID0ETEHM" xlink:type="simple">11°24'S, 39°23'E</named-content></named-content>, 860 m, 12 Dec 2003 (yg fr), <italic>Luke et al. 10039</italic> (K, MO); Niassa, Chomba, entre o cruzamento e Chomba, 20 Sep 1948 (st), <italic>Pedro &amp; Pedrogão 5279</italic> (EA); Palma District, Miculumo area, 10 km NW of Palma, <named-content xmlns:xlink="http://www.w3.org/1999/xlink" content-type="dwc:verbatimCoordinates" xlink:type="simple"><named-content content-type="geo-json" specific-use="{&#34;type&#34;:&#34;Point&#34;,&#34;coordinates&#34;:[40.419139,-10.677750]}" id="NCID0E6EHM" xlink:type="simple">10°40'39.9"S, 40°25'08.9"E</named-content></named-content>, 56 m, 6 Dec 2008 (fl), <italic>Timberlake et al. 5640</italic> (K).</p><p>The red flowers of <italic><tp:taxon-name><tp:taxon-name-part taxon-name-part-type="genus" reg="Xylopia">Xylopia</tp:taxon-name-part><tp:taxon-name-part taxon-name-part-type="species" reg="collina">collina</tp:taxon-name-part></tp:taxon-name></italic> are unusual in the genus and, coupled with the shrub habit, the long erect hairs on the twigs and leaves, and the pruinose surface of the dried monocarps, make it a distinctive and easily recognized plant. With the examination of more extensive material, we do not maintain <italic><tp:taxon-name><tp:taxon-name-part taxon-name-part-type="genus" reg="Xylopia">Xylopia</tp:taxon-name-part><tp:taxon-name-part taxon-name-part-type="species" reg="latipetala">latipetala</tp:taxon-name-part></tp:taxon-name></italic> Verdc. as a distinct species. The type specimen, <italic>Milne-Redhead and Taylor 7617</italic>, does indeed bear flowers with sepals and petals broader than in the type specimen of <italic><tp:taxon-name><tp:taxon-name-part taxon-name-part-type="genus" reg="Xylopia">X.</tp:taxon-name-part><tp:taxon-name-part taxon-name-part-type="species" reg="collina">collina</tp:taxon-name-part></tp:taxon-name></italic>, but the gap in sizes presented in <xref ref-type="bibr" rid="B175">Verdcourt’s (1971a)</xref> description has now been filled by additional specimens: <italic>Bidgood et al. 1535</italic>, for example, has flowers with the outer petals 4.9–6.9 mm wide, i.e. intermediate in size between the two described species. We <!--PageBreak-->also observed considerable variation in petal size and shape within field populations of <italic><tp:taxon-name><tp:taxon-name-part taxon-name-part-type="genus" reg="Xylopia">X.</tp:taxon-name-part><tp:taxon-name-part taxon-name-part-type="species" reg="collina">collina</tp:taxon-name-part></tp:taxon-name></italic>, suggesting that variation in petal size is a normal attribute of this species.</p><p>Although the flowers emit an ester/vinegar scent of rotting fruit during the middle of the day, suggesting small flies, nitidulid beetles, or thrips as possible flower visitors, no pollinators were found. Color cues may be important in determining the timing of pollinator behavior, as the flower buds are initially white, then become pink or pinkish orange, and finally turn pinkish red. The tips of the petals often become black or dark gray. A band of corrugated tissue crosses the adaxial surface of the inner petal at its widest extent and may provide a food reward for pollinators. As in <italic><tp:taxon-name><tp:taxon-name-part taxon-name-part-type="genus" reg="Xylopia">X.</tp:taxon-name-part><tp:taxon-name-part taxon-name-part-type="species" reg="arenaria">arenaria</tp:taxon-name-part></tp:taxon-name></italic>, onset of anthesis is signalled by the bending of the apices of the inner petals so that they emerge through the gaps between the erect outer petals.</p><p>Associates observed at several sites included <italic><tp:taxon-name><tp:taxon-name-part taxon-name-part-type="genus" reg="Bosqueiopsis">Bosqueiopsis</tp:taxon-name-part><tp:taxon-name-part taxon-name-part-type="species" reg="gilletii">gilletii</tp:taxon-name-part></tp:taxon-name></italic>, <italic><tp:taxon-name><tp:taxon-name-part taxon-name-part-type="genus" reg="Milicia">Milicia</tp:taxon-name-part><tp:taxon-name-part taxon-name-part-type="species" reg="excelsa">excelsa</tp:taxon-name-part></tp:taxon-name></italic>, <italic><tp:taxon-name><tp:taxon-name-part taxon-name-part-type="genus" reg="Grewia">Grewia</tp:taxon-name-part><tp:taxon-name-part taxon-name-part-type="species" reg="conocarpa">conocarpa</tp:taxon-name-part></tp:taxon-name></italic>, and species of <italic><tp:taxon-name><tp:taxon-name-part taxon-name-part-type="genus" reg="Albizia">Albizia</tp:taxon-name-part></tp:taxon-name></italic>, <italic><tp:taxon-name><tp:taxon-name-part taxon-name-part-type="genus" reg="Heinsia">Heinsia</tp:taxon-name-part></tp:taxon-name></italic>, <italic><tp:taxon-name><tp:taxon-name-part taxon-name-part-type="genus" reg="Hymenocardia">Hymenocardia</tp:taxon-name-part></tp:taxon-name></italic>, <italic><tp:taxon-name><tp:taxon-name-part taxon-name-part-type="genus" reg="Indigofera">Indigofera</tp:taxon-name-part></tp:taxon-name></italic>, <italic><tp:taxon-name><tp:taxon-name-part taxon-name-part-type="genus" reg="Mimosa">Mimosa</tp:taxon-name-part></tp:taxon-name></italic>, and <italic><tp:taxon-name><tp:taxon-name-part taxon-name-part-type="genus" reg="Pteleopsis">Pteleopsis</tp:taxon-name-part></tp:taxon-name></italic>. In the area of a recent burn on the Rondo Plateau in March, 1996, <italic><tp:taxon-name><tp:taxon-name-part taxon-name-part-type="genus" reg="Xylopia">Xylopia</tp:taxon-name-part><tp:taxon-name-part taxon-name-part-type="species" reg="collina">collina</tp:taxon-name-part></tp:taxon-name></italic> was one of several <tp:taxon-name><tp:taxon-name-part taxon-name-part-type="genus" reg="Annonaceae">Annonaceae</tp:taxon-name-part></tp:taxon-name>, including also <italic><tp:taxon-name><tp:taxon-name-part taxon-name-part-type="genus" reg="Dielsiothamnus">Dielsiothamnus</tp:taxon-name-part><tp:taxon-name-part taxon-name-part-type="species" reg="divaricatus">divaricatus</tp:taxon-name-part></tp:taxon-name></italic>, <italic><tp:taxon-name><tp:taxon-name-part taxon-name-part-type="genus" reg="Monanthotaxis">Monanthotaxis</tp:taxon-name-part><tp:taxon-name-part taxon-name-part-type="species" reg="buchananii">buchananii</tp:taxon-name-part></tp:taxon-name></italic>, <italic><tp:taxon-name><tp:taxon-name-part taxon-name-part-type="genus" reg="Monodora">Monodora</tp:taxon-name-part><tp:taxon-name-part taxon-name-part-type="species" reg="minor">minor</tp:taxon-name-part></tp:taxon-name></italic>, and <italic><tp:taxon-name><tp:taxon-name-part taxon-name-part-type="genus" reg="Uvaria">Uvaria</tp:taxon-name-part><tp:taxon-name-part taxon-name-part-type="species" reg="acuminata">acuminata</tp:taxon-name-part></tp:taxon-name></italic>, observed to be regenerating from a rootstock after fire. The indurated black bud scales on the vegetative buds may play a role in allowing shoot regeneration after fire or drought; such bud scales are unusual in <tp:taxon-name><tp:taxon-name-part taxon-name-part-type="genus" reg="Annonaceae">Annonaceae</tp:taxon-name-part></tp:taxon-name>, where dormant shoot tips are typically naked. The growth of <italic><tp:taxon-name><tp:taxon-name-part taxon-name-part-type="genus" reg="Xylopia">X.</tp:taxon-name-part><tp:taxon-name-part taxon-name-part-type="species" reg="collina">collina</tp:taxon-name-part></tp:taxon-name></italic> also exhibits distinctive stem galls (Fig. <xref ref-type="fig" rid="F20">20F</xref>) that are seen in other African species of <italic><tp:taxon-name><tp:taxon-name-part taxon-name-part-type="genus" reg="Xylopia">Xylopia</tp:taxon-name-part></tp:taxon-name></italic>.</p><p>There are four sheets of the type collection, <italic>Schlieben 5470</italic>, at B. None is in exact agreement with the protologue concerning the type locality, but the sheet with detail drawings of the floral parts attached is chosen as the lectotype.</p><p>As shown in Table <xref ref-type="table" rid="T1">1</xref>, the <abbrev xmlns:xlink="http://www.w3.org/1999/xlink" xlink:title="Area of Occupancy" id="ABBRID0E2MHM" xlink:type="simple">AOO</abbrev> for this species was relatively high (76 km<sup>2</sup>) for the size of its <abbrev xmlns:xlink="http://www.w3.org/1999/xlink" xlink:title="Extent of Occurrence" id="ABBRID0EBNHM" xlink:type="simple">EOO</abbrev> (12,374 km<sup>2</sup>). We found <italic><tp:taxon-name><tp:taxon-name-part taxon-name-part-type="genus" reg="Xylopia">X.</tp:taxon-name-part><tp:taxon-name-part taxon-name-part-type="species" reg="collina">collina</tp:taxon-name-part></tp:taxon-name></italic> to be locally frequent along roadsides, which may make it more frequently collected. In the IUCN Red List (version 3.1), it has been classified, however, as Endangered, largely due to the small size of its global distribution and local habitat alteration.</p><p>A decoction of the leaves of <italic><tp:taxon-name><tp:taxon-name-part taxon-name-part-type="genus" reg="Xylopia">Xylopia</tp:taxon-name-part><tp:taxon-name-part taxon-name-part-type="species" reg="collina">collina</tp:taxon-name-part></tp:taxon-name></italic> was reported by local informants in the Nyangamara region of southern Tanzania to be used as a treatment for hernia.</p></tp:treatment-sec><tp:treatment-sec><!--Section generated to contain objects referenced in tp:taxon-treatment.--><fig id="F3" position="float" orientation="portrait"><object-id xmlns:xlink="http://www.w3.org/1999/xlink" content-type="doi" xlink:type="simple">10.3897/phytokeys.97.20975.figure3</object-id><object-id xmlns:xlink="http://www.w3.org/1999/xlink" content-type="zenodo_dep_id" xlink:type="simple">1239327</object-id><object-id xmlns:xlink="http://www.w3.org/1999/xlink" content-type="arpha" xlink:type="simple">FBE6E7A5-4182-5887-B276-02678627862C</object-id><label>Figure 3.</label><caption><p>Flowers of representative <italic><tp:taxon-name><tp:taxon-name-part taxon-name-part-type="genus" reg="Xylopia">Xylopia</tp:taxon-name-part></tp:taxon-name></italic> species. <bold>A</bold> Flower from type collection of <italic><tp:taxon-name><tp:taxon-name-part taxon-name-part-type="genus" reg="Xylopia">Xylopia</tp:taxon-name-part><tp:taxon-name-part taxon-name-part-type="species" reg="globosa">globosa</tp:taxon-name-part></tp:taxon-name></italic> from Gabon <bold>B</bold><italic><tp:taxon-name><tp:taxon-name-part taxon-name-part-type="genus" reg="Xylopia">Xylopia</tp:taxon-name-part><tp:taxon-name-part taxon-name-part-type="species" reg="tenuipetala">tenuipetala</tp:taxon-name-part></tp:taxon-name></italic> from Mozambique <bold>C</bold><italic><tp:taxon-name><tp:taxon-name-part taxon-name-part-type="genus" reg="Xylopia">Xylopia</tp:taxon-name-part><tp:taxon-name-part taxon-name-part-type="species" reg="quintasii">quintasii</tp:taxon-name-part></tp:taxon-name></italic> from Gabon <bold>D</bold><italic><tp:taxon-name><tp:taxon-name-part taxon-name-part-type="genus" reg="Xylopia">Xylopia</tp:taxon-name-part><tp:taxon-name-part taxon-name-part-type="species" reg="aethiopica">aethiopica</tp:taxon-name-part></tp:taxon-name></italic> from Gabon <bold>E</bold><italic><tp:taxon-name><tp:taxon-name-part taxon-name-part-type="genus" reg="Xylopia">Xylopia</tp:taxon-name-part><tp:taxon-name-part taxon-name-part-type="species" reg="longipetala">longipetala</tp:taxon-name-part></tp:taxon-name></italic> from Mali, representing a record for the country not otherwise documented <bold>F</bold><italic><tp:taxon-name><tp:taxon-name-part taxon-name-part-type="genus" reg="Xylopia">Xylopia</tp:taxon-name-part><tp:taxon-name-part taxon-name-part-type="species" reg="piratae">piratae</tp:taxon-name-part></tp:taxon-name></italic> from Ivory Coast <bold>G</bold><italic><tp:taxon-name><tp:taxon-name-part taxon-name-part-type="genus" reg="Xylopia">Xylopia</tp:taxon-name-part><tp:taxon-name-part taxon-name-part-type="species" reg="odoratissima">odoratissima</tp:taxon-name-part></tp:taxon-name></italic> from Zambia <bold>H</bold><italic><tp:taxon-name><tp:taxon-name-part taxon-name-part-type="genus" reg="Xylopia">Xylopia</tp:taxon-name-part><tp:taxon-name-part taxon-name-part-type="species" reg="arenaria">arenaria</tp:taxon-name-part></tp:taxon-name></italic> from Tanzania <bold>I</bold><italic><tp:taxon-name><tp:taxon-name-part taxon-name-part-type="genus" reg="Xylopia">Xylopia</tp:taxon-name-part><tp:taxon-name-part taxon-name-part-type="species" reg="collina">collina</tp:taxon-name-part></tp:taxon-name></italic> from Tanzania. <bold>A, D</bold> by Thomas L. P. Couvreur <bold>B</bold> by Frances Chase <bold>C</bold> by Ehoarn Bidault <bold>E</bold> by Philip Birnbaum <bold>F</bold> by Céline Pirat <bold>G</bold> by Warren McClelland <bold>H</bold> and <bold>I</bold> by D. M. Johnson.</p></caption><graphic xmlns:xlink="http://www.w3.org/1999/xlink" xlink:href="phytokeys-97-001_article-20975__-g003.jpg" position="float" orientation="portrait" xlink:type="simple" id="oo_199088.jpg"><uri content-type="original_file" xlink:type="simple">https://binary.pensoft.net/fig/199088</uri></graphic></fig><fig id="F4" position="float" orientation="portrait"><object-id xmlns:xlink="http://www.w3.org/1999/xlink" content-type="doi" xlink:type="simple">10.3897/phytokeys.97.20975.figure4</object-id><object-id xmlns:xlink="http://www.w3.org/1999/xlink" content-type="zenodo_dep_id" xlink:type="simple">1239349</object-id><object-id xmlns:xlink="http://www.w3.org/1999/xlink" content-type="arpha" xlink:type="simple">6BF4025A-910B-56C4-8D82-ABCE98F5AA35</object-id><label>Figure 4.</label><caption><p>Fruits and seeds of representative <italic><tp:taxon-name><tp:taxon-name-part taxon-name-part-type="genus" reg="Xylopia">Xylopia</tp:taxon-name-part></tp:taxon-name></italic> species. <bold>A</bold><italic><tp:taxon-name><tp:taxon-name-part taxon-name-part-type="genus" reg="Xylopia">Xylopia</tp:taxon-name-part><tp:taxon-name-part taxon-name-part-type="species" reg="staudtii">staudtii</tp:taxon-name-part></tp:taxon-name></italic> from Democratic Republic of the Congo <bold>B</bold><italic><tp:taxon-name><tp:taxon-name-part taxon-name-part-type="genus" reg="Xylopia">Xylopia</tp:taxon-name-part><tp:taxon-name-part taxon-name-part-type="species" reg="aethiopica">aethiopica</tp:taxon-name-part></tp:taxon-name></italic> from Republic of the Congo <bold>C</bold><italic><tp:taxon-name><tp:taxon-name-part taxon-name-part-type="genus" reg="Xylopia">Xylopia</tp:taxon-name-part><tp:taxon-name-part taxon-name-part-type="species" reg="quintasii">quintasii</tp:taxon-name-part></tp:taxon-name></italic> from Cameroon <bold>D</bold><italic><tp:taxon-name><tp:taxon-name-part taxon-name-part-type="genus" reg="Xylopia">Xylopia</tp:taxon-name-part><tp:taxon-name-part taxon-name-part-type="species" reg="tenuipetala">tenuipetala</tp:taxon-name-part></tp:taxon-name></italic> from Mozambique <bold>E</bold><italic><tp:taxon-name><tp:taxon-name-part taxon-name-part-type="genus" reg="Xylopia">Xylopia</tp:taxon-name-part><tp:taxon-name-part taxon-name-part-type="species" reg="collina">collina</tp:taxon-name-part></tp:taxon-name></italic> from Mozambique <bold>F</bold><italic><tp:taxon-name><tp:taxon-name-part taxon-name-part-type="genus" reg="Xylopia">Xylopia</tp:taxon-name-part><tp:taxon-name-part taxon-name-part-type="species" reg="gracilipes">gracilipes</tp:taxon-name-part></tp:taxon-name></italic> from Mozambique <bold>G</bold><italic><tp:taxon-name><tp:taxon-name-part taxon-name-part-type="genus" reg="Xylopia">Xylopia</tp:taxon-name-part><tp:taxon-name-part taxon-name-part-type="species" reg="hypolampra">hypolampra</tp:taxon-name-part></tp:taxon-name></italic> from Gabon <bold>H</bold><italic><tp:taxon-name><tp:taxon-name-part taxon-name-part-type="genus" reg="Xylopia">Xylopia</tp:taxon-name-part><tp:taxon-name-part taxon-name-part-type="species" reg="tanganyikensis">tanganyikensis</tp:taxon-name-part></tp:taxon-name></italic> from Tanzania. <bold>A</bold> by Quentin Luke <bold>B</bold> by David Harris <bold>C, G</bold> by Thomas L. P. Couvreur <bold>D</bold> by Jonathan Timberlake <bold>E, F</bold> by Mervyn Lötter <bold>H</bold> by Noriko Itoh. <bold>C</bold> reproduced with permission of Thomas L. P. Couvreur and of the American Society of Plant Taxonomists <bold>D</bold> reproduced with the permission of Jonathan Timberlake and of the Board of Trustees, Royal Botanic Gardens Kew.</p></caption><graphic xmlns:xlink="http://www.w3.org/1999/xlink" xlink:href="phytokeys-97-001_article-20975__-g004.jpg" position="float" orientation="portrait" xlink:type="simple" id="oo_199089.jpg"><uri content-type="original_file" xlink:type="simple">https://binary.pensoft.net/fig/199089</uri></graphic></fig><fig id="F21" position="float" orientation="portrait"><object-id xmlns:xlink="http://www.w3.org/1999/xlink" content-type="doi" xlink:type="simple">10.3897/phytokeys.97.20975.figure21</object-id><object-id xmlns:xlink="http://www.w3.org/1999/xlink" content-type="zenodo_dep_id" xlink:type="simple">1239309</object-id><object-id xmlns:xlink="http://www.w3.org/1999/xlink" content-type="arpha" xlink:type="simple">CC64C4AA-44E5-53BE-B8E5-E746D48A8EE7</object-id><label>Figure 21.</label><caption><p><italic><tp:taxon-name><tp:taxon-name-part taxon-name-part-type="genus" reg="Xylopia">Xylopia</tp:taxon-name-part><tp:taxon-name-part taxon-name-part-type="species" reg="collina">collina</tp:taxon-name-part></tp:taxon-name></italic> and <italic><tp:taxon-name><tp:taxon-name-part taxon-name-part-type="genus" reg="Xylopia">X.</tp:taxon-name-part><tp:taxon-name-part taxon-name-part-type="species" reg="arenaria">arenaria</tp:taxon-name-part></tp:taxon-name></italic>. <bold>A, C, F, H, I, J</bold><italic><tp:taxon-name><tp:taxon-name-part taxon-name-part-type="genus" reg="Xylopia">X.</tp:taxon-name-part><tp:taxon-name-part taxon-name-part-type="species" reg="collina">collina</tp:taxon-name-part></tp:taxon-name></italic>. <bold>A</bold> Monocarp, lateral view <bold>C</bold> Flower, lateral view <bold>F</bold> Stem gall <bold>H</bold> Habit <bold>I</bold> Bud <bold>J</bold> Torus with attached ovaries, lateral view <bold>B, D, E, G</bold><italic><tp:taxon-name><tp:taxon-name-part taxon-name-part-type="genus" reg="Xylopia">X.</tp:taxon-name-part><tp:taxon-name-part taxon-name-part-type="species" reg="arenaria">arenaria</tp:taxon-name-part></tp:taxon-name></italic><bold>B</bold> Fruit <bold>D</bold> Habit <bold>E</bold> Flower bud with one outer petal removed, lateral view <bold>G</bold> Bud. <bold>A, F, H</bold> from <italic>Johnson et al. 1914</italic> (OWU) <bold>B</bold> from <italic>Johnson &amp; Murray 1890</italic> (OWU) <bold>C, I, J</bold> from <italic>Johnson et al. 1913</italic> (OWU) <bold>D, E, G</bold> from <italic>Johnson et al. 1937</italic> (OWU).</p></caption><graphic xmlns:xlink="http://www.w3.org/1999/xlink" xlink:href="phytokeys-97-001_article-20975__-g021.jpg" position="float" orientation="portrait" xlink:type="simple" id="oo_199106.jpg"><uri content-type="original_file" xlink:type="simple">https://binary.pensoft.net/fig/199106</uri></graphic></fig><fig id="F22" position="float" orientation="portrait"><object-id xmlns:xlink="http://www.w3.org/1999/xlink" content-type="doi" xlink:type="simple">10.3897/phytokeys.97.20975.figure22</object-id><object-id xmlns:xlink="http://www.w3.org/1999/xlink" content-type="zenodo_dep_id" xlink:type="simple">1239311</object-id><object-id xmlns:xlink="http://www.w3.org/1999/xlink" content-type="arpha" xlink:type="simple">4B21EE56-FCD3-56D2-A645-1280BA00C8BD</object-id><label>Figure 22.</label><caption><p>Distributions of <italic><tp:taxon-name><tp:taxon-name-part taxon-name-part-type="genus" reg="Xylopia">Xylopia</tp:taxon-name-part><tp:taxon-name-part taxon-name-part-type="species" reg="arenaria">arenaria</tp:taxon-name-part></tp:taxon-name></italic>, <italic><tp:taxon-name><tp:taxon-name-part taxon-name-part-type="genus" reg="Xylopia">X.</tp:taxon-name-part><tp:taxon-name-part taxon-name-part-type="species" reg="collina">collina</tp:taxon-name-part></tp:taxon-name></italic>, <italic><tp:taxon-name><tp:taxon-name-part taxon-name-part-type="genus" reg="Xylopia">X.</tp:taxon-name-part><tp:taxon-name-part taxon-name-part-type="species" reg="tomentosa">tomentosa</tp:taxon-name-part></tp:taxon-name></italic>, and <italic><tp:taxon-name><tp:taxon-name-part taxon-name-part-type="genus" reg="Xylopia">X.</tp:taxon-name-part><tp:taxon-name-part taxon-name-part-type="species" reg="keniensis">keniensis</tp:taxon-name-part></tp:taxon-name></italic> in southern and eastern Africa. Bolder lines represent country borders, fainter lines lakes and major rivers.</p></caption><graphic xmlns:xlink="http://www.w3.org/1999/xlink" xlink:href="phytokeys-97-001_article-20975__-g022.jpg" position="float" orientation="portrait" xlink:type="simple" id="oo_199107.jpg"><uri content-type="original_file" xlink:type="simple">https://binary.pensoft.net/fig/199107</uri></graphic></fig><fig id="F20" position="float" orientation="portrait"><object-id xmlns:xlink="http://www.w3.org/1999/xlink" content-type="doi" xlink:type="simple">10.3897/phytokeys.97.20975.figure20</object-id><object-id xmlns:xlink="http://www.w3.org/1999/xlink" content-type="zenodo_dep_id" xlink:type="simple">1239307</object-id><object-id xmlns:xlink="http://www.w3.org/1999/xlink" content-type="arpha" xlink:type="simple">3877B7A9-FF16-5FD5-B30A-D7CEF4D7B900</object-id><label>Figure 20.</label><caption><p><italic><tp:taxon-name><tp:taxon-name-part taxon-name-part-type="genus" reg="Xylopia">Xylopia</tp:taxon-name-part><tp:taxon-name-part taxon-name-part-type="species" reg="tenuipetala">tenuipetala</tp:taxon-name-part></tp:taxon-name></italic>. <bold>A</bold> Leaf <bold>B</bold> Habit <bold>C</bold> Fruit, showing one dehisced and one undehisced monocarp <bold>D</bold> Seed, view of micropylar end <bold>E</bold> Seed, side view <bold>F</bold> Carpel, with ovary dissected to show two ovules <bold>G</bold> Stamen, abaxial view <bold>H</bold> Flower <bold>I</bold> Inner petal, adaxial view <bold>J</bold> Outer petal, adaxial view. <bold>A, F–J</bold> from <italic>Goyder et al. 6090</italic> (K) <bold>B</bold> from photograph of same <italic>in vivo</italic><bold>C–E</bold> from <italic>Goyder et al. 5089</italic> (K). Reproduced with the permission of the Board of Trustees, Royal Botanic Gardens Kew.</p></caption><graphic xmlns:xlink="http://www.w3.org/1999/xlink" xlink:href="phytokeys-97-001_article-20975__-g020.jpg" position="float" orientation="portrait" xlink:type="simple" id="oo_199105.jpg"><uri content-type="original_file" xlink:type="simple">https://binary.pensoft.net/fig/199105</uri></graphic></fig><table-wrap id="T1" position="float" orientation="portrait"><label>Table 1.</label><caption><p>Conservation assessment data for 28 African species of <italic><tp:taxon-name><tp:taxon-name-part taxon-name-part-type="genus" reg="Xylopia">Xylopia</tp:taxon-name-part></tp:taxon-name></italic>. Threat status was taken from the IUCN Red List on 3 January 2018. Extent of Occurrence (<abbrev xmlns:xlink="http://www.w3.org/1999/xlink" xlink:title="Extent of Occurrence" id="ABBRID0ELODI" xlink:type="simple">EOO</abbrev>), Area of Occupancy (<abbrev xmlns:xlink="http://www.w3.org/1999/xlink" xlink:title="Area of Occupancy" id="ABBRID0EPODI" xlink:type="simple">AOO</abbrev>), and number of localities based on the present study. IUCN status abbreviations are DD = Data Deficient, EN = Endangered, NT = Near Threatened, VU = Vulnerable. Footnoted references for published non-IUCN conservation assessments are † = <xref ref-type="bibr" rid="B132">Onana and Cheek 2011</xref>, ‡ = <xref ref-type="bibr" rid="B88">Johnson et al. 2017</xref>.</p></caption><table id="TID0E4FAG" rules="all"><tbody><tr><th rowspan="1" colspan="1">Species</th><th rowspan="1" colspan="1">Status</th><th rowspan="1" colspan="1"><abbrev xmlns:xlink="http://www.w3.org/1999/xlink" xlink:title="Extent of Occurrence" id="ABBRID0EGPDI" xlink:type="simple">EOO</abbrev> (km<sup>2</sup>)</th><th rowspan="1" colspan="1"><abbrev xmlns:xlink="http://www.w3.org/1999/xlink" xlink:title="Area of Occupancy" id="ABBRID0EQPDI" xlink:type="simple">AOO</abbrev> (km<sup>2</sup>)</th><th rowspan="1" colspan="1">Localities</th></tr><tr><td rowspan="1" colspan="5">
                  <bold>IUCN Red List</bold>
                </td></tr><tr><td rowspan="1" colspan="1">
                  <italic>
                    <tp:taxon-name><tp:taxon-name-part taxon-name-part-type="genus" reg="Xylopia">X.</tp:taxon-name-part><tp:taxon-name-part taxon-name-part-type="species" reg="africana">africana</tp:taxon-name-part></tp:taxon-name>
                  </italic>
                </td><td rowspan="1" colspan="1">VU</td><td rowspan="1" colspan="1">–</td><td rowspan="1" colspan="1">–</td><td rowspan="1" colspan="1">14</td></tr><tr><td rowspan="1" colspan="1">
                  <italic>
                    <tp:taxon-name><tp:taxon-name-part taxon-name-part-type="genus" reg="Xylopia">X.</tp:taxon-name-part><tp:taxon-name-part taxon-name-part-type="species" reg="arenaria">arenaria</tp:taxon-name-part></tp:taxon-name>
                  </italic>
                </td><td rowspan="1" colspan="1">VU</td><td rowspan="1" colspan="1">6454</td><td rowspan="1" colspan="1">58</td><td rowspan="1" colspan="1">8</td></tr><tr><td rowspan="1" colspan="1">
                  <italic>
                    <tp:taxon-name><tp:taxon-name-part taxon-name-part-type="genus" reg="Xylopia">X.</tp:taxon-name-part><tp:taxon-name-part taxon-name-part-type="species" reg="collina">collina</tp:taxon-name-part></tp:taxon-name>
                  </italic>
                </td><td rowspan="1" colspan="1">EN</td><td rowspan="1" colspan="1">12,374</td><td rowspan="1" colspan="1">76</td><td rowspan="1" colspan="1">10</td></tr><tr><td rowspan="1" colspan="1">
                  <italic>
                    <tp:taxon-name><tp:taxon-name-part taxon-name-part-type="genus" reg="Xylopia">X.</tp:taxon-name-part><tp:taxon-name-part taxon-name-part-type="species" reg="elliotii">elliotii</tp:taxon-name-part></tp:taxon-name>
                  </italic>
                </td><td rowspan="1" colspan="1">VU</td><td rowspan="1" colspan="1">–</td><td rowspan="1" colspan="1">–</td><td rowspan="1" colspan="1">40</td></tr><tr><td rowspan="1" colspan="1">
                  <italic>
                    <tp:taxon-name><tp:taxon-name-part taxon-name-part-type="genus" reg="Xylopia">X.</tp:taxon-name-part><tp:taxon-name-part taxon-name-part-type="species" reg="mwasumbii">mwasumbii</tp:taxon-name-part></tp:taxon-name>
                  </italic>
                </td><td rowspan="1" colspan="1">EN</td><td rowspan="1" colspan="1">3702</td><td rowspan="1" colspan="1">60</td><td rowspan="1" colspan="1">6</td></tr><tr><td rowspan="1" colspan="1">
                  <italic>
                    <tp:taxon-name><tp:taxon-name-part taxon-name-part-type="genus" reg="Xylopia">X.</tp:taxon-name-part><tp:taxon-name-part taxon-name-part-type="species" reg="talbotii">talbotii</tp:taxon-name-part></tp:taxon-name>
                  </italic>
                </td><td rowspan="1" colspan="1">VU</td><td rowspan="1" colspan="1">27,199</td><td rowspan="1" colspan="1">20</td><td rowspan="1" colspan="1">5</td></tr><tr><td rowspan="1" colspan="5">
                  <bold>Preliminary Assessments</bold>
                </td></tr><tr><td rowspan="1" colspan="1">
                  <italic>
                    <tp:taxon-name><tp:taxon-name-part taxon-name-part-type="genus" reg="Xylopia">X.</tp:taxon-name-part><tp:taxon-name-part taxon-name-part-type="species" reg="acutiflora">acutiflora</tp:taxon-name-part></tp:taxon-name>
                  </italic>
                </td><td rowspan="1" colspan="1">DD</td><td rowspan="1" colspan="1">103,286</td><td rowspan="1" colspan="1">68</td><td rowspan="1" colspan="1">12</td></tr><tr><td rowspan="1" colspan="1">
                  <italic>
                    <tp:taxon-name><tp:taxon-name-part taxon-name-part-type="genus" reg="Xylopia">X.</tp:taxon-name-part><tp:taxon-name-part taxon-name-part-type="species" reg="aurantiiodora">aurantiiodora</tp:taxon-name-part></tp:taxon-name>
                  </italic>
                </td><td rowspan="1" colspan="1">VU†</td><td rowspan="1" colspan="1">–</td><td rowspan="1" colspan="1">–</td><td rowspan="1" colspan="1">23</td></tr><tr><td rowspan="1" colspan="1">
                  <italic>
                    <tp:taxon-name><tp:taxon-name-part taxon-name-part-type="genus" reg="Xylopia">X.</tp:taxon-name-part><tp:taxon-name-part taxon-name-part-type="species" reg="calva">calva</tp:taxon-name-part></tp:taxon-name>
                  </italic>
                </td><td rowspan="1" colspan="1">DD</td><td rowspan="1" colspan="1">22,406</td><td rowspan="1" colspan="1">12</td><td rowspan="1" colspan="1">3</td></tr><tr><td rowspan="1" colspan="1">
                  <italic>
                    <tp:taxon-name><tp:taxon-name-part taxon-name-part-type="genus" reg="Xylopia">X.</tp:taxon-name-part><tp:taxon-name-part taxon-name-part-type="species" reg="congolensis">congolensis</tp:taxon-name-part></tp:taxon-name>
                  </italic>
                </td><td rowspan="1" colspan="1">DD</td><td rowspan="1" colspan="1">169,980</td><td rowspan="1" colspan="1">28</td><td rowspan="1" colspan="1">4</td></tr><tr><td rowspan="1" colspan="1">
                  <italic>
                    <tp:taxon-name><tp:taxon-name-part taxon-name-part-type="genus" reg="Xylopia">X.</tp:taxon-name-part><tp:taxon-name-part taxon-name-part-type="species" reg="dinklagei">dinklagei</tp:taxon-name-part></tp:taxon-name>
                  </italic>
                </td><td rowspan="1" colspan="1">NT</td><td rowspan="1" colspan="1">4063</td><td rowspan="1" colspan="1">28</td><td rowspan="1" colspan="1">3</td></tr><tr><td rowspan="1" colspan="1">
                  <italic>
                    <tp:taxon-name><tp:taxon-name-part taxon-name-part-type="genus" reg="Xylopia">X.</tp:taxon-name-part><tp:taxon-name-part taxon-name-part-type="species" reg="flamignii">flamignii</tp:taxon-name-part></tp:taxon-name>
                  </italic>
                </td><td rowspan="1" colspan="1">VU†</td><td rowspan="1" colspan="1">108,538</td><td rowspan="1" colspan="1">32</td><td rowspan="1" colspan="1">8</td></tr><tr><td rowspan="1" colspan="1">
                  <italic>
                    <tp:taxon-name><tp:taxon-name-part taxon-name-part-type="genus" reg="Xylopia">X.</tp:taxon-name-part><tp:taxon-name-part taxon-name-part-type="species" reg="gilbertii">gilbertii</tp:taxon-name-part></tp:taxon-name>
                  </italic>
                </td><td rowspan="1" colspan="1">VU†</td><td rowspan="1" colspan="1">249,251</td><td rowspan="1" colspan="1">52</td><td rowspan="1" colspan="1">6</td></tr><tr><td rowspan="1" colspan="1">
                  <italic>
                    <tp:taxon-name><tp:taxon-name-part taxon-name-part-type="genus" reg="Xylopia">X.</tp:taxon-name-part><tp:taxon-name-part taxon-name-part-type="species" reg="globosa">globosa</tp:taxon-name-part></tp:taxon-name>
                  </italic>
                </td><td rowspan="1" colspan="1">DD</td><td rowspan="1" colspan="1">83,797</td><td rowspan="1" colspan="1">20</td><td rowspan="1" colspan="1">5</td></tr><tr><td rowspan="1" colspan="1">
                  <italic>
                    <tp:taxon-name><tp:taxon-name-part taxon-name-part-type="genus" reg="Xylopia">X.</tp:taxon-name-part><tp:taxon-name-part taxon-name-part-type="species" reg="keniensis">keniensis</tp:taxon-name-part></tp:taxon-name>
                  </italic>
                </td><td rowspan="1" colspan="1">EN‡</td><td rowspan="1" colspan="1">4</td><td rowspan="1" colspan="1">10</td><td rowspan="1" colspan="1">2</td></tr><tr><td rowspan="1" colspan="1">
                  <italic>
                    <tp:taxon-name><tp:taxon-name-part taxon-name-part-type="genus" reg="Xylopia">X.</tp:taxon-name-part><tp:taxon-name-part taxon-name-part-type="species" reg="letestui">letestui</tp:taxon-name-part></tp:taxon-name>
                  </italic>
                </td><td rowspan="1" colspan="1">EN†</td><td rowspan="1" colspan="1">–</td><td rowspan="1" colspan="1">–</td><td rowspan="1" colspan="1">19</td></tr><tr><td rowspan="1" colspan="1">
                  <italic>
                    <tp:taxon-name><tp:taxon-name-part taxon-name-part-type="genus" reg="Xylopia">X.</tp:taxon-name-part><tp:taxon-name-part taxon-name-part-type="species" reg="lukei">lukei</tp:taxon-name-part></tp:taxon-name>
                  </italic>
                </td><td rowspan="1" colspan="1">EN‡</td><td rowspan="1" colspan="1">2656</td><td rowspan="1" colspan="1">22</td><td rowspan="1" colspan="1">4</td></tr><tr><td rowspan="1" colspan="1">
                  <italic>
                    <tp:taxon-name><tp:taxon-name-part taxon-name-part-type="genus" reg="Xylopia">X.</tp:taxon-name-part><tp:taxon-name-part taxon-name-part-type="species" reg="mildbraedii">mildbraedii</tp:taxon-name-part></tp:taxon-name>
                  </italic>
                </td><td rowspan="1" colspan="1">EN†</td><td rowspan="1" colspan="1">129,258</td><td rowspan="1" colspan="1">36</td><td rowspan="1" colspan="1">9</td></tr><tr><td rowspan="1" colspan="1">
                  <italic>
                    <tp:taxon-name><tp:taxon-name-part taxon-name-part-type="genus" reg="Xylopia">X.</tp:taxon-name-part><tp:taxon-name-part taxon-name-part-type="species" reg="monticola">monticola</tp:taxon-name-part></tp:taxon-name>
                  </italic>
                </td><td rowspan="1" colspan="1">DD</td><td rowspan="1" colspan="1">14,393</td><td rowspan="1" colspan="1">36</td><td rowspan="1" colspan="1">5</td></tr><tr><td rowspan="1" colspan="1">
                  <italic>
                    <tp:taxon-name><tp:taxon-name-part taxon-name-part-type="genus" reg="Xylopia">X.</tp:taxon-name-part><tp:taxon-name-part taxon-name-part-type="species" reg="paniculata">paniculata</tp:taxon-name-part></tp:taxon-name>
                  </italic>
                </td><td rowspan="1" colspan="1">DD</td><td rowspan="1" colspan="1">105,473</td><td rowspan="1" colspan="1">16</td><td rowspan="1" colspan="1">4</td></tr><tr><td rowspan="1" colspan="1">
                  <italic>
                    <tp:taxon-name><tp:taxon-name-part taxon-name-part-type="genus" reg="Xylopia">X.</tp:taxon-name-part><tp:taxon-name-part taxon-name-part-type="species" reg="piratae">piratae</tp:taxon-name-part></tp:taxon-name>
                  </italic>
                </td><td rowspan="1" colspan="1">DD</td><td rowspan="1" colspan="1">31,476</td><td rowspan="1" colspan="1">64</td><td rowspan="1" colspan="1">11</td></tr><tr><td rowspan="1" colspan="1">
                  <italic>
                    <tp:taxon-name><tp:taxon-name-part taxon-name-part-type="genus" reg="Xylopia">X.</tp:taxon-name-part><tp:taxon-name-part taxon-name-part-type="species" reg="pynaertii">pynaertii</tp:taxon-name-part></tp:taxon-name>
                  </italic>
                </td><td rowspan="1" colspan="1">DD</td><td rowspan="1" colspan="1">582,432</td><td rowspan="1" colspan="1">40</td><td rowspan="1" colspan="1">10</td></tr><tr><td rowspan="1" colspan="1">
                  <italic>
                    <tp:taxon-name><tp:taxon-name-part taxon-name-part-type="genus" reg="Xylopia">X.</tp:taxon-name-part><tp:taxon-name-part taxon-name-part-type="species" reg="tanganyikensis">tanganyikensis</tp:taxon-name-part></tp:taxon-name>
                  </italic>
                </td><td rowspan="1" colspan="1">EN‡</td><td rowspan="1" colspan="1">527</td><td rowspan="1" colspan="1">10</td><td rowspan="1" colspan="1">3</td></tr><tr><td rowspan="1" colspan="1">
                  <italic>
                    <tp:taxon-name><tp:taxon-name-part taxon-name-part-type="genus" reg="Xylopia">X.</tp:taxon-name-part><tp:taxon-name-part taxon-name-part-type="species" reg="tenuipetala">tenuipetala</tp:taxon-name-part></tp:taxon-name>
                  </italic>
                </td><td rowspan="1" colspan="1">EN‡</td><td rowspan="1" colspan="1">250</td><td rowspan="1" colspan="1">13</td><td rowspan="1" colspan="1">3</td></tr><tr><td rowspan="1" colspan="1">
                  <italic>
                    <tp:taxon-name><tp:taxon-name-part taxon-name-part-type="genus" reg="Xylopia">X.</tp:taxon-name-part><tp:taxon-name-part taxon-name-part-type="species" reg="torrei">torrei</tp:taxon-name-part></tp:taxon-name>
                  </italic>
                </td><td rowspan="1" colspan="1">DD</td><td rowspan="1" colspan="1">7053</td><td rowspan="1" colspan="1">12</td><td rowspan="1" colspan="1">3</td></tr><tr><td rowspan="1" colspan="1">
                  <italic>
                    <tp:taxon-name><tp:taxon-name-part taxon-name-part-type="genus" reg="Xylopia">X.</tp:taxon-name-part><tp:taxon-name-part taxon-name-part-type="species" reg="toussaintii">toussaintii</tp:taxon-name-part></tp:taxon-name>
                  </italic>
                </td><td rowspan="1" colspan="1">DD</td><td rowspan="1" colspan="1">6766</td><td rowspan="1" colspan="1">16</td><td rowspan="1" colspan="1">4</td></tr><tr><td rowspan="1" colspan="1">
                  <italic>
                    <tp:taxon-name><tp:taxon-name-part taxon-name-part-type="genus" reg="Xylopia">X.</tp:taxon-name-part><tp:taxon-name-part taxon-name-part-type="species" reg="unguiculata">unguiculata</tp:taxon-name-part></tp:taxon-name>
                  </italic>
                </td><td rowspan="1" colspan="1">DD</td><td rowspan="1" colspan="1">15,417</td><td rowspan="1" colspan="1">20</td><td rowspan="1" colspan="1">4</td></tr><tr><td rowspan="1" colspan="1">
                  <italic>
                    <tp:taxon-name><tp:taxon-name-part taxon-name-part-type="genus" reg="Xylopia">X.</tp:taxon-name-part><tp:taxon-name-part taxon-name-part-type="species" reg="wilwerthii">wilwerthii</tp:taxon-name-part></tp:taxon-name>
                  </italic>
                </td><td rowspan="1" colspan="1">DD</td><td rowspan="1" colspan="1">179,602</td><td rowspan="1" colspan="1">52</td><td rowspan="1" colspan="1">13</td></tr></tbody></table></table-wrap></tp:treatment-sec><ref-list><ref id="B46"><mixed-citation xmlns:xlink="http://www.w3.org/1999/xlink" xlink:type="simple"><person-group><name name-style="western"><surname>Diels</surname><given-names>L</given-names></name></person-group> (<year>1936</year>) In Mildbraed J, Neue und seltene Arten aus Ostafrika (Tanganyika-Territ. Mandat) leg. H. J. Schlieben, XI. Notizblatt des Botanischen Gartens und Museums zu Berlin-Dahlem 13: 265–272, Abb. 9.</mixed-citation></ref><ref id="B175"><mixed-citation xmlns:xlink="http://www.w3.org/1999/xlink" xlink:type="simple"><person-group><name name-style="western"><surname>Verdcourt</surname><given-names>B</given-names></name></person-group> (<year>1971a</year>) <article-title>Notes on East African <italic><tp:taxon-name><tp:taxon-name-part taxon-name-part-type="genus">Annonaceae</tp:taxon-name-part></tp:taxon-name></italic>.</article-title><source>Kew Bulletin</source><volume>25</volume>(<issue>1</issue>): <fpage>1</fpage>–<lpage>34</lpage>. <ext-link xlink:type="simple" ext-link-type="doi" xlink:href="10.2307/4103132">https://doi.org/10.2307/4103132</ext-link></mixed-citation></ref><ref id="B132"><mixed-citation xmlns:xlink="http://www.w3.org/1999/xlink" xlink:type="simple"><person-group><name name-style="western"><surname>Onana</surname><given-names>JM</given-names></name><name name-style="western"><surname>Cheek</surname><given-names>M</given-names></name></person-group> (<year>2011</year>) <source>Red Data Book of the flowering plants of Cameroon: IUCN global assessments.</source><publisher-name>Kew Publishing</publisher-name>, <publisher-loc>Royal Botanic Gardens, Kew</publisher-loc>, <size units="page">578 pp</size>.</mixed-citation></ref><ref id="B88"><mixed-citation xmlns:xlink="http://www.w3.org/1999/xlink" xlink:type="simple"><person-group><name name-style="western"><surname>Johnson</surname><given-names>DM</given-names></name><name name-style="western"><surname>Luke</surname><given-names>Q</given-names></name><name name-style="western"><surname>Goyder</surname><given-names>D</given-names></name><name name-style="western"><surname>Murray</surname><given-names>NA</given-names></name></person-group> (<year>2017</year>) New species of <italic><tp:taxon-name><tp:taxon-name-part taxon-name-part-type="genus">Xylopia</tp:taxon-name-part></tp:taxon-name></italic> (<tp:taxon-name><tp:taxon-name-part taxon-name-part-type="genus">Annonaceae</tp:taxon-name-part></tp:taxon-name>) from East Africa. Kew Bulletin 72: 11. <ext-link xlink:type="simple" ext-link-type="doi" xlink:href="10.1007/S12225-017-9681-X">https://doi.org/10.1007/S12225-017-9681-X</ext-link></mixed-citation></ref></ref-list></tp:taxon-treatment>
