# Supplementary material for: A revision of Xylopia L. (Annonaceae): the species of Tropical Africa
Source: PhytoKeys. 2018 Apr 24;97:1–252. doi: 10.3897/phytokeys.97.20975 (PMC10865103; doi:10.3897/phytokeys.97.20975)
Supplement: XML Treatment for Xylopia flamignii [file phytokeys.97.20975-treatment20.xml]

<!DOCTYPE tp:taxon-treatment
  PUBLIC "-//TaxonX//DTD Taxonomic Treatment Publishing DTD v0 20100105//EN" "tax-treatment-NSO.dtd">
<tp:taxon-treatment xmlns:tp="http://www.plazi.org/taxpub"><tp:treatment-meta><kwd-group><label>Taxon classification</label><kwd>
              <named-content content-type="kingdom">Plantae</named-content>
            </kwd><kwd>
              <named-content content-type="order">Magnoliales</named-content>
            </kwd><kwd>
              <named-content content-type="family">Annonaceae</named-content>
            </kwd></kwd-group><mixed-citation publication-type="journal"><person-group><name><surname>Johnson</surname><given-names>David M.</given-names></name><name><surname>Murray</surname><given-names>Nancy A.</given-names></name></person-group><article-title>A revision of <italic><tp:taxon-name><tp:taxon-name-part taxon-name-part-type="genus" reg="Xylopia">Xylopia</tp:taxon-name-part></tp:taxon-name></italic> L. (<tp:taxon-name><tp:taxon-name-part taxon-name-part-type="genus" reg="Annonaceae">Annonaceae</tp:taxon-name-part></tp:taxon-name>): the species of Tropical Africa</article-title><source>PhytoKeys</source><day>24</day><month>04</month><year>2018</year><volume>97</volume><fpage>1</fpage><lpage>252</lpage><pub-id pub-id-type="doi">10.3897/phytokeys.97.20975</pub-id></mixed-citation></tp:treatment-meta><tp:nomenclature><label>14.</label><tp:taxon-name>
            <object-id xmlns:xlink="http://www.w3.org/1999/xlink" content-type="arpha" xlink:type="simple">40C1AA51-6448-5962-8FE0-5F959F653671</object-id>
            <tp:taxon-name-part taxon-name-part-type="genus" reg="Xylopia">Xylopia</tp:taxon-name-part>
            <tp:taxon-name-part taxon-name-part-type="species" reg="flamignii">flamignii</tp:taxon-name-part>
          </tp:taxon-name><tp:taxon-authority>Boutique, Bull. Jard. Bot. État 21: 110. 1951.</tp:taxon-authority><xref ref-type="fig" rid="F23">Fig. 23A–E</xref><tp:nomenclature-citation-list><tp:nomenclature-citation><tp:taxon-name>
                <tp:taxon-name-part taxon-name-part-type="genus" reg="Xylopia">Xylopia</tp:taxon-name-part>
                <tp:taxon-name-part taxon-name-part-type="species" reg="lenombe">lenombe</tp:taxon-name-part>
              </tp:taxon-name><comment>Paiva, Mem. Soc. Brot. 19: 76 + pl. 12. 1966. Type. ANGOLA. Cabinda Province, Cabinda na Chiaca, 10 Jun 1960, <italic>R. Monteiro &amp; F. C. Murta 227</italic> (holotype: LUAI; isotypes: BM! [0005109030], LUA, PRE! [0774857]). </comment></tp:nomenclature-citation></tp:nomenclature-citation-list></tp:nomenclature><tp:treatment-sec sec-type="material" id="SECID0E2PHM"><title>Type.</title><p>DEMOCRATIC REPUBLIC OF THE CONGO [“Belgian Congo”]. Maï-Ndombe Province, Nioki, May 1941, <italic>A. Flamigni 9026 ter</italic> (holotype: BR! [0000008824745]; isotypes: BM! [000511044], BR! [0000008824745], K! [000199057], P! [00169149]).</p></tp:treatment-sec><tp:treatment-sec sec-type="description" id="SECID0EEQHM"><title>Description.</title><p><bold><italic>Tree</italic></bold> up to 30 m tall. <bold><italic>Twigs</italic></bold> dark brown to gray brown, eventually light brown or gray, initially appressed-pubescent, the hairs 0.1–0.2 mm long, soon glabrate; nodes occasionally with two axillary branches. <bold><italic>Leaf</italic></bold> with larger blades 5.2–7.9 cm long, 1.3–2.7 cm wide, chartaceous, discolorous and shiny black adaxially, brown and dull adaxially, lanceolate to lanceolate-oblong, apex attenuate to short-acuminate with an acumen 7–8 mm long, base broadly and obliquely cuneate, glabrous or occasionally with a few hairs on the midrib adaxially, finely appressed-pubescent abaxially; midrib plane adaxially, raised abaxially, secondary veins indistinctly brochidodromous, 13–17 per side, diverging at 45–65° from the midrib, strongly raised adaxially, raised abaxially, higher-order veins strongly raised to form a conspicuous reticulum adaxially, slightly raised abaxially; petiole 3–5 mm long, somewhat flattened, semi-terete to shallowly canaliculate, sparsely pubescent. <bold><italic>Inflorescences</italic></bold> axillary, 1–2-flowered, sparsely pubescent; pedicels not pedunculate, 2.5–5 mm long, 0.7–1.1 mm thick; bracts 2–3, evenly spaced on pedicel, caducous or uppermost sometimes persistent, 1.4–2 mm long, ovate, sometimes bilobed, apex obtuse to rounded; buds broadly ovoid, apex obtuse to short-acuminate. <bold><italic>Sepals</italic></bold> spreading at anthesis, connate at base, 1.8–2.7 mm long, 2.7–3.3 mm wide, thickly coriaceous, almost fleshy, broadly ovate to semicircular, apex acute, obtuse, or rounded, sparsely pubescent abaxially. <bold><italic>Petals</italic></bold> yellowish white or red <italic>in vivo</italic>; outer petals slightly spreading at anthesis, 5.5–7.3 mm long, 3.5–4.3 mm wide at base, 2.5–2.8 mm wide at midpoint, fleshy, ovate, apex acuminate, densely pubescent on upper half, glabrous in lower half adaxially, sericeous abaxially; inner petals slightly spreading at anthesis, 4.7–6.0 mm long, 3.0–4.0 mm wide at base, 1.9–2.5 mm wide at midpoint, fleshy but thinner than outer petals, rhombic to sagittate, apex acute, base with margin differentiated into two circular corrugated glands 1–1.5 mm in diameter just above and to either side of the claw, the glands and claw glabrous, petal otherwise densely pubescent. <bold><italic>Stamens</italic></bold> ca. 100; fertile stamens 1.1–1.4 mm long, narrowly oblong-clavate, apex of connective 0.2–0.3 mm long, depressed-globose, overhanging the anther thecae, minutely papillate, anthers 9–11-locellate, filament 0.2–0.3 mm long; outer staminodes 1.2–1.4 mm long, obovate, narrowly oblong, or clavate, apex obtuse, rounded, or obliquely truncate; inner staminodes 1.1–1.3 mm long, oblong, apex obtuse; staminal cone 1.7–1.9 mm in diameter, 0.5–0.8 mm high, concealing only the bases of the ovaries, rim laciniate. <bold><italic>Carpels</italic></bold> 10–17; ovaries 1.2–1.5 mm long, linear-oblong, pubescent, stigmas loosely connivent, 0.9–1.5 mm long, trowel-shaped, glabrous or with a few orange hairs at apex. <bold><italic>Torus</italic></bold> flat, 1.7–2.1 mm in diameter. <bold><italic>Fruit</italic></bold> of up to 22 glabrate monocarps borne on a pedicel ca. 6 mm long, 2.0–2.8 mm thick, glabrate; torus 6–6.7 mm in diameter, ca. 4.5 mm high, depressed-globose. <bold><italic>Monocarps</italic></bold> with green exterior <italic>in vivo</italic>, endocarp color unknown, 3.7–4.8 cm long, 0.7–0.8 cm wide, 0.6–0.7 cm thick, narrowly oblong and slightly falciform, torulose, apex rounded or with a oblique blunt beak 1–2 mm long, base gradually contracted into a stipe 7–11 mm long, 1.8–3.2 mm thick, longitudinally wrinkled and striate; pericarp 0.2–0.4 mm thick. <bold><italic>Seeds</italic></bold> 3–5 per monocarp, in a single row, oblique to long axis, 7–7.6 mm long, 4.3–4.8 mm wide, 3.8–4.1 mm thick, ellipsoid, elliptic in cross-section, obliquely truncate at the micropylar end, rounded and sometimes flattened from the adjacent seed at the chalazal end, light brown, smooth, not shiny, raphe/antiraphe not evident, micropylar scar 1.7–1.8 mm long, 0.8–1.0 mm wide, oblong or elliptic; sarcotesta red <italic>in vivo</italic>; aril absent.</p><fig id="F23" position="float" orientation="portrait"><object-id xmlns:xlink="http://www.w3.org/1999/xlink" content-type="doi" xlink:type="simple">10.3897/phytokeys.97.20975.figure23</object-id><object-id xmlns:xlink="http://www.w3.org/1999/xlink" content-type="zenodo_dep_id" xlink:type="simple">1239313</object-id><object-id xmlns:xlink="http://www.w3.org/1999/xlink" content-type="arpha" xlink:type="simple">37615E41-1FA6-5D23-8A3E-953DAD68A4F7</object-id><label>Figure 23.</label><caption><p><italic><tp:taxon-name><tp:taxon-name-part taxon-name-part-type="genus" reg="Xylopia">Xylopia</tp:taxon-name-part><tp:taxon-name-part taxon-name-part-type="species" reg="flamignii">flamignii</tp:taxon-name-part></tp:taxon-name></italic> and <italic><tp:taxon-name><tp:taxon-name-part taxon-name-part-type="genus" reg="Xylopia">X.</tp:taxon-name-part><tp:taxon-name-part taxon-name-part-type="species" reg="gilbertii">gilbertii</tp:taxon-name-part></tp:taxon-name></italic>. <bold>A–E</bold><italic><tp:taxon-name><tp:taxon-name-part taxon-name-part-type="genus" reg="Xylopia">X.</tp:taxon-name-part><tp:taxon-name-part taxon-name-part-type="species" reg="flamignii">flamignii</tp:taxon-name-part></tp:taxon-name></italic><bold>A</bold> Flower, side view <bold>B</bold> Close-up of adaxial leaf surface, showing raised venation <bold>C</bold> Leaves <bold>D</bold> Inner petal, adaxial view <bold>E</bold> Outer petal, adaxial view <bold>F–J</bold><italic><tp:taxon-name><tp:taxon-name-part taxon-name-part-type="genus" reg="Xylopia">X.</tp:taxon-name-part><tp:taxon-name-part taxon-name-part-type="species" reg="gilbertii">gilbertii</tp:taxon-name-part></tp:taxon-name></italic><bold>F</bold> Flower, side view <bold>G</bold> Inner petal, adaxial view <bold>H</bold> Outer petal, adaxial view <bold>I, J</bold> Leaves. <bold>A–E</bold> from <italic>Bradley 1136</italic> (OWU) <bold>F–I</bold> from <italic>Louis 6777</italic> (MO) <bold>J</bold> from <italic>Letouzey 10707</italic> (P).</p></caption><graphic xmlns:xlink="http://www.w3.org/1999/xlink" xlink:href="phytokeys-97-001_article-20975__-g023.jpg" position="float" orientation="portrait" xlink:type="simple" id="oo_199108.jpg"><uri content-type="original_file" xlink:type="simple">https://binary.pensoft.net/fig/199108</uri></graphic></fig><!--PageBreak--></tp:treatment-sec><tp:treatment-sec sec-type="phenology" id="SECID0EUUHM"><title>Phenology.</title><p>Specimens with flowers have been collected in May, June, October, and December, and with fruits in June (immature) and July.</p></tp:treatment-sec><tp:treatment-sec sec-type="distribution" id="SECID0EZUHM"><title>Distribution</title><p>(Fig. <xref ref-type="fig" rid="F24">24</xref>). Occurs from eastern Gabon to the western Democratic Republic of the Congo and south to the Cabinda Province of Angola. One collection is from upland forest, one from forest edge, one from mature riverine forest/savanna edge, and one from secondary forest; the only reported elevation is 430 m.</p></tp:treatment-sec><tp:treatment-sec sec-type="Local names" id="SECID0EDVHM"><title>Local names.</title><p>Itomba (Loutumbe, <italic>Gilbert 14335</italic>), itumba (<italic>Cauwe/Service Forestier S.F./66</italic>), lucanga <tp:taxon-name><tp:taxon-name-part taxon-name-part-type="genus" reg="Xylopia"/><tp:taxon-name-part taxon-name-part-type="species" reg="lenombe">lenombe</tp:taxon-name-part></tp:taxon-name> (<italic>Monteiro &amp; Murta 227</italic>).</p><fig id="F24" position="float" orientation="portrait"><object-id xmlns:xlink="http://www.w3.org/1999/xlink" content-type="doi" xlink:type="simple">10.3897/phytokeys.97.20975.figure24</object-id><object-id xmlns:xlink="http://www.w3.org/1999/xlink" content-type="zenodo_dep_id" xlink:type="simple">1239315</object-id><object-id xmlns:xlink="http://www.w3.org/1999/xlink" content-type="arpha" xlink:type="simple">A2894CAA-EA73-52CE-AF8C-AE41024C5D00</object-id><label>Figure 24.</label><caption><p>Distributions of <italic><tp:taxon-name><tp:taxon-name-part taxon-name-part-type="genus" reg="Xylopia">Xylopia</tp:taxon-name-part><tp:taxon-name-part taxon-name-part-type="species" reg="gilbertii">gilbertii</tp:taxon-name-part></tp:taxon-name></italic>, <italic><tp:taxon-name><tp:taxon-name-part taxon-name-part-type="genus" reg="Xylopia">X.</tp:taxon-name-part><tp:taxon-name-part taxon-name-part-type="species" reg="toussaintii">toussaintii</tp:taxon-name-part></tp:taxon-name></italic>, and <italic><tp:taxon-name><tp:taxon-name-part taxon-name-part-type="genus" reg="Xylopia">X.</tp:taxon-name-part><tp:taxon-name-part taxon-name-part-type="species" reg="flamignii">flamignii</tp:taxon-name-part></tp:taxon-name></italic>. Bolder lines represent country borders, fainter lines lakes and major rivers.</p></caption><graphic xmlns:xlink="http://www.w3.org/1999/xlink" xlink:href="phytokeys-97-001_article-20975__-g024.jpg" position="float" orientation="portrait" xlink:type="simple" id="oo_199109.jpg"><uri content-type="original_file" xlink:type="simple">https://binary.pensoft.net/fig/199109</uri></graphic></fig></tp:treatment-sec><tp:treatment-sec sec-type="material" id="SECID0EGXHM"><title>Additional specimens examined.</title><p><bold>GABON</bold>. Haut-Ogooué: ca. 1 km S of Gorilla Research Station, across Mpassa River on savanna-primary riverine forest border, <named-content xmlns:xlink="http://www.w3.org/1999/xlink" content-type="dwc:verbatimCoordinates" xlink:type="simple"><named-content content-type="geo-json" specific-use="{&#34;type&#34;:&#34;Point&#34;,&#34;coordinates&#34;:[14.077778,-2.120833]}" id="NCID0ERXHM" xlink:type="simple">02°07'15"S, 014°04'40"E</named-content></named-content>, 430 m, 1 Dec 2001 (fl), <italic>Bradley et al. 1136</italic> (MO, OWU). <bold>REPUBLIC OF THE CONGO</bold>. Village Abala, terre Okouésé, Sous-Préfecture de Boundji, 20 Jun 1965 (st), <italic>Bouquet 1447</italic> (P); Plateau Batéké, piste km 46 Maluku—Tréchot, forêt de Mandiélé, 12 Oct 1968 (fl), <italic>Sita 2737</italic> (P). <bold>DEMOCRATIC REPUBLIC OF THE CONGO</bold>. Kinshasa: Kimuenza, 23 Jun 1959 (st), <italic>Pauwels 3391</italic> (BR).—Maï-Ndombe: Ipeke, Lac Mai-Ndombe [“Lac Léopold II”], Jun 1950 (st), <italic>Cauwe/Service Forestier S.F./66</italic> (BR); Lac Mai-Ndombe [“Lac Leo II”], Panza, 3 Jul 1953 (fr, old fl), <italic>Gilbert 14335</italic> (BR). <bold>ANGOLA.</bold> Cabinda, na Reserva da Chiaca, 6 Jun 1960 (st), <italic>Monteiro &amp; Murta 181</italic> (PRE).</p><!--PageBreak--><p>This species stands out from other African xylopias by the combination of narrow leaves with a pronounced vein reticulum on the adaxial surface, short broad flowers on short pedicels, and the basal margins of the inner petals marked by corrugated circular glands. In the latter character, it resembles <italic><tp:taxon-name><tp:taxon-name-part taxon-name-part-type="genus" reg="Xylopia">X.</tp:taxon-name-part><tp:taxon-name-part taxon-name-part-type="species" reg="gilbertii">gilbertii</tp:taxon-name-part></tp:taxon-name></italic> and <italic><tp:taxon-name><tp:taxon-name-part taxon-name-part-type="genus" reg="Xylopia">X.</tp:taxon-name-part><tp:taxon-name-part taxon-name-part-type="species" reg="toussaintii">toussaintii</tp:taxon-name-part></tp:taxon-name></italic>, but, unlike those species, the leaves are shiny and glabrous on the adaxial surface rather than dull and pubescent. The plant has a greater resemblance to <italic><tp:taxon-name><tp:taxon-name-part taxon-name-part-type="genus" reg="Xylopia">X.</tp:taxon-name-part><tp:taxon-name-part taxon-name-part-type="species" reg="wilwerthii">wilwerthii</tp:taxon-name-part></tp:taxon-name></italic>, but differs from that species in the short pedicels, the short and broad petals, and leaves that are attenuate to short-acuminate; <italic><tp:taxon-name><tp:taxon-name-part taxon-name-part-type="genus" reg="Xylopia">X.</tp:taxon-name-part><tp:taxon-name-part taxon-name-part-type="species" reg="wilwerthii">wilwerthii</tp:taxon-name-part></tp:taxon-name></italic>, in contrast, has pedicels 8.5–21.5 mm long, petals 14–31 mm long, and long-acuminate to caudate leaves.</p><p>Only two specimen labels gave notes regarding flower color: one described the petals as yellowish white, the other as red. The label of <italic>Bradley et al. 1163</italic> notes a mild cinnamon odor to the flowers.</p><p>With an <abbrev xmlns:xlink="http://www.w3.org/1999/xlink" xlink:title="Extent of Occurrence" id="ABBRID0E6ZHM" xlink:type="simple">EOO</abbrev> of 108,538 km<sup>2</sup> and an <abbrev xmlns:xlink="http://www.w3.org/1999/xlink" xlink:title="Area of Occupancy" id="ABBRID0EF1HM" xlink:type="simple">AOO</abbrev> of only 32 km<sup>2</sup>, <italic><tp:taxon-name><tp:taxon-name-part taxon-name-part-type="genus" reg="Xylopia">Xylopia</tp:taxon-name-part><tp:taxon-name-part taxon-name-part-type="species" reg="flamignii">flamignii</tp:taxon-name-part></tp:taxon-name></italic> belongs to the group of species that occupy a relatively wide range but are either undercollected or rare (Table <xref ref-type="table" rid="T1">1</xref>). It was given a conservation assessment of Vulnerable (D2) by <xref ref-type="bibr" rid="B132">Onana and Cheek (2011)</xref>.</p><p>The isotype of <italic><tp:taxon-name><tp:taxon-name-part taxon-name-part-type="genus" reg="Xylopia">Xylopia</tp:taxon-name-part><tp:taxon-name-part taxon-name-part-type="species" reg="lenombe">lenombe</tp:taxon-name-part></tp:taxon-name></italic> at BM was received on loan already annotated as <italic><tp:taxon-name><tp:taxon-name-part taxon-name-part-type="genus" reg="Xylopia">Xylopia</tp:taxon-name-part><tp:taxon-name-part taxon-name-part-type="species" reg="flamignii">flamignii</tp:taxon-name-part></tp:taxon-name></italic>, and corresponds well with the type specimen of the latter in its flowers and leaves. This specimen, bearing both flowers and fruits, helped to confirm the identity of specimens of <italic><tp:taxon-name><tp:taxon-name-part taxon-name-part-type="genus" reg="Xylopia">X.</tp:taxon-name-part><tp:taxon-name-part taxon-name-part-type="species" reg="flamignii">flamignii</tp:taxon-name-part></tp:taxon-name></italic> with fruits only.</p></tp:treatment-sec><tp:treatment-sec><!--Section generated to contain objects referenced in tp:taxon-treatment.--><table-wrap id="T1" position="float" orientation="portrait"><label>Table 1.</label><caption><p>Conservation assessment data for 28 African species of <italic><tp:taxon-name><tp:taxon-name-part taxon-name-part-type="genus" reg="Xylopia">Xylopia</tp:taxon-name-part></tp:taxon-name></italic>. Threat status was taken from the IUCN Red List on 3 January 2018. Extent of Occurrence (<abbrev xmlns:xlink="http://www.w3.org/1999/xlink" xlink:title="Extent of Occurrence" id="ABBRID0ELODI" xlink:type="simple">EOO</abbrev>), Area of Occupancy (<abbrev xmlns:xlink="http://www.w3.org/1999/xlink" xlink:title="Area of Occupancy" id="ABBRID0EPODI" xlink:type="simple">AOO</abbrev>), and number of localities based on the present study. IUCN status abbreviations are DD = Data Deficient, EN = Endangered, NT = Near Threatened, VU = Vulnerable. Footnoted references for published non-IUCN conservation assessments are † = <xref ref-type="bibr" rid="B132">Onana and Cheek 2011</xref>, ‡ = <xref ref-type="bibr" rid="B88">Johnson et al. 2017</xref>.</p></caption><table id="TID0E4FAG" rules="all"><tbody><tr><th rowspan="1" colspan="1">Species</th><th rowspan="1" colspan="1">Status</th><th rowspan="1" colspan="1"><abbrev xmlns:xlink="http://www.w3.org/1999/xlink" xlink:title="Extent of Occurrence" id="ABBRID0EGPDI" xlink:type="simple">EOO</abbrev> (km<sup>2</sup>)</th><th rowspan="1" colspan="1"><abbrev xmlns:xlink="http://www.w3.org/1999/xlink" xlink:title="Area of Occupancy" id="ABBRID0EQPDI" xlink:type="simple">AOO</abbrev> (km<sup>2</sup>)</th><th rowspan="1" colspan="1">Localities</th></tr><tr><td rowspan="1" colspan="5">
                  <bold>IUCN Red List</bold>
                </td></tr><tr><td rowspan="1" colspan="1">
                  <italic>
                    <tp:taxon-name><tp:taxon-name-part taxon-name-part-type="genus" reg="Xylopia">X.</tp:taxon-name-part><tp:taxon-name-part taxon-name-part-type="species" reg="africana">africana</tp:taxon-name-part></tp:taxon-name>
                  </italic>
                </td><td rowspan="1" colspan="1">VU</td><td rowspan="1" colspan="1">–</td><td rowspan="1" colspan="1">–</td><td rowspan="1" colspan="1">14</td></tr><tr><td rowspan="1" colspan="1">
                  <italic>
                    <tp:taxon-name><tp:taxon-name-part taxon-name-part-type="genus" reg="Xylopia">X.</tp:taxon-name-part><tp:taxon-name-part taxon-name-part-type="species" reg="arenaria">arenaria</tp:taxon-name-part></tp:taxon-name>
                  </italic>
                </td><td rowspan="1" colspan="1">VU</td><td rowspan="1" colspan="1">6454</td><td rowspan="1" colspan="1">58</td><td rowspan="1" colspan="1">8</td></tr><tr><td rowspan="1" colspan="1">
                  <italic>
                    <tp:taxon-name><tp:taxon-name-part taxon-name-part-type="genus" reg="Xylopia">X.</tp:taxon-name-part><tp:taxon-name-part taxon-name-part-type="species" reg="collina">collina</tp:taxon-name-part></tp:taxon-name>
                  </italic>
                </td><td rowspan="1" colspan="1">EN</td><td rowspan="1" colspan="1">12,374</td><td rowspan="1" colspan="1">76</td><td rowspan="1" colspan="1">10</td></tr><tr><td rowspan="1" colspan="1">
                  <italic>
                    <tp:taxon-name><tp:taxon-name-part taxon-name-part-type="genus" reg="Xylopia">X.</tp:taxon-name-part><tp:taxon-name-part taxon-name-part-type="species" reg="elliotii">elliotii</tp:taxon-name-part></tp:taxon-name>
                  </italic>
                </td><td rowspan="1" colspan="1">VU</td><td rowspan="1" colspan="1">–</td><td rowspan="1" colspan="1">–</td><td rowspan="1" colspan="1">40</td></tr><tr><td rowspan="1" colspan="1">
                  <italic>
                    <tp:taxon-name><tp:taxon-name-part taxon-name-part-type="genus" reg="Xylopia">X.</tp:taxon-name-part><tp:taxon-name-part taxon-name-part-type="species" reg="mwasumbii">mwasumbii</tp:taxon-name-part></tp:taxon-name>
                  </italic>
                </td><td rowspan="1" colspan="1">EN</td><td rowspan="1" colspan="1">3702</td><td rowspan="1" colspan="1">60</td><td rowspan="1" colspan="1">6</td></tr><tr><td rowspan="1" colspan="1">
                  <italic>
                    <tp:taxon-name><tp:taxon-name-part taxon-name-part-type="genus" reg="Xylopia">X.</tp:taxon-name-part><tp:taxon-name-part taxon-name-part-type="species" reg="talbotii">talbotii</tp:taxon-name-part></tp:taxon-name>
                  </italic>
                </td><td rowspan="1" colspan="1">VU</td><td rowspan="1" colspan="1">27,199</td><td rowspan="1" colspan="1">20</td><td rowspan="1" colspan="1">5</td></tr><tr><td rowspan="1" colspan="5">
                  <bold>Preliminary Assessments</bold>
                </td></tr><tr><td rowspan="1" colspan="1">
                  <italic>
                    <tp:taxon-name><tp:taxon-name-part taxon-name-part-type="genus" reg="Xylopia">X.</tp:taxon-name-part><tp:taxon-name-part taxon-name-part-type="species" reg="acutiflora">acutiflora</tp:taxon-name-part></tp:taxon-name>
                  </italic>
                </td><td rowspan="1" colspan="1">DD</td><td rowspan="1" colspan="1">103,286</td><td rowspan="1" colspan="1">68</td><td rowspan="1" colspan="1">12</td></tr><tr><td rowspan="1" colspan="1">
                  <italic>
                    <tp:taxon-name><tp:taxon-name-part taxon-name-part-type="genus" reg="Xylopia">X.</tp:taxon-name-part><tp:taxon-name-part taxon-name-part-type="species" reg="aurantiiodora">aurantiiodora</tp:taxon-name-part></tp:taxon-name>
                  </italic>
                </td><td rowspan="1" colspan="1">VU†</td><td rowspan="1" colspan="1">–</td><td rowspan="1" colspan="1">–</td><td rowspan="1" colspan="1">23</td></tr><tr><td rowspan="1" colspan="1">
                  <italic>
                    <tp:taxon-name><tp:taxon-name-part taxon-name-part-type="genus" reg="Xylopia">X.</tp:taxon-name-part><tp:taxon-name-part taxon-name-part-type="species" reg="calva">calva</tp:taxon-name-part></tp:taxon-name>
                  </italic>
                </td><td rowspan="1" colspan="1">DD</td><td rowspan="1" colspan="1">22,406</td><td rowspan="1" colspan="1">12</td><td rowspan="1" colspan="1">3</td></tr><tr><td rowspan="1" colspan="1">
                  <italic>
                    <tp:taxon-name><tp:taxon-name-part taxon-name-part-type="genus" reg="Xylopia">X.</tp:taxon-name-part><tp:taxon-name-part taxon-name-part-type="species" reg="congolensis">congolensis</tp:taxon-name-part></tp:taxon-name>
                  </italic>
                </td><td rowspan="1" colspan="1">DD</td><td rowspan="1" colspan="1">169,980</td><td rowspan="1" colspan="1">28</td><td rowspan="1" colspan="1">4</td></tr><tr><td rowspan="1" colspan="1">
                  <italic>
                    <tp:taxon-name><tp:taxon-name-part taxon-name-part-type="genus" reg="Xylopia">X.</tp:taxon-name-part><tp:taxon-name-part taxon-name-part-type="species" reg="dinklagei">dinklagei</tp:taxon-name-part></tp:taxon-name>
                  </italic>
                </td><td rowspan="1" colspan="1">NT</td><td rowspan="1" colspan="1">4063</td><td rowspan="1" colspan="1">28</td><td rowspan="1" colspan="1">3</td></tr><tr><td rowspan="1" colspan="1">
                  <italic>
                    <tp:taxon-name><tp:taxon-name-part taxon-name-part-type="genus" reg="Xylopia">X.</tp:taxon-name-part><tp:taxon-name-part taxon-name-part-type="species" reg="flamignii">flamignii</tp:taxon-name-part></tp:taxon-name>
                  </italic>
                </td><td rowspan="1" colspan="1">VU†</td><td rowspan="1" colspan="1">108,538</td><td rowspan="1" colspan="1">32</td><td rowspan="1" colspan="1">8</td></tr><tr><td rowspan="1" colspan="1">
                  <italic>
                    <tp:taxon-name><tp:taxon-name-part taxon-name-part-type="genus" reg="Xylopia">X.</tp:taxon-name-part><tp:taxon-name-part taxon-name-part-type="species" reg="gilbertii">gilbertii</tp:taxon-name-part></tp:taxon-name>
                  </italic>
                </td><td rowspan="1" colspan="1">VU†</td><td rowspan="1" colspan="1">249,251</td><td rowspan="1" colspan="1">52</td><td rowspan="1" colspan="1">6</td></tr><tr><td rowspan="1" colspan="1">
                  <italic>
                    <tp:taxon-name><tp:taxon-name-part taxon-name-part-type="genus" reg="Xylopia">X.</tp:taxon-name-part><tp:taxon-name-part taxon-name-part-type="species" reg="globosa">globosa</tp:taxon-name-part></tp:taxon-name>
                  </italic>
                </td><td rowspan="1" colspan="1">DD</td><td rowspan="1" colspan="1">83,797</td><td rowspan="1" colspan="1">20</td><td rowspan="1" colspan="1">5</td></tr><tr><td rowspan="1" colspan="1">
                  <italic>
                    <tp:taxon-name><tp:taxon-name-part taxon-name-part-type="genus" reg="Xylopia">X.</tp:taxon-name-part><tp:taxon-name-part taxon-name-part-type="species" reg="keniensis">keniensis</tp:taxon-name-part></tp:taxon-name>
                  </italic>
                </td><td rowspan="1" colspan="1">EN‡</td><td rowspan="1" colspan="1">4</td><td rowspan="1" colspan="1">10</td><td rowspan="1" colspan="1">2</td></tr><tr><td rowspan="1" colspan="1">
                  <italic>
                    <tp:taxon-name><tp:taxon-name-part taxon-name-part-type="genus" reg="Xylopia">X.</tp:taxon-name-part><tp:taxon-name-part taxon-name-part-type="species" reg="letestui">letestui</tp:taxon-name-part></tp:taxon-name>
                  </italic>
                </td><td rowspan="1" colspan="1">EN†</td><td rowspan="1" colspan="1">–</td><td rowspan="1" colspan="1">–</td><td rowspan="1" colspan="1">19</td></tr><tr><td rowspan="1" colspan="1">
                  <italic>
                    <tp:taxon-name><tp:taxon-name-part taxon-name-part-type="genus" reg="Xylopia">X.</tp:taxon-name-part><tp:taxon-name-part taxon-name-part-type="species" reg="lukei">lukei</tp:taxon-name-part></tp:taxon-name>
                  </italic>
                </td><td rowspan="1" colspan="1">EN‡</td><td rowspan="1" colspan="1">2656</td><td rowspan="1" colspan="1">22</td><td rowspan="1" colspan="1">4</td></tr><tr><td rowspan="1" colspan="1">
                  <italic>
                    <tp:taxon-name><tp:taxon-name-part taxon-name-part-type="genus" reg="Xylopia">X.</tp:taxon-name-part><tp:taxon-name-part taxon-name-part-type="species" reg="mildbraedii">mildbraedii</tp:taxon-name-part></tp:taxon-name>
                  </italic>
                </td><td rowspan="1" colspan="1">EN†</td><td rowspan="1" colspan="1">129,258</td><td rowspan="1" colspan="1">36</td><td rowspan="1" colspan="1">9</td></tr><tr><td rowspan="1" colspan="1">
                  <italic>
                    <tp:taxon-name><tp:taxon-name-part taxon-name-part-type="genus" reg="Xylopia">X.</tp:taxon-name-part><tp:taxon-name-part taxon-name-part-type="species" reg="monticola">monticola</tp:taxon-name-part></tp:taxon-name>
                  </italic>
                </td><td rowspan="1" colspan="1">DD</td><td rowspan="1" colspan="1">14,393</td><td rowspan="1" colspan="1">36</td><td rowspan="1" colspan="1">5</td></tr><tr><td rowspan="1" colspan="1">
                  <italic>
                    <tp:taxon-name><tp:taxon-name-part taxon-name-part-type="genus" reg="Xylopia">X.</tp:taxon-name-part><tp:taxon-name-part taxon-name-part-type="species" reg="paniculata">paniculata</tp:taxon-name-part></tp:taxon-name>
                  </italic>
                </td><td rowspan="1" colspan="1">DD</td><td rowspan="1" colspan="1">105,473</td><td rowspan="1" colspan="1">16</td><td rowspan="1" colspan="1">4</td></tr><tr><td rowspan="1" colspan="1">
                  <italic>
                    <tp:taxon-name><tp:taxon-name-part taxon-name-part-type="genus" reg="Xylopia">X.</tp:taxon-name-part><tp:taxon-name-part taxon-name-part-type="species" reg="piratae">piratae</tp:taxon-name-part></tp:taxon-name>
                  </italic>
                </td><td rowspan="1" colspan="1">DD</td><td rowspan="1" colspan="1">31,476</td><td rowspan="1" colspan="1">64</td><td rowspan="1" colspan="1">11</td></tr><tr><td rowspan="1" colspan="1">
                  <italic>
                    <tp:taxon-name><tp:taxon-name-part taxon-name-part-type="genus" reg="Xylopia">X.</tp:taxon-name-part><tp:taxon-name-part taxon-name-part-type="species" reg="pynaertii">pynaertii</tp:taxon-name-part></tp:taxon-name>
                  </italic>
                </td><td rowspan="1" colspan="1">DD</td><td rowspan="1" colspan="1">582,432</td><td rowspan="1" colspan="1">40</td><td rowspan="1" colspan="1">10</td></tr><tr><td rowspan="1" colspan="1">
                  <italic>
                    <tp:taxon-name><tp:taxon-name-part taxon-name-part-type="genus" reg="Xylopia">X.</tp:taxon-name-part><tp:taxon-name-part taxon-name-part-type="species" reg="tanganyikensis">tanganyikensis</tp:taxon-name-part></tp:taxon-name>
                  </italic>
                </td><td rowspan="1" colspan="1">EN‡</td><td rowspan="1" colspan="1">527</td><td rowspan="1" colspan="1">10</td><td rowspan="1" colspan="1">3</td></tr><tr><td rowspan="1" colspan="1">
                  <italic>
                    <tp:taxon-name><tp:taxon-name-part taxon-name-part-type="genus" reg="Xylopia">X.</tp:taxon-name-part><tp:taxon-name-part taxon-name-part-type="species" reg="tenuipetala">tenuipetala</tp:taxon-name-part></tp:taxon-name>
                  </italic>
                </td><td rowspan="1" colspan="1">EN‡</td><td rowspan="1" colspan="1">250</td><td rowspan="1" colspan="1">13</td><td rowspan="1" colspan="1">3</td></tr><tr><td rowspan="1" colspan="1">
                  <italic>
                    <tp:taxon-name><tp:taxon-name-part taxon-name-part-type="genus" reg="Xylopia">X.</tp:taxon-name-part><tp:taxon-name-part taxon-name-part-type="species" reg="torrei">torrei</tp:taxon-name-part></tp:taxon-name>
                  </italic>
                </td><td rowspan="1" colspan="1">DD</td><td rowspan="1" colspan="1">7053</td><td rowspan="1" colspan="1">12</td><td rowspan="1" colspan="1">3</td></tr><tr><td rowspan="1" colspan="1">
                  <italic>
                    <tp:taxon-name><tp:taxon-name-part taxon-name-part-type="genus" reg="Xylopia">X.</tp:taxon-name-part><tp:taxon-name-part taxon-name-part-type="species" reg="toussaintii">toussaintii</tp:taxon-name-part></tp:taxon-name>
                  </italic>
                </td><td rowspan="1" colspan="1">DD</td><td rowspan="1" colspan="1">6766</td><td rowspan="1" colspan="1">16</td><td rowspan="1" colspan="1">4</td></tr><tr><td rowspan="1" colspan="1">
                  <italic>
                    <tp:taxon-name><tp:taxon-name-part taxon-name-part-type="genus" reg="Xylopia">X.</tp:taxon-name-part><tp:taxon-name-part taxon-name-part-type="species" reg="unguiculata">unguiculata</tp:taxon-name-part></tp:taxon-name>
                  </italic>
                </td><td rowspan="1" colspan="1">DD</td><td rowspan="1" colspan="1">15,417</td><td rowspan="1" colspan="1">20</td><td rowspan="1" colspan="1">4</td></tr><tr><td rowspan="1" colspan="1">
                  <italic>
                    <tp:taxon-name><tp:taxon-name-part taxon-name-part-type="genus" reg="Xylopia">X.</tp:taxon-name-part><tp:taxon-name-part taxon-name-part-type="species" reg="wilwerthii">wilwerthii</tp:taxon-name-part></tp:taxon-name>
                  </italic>
                </td><td rowspan="1" colspan="1">DD</td><td rowspan="1" colspan="1">179,602</td><td rowspan="1" colspan="1">52</td><td rowspan="1" colspan="1">13</td></tr></tbody></table></table-wrap></tp:treatment-sec><ref-list><ref id="B132"><mixed-citation xmlns:xlink="http://www.w3.org/1999/xlink" xlink:type="simple"><person-group><name name-style="western"><surname>Onana</surname><given-names>JM</given-names></name><name name-style="western"><surname>Cheek</surname><given-names>M</given-names></name></person-group> (<year>2011</year>) <source>Red Data Book of the flowering plants of Cameroon: IUCN global assessments.</source><publisher-name>Kew Publishing</publisher-name>, <publisher-loc>Royal Botanic Gardens, Kew</publisher-loc>, <size units="page">578 pp</size>.</mixed-citation></ref><ref id="B88"><mixed-citation xmlns:xlink="http://www.w3.org/1999/xlink" xlink:type="simple"><person-group><name name-style="western"><surname>Johnson</surname><given-names>DM</given-names></name><name name-style="western"><surname>Luke</surname><given-names>Q</given-names></name><name name-style="western"><surname>Goyder</surname><given-names>D</given-names></name><name name-style="western"><surname>Murray</surname><given-names>NA</given-names></name></person-group> (<year>2017</year>) New species of <italic><tp:taxon-name><tp:taxon-name-part taxon-name-part-type="genus">Xylopia</tp:taxon-name-part></tp:taxon-name></italic> (<tp:taxon-name><tp:taxon-name-part taxon-name-part-type="genus">Annonaceae</tp:taxon-name-part></tp:taxon-name>) from East Africa. Kew Bulletin 72: 11. <ext-link xlink:type="simple" ext-link-type="doi" xlink:href="10.1007/S12225-017-9681-X">https://doi.org/10.1007/S12225-017-9681-X</ext-link></mixed-citation></ref></ref-list></tp:taxon-treatment>
