# Supplementary material for: A revision of Xylopia L. (Annonaceae): the species of Tropical Africa
Source: PhytoKeys. 2018 Apr 24;97:1–252. doi: 10.3897/phytokeys.97.20975 (PMC10865103; doi:10.3897/phytokeys.97.20975)
Supplement: XML Treatment for Xylopia gilbertii [file phytokeys.97.20975-treatment21.xml]

<!DOCTYPE tp:taxon-treatment
  PUBLIC "-//TaxonX//DTD Taxonomic Treatment Publishing DTD v0 20100105//EN" "tax-treatment-NSO.dtd">
<tp:taxon-treatment xmlns:tp="http://www.plazi.org/taxpub"><tp:treatment-meta><kwd-group><label>Taxon classification</label><kwd>
              <named-content content-type="kingdom">Plantae</named-content>
            </kwd><kwd>
              <named-content content-type="order">Magnoliales</named-content>
            </kwd><kwd>
              <named-content content-type="family">Annonaceae</named-content>
            </kwd></kwd-group><mixed-citation publication-type="journal"><person-group><name><surname>Johnson</surname><given-names>David M.</given-names></name><name><surname>Murray</surname><given-names>Nancy A.</given-names></name></person-group><article-title>A revision of <italic><tp:taxon-name><tp:taxon-name-part taxon-name-part-type="genus" reg="Xylopia">Xylopia</tp:taxon-name-part></tp:taxon-name></italic> L. (<tp:taxon-name><tp:taxon-name-part taxon-name-part-type="genus" reg="Annonaceae">Annonaceae</tp:taxon-name-part></tp:taxon-name>): the species of Tropical Africa</article-title><source>PhytoKeys</source><day>24</day><month>04</month><year>2018</year><volume>97</volume><fpage>1</fpage><lpage>252</lpage><pub-id pub-id-type="doi">10.3897/phytokeys.97.20975</pub-id></mixed-citation></tp:treatment-meta><tp:nomenclature><label>15.</label><tp:taxon-name>
            <object-id xmlns:xlink="http://www.w3.org/1999/xlink" content-type="arpha" xlink:type="simple">8CADC97F-F388-5241-B841-48364D955E7A</object-id>
            <tp:taxon-name-part taxon-name-part-type="genus" reg="Xylopia">Xylopia</tp:taxon-name-part>
            <tp:taxon-name-part taxon-name-part-type="species" reg="gilbertii">gilbertii</tp:taxon-name-part>
          </tp:taxon-name><tp:taxon-authority>Boutique, Bull. Jard. Bot. État 21: 110–111. 1951.</tp:taxon-authority><xref ref-type="fig" rid="F23">Fig. 23F–J</xref><tp:nomenclature-citation-list><tp:nomenclature-citation><tp:taxon-name>
                <tp:taxon-name-part taxon-name-part-type="genus" reg="Xylopia">Xylopia</tp:taxon-name-part>
                <tp:taxon-name-part taxon-name-part-type="species" reg="ardua">ardua</tp:taxon-name-part>
              </tp:taxon-name><comment>Sillans, Rev. Bot. Appliq. 33: 555–556 + pl. 8. 1953. Type. CENTRAL AFRICAN REPUBLIC [“Oubangi-Chari”]. Boukoko, Dec 1951, <italic>C. Tisserant 2329</italic> (lectotype, here designated: P! [00169140]; isotypes: BM! [000510989], P! [00169141, 00169142, 00169143], US! [2679729]). </comment></tp:nomenclature-citation></tp:nomenclature-citation-list></tp:nomenclature><tp:treatment-sec sec-type="material" id="SECID0E34HM"><title>Type.</title><p>DEMOCRATIC REPUBLIC OF THE CONGO [“Belgian Congo”]. Tshopo Province, Yangambi, plateau de la Luweo, alt. 470 m, Nov 1937, <italic>J. Louis 6777</italic> (holotype: BR!; isotypes: B! [100249561], BM! [000510912, 000511052], BR! [8824738], K! [000542217], MO! [1639391], P! [00169152], US! [2091368]).</p></tp:treatment-sec><tp:treatment-sec sec-type="description" id="SECID0EE5HM"><title>Description.</title><p><bold><italic>Tree</italic></bold> up to 40 m tall, d.b.h. up to 40 cm, bole slender, cylindrical, with small buttresses at the base; bark brown or mottled with white, yellow, green, or orange-brown, lightly cracked or longitudinally fissured. <bold><italic>Twigs</italic></bold> brown, eventually gray and longitudinally wrinkled, persistently erect-pubescent, the hairs orange to rusty and 0.3–0.8 mm long; nodes occasionally with two axillary branches. <bold><italic>Leaf</italic></bold> with larger blades 4.2–9.7 cm long, 2.0–3.3 cm wide, chartaceous to subcoriaceous, slightly discolorous, elliptic-oblong to lanceolate, occasionally oblong or ovate, apex acute to nearly rounded, base broadly cuneate to rounded, erect-pubescent (densely so on the midrib) to glabrate adaxially, persistently erect-pubescent abaxially; midrib plane adaxially, raised abaxially, secondary veins indistinctly brochidodromous, 7–14 per side, diverging at 45–60° from the midrib, plane to slightly raised adaxially, raised abaxially, higher-order veins indistinct adaxially, slightly raised abaxially; petiole 2.8–4 mm long, semi-terete to shallowly canaliculate, densely pubescent. <bold><italic>Inflorescences</italic></bold> axillary but often clustered at bases of newly elongating shoots, 1–6-flowered, densely pubescent; peduncle 1 per axil, 1.5-2.5 mm long; pedicels 2–6 per peduncle, 1–2 mm long, 1.3–1.7 mm thick; bracts 2, evenly spaced and somewhat overlapping, caducous or persistent, 2.3–3.5 mm long, ovate to broadly ovate, apex obtuse; buds ovoid, apex obtuse or acuminate to an expanded base. <bold><italic>Sepals</italic></bold> spreading at anthesis, free or connate just at base, sometimes slightly imbricate at base, 1.6–2.4 mm long, 2.8–4.2 mm wide, coriaceous, reniform to semicircular, apex acute to rounded, densely pubescent abaxially. <bold><italic>Petals</italic></bold> fawn-olive, brown-violet, or purple <italic>in vivo</italic>; outer petals slightly spreading at anthesis, 6.6–11 mm long, 2.8–6.4 mm wide at base, 2.4–4.4 mm wide at midpoint, fleshy, lanceolate to ovate, apex obtuse, pubescent on distal half and verrucose on proximal half adaxially, densely appressed-pubescent abaxially; inner petals slightly spreading at anthesis, 5.8–9.3 mm long, 3–4 mm wide, 1.4–3.2 mm wide at midpoint, fleshy, lanceolate, apex obtuse to acuminate, base with margin differentiated into two roughly circular glands 0.6–1.4 mm in diameter, pubescent on distal half and glabrous on concavity/claw adaxially, pubescent abaxially. <bold><italic>Stamens</italic></bold> 80–130; fertile stamens 1.1–1.3 mm long, oblong-clavate, apex of connective 0.3–0.4 mm long, shieldlike to capitate, overhanging the anther thecae, minutely puberulent to glabrous, anthers 10–13-locellate, filament 0.3–0.4 mm long; outer staminodes 1.1–1.3 mm long, broadly clavate, apex obtuse to obliquely truncate; inner staminodes 0.9–1.0 mm long, narrowly oblong to broadly clavate, apex obtuse to truncate; staminal cone 1.3–1.8 mm in diameter, 0.4–0.6 mm high, concealing only the bases of the ovaries, rim laciniate. <bold><italic>Carpels</italic></bold> 6–11; ovaries 1–1.5 mm long, oblong, pubescent, stigmas connivent, 1.5–2.2 mm long, linear, sparsely pubescent. <bold><italic>Torus</italic></bold> flat, 1.6–2.2 mm in diameter. <bold><italic>Fruit</italic></bold> of up to 10 sparsely pubescent monocarps borne on a pedicel 4.5–10 mm long, 1.5–2.5 mm thick, sparsely pubescent; torus 2.8–3.8 mm in diameter, 2.5–2.6 mm high, discoid. <bold><italic>Monocarps</italic></bold> reddish or purplish green <italic>in vivo</italic>, endocarp color unknown, 2.5–3.7 cm long, 1–1.3 cm wide, 0.5–0.8 cm thick, oblong to clavate, sometimes irregularly torulose, apex obtuse to obliquely truncate, sometimes with an offset blunt beak 1–1.5 mm long, base contracted into a stipe 5–13 mm long, 1.2–3.5 mm thick, sometimes with a longitudinal groove abaxially, obliquely wrinkled, sparsely verrucose; pericarp ca. 1 mm thick. <bold><italic>Seeds</italic></bold> up to 6 per monocarp, in a single row, oblique to long axis, 7.4–10 mm long, 4.2–6.7 mm wide, (3.1–) 3.5–5.4 mm thick, ellipsoid, elliptic in cross-section, truncate at micropylar end, rounded at chalazal end, light brown, smooth, dull or slightly shiny, raphe/antiraphe not evident, micropylar scar 1.3–2.2 mm long, 1.5–2.5 mm wide, elliptic, circular, or transversely elliptic; sarcotesta red <italic>in vivo</italic>; aril absent.</p></tp:treatment-sec><tp:treatment-sec sec-type="phenology" id="SECID0EW6HM"><title>Phenology.</title><p>Specimens with flowers have been collected from October to February, and with fruits from February to April, in June, and from October to December.</p></tp:treatment-sec><tp:treatment-sec sec-type="distribution" id="SECID0E26HM"><title>Distribution</title><p>(Fig. <xref ref-type="fig" rid="F24">24</xref>). Scattered in a narrow band from southern Cameroon and northern Gabon east to the southwestern Central African Republic and the north<!--PageBreak-->ern Democratic Republic of the Congo; upland forest; 470–900 m. Associates include <italic><tp:taxon-name><tp:taxon-name-part taxon-name-part-type="genus" reg="Coula">Coula</tp:taxon-name-part><tp:taxon-name-part taxon-name-part-type="species" reg="edulis">edulis</tp:taxon-name-part></tp:taxon-name></italic> Baill. and <italic><tp:taxon-name><tp:taxon-name-part taxon-name-part-type="genus" reg="Millettia">Millettia</tp:taxon-name-part><tp:taxon-name-part taxon-name-part-type="species" reg="duchesnei">duchesnei</tp:taxon-name-part></tp:taxon-name></italic> De Wild. <xref ref-type="bibr" rid="B69">Harris (2002)</xref> reports the species from the Dzanga-Sangha region of SW Central African Republic, but we have not seen the vouchers.</p></tp:treatment-sec><tp:treatment-sec sec-type="Local names" id="SECID0EBBIM"><title>Local names.</title><p>Bompaie bo fufow (Turumbu, <italic>Louis 6777</italic>), molo-mosoma (Lissongo, <italic>Tisserant 625, 2329</italic>).</p></tp:treatment-sec><tp:treatment-sec sec-type="material" id="SECID0ELBIM"><title>Additional specimens examined.</title><p><bold>CAMEROON</bold>. A 9 km à l’ouest de Yenga Port Gentil, village situé à 35 km au NNE de Moloundou, 21 Apr 1971 (fr), <italic>Letouzey 10707</italic> (P); près Akonetche, PK 95 sur route Minton I (70 km E de Djoum)-Mbalam (140 km ESE de Djoum), 22 Jan 1973 (fl), <italic>Letouzey 11876</italic> (BR, K). <bold>CENTRAL AFRICAN REPUBLIC.</bold> Boukoko, 17 Jan 1948 (fl), <italic>Tisserant 625</italic> (BM, P). <bold>GABON</bold>. Ogooué-Ivindo: Bélinga, Mines de Fer, 700–900 m, 4 Jun 1966 (fr), <italic>Hallé 3735</italic> (P).—Woleu-Ntem: ca. 9 km ESE Medouneu, Elot, bas inselberg Simanguen, <named-content xmlns:xlink="http://www.w3.org/1999/xlink" content-type="dwc:verbatimCoordinates" xlink:type="simple"><named-content content-type="geo-json" specific-use="{&#34;type&#34;:&#34;Point&#34;,&#34;coordinates&#34;:[10.900167,0.977000]}" id="NCID0ECCIM" xlink:type="simple">0°58.62'N, 10°54.01'E</named-content></named-content>, 661 m, 21 Dec 2002 (fr), <italic>Ngok Banak et al. 1057</italic> (MO); Inselberg, ca. 28 km ESE of Medouneu, <named-content xmlns:xlink="http://www.w3.org/1999/xlink" content-type="dwc:verbatimCoordinates" xlink:type="simple"><named-content content-type="geo-json" specific-use="{&#34;type&#34;:&#34;Point&#34;,&#34;coordinates&#34;:[11.016667,0.916667]}" id="NCID0EMCIM" xlink:type="simple">0°55'N, 11°01'E</named-content></named-content>, 500 m, 3 Feb 1986 (fl, fr), <italic>Reitsma et al. 1821</italic> (MO, NY, WAG). <bold>DEMOCRATIC REPUBLIC OF THE CONGO</bold>. Tshopo: Territ. Tsangi, Yangambi, 12 Feb 1952 (fl), <italic>Donis 3634</italic> (K); Yangambi, 1938 (st), <italic>Gilbert 1099</italic> (K, US); Yangambi, 1938 (buds) <italic>Gilbert 1423</italic> (K, MO, US); Yangambi, 29 Nov 1935 (fl), <italic>Louis 733</italic> (NY, RSA); Yangambi, 470 m, 17 Oct 1936 (yg fr), <italic>Louis 2741</italic> (K); Yangambi, réserve-flore Isalowe, 7 Oct 1937 (st), <italic>Louis 6324</italic> (FI-T, MO, P); Prov. Orientale, Territ. Tsangi, Yangambi, plateau de l’Isalowe, 12 Mar 1951 (fr), <italic>Toussaint 886</italic> (K); Prov. Orientale, Tsangi Territory, Yangambi, environs de la Réserve floristique, Nov 1960 (fr), <italic>Yafunga 7</italic> (WAG).</p><p><italic><tp:taxon-name><tp:taxon-name-part taxon-name-part-type="genus" reg="Xylopia">Xylopia</tp:taxon-name-part><tp:taxon-name-part taxon-name-part-type="species" reg="gilbertii">gilbertii</tp:taxon-name-part></tp:taxon-name></italic> is either an uncommon or infrequently collected species. It can be recognized by a combination of the sparse but persistent erect pubescence of the twigs, leaves, and monocarps, the relatively broad but small flowers on short pedicels, and the rounded marginal glands on the inner petals. <italic><tp:taxon-name><tp:taxon-name-part taxon-name-part-type="genus" reg="Xylopia">Xylopia</tp:taxon-name-part><tp:taxon-name-part taxon-name-part-type="species" reg="gilbertii">gilbertii</tp:taxon-name-part></tp:taxon-name></italic> shares inner petal glands with <italic><tp:taxon-name><tp:taxon-name-part taxon-name-part-type="genus" reg="Xylopia">X.</tp:taxon-name-part><tp:taxon-name-part taxon-name-part-type="species" reg="flamignii">flamignii</tp:taxon-name-part></tp:taxon-name></italic> and <italic><tp:taxon-name><tp:taxon-name-part taxon-name-part-type="genus" reg="Xylopia">X.</tp:taxon-name-part><tp:taxon-name-part taxon-name-part-type="species" reg="toussaintii">toussaintii</tp:taxon-name-part></tp:taxon-name></italic>, but the former has strongly reticulate leaves and more numerous, up to 22, glabrate monocarps, while the latter has proportionately narrower inner petals and less persistent indument of the twigs, leaves, and monocarps. An odd feature of <italic><tp:taxon-name><tp:taxon-name-part taxon-name-part-type="genus" reg="Xylopia">X.</tp:taxon-name-part><tp:taxon-name-part taxon-name-part-type="species" reg="gilbertii">gilbertii</tp:taxon-name-part></tp:taxon-name></italic>, not observed in the other two species or in fact in any African <italic><tp:taxon-name><tp:taxon-name-part taxon-name-part-type="genus" reg="Xylopia">Xylopia</tp:taxon-name-part></tp:taxon-name></italic>, is the tendency for inflorescences to be produced at the bases of expanding shoots, such that it is difficult to determine the inflorescence position. <italic><tp:taxon-name><tp:taxon-name-part taxon-name-part-type="genus" reg="Xylopia">Xylopia</tp:taxon-name-part><tp:taxon-name-part taxon-name-part-type="species" reg="staudtii">staudtii</tp:taxon-name-part></tp:taxon-name></italic> has occasionally been confused with <italic><tp:taxon-name><tp:taxon-name-part taxon-name-part-type="genus" reg="Xylopia">X.</tp:taxon-name-part><tp:taxon-name-part taxon-name-part-type="species" reg="gilbertii">gilbertii</tp:taxon-name-part></tp:taxon-name></italic>, but lacks the hairy twigs and leaves and the inner petal glands, and has larger and distinctly arillate seeds.</p><p>Descriptions of flower color for <italic><tp:taxon-name><tp:taxon-name-part taxon-name-part-type="genus" reg="Xylopia">Xylopia</tp:taxon-name-part><tp:taxon-name-part taxon-name-part-type="species" reg="gilbertii">gilbertii</tp:taxon-name-part></tp:taxon-name></italic> are inconsistent. <xref ref-type="bibr" rid="B20">Boutique (1951a)</xref>, in the protologue for the species, described “Flores lutei,” but on the label of the holotype specimen, the flowers are described as “olive-fauve,” i.e. fawn-olive. Other collectors give flower colors such as brown-violet and purple, suggesting a darker color for the flowers. The lighter colors likely represent immature flowers. Endocarp color is unknown, but <xref ref-type="bibr" rid="B61">Gautier-Hion et al. (1985)</xref> reported that the seeds are dispersed by birds, monkeys, and small rodents, noting that the small rodents can also be predators on the seeds.</p><!--PageBreak--><p><xref ref-type="bibr" rid="B153">Sillans (1953)</xref>, while mentioning <italic><tp:taxon-name><tp:taxon-name-part taxon-name-part-type="genus" reg="Xylopia">X.</tp:taxon-name-part><tp:taxon-name-part taxon-name-part-type="species" reg="gilbertii">gilbertii</tp:taxon-name-part></tp:taxon-name></italic> in the protologue for <italic><tp:taxon-name><tp:taxon-name-part taxon-name-part-type="genus" reg="Xylopia">Xylopia</tp:taxon-name-part><tp:taxon-name-part taxon-name-part-type="species" reg="ardua">ardua</tp:taxon-name-part></tp:taxon-name></italic>, did not explain how the two species were to be distinguished. The type specimen of <italic><tp:taxon-name><tp:taxon-name-part taxon-name-part-type="genus" reg="Xylopia">X.</tp:taxon-name-part><tp:taxon-name-part taxon-name-part-type="species" reg="ardua">ardua</tp:taxon-name-part></tp:taxon-name></italic>, while showing shorter and broader leaves than those of the type of <italic><tp:taxon-name><tp:taxon-name-part taxon-name-part-type="genus" reg="Xylopia">X.</tp:taxon-name-part><tp:taxon-name-part taxon-name-part-type="species" reg="gilbertii">gilbertii</tp:taxon-name-part></tp:taxon-name></italic>, overlaps widely with other specimens in both qualitative and quantitative characters, and we have thus placed it in synonomy. Two specimens from northern Gabon, <italic>Reitsma et al. 1821</italic> and <italic>Ngok Banak et al. 1057</italic>, also with broader leaves, both differ somewhat from specimens elsewhere in having subcoriaceous leaves and longer stipes on the monocarps, but otherwise conform to this species.</p><p>We calculated an <abbrev xmlns:xlink="http://www.w3.org/1999/xlink" xlink:title="Extent of Occurrence" id="ABBRID0EJIIM" xlink:type="simple">EOO</abbrev> of 249,251 km<sup>2</sup> and an <abbrev xmlns:xlink="http://www.w3.org/1999/xlink" xlink:title="Area of Occupancy" id="ABBRID0EPIIM" xlink:type="simple">AOO</abbrev> of 52 km<sup>2</sup> for <italic><tp:taxon-name><tp:taxon-name-part taxon-name-part-type="genus" reg="Xylopia">Xylopia</tp:taxon-name-part><tp:taxon-name-part taxon-name-part-type="species" reg="gilberti">gilberti</tp:taxon-name-part></tp:taxon-name></italic>. It was given a conservation assessment of Vulnerable (D2) by <xref ref-type="bibr" rid="B132">Onana and Cheek (2011)</xref>.</p></tp:treatment-sec><tp:treatment-sec><!--Section generated to contain objects referenced in tp:taxon-treatment.--><fig id="F23" position="float" orientation="portrait"><object-id xmlns:xlink="http://www.w3.org/1999/xlink" content-type="doi" xlink:type="simple">10.3897/phytokeys.97.20975.figure23</object-id><object-id xmlns:xlink="http://www.w3.org/1999/xlink" content-type="zenodo_dep_id" xlink:type="simple">1239313</object-id><object-id xmlns:xlink="http://www.w3.org/1999/xlink" content-type="arpha" xlink:type="simple">37615E41-1FA6-5D23-8A3E-953DAD68A4F7</object-id><label>Figure 23.</label><caption><p><italic><tp:taxon-name><tp:taxon-name-part taxon-name-part-type="genus" reg="Xylopia">Xylopia</tp:taxon-name-part><tp:taxon-name-part taxon-name-part-type="species" reg="flamignii">flamignii</tp:taxon-name-part></tp:taxon-name></italic> and <italic><tp:taxon-name><tp:taxon-name-part taxon-name-part-type="genus" reg="Xylopia">X.</tp:taxon-name-part><tp:taxon-name-part taxon-name-part-type="species" reg="gilbertii">gilbertii</tp:taxon-name-part></tp:taxon-name></italic>. <bold>A–E</bold><italic><tp:taxon-name><tp:taxon-name-part taxon-name-part-type="genus" reg="Xylopia">X.</tp:taxon-name-part><tp:taxon-name-part taxon-name-part-type="species" reg="flamignii">flamignii</tp:taxon-name-part></tp:taxon-name></italic><bold>A</bold> Flower, side view <bold>B</bold> Close-up of adaxial leaf surface, showing raised venation <bold>C</bold> Leaves <bold>D</bold> Inner petal, adaxial view <bold>E</bold> Outer petal, adaxial view <bold>F–J</bold><italic><tp:taxon-name><tp:taxon-name-part taxon-name-part-type="genus" reg="Xylopia">X.</tp:taxon-name-part><tp:taxon-name-part taxon-name-part-type="species" reg="gilbertii">gilbertii</tp:taxon-name-part></tp:taxon-name></italic><bold>F</bold> Flower, side view <bold>G</bold> Inner petal, adaxial view <bold>H</bold> Outer petal, adaxial view <bold>I, J</bold> Leaves. <bold>A–E</bold> from <italic>Bradley 1136</italic> (OWU) <bold>F–I</bold> from <italic>Louis 6777</italic> (MO) <bold>J</bold> from <italic>Letouzey 10707</italic> (P).</p></caption><graphic xmlns:xlink="http://www.w3.org/1999/xlink" xlink:href="phytokeys-97-001_article-20975__-g023.jpg" position="float" orientation="portrait" xlink:type="simple" id="oo_199108.jpg"><uri content-type="original_file" xlink:type="simple">https://binary.pensoft.net/fig/199108</uri></graphic></fig><fig id="F24" position="float" orientation="portrait"><object-id xmlns:xlink="http://www.w3.org/1999/xlink" content-type="doi" xlink:type="simple">10.3897/phytokeys.97.20975.figure24</object-id><object-id xmlns:xlink="http://www.w3.org/1999/xlink" content-type="zenodo_dep_id" xlink:type="simple">1239315</object-id><object-id xmlns:xlink="http://www.w3.org/1999/xlink" content-type="arpha" xlink:type="simple">A2894CAA-EA73-52CE-AF8C-AE41024C5D00</object-id><label>Figure 24.</label><caption><p>Distributions of <italic><tp:taxon-name><tp:taxon-name-part taxon-name-part-type="genus" reg="Xylopia">Xylopia</tp:taxon-name-part><tp:taxon-name-part taxon-name-part-type="species" reg="gilbertii">gilbertii</tp:taxon-name-part></tp:taxon-name></italic>, <italic><tp:taxon-name><tp:taxon-name-part taxon-name-part-type="genus" reg="Xylopia">X.</tp:taxon-name-part><tp:taxon-name-part taxon-name-part-type="species" reg="toussaintii">toussaintii</tp:taxon-name-part></tp:taxon-name></italic>, and <italic><tp:taxon-name><tp:taxon-name-part taxon-name-part-type="genus" reg="Xylopia">X.</tp:taxon-name-part><tp:taxon-name-part taxon-name-part-type="species" reg="flamignii">flamignii</tp:taxon-name-part></tp:taxon-name></italic>. Bolder lines represent country borders, fainter lines lakes and major rivers.</p></caption><graphic xmlns:xlink="http://www.w3.org/1999/xlink" xlink:href="phytokeys-97-001_article-20975__-g024.jpg" position="float" orientation="portrait" xlink:type="simple" id="oo_199109.jpg"><uri content-type="original_file" xlink:type="simple">https://binary.pensoft.net/fig/199109</uri></graphic></fig></tp:treatment-sec><ref-list><ref id="B69"><mixed-citation xmlns:xlink="http://www.w3.org/1999/xlink" xlink:type="simple"><person-group><name name-style="western"><surname>Harris</surname><given-names>DJ</given-names></name></person-group> (<year>2002</year>) The vascular plants of the Dzanga-Sangha Reserve, Central African Republic. Scripta Botanica Belgica, Vol. 23, Meise, National Botanic Garden of Belgium, 1–274.</mixed-citation></ref><ref id="B20"><mixed-citation xmlns:xlink="http://www.w3.org/1999/xlink" xlink:type="simple"><person-group><name name-style="western"><surname>Boutique</surname><given-names>R</given-names></name></person-group> (<year>1951a</year>) <article-title>Annonacées nouvelles de la flore du Congo Belge et du Ruanda-Urundi.</article-title><source>Bulletin du Jardin Botanique de l’État</source><volume>21</volume>: <fpage>95</fpage>–<lpage>126</lpage>. [pl. 1–4]</mixed-citation></ref><ref id="B61"><mixed-citation xmlns:xlink="http://www.w3.org/1999/xlink" xlink:type="simple"><person-group><name name-style="western"><surname>Gautier-Hion</surname><given-names>A</given-names></name><name name-style="western"><surname>Duplantier</surname><given-names>J-M</given-names></name><name name-style="western"><surname>Quris</surname><given-names>R</given-names></name><name name-style="western"><surname>Feer</surname><given-names>F</given-names></name><name name-style="western"><surname>Sourd</surname><given-names>C</given-names></name><name name-style="western"><surname>Decoux</surname><given-names>J-P</given-names></name><name name-style="western"><surname>Dubost</surname><given-names>G</given-names></name><name name-style="western"><surname>Emmons</surname><given-names>L</given-names></name><name name-style="western"><surname>Erard</surname><given-names>C</given-names></name><name name-style="western"><surname>Hecketsweiler</surname><given-names>P</given-names></name><name name-style="western"><surname>Moungazi</surname><given-names>A</given-names></name><name name-style="western"><surname>Roussilhon</surname><given-names>C</given-names></name><name name-style="western"><surname>Thiollay</surname><given-names>J-M</given-names></name></person-group> (<year>1985</year>) <article-title>Fruit characters as a basis of fruit choice and seed dispersal in a tropical forest vertebrate community.</article-title><source>Oecologia</source><volume>65</volume>: <fpage>324</fpage>–<lpage>337</lpage>. <ext-link xlink:type="simple" ext-link-type="doi" xlink:href="10.1007/BF00378906">https://doi.org/10.1007/BF00378906</ext-link></mixed-citation></ref><ref id="B153"><mixed-citation xmlns:xlink="http://www.w3.org/1999/xlink" xlink:type="simple"><person-group><name name-style="western"><surname>Sillans</surname><given-names>R</given-names></name></person-group> (<year>1953</year>) <article-title>Plantes ligneuses nouvelles d’Afrique tropicale.</article-title><source>Revue Internationale de Botanique Appliquée et d’Agriculture Tropicale</source><volume>33</volume>: <fpage>548</fpage>–<lpage>557</lpage>. [pl 7–8] <ext-link xlink:type="simple" ext-link-type="doi" xlink:href="10.3406/jatba.1953.6796">https://doi.org/10.3406/jatba.1953.6796</ext-link></mixed-citation></ref><ref id="B132"><mixed-citation xmlns:xlink="http://www.w3.org/1999/xlink" xlink:type="simple"><person-group><name name-style="western"><surname>Onana</surname><given-names>JM</given-names></name><name name-style="western"><surname>Cheek</surname><given-names>M</given-names></name></person-group> (<year>2011</year>) <source>Red Data Book of the flowering plants of Cameroon: IUCN global assessments.</source><publisher-name>Kew Publishing</publisher-name>, <publisher-loc>Royal Botanic Gardens, Kew</publisher-loc>, <size units="page">578 pp</size>.</mixed-citation></ref></ref-list></tp:taxon-treatment>
