# Supplementary material for: A revision of Xylopia L. (Annonaceae): the species of Tropical Africa
Source: PhytoKeys. 2018 Apr 24;97:1–252. doi: 10.3897/phytokeys.97.20975 (PMC10865103; doi:10.3897/phytokeys.97.20975)
Supplement: XML Treatment for Xylopia keniensis [file phytokeys.97.20975-treatment24.xml]

<!DOCTYPE tp:taxon-treatment
  PUBLIC "-//TaxonX//DTD Taxonomic Treatment Publishing DTD v0 20100105//EN" "tax-treatment-NSO.dtd">
<tp:taxon-treatment xmlns:tp="http://www.plazi.org/taxpub"><tp:treatment-meta><kwd-group><label>Taxon classification</label><kwd>
              <named-content content-type="kingdom">Plantae</named-content>
            </kwd><kwd>
              <named-content content-type="order">Magnoliales</named-content>
            </kwd><kwd>
              <named-content content-type="family">Annonaceae</named-content>
            </kwd></kwd-group><mixed-citation publication-type="journal"><person-group><name><surname>Johnson</surname><given-names>David M.</given-names></name><name><surname>Murray</surname><given-names>Nancy A.</given-names></name></person-group><article-title>A revision of <italic><tp:taxon-name><tp:taxon-name-part taxon-name-part-type="genus" reg="Xylopia">Xylopia</tp:taxon-name-part></tp:taxon-name></italic> L. (<tp:taxon-name><tp:taxon-name-part taxon-name-part-type="genus" reg="Annonaceae">Annonaceae</tp:taxon-name-part></tp:taxon-name>): the species of Tropical Africa</article-title><source>PhytoKeys</source><day>24</day><month>04</month><year>2018</year><volume>97</volume><fpage>1</fpage><lpage>252</lpage><pub-id pub-id-type="doi">10.3897/phytokeys.97.20975</pub-id></mixed-citation></tp:treatment-meta><tp:nomenclature><label>18.</label><tp:taxon-name>
            <object-id xmlns:xlink="http://www.w3.org/1999/xlink" content-type="arpha" xlink:type="simple">555923DA-3C51-5123-AB73-09395E9D3E71</object-id>
            <tp:taxon-name-part taxon-name-part-type="genus" reg="Xylopia">Xylopia</tp:taxon-name-part>
            <tp:taxon-name-part taxon-name-part-type="species" reg="keniensis">keniensis</tp:taxon-name-part>
          </tp:taxon-name><tp:taxon-authority>D. M. Johnson, Kew Bull. 72:11: 10–12. 2017.</tp:taxon-authority><xref ref-type="fig" rid="F28">Fig. 28C–E</xref><!--PageBreak--><!--PageBreak--></tp:nomenclature><tp:treatment-sec sec-type="material" id="SECID0ESWJM"><title>Type.</title><p>KENYA. Kwale District, Shimba Hills, <named-content xmlns:xlink="http://www.w3.org/1999/xlink" content-type="dwc:verbatimCoordinates" xlink:type="simple"><named-content content-type="geo-json" specific-use="{&#34;type&#34;:&#34;Point&#34;,&#34;coordinates&#34;:[39.421800,-4.240700]}" id="NCID0E2WJM" xlink:type="simple">4.2407°S, 39.4218°E</named-content></named-content>, 390 m, 30 Dec 2009, <italic>Q. Luke &amp; P. Luke 13949</italic> (holotype EA!; isotypes BR, K! MO! [6467367, 6569824], NHT, PRE, US).</p></tp:treatment-sec><tp:treatment-sec sec-type="description" id="SECID0ECXJM"><title>Description.</title><p><bold><italic>Tree</italic></bold> 15–25 m tall with long straight bole and rounded crown. <bold><italic>Twigs</italic></bold> greenish brown to blackish, glabrous or initially short-pubescent, the hairs 0.1–0.3 mm long, but soon light gray, glabrate; nodes occasionally with two axillary branches. <bold><italic>Leaf</italic></bold> with larger blades 6.7–10.5 cm long, 2.6–3.7 cm wide, chartaceous, shiny adaxially, dull and paler abaxially, lanceolate to elliptic, occasionally oblong or elliptic-oblanceolate, apex sharply acuminate, the acumen 6–18 mm long, occasionally obtuse, base cuneate to rounded, glabrous or with a few hairs at the base of the midrib adaxially, sparsely appressed-pubescent to glabrate abaxially; midrib slightly raised to plane adaxially, raised abaxially, secondary veins weakly brochidodromous, 12–15 per side, diverging at 60–75° from the midrib, these and higher order veins slightly raised on both surfaces; petiole 2–5.5 mm long, shallowly canaliculate, pubescent to glabrous. <bold><italic>Inflorescences</italic></bold> axillary, usually from the axils of fallen leaves, 1- or rarely 2-flowered, sparsely pubescent; pedicels 2.8–3.9 mm long, 0.6–0.7 mm thick; bracts 2, attached to the distal half of the pedicel, persistent or not, 1.2–1.6 mm long, broadly ovate to crescent-shaped, apex acute; buds lanceolate, apex acute. <bold><italic>Sepals</italic></bold> erect to slightly spreading at anthesis, 1/3-connate, 2.2–2.7 mm long, 2.3–2.4 mm wide, subcoriaceous, broadly ovate to triangular, apex obtuse to acute, sparsely pubescent abaxially. <bold><italic>Petals</italic></bold> cream-colored with reddish pink bases at anthesis <italic>in vivo</italic>; outer petals erect or slightly spreading at anthesis, 13.7–19.3 mm long, 2.2–2.6 mm wide at base, 0.9–1.0 mm wide at midpoint, coriaceous, linear, flat on both surfaces, apex obtuse, densely puberulent except for the glabrous warty base adaxially, golden-sericeous abaxially; inner petals geniculate at anthesis, with the apices bent sharply outward between the outer petals, 11.0–16.3 mm long, 1.8–2.2 mm wide at base, ca. 0.5 mm wide at midpoint, coriaceous, linear-subulate, longitudinally ridged on both surfaces, transversely thickened at widest point adaxially, apex acute, base with undifferentiated margin, densely puberulent on both surfaces except for the glabrous base. <bold><italic>Stamens</italic></bold> ca. 85; fertile stamens 1.0–1.3 mm long, narrowly oblong, apex of connective reddish pink at anthesis <italic>in vivo</italic>, 0.2–0.25 mm long, shieldlike, overhanging the anther thecae, smooth or finely papillate, anthers 7–10-locellate, fila<!--PageBreak--><!--PageBreak-->ment 0.3–0.5 mm long; outer staminodes 1.2–1.5 mm long, oblong, apex rounded to truncate, sometimes emarginate; inner staminodes 1.0–1.1 mm long, oblong, apex truncate; staminal cone ca. 1.3 mm in diameter, 0.7 mm high, concealing only the bases of the ovaries, rim laciniate. <bold><italic>Carpels</italic></bold> ca. 6; ovaries ca. 0.3 mm long, oblong, pubescent; stigmas connivent, free at the apices, 1.8–2 mm long, filiform, apex acute, with a few hairs at the apices. <bold><italic>Torus</italic></bold> flat, ca. 1.8 mm in diameter <bold><italic>Fruit</italic></bold> of up to 4 glabrate monocarps borne on a pedicel ca. 5 mm long, ca. 2.6 mm thick, glabrate; torus ca. 4 mm in diameter, ca. 4.5 mm high, globose. <bold><italic>Monocarps</italic></bold> with a green exterior and red endocarp <italic>in vivo</italic>, 2.8–3.5 cm long, 1.0–1.6 cm wide, 1.1–1.4 cm thick, clavate-pyriform to ovoid, usually with a longitudinal ridge running down one side, apex obtuse, base tapered but not stipitate, verrucose; pericarp 0.4–1.0 mm thick. <bold><italic>Seeds</italic></bold> 4–6 per monocarp, in two rows, lying perpendicular to long axis, 11.0–11.2 mm long, 7.2–7.3 mm wide, ca. 5.1 mm thick, oblong to ellipsoid, obovate to elliptic in cross-section, obliquely truncate at micropylar end, rounded at chalazal end, dark brown, slightly wrinkled/roughened, dull, raphe/antiraphe not evident, micropylar scar ca. 3 mm long, 1.5 mm wide, elliptic; sarcotesta orange-red <italic>in vivo</italic>; aril absent.</p><fig id="F28" position="float" orientation="portrait"><object-id xmlns:xlink="http://www.w3.org/1999/xlink" content-type="doi" xlink:type="simple">10.3897/phytokeys.97.20975.figure28</object-id><object-id xmlns:xlink="http://www.w3.org/1999/xlink" content-type="zenodo_dep_id" xlink:type="simple">1239323</object-id><object-id xmlns:xlink="http://www.w3.org/1999/xlink" content-type="arpha" xlink:type="simple">F46B8356-B257-54D0-93AF-496977ADCF5A</object-id><label>Figure 28.</label><caption><p><italic><tp:taxon-name><tp:taxon-name-part taxon-name-part-type="genus" reg="Xylopia">Xylopia</tp:taxon-name-part><tp:taxon-name-part taxon-name-part-type="species" reg="keniensis">keniensis</tp:taxon-name-part></tp:taxon-name></italic> and <italic><tp:taxon-name><tp:taxon-name-part taxon-name-part-type="genus" reg="Xylopia">X.</tp:taxon-name-part><tp:taxon-name-part taxon-name-part-type="species" reg="tanganyikensis">tanganyikensis</tp:taxon-name-part></tp:taxon-name></italic>, with leaves of <italic><tp:taxon-name><tp:taxon-name-part taxon-name-part-type="genus" reg="Xylopia">X.</tp:taxon-name-part><tp:taxon-name-part taxon-name-part-type="species" reg="holtzii">holtzii</tp:taxon-name-part></tp:taxon-name></italic> and <italic><tp:taxon-name><tp:taxon-name-part taxon-name-part-type="genus" reg="Xylopia">X.</tp:taxon-name-part><tp:taxon-name-part taxon-name-part-type="species" reg="longipetala">longipetala</tp:taxon-name-part></tp:taxon-name></italic> for comparison. <bold>A</bold> Leaf of <italic><tp:taxon-name><tp:taxon-name-part taxon-name-part-type="genus" reg="Xylopia">X.</tp:taxon-name-part><tp:taxon-name-part taxon-name-part-type="species" reg="holtzii">holtzii</tp:taxon-name-part></tp:taxon-name></italic> from Tanzania <bold>B</bold> Leaf of <italic><tp:taxon-name><tp:taxon-name-part taxon-name-part-type="genus" reg="Xylopia">X.</tp:taxon-name-part><tp:taxon-name-part taxon-name-part-type="species" reg="longipetala">longipetala</tp:taxon-name-part></tp:taxon-name></italic> from Ghana <bold>C–E</bold><italic><tp:taxon-name><tp:taxon-name-part taxon-name-part-type="genus" reg="Xylopia">X.</tp:taxon-name-part><tp:taxon-name-part taxon-name-part-type="species" reg="keniensis">keniensis</tp:taxon-name-part></tp:taxon-name></italic><bold>C</bold> Habit <bold>D</bold> Fruit <bold>E</bold> Inflorescence <bold>F–O</bold><italic><tp:taxon-name><tp:taxon-name-part taxon-name-part-type="genus" reg="Xylopia">X.</tp:taxon-name-part><tp:taxon-name-part taxon-name-part-type="species" reg="tanganyikensis">tanganyikensis</tp:taxon-name-part></tp:taxon-name></italic><bold>F</bold> Pedicel, sepals, and staminal cone <bold>G</bold> Base of inner petal, adaxial view <bold>H</bold> Base of outer petal, adaxial view <bold>I</bold> Flower, lateral view <bold>J</bold> Carpel <bold>K, L</bold> Habit <bold>M</bold> Stamen, abaxial view <bold>N</bold> Staminode, abaxial view <bold>O</bold> Fruit. <bold>A</bold> from <italic>Semsei 1718</italic> (K) <bold>B</bold> from <italic>Jongkind &amp; Nieuwenhuis 2130</italic> (WAG) <bold>C, D</bold> from <italic>Luke &amp; Robertson 2723</italic> (MO) <bold>F–J, L–N</bold> from <italic>Nishida 57</italic> (K) <bold>K, O</bold> from <italic>Abeid et al. 1028</italic> (L). Reproduced with the permission of the Board of Trustees, Royal Botanic Gardens Kew.</p></caption><graphic xmlns:xlink="http://www.w3.org/1999/xlink" xlink:href="phytokeys-97-001_article-20975__-g028.jpg" position="float" orientation="portrait" xlink:type="simple" id="oo_199113.jpg"><uri content-type="original_file" xlink:type="simple">https://binary.pensoft.net/fig/199113</uri></graphic></fig></tp:treatment-sec><tp:treatment-sec sec-type="phenology" id="SECID0ES4JM"><title>Phenology.</title><p>Specimens with flowers or flower buds have been collected in November and December, and with fruits in March and September.</p></tp:treatment-sec><tp:treatment-sec sec-type="distribution" id="SECID0EX4JM"><title>Distribution</title><p>(Fig. <xref ref-type="fig" rid="F22">22</xref>). Endemic to the Shimba Hills region of southern Kenya, where it grows in lowland forest at elevations of 350–430 m (<xref ref-type="bibr" rid="B118">Luke 2005</xref>). Associates at one site (from <italic>Luke &amp; Robertson 2723</italic>) included species of <italic><tp:taxon-name><tp:taxon-name-part taxon-name-part-type="genus" reg="Antiaris">Antiaris</tp:taxon-name-part></tp:taxon-name></italic>, <italic><tp:taxon-name><tp:taxon-name-part taxon-name-part-type="genus" reg="Milicia">Milicia</tp:taxon-name-part></tp:taxon-name></italic>, <italic><tp:taxon-name><tp:taxon-name-part taxon-name-part-type="genus" reg="Lovoa">Lovoa</tp:taxon-name-part></tp:taxon-name></italic>, <italic><tp:taxon-name><tp:taxon-name-part taxon-name-part-type="genus" reg="Celtis">Celtis</tp:taxon-name-part></tp:taxon-name></italic>, <italic><tp:taxon-name><tp:taxon-name-part taxon-name-part-type="genus" reg="Quassia">Quassia</tp:taxon-name-part></tp:taxon-name></italic>, <italic><tp:taxon-name><tp:taxon-name-part taxon-name-part-type="genus" reg="Hymenaea">Hymenaea</tp:taxon-name-part></tp:taxon-name></italic>, <italic><tp:taxon-name><tp:taxon-name-part taxon-name-part-type="genus" reg="Julbernardia">Julbernardia</tp:taxon-name-part></tp:taxon-name></italic>, and <italic><tp:taxon-name><tp:taxon-name-part taxon-name-part-type="genus" reg="Manilkara">Manilkara</tp:taxon-name-part></tp:taxon-name></italic> in the canopy, and <italic><tp:taxon-name><tp:taxon-name-part taxon-name-part-type="genus" reg="Leptonychia">Leptonychia</tp:taxon-name-part></tp:taxon-name></italic>, <italic><tp:taxon-name><tp:taxon-name-part taxon-name-part-type="genus" reg="Diospyros">Diospyros</tp:taxon-name-part></tp:taxon-name></italic>, <italic><tp:taxon-name><tp:taxon-name-part taxon-name-part-type="genus" reg="Warneckea">Warneckea</tp:taxon-name-part></tp:taxon-name></italic> [<italic><tp:taxon-name><tp:taxon-name-part taxon-name-part-type="genus" reg="Memecylon">Memecylon</tp:taxon-name-part></tp:taxon-name></italic>], and many <tp:taxon-name><tp:taxon-name-part taxon-name-part-type="family">Rubiaceae</tp:taxon-name-part></tp:taxon-name> shrubs in the understory.</p></tp:treatment-sec><tp:treatment-sec sec-type="material" id="SECID0EABKM"><title>Additional specimens examined.</title><p><bold>KENYA.</bold> Kwale: Shimba Hills, Makadara, 4.2394 S 39.3937 E, 430 m, [typed label gives locality as Taita Hills, which is a transcription error (R. Faden, personal communication)], 9 Nov 1970 (buds), <italic>Faden et al. 70/847</italic> (K); Shimba Hills, Longomwagandi, 4.2407 S 39.42181 E, 390 m, 30 Dec 2009 (st seedling), <italic>Luke &amp; Luke 13950</italic> (EA); Shimba Hills, Longomwagandi, 4.2351 S 39.4181 E, 390 m, 17 March 1991 (fr), <italic>Luke &amp; Robertson 2723</italic> (EA, K, MO); Shimba Hills, 1 Jul 2006, <italic>Project Mbegu 353</italic> (EA); Shimba Hills, 20 Jul 1967 (st), <italic>Mulwa 015</italic> (EA); Kwale District, Shimba Hills, Lango ya Mwagandi or Longo Mwagandi Forest, 4.2333 S, 39.4167 E, 350 m, 18 Sep 1982 (fr), <italic>Polhill &amp; Robertson 4800</italic> (K).</p><p><italic><tp:taxon-name><tp:taxon-name-part taxon-name-part-type="genus" reg="Xylopia">Xylopia</tp:taxon-name-part><tp:taxon-name-part taxon-name-part-type="species" reg="keniensis">keniensis</tp:taxon-name-part></tp:taxon-name></italic> overlaps in distribution with <italic><tp:taxon-name><tp:taxon-name-part taxon-name-part-type="genus" reg="Xylopia">X.</tp:taxon-name-part><tp:taxon-name-part taxon-name-part-type="species" reg="holtzii">holtzii</tp:taxon-name-part></tp:taxon-name></italic>, but it differs from that species in the sharply acuminate and nearly glabrous leaf blades, the pedicels short and usually with only one flower per axil, the inner petals strongly geniculate at anthesis, and the sessile monocarps with the seeds arranged in two rows. In seedlings grown side by side, the more pronounced sheen of the <italic><tp:taxon-name><tp:taxon-name-part taxon-name-part-type="genus" reg="Xylopia">X.</tp:taxon-name-part><tp:taxon-name-part taxon-name-part-type="species" reg="keniensis">keniensis</tp:taxon-name-part></tp:taxon-name></italic> leaves is evident (Q. Luke, personal communication).</p><p>The species is likely to occur in the Usambara Mountains region of Tanzania, where it may be confused with <italic><tp:taxon-name><tp:taxon-name-part taxon-name-part-type="genus" reg="Xylopia">X.</tp:taxon-name-part><tp:taxon-name-part taxon-name-part-type="species" reg="holtzii">holtzii</tp:taxon-name-part></tp:taxon-name></italic>. As currently known, <italic><tp:taxon-name><tp:taxon-name-part taxon-name-part-type="genus" reg="Xylopia">X.</tp:taxon-name-part><tp:taxon-name-part taxon-name-part-type="species" reg="keniensis">keniensis</tp:taxon-name-part></tp:taxon-name></italic> is very rare, and was given a conservation assessment of Endangered B1ab(iii)+B2ad(iii) by <xref ref-type="bibr" rid="B88">Johnson et al. (2017)</xref>. We determined it to have the smallest <abbrev xmlns:xlink="http://www.w3.org/1999/xlink" xlink:title="Area of Occupancy" id="ABBRID0ETDKM" xlink:type="simple">AOO</abbrev> of any African species, 10 km<sup>2</sup>.</p><!--PageBreak--></tp:treatment-sec><tp:treatment-sec><!--Section generated to contain objects referenced in tp:taxon-treatment.--><fig id="F22" position="float" orientation="portrait"><object-id xmlns:xlink="http://www.w3.org/1999/xlink" content-type="doi" xlink:type="simple">10.3897/phytokeys.97.20975.figure22</object-id><object-id xmlns:xlink="http://www.w3.org/1999/xlink" content-type="zenodo_dep_id" xlink:type="simple">1239311</object-id><object-id xmlns:xlink="http://www.w3.org/1999/xlink" content-type="arpha" xlink:type="simple">4B21EE56-FCD3-56D2-A645-1280BA00C8BD</object-id><label>Figure 22.</label><caption><p>Distributions of <italic><tp:taxon-name><tp:taxon-name-part taxon-name-part-type="genus" reg="Xylopia">Xylopia</tp:taxon-name-part><tp:taxon-name-part taxon-name-part-type="species" reg="arenaria">arenaria</tp:taxon-name-part></tp:taxon-name></italic>, <italic><tp:taxon-name><tp:taxon-name-part taxon-name-part-type="genus" reg="Xylopia">X.</tp:taxon-name-part><tp:taxon-name-part taxon-name-part-type="species" reg="collina">collina</tp:taxon-name-part></tp:taxon-name></italic>, <italic><tp:taxon-name><tp:taxon-name-part taxon-name-part-type="genus" reg="Xylopia">X.</tp:taxon-name-part><tp:taxon-name-part taxon-name-part-type="species" reg="tomentosa">tomentosa</tp:taxon-name-part></tp:taxon-name></italic>, and <italic><tp:taxon-name><tp:taxon-name-part taxon-name-part-type="genus" reg="Xylopia">X.</tp:taxon-name-part><tp:taxon-name-part taxon-name-part-type="species" reg="keniensis">keniensis</tp:taxon-name-part></tp:taxon-name></italic> in southern and eastern Africa. Bolder lines represent country borders, fainter lines lakes and major rivers.</p></caption><graphic xmlns:xlink="http://www.w3.org/1999/xlink" xlink:href="phytokeys-97-001_article-20975__-g022.jpg" position="float" orientation="portrait" xlink:type="simple" id="oo_199107.jpg"><uri content-type="original_file" xlink:type="simple">https://binary.pensoft.net/fig/199107</uri></graphic></fig></tp:treatment-sec><ref-list><ref id="B118"><mixed-citation xmlns:xlink="http://www.w3.org/1999/xlink" xlink:type="simple"><person-group><name name-style="western"><surname>Luke</surname><given-names>Q</given-names></name></person-group> (<year>2005</year>) Annotated checklist of the plants of the Shimba Hills, Kwale District, Kenya. Journal of the East African Natural History Society 94: 5–120. <ext-link xlink:type="simple" ext-link-type="doi" xlink:href="10.2982/0012-8317(2005)94[5:ACOTPO]2.0.CO;2">https://doi.org/10.2982/0012-8317(2005)94[5:ACOTPO]2.0.CO;2</ext-link></mixed-citation></ref><ref id="B88"><mixed-citation xmlns:xlink="http://www.w3.org/1999/xlink" xlink:type="simple"><person-group><name name-style="western"><surname>Johnson</surname><given-names>DM</given-names></name><name name-style="western"><surname>Luke</surname><given-names>Q</given-names></name><name name-style="western"><surname>Goyder</surname><given-names>D</given-names></name><name name-style="western"><surname>Murray</surname><given-names>NA</given-names></name></person-group> (<year>2017</year>) New species of <italic><tp:taxon-name><tp:taxon-name-part taxon-name-part-type="genus">Xylopia</tp:taxon-name-part></tp:taxon-name></italic> (<tp:taxon-name><tp:taxon-name-part taxon-name-part-type="genus">Annonaceae</tp:taxon-name-part></tp:taxon-name>) from East Africa. Kew Bulletin 72: 11. <ext-link xlink:type="simple" ext-link-type="doi" xlink:href="10.1007/S12225-017-9681-X">https://doi.org/10.1007/S12225-017-9681-X</ext-link></mixed-citation></ref></ref-list></tp:taxon-treatment>
