# Supplementary material for: A revision of Xylopia L. (Annonaceae): the species of Tropical Africa
Source: PhytoKeys. 2018 Apr 24;97:1–252. doi: 10.3897/phytokeys.97.20975 (PMC10865103; doi:10.3897/phytokeys.97.20975)
Supplement: XML Treatment for Xylopia torrei [file phytokeys.97.20975-treatment29.xml]

<!DOCTYPE tp:taxon-treatment
  PUBLIC "-//TaxonX//DTD Taxonomic Treatment Publishing DTD v0 20100105//EN" "tax-treatment-NSO.dtd">
<tp:taxon-treatment xmlns:tp="http://www.plazi.org/taxpub"><tp:treatment-meta><kwd-group><label>Taxon classification</label><kwd>
              <named-content content-type="kingdom">Plantae</named-content>
            </kwd><kwd>
              <named-content content-type="order">Magnoliales</named-content>
            </kwd><kwd>
              <named-content content-type="family">Annonaceae</named-content>
            </kwd></kwd-group><mixed-citation publication-type="journal"><person-group><name><surname>Johnson</surname><given-names>David M.</given-names></name><name><surname>Murray</surname><given-names>Nancy A.</given-names></name></person-group><article-title>A revision of <italic><tp:taxon-name><tp:taxon-name-part taxon-name-part-type="genus" reg="Xylopia">Xylopia</tp:taxon-name-part></tp:taxon-name></italic> L. (<tp:taxon-name><tp:taxon-name-part taxon-name-part-type="genus" reg="Annonaceae">Annonaceae</tp:taxon-name-part></tp:taxon-name>): the species of Tropical Africa</article-title><source>PhytoKeys</source><day>24</day><month>04</month><year>2018</year><volume>97</volume><fpage>1</fpage><lpage>252</lpage><pub-id pub-id-type="doi">10.3897/phytokeys.97.20975</pub-id></mixed-citation></tp:treatment-meta><tp:nomenclature><label>23.</label><tp:taxon-name>
            <object-id xmlns:xlink="http://www.w3.org/1999/xlink" content-type="arpha" xlink:type="simple">3A0AF83A-09B3-5901-ABB7-1DEB8423DF30</object-id>
            <tp:taxon-name-part taxon-name-part-type="genus" reg="Xylopia">Xylopia</tp:taxon-name-part>
            <tp:taxon-name-part taxon-name-part-type="species" reg="torrei">torrei</tp:taxon-name-part>
          </tp:taxon-name><tp:taxon-authority>N. Robson, Bol. Soc. Brot., Sér. 2, 32: 157–158. 1958.</tp:taxon-authority><xref ref-type="fig" rid="F25">Fig. 25M–T</xref></tp:nomenclature><tp:treatment-sec sec-type="material" id="SECID0EHHMM"><title>Type.</title><p>MOZAMBIQUE. Gaza [“Sul do Save”] Province, Chibuto, 11 Dec 1940, <italic>A. R. Torre 2350</italic> (holotype: LISC! [000361]; isotypes: K! [000199051], LMA—photo!).</p></tp:treatment-sec><tp:treatment-sec sec-type="description" id="SECID0EPHMM"><title>Description.</title><p><bold><italic>Shrub</italic></bold> 2–3 m tall with spreading branches. <bold><italic>Twigs</italic></bold> brown to reddish brown, sparsely pubescent, the hairs 0.4–0.6 mm long, becoming light brown to light gray, glabrate, with the bark exfoliating; nodes occasionally with two axillary branches. <bold><italic>Leaf</italic></bold> with larger blades 3.8–5.5 cm long, 1.8–2.5 cm wide, chartaceous, concolorous, elliptic, apex obtuse or rounded, rarely emarginate, base broadly cuneate to rounded, glabrous or with a few scattered hairs adaxially, sparsely pubescent abaxially; midrib plane adaxially, raised abaxially, secondary veins weakly brochidodromous, 7–9 per side, diverging at 50–60° from the midrib, these and higher-order veins slightly raised on both surfaces; petiole 3–3.5 mm long, shallowly canaliculate, pubescent. <bold><italic>Inflorescences</italic></bold> axillary, 1–3-flowered, pubescent; pedicels arising separately from axil, 4.0–5.4 mm long, 0.5–0.9 mm thick; bracts 2, both attached near pedicel midpoint, caducous, 0.9–1.3 mm long, semicircular to ovate, apex obtuse to rounded; buds linear, apex acute. Sepals spreading at anthesis, 1/4–1/2-connate, 1.8–2.2 mm long, 2.1–2.3 mm wide, chartaceous to coriaceous, broadly ovate to semicircular, apex acute to apiculate, pubescent abaxially. <bold><italic>Petals</italic></bold> yellow-green <italic>in vivo</italic>; outer petals loosely spreading at anthesis, 20–30.4 mm long, 2.6–3.1 mm wide at base, 1.2–1.7 mm wide at midpoint, chartaceous, linear, apex acute to obtuse, densely puberulent except for glabrous base adaxially, appressed-pubescent abaxially, faintly ridged or flat abaxially; inner petals curved outward to weakly geniculate at anthesis, 23–28 mm long, 2.0–2.2 mm wide at base, 0.6–0.7 mm wide at midpoint, chartaceous, linear-filiform, apex acute, base with undifferentiated margins, longitudinally ridged on both surfaces, densely puberulent except for glabrous base adaxially, densely puberulent abaxially. <bold><italic>Stamens</italic></bold> ca. 100; fertile stamens 1.1–1.2 mm long, narrowly oblong, apex of anther connective red <italic>in vivo</italic>, shieldlike, overhanging anther thecae, anthers 9–10-locellate, filament 0.3–0.4 mm long; outer staminodes 1.1–1.3 mm long, clavate to broadly clavate, apex rounded to truncate; inner staminodes ca. 1.0 mm long, oblong-clavate, apex truncate; staminal cone ca. 1.4 mm in diameter, ca. 0.9 mm high, concealing only the bases of the ovaries, rim laciniate. <bold><italic>Carpels</italic></bold> ca. 7; ovaries 0.8–0.9 mm long, ovoid to oblong, pubescent; stigmas connivent, ca. 2.7 mm long, linear, glabrous except for an apical tuft of hairs. <bold><italic>Torus</italic></bold> flat, 1.6–2.2 mm in diameter. <bold><italic>Fruit</italic></bold> of up to 8 glabrate monocarps borne on a pedicel ca. 6.5 mm long, ca. 3.9 mm thick, glabrate; torus of fruit ca. 6.7 mm in diameter, ca. 6.3 mm high, depressed-globose. <bold><italic>Monocarps</italic></bold> green with a light green endocarp <italic>in vivo</italic>, 2.8–3.1 cm long, 1.0–1.1 cm wide, ca. 0.9 cm thick, oblong, irregularly torulose, apex truncate with an oblique beak 0.5–1 mm long, base contracted into a stipe 4.5–6 mm long, 1.8–2.7 mm thick, obliquely wrinkled, minutely verrucose; pericarp 0.2–0.5 mm thick. <bold><italic>Seeds</italic></bold> up to 4 per monocarp, in a single row, lying oblique to long axis, 10.5–11.5 mm long, ca. 7.5 mm wide, 6.1–6.7 mm thick, ellipsoid, flattened-elliptic in cross-section, obliquely truncate at micropylar end, rounded at chalazal end, brown, smooth, shiny, raphe/antiraphe not evident, micropylar scar 1.7–2.4 mm long, 1.1–1.4 mm wide, ovate to elliptic; sarcotesta red <italic>in vivo</italic>; aril absent.</p></tp:treatment-sec><tp:treatment-sec sec-type="phenology" id="SECID0EAJMM"><title>Phenology.</title><p>Specimens with flowers have been collected in February and December, and with fruits in December.</p></tp:treatment-sec><tp:treatment-sec sec-type="distribution" id="SECID0EFJMM"><title>Distribution</title><p>(Fig. <xref ref-type="fig" rid="F26">26</xref>). Endemic to southern Mozambique, on sandy sites near the coast at elevations from sea level up to 60 m.</p><!--PageBreak--></tp:treatment-sec><tp:treatment-sec sec-type="material" id="SECID0EQJMM"><title>Additional specimens examined.</title><p><bold>MOZAMBIQUE.</bold> Gaza [“Sul do Save”]: Chibuto, 11 Feb 1942 (fl), <italic>Torre 3944</italic> (LMA—2 sheets, photos).—Inhambane [“Sul do Save”]: Panda, 25 Feb 1955 (fl), <italic>Exell et al. 598</italic> (BM).—Maputo: Licuati Forest Reserve ca. 20 km W of Bela Vista, <named-content xmlns:xlink="http://www.w3.org/1999/xlink" content-type="dwc:verbatimCoordinates" xlink:type="simple"><named-content content-type="geo-json" specific-use="{&#34;type&#34;:&#34;Point&#34;,&#34;coordinates&#34;:[32.473117,-26.344450]}" id="NCID0E6JMM" xlink:type="simple">26°20.667'S, 32°28.387'E</named-content></named-content>, 60 m, 8 Dec 2001 (fl, fr), <italic>Goyder et al. 5037</italic> (K); Licuati, sand forest, <named-content xmlns:xlink="http://www.w3.org/1999/xlink" content-type="dwc:verbatimCoordinates" xlink:type="simple"><named-content content-type="geo-json" specific-use="{&#34;type&#34;:&#34;Point&#34;,&#34;coordinates&#34;:[32.500000,-25.433333]}" id="NCID0EJKMM" xlink:type="simple">25°26'S, 32°30'E</named-content></named-content>, 60 m, 5 Dec 2002 (fr), <italic>Lötter s. n.</italic> (LYD—photo).</p><p><italic><tp:taxon-name><tp:taxon-name-part taxon-name-part-type="genus" reg="Xylopia">Xylopia</tp:taxon-name-part><tp:taxon-name-part taxon-name-part-type="species" reg="torrei">torrei</tp:taxon-name-part></tp:taxon-name></italic> superficially resembles <italic><tp:taxon-name><tp:taxon-name-part taxon-name-part-type="genus" reg="Xylopia">X.</tp:taxon-name-part><tp:taxon-name-part taxon-name-part-type="species" reg="odoratissima">odoratissima</tp:taxon-name-part></tp:taxon-name></italic> in its small leaves, long petals, and shrub habit. It may be distinguished by the straighter and sparser hairs of the twigs, the smaller sepals, and the outer petals narrower at the base. The tendency for exfoliation of the bark on the twigs may also be diagnostic. The species is only known from a small area in the southernmost part of Mozambique, where it appears to be restricted to coastal sand forest at low elevations, and has the southernmost distribution of any African <italic><tp:taxon-name><tp:taxon-name-part taxon-name-part-type="genus" reg="Xylopia">Xylopia</tp:taxon-name-part></tp:taxon-name></italic> species, remote from the distribution of any other species. We calculated for it an <abbrev xmlns:xlink="http://www.w3.org/1999/xlink" xlink:title="Extent of Occurrence" id="ABBRID0EPLMM" xlink:type="simple">EOO</abbrev> of 7,053 km<sup>2</sup> and an <abbrev xmlns:xlink="http://www.w3.org/1999/xlink" xlink:title="Area of Occupancy" id="ABBRID0EVLMM" xlink:type="simple">AOO</abbrev> of 12 km<sup>2</sup>.</p></tp:treatment-sec><tp:treatment-sec><!--Section generated to contain objects referenced in tp:taxon-treatment.--><fig id="F25" position="float" orientation="portrait"><object-id xmlns:xlink="http://www.w3.org/1999/xlink" content-type="doi" xlink:type="simple">10.3897/phytokeys.97.20975.figure25</object-id><object-id xmlns:xlink="http://www.w3.org/1999/xlink" content-type="zenodo_dep_id" xlink:type="simple">1239317</object-id><object-id xmlns:xlink="http://www.w3.org/1999/xlink" content-type="arpha" xlink:type="simple">644FF3F3-6781-562B-920B-5A87C6F2DCCF</object-id><label>Figure 25.</label><caption><p><italic><tp:taxon-name><tp:taxon-name-part taxon-name-part-type="genus" reg="Xylopia">Xylopia</tp:taxon-name-part><tp:taxon-name-part taxon-name-part-type="species" reg="gracilipes">gracilipes</tp:taxon-name-part></tp:taxon-name></italic> and <italic><tp:taxon-name><tp:taxon-name-part taxon-name-part-type="genus" reg="Xylopia">X.</tp:taxon-name-part><tp:taxon-name-part taxon-name-part-type="species" reg="torrei">torrei</tp:taxon-name-part></tp:taxon-name></italic>. <bold>A–L</bold><italic><tp:taxon-name><tp:taxon-name-part taxon-name-part-type="genus" reg="Xylopia">X.</tp:taxon-name-part><tp:taxon-name-part taxon-name-part-type="species" reg="gracilipes">gracilipes</tp:taxon-name-part></tp:taxon-name></italic><bold>A</bold> Flower, side view <bold>B</bold> Base of outer petal, adaxial view <bold>C</bold> Base of inner petal, adaxial view <bold>D</bold> Flower, side view <bold>E</bold> Outer staminode, abaxial view <bold>F</bold> Fertile stamen, abaxial view <bold>G</bold> Habit <bold>H</bold> Fruit, side view <bold>I</bold> Leaf from same specimen as G <bold>J</bold> Close-up of twig pubescence <bold>K</bold> Seed, view of micropylar end <bold>L</bold> Seed, side view <bold>M–T</bold><italic><tp:taxon-name><tp:taxon-name-part taxon-name-part-type="genus" reg="Xylopia">X.</tp:taxon-name-part><tp:taxon-name-part taxon-name-part-type="species" reg="torrei">torrei</tp:taxon-name-part></tp:taxon-name></italic><bold>M</bold> Flower, side view <bold>N</bold> Base of outer petal, adaxial view <bold>O</bold> Base of inner petal, adaxial view <bold>P</bold> Habit <bold>Q</bold> Outer staminode, abaxial view <bold>R</bold> Fertile stamen, abaxial view <bold>S</bold> Close-up of twig pubescence <bold>T</bold> Fruit, side view. <bold>A–C, E–J</bold> from <italic>Torre &amp; Correia 16681</italic> (WAG) <bold>D</bold> from <italic>Renny 253</italic> (PRE) <bold>K, L</bold> from <italic>Fidalgo de Carvalho 685</italic> (MO) <bold>M–T</bold> from <italic>Goyder 5037</italic> (<bold>K</bold>). Figure originally published in <xref ref-type="bibr" rid="B26">Burrows et al. (2018)</xref>, reproduced with permission.</p></caption><graphic xmlns:xlink="http://www.w3.org/1999/xlink" xlink:href="phytokeys-97-001_article-20975__-g025.jpg" position="float" orientation="portrait" xlink:type="simple" id="oo_199110.jpg"><uri content-type="original_file" xlink:type="simple">https://binary.pensoft.net/fig/199110</uri></graphic></fig><fig id="F26" position="float" orientation="portrait"><object-id xmlns:xlink="http://www.w3.org/1999/xlink" content-type="doi" xlink:type="simple">10.3897/phytokeys.97.20975.figure26</object-id><object-id xmlns:xlink="http://www.w3.org/1999/xlink" content-type="zenodo_dep_id" xlink:type="simple">1239319</object-id><object-id xmlns:xlink="http://www.w3.org/1999/xlink" content-type="arpha" xlink:type="simple">F89B6B4C-99E0-5ABD-8C8F-FA220D7E52E8</object-id><label>Figure 26.</label><caption><p>Distributions of <italic><tp:taxon-name><tp:taxon-name-part taxon-name-part-type="genus" reg="Xylopia">Xylopia</tp:taxon-name-part><tp:taxon-name-part taxon-name-part-type="species" reg="shirensis">shirensis</tp:taxon-name-part></tp:taxon-name></italic>, <italic><tp:taxon-name><tp:taxon-name-part taxon-name-part-type="genus" reg="Xylopia">X.</tp:taxon-name-part><tp:taxon-name-part taxon-name-part-type="species" reg="odoratissima">odoratissima</tp:taxon-name-part></tp:taxon-name></italic>, <italic><tp:taxon-name><tp:taxon-name-part taxon-name-part-type="genus" reg="Xylopia">X.</tp:taxon-name-part><tp:taxon-name-part taxon-name-part-type="species" reg="holtzii">holtzii</tp:taxon-name-part></tp:taxon-name></italic>, <italic><tp:taxon-name><tp:taxon-name-part taxon-name-part-type="genus" reg="Xylopia">X.</tp:taxon-name-part><tp:taxon-name-part taxon-name-part-type="species" reg="gracilipes">gracilipes</tp:taxon-name-part></tp:taxon-name></italic>, <italic><tp:taxon-name><tp:taxon-name-part taxon-name-part-type="genus" reg="Xylopia">X.</tp:taxon-name-part><tp:taxon-name-part taxon-name-part-type="species" reg="nilotica">nilotica</tp:taxon-name-part></tp:taxon-name></italic>, and <italic><tp:taxon-name><tp:taxon-name-part taxon-name-part-type="genus" reg="Xylopia">X.</tp:taxon-name-part><tp:taxon-name-part taxon-name-part-type="species" reg="torrei">torrei</tp:taxon-name-part></tp:taxon-name></italic>. Bolder lines represent country borders, fainter lines lakes and major rivers.</p></caption><graphic xmlns:xlink="http://www.w3.org/1999/xlink" xlink:href="phytokeys-97-001_article-20975__-g026.jpg" position="float" orientation="portrait" xlink:type="simple" id="oo_199111.jpg"><uri content-type="original_file" xlink:type="simple">https://binary.pensoft.net/fig/199111</uri></graphic></fig></tp:treatment-sec><ref-list><ref id="B26"><mixed-citation xmlns:xlink="http://www.w3.org/1999/xlink" xlink:type="simple"><person-group><name name-style="western"><surname>Burrows</surname><given-names>JE</given-names></name><name name-style="western"><surname>Burrows</surname><given-names>SM</given-names></name><name name-style="western"><surname>Lötter</surname><given-names>MC</given-names></name><name name-style="western"><surname>Schmidt</surname><given-names>E</given-names></name></person-group> (<year>2018</year>) <source>Trees and shrubs of Mozambique.</source><publisher-name>Publishing Print Matters (Pty) Ltd</publisher-name>, <publisher-loc>Noordhoek, Cape Town</publisher-loc>, <size units="page">1118 pp</size>.</mixed-citation></ref></ref-list></tp:taxon-treatment>
