# Supplementary material for: A revision of Xylopia L. (Annonaceae): the species of Tropical Africa
Source: PhytoKeys. 2018 Apr 24;97:1–252. doi: 10.3897/phytokeys.97.20975 (PMC10865103; doi:10.3897/phytokeys.97.20975)
Supplement: XML Treatment for Xylopia wilwerthii [file phytokeys.97.20975-treatment31.xml]

<!DOCTYPE tp:taxon-treatment
  PUBLIC "-//TaxonX//DTD Taxonomic Treatment Publishing DTD v0 20100105//EN" "tax-treatment-NSO.dtd">
<tp:taxon-treatment xmlns:tp="http://www.plazi.org/taxpub"><tp:treatment-meta><kwd-group><label>Taxon classification</label><kwd>
              <named-content content-type="kingdom">Plantae</named-content>
            </kwd><kwd>
              <named-content content-type="order">Magnoliales</named-content>
            </kwd><kwd>
              <named-content content-type="family">Annonaceae</named-content>
            </kwd></kwd-group><mixed-citation publication-type="journal"><person-group><name><surname>Johnson</surname><given-names>David M.</given-names></name><name><surname>Murray</surname><given-names>Nancy A.</given-names></name></person-group><article-title>A revision of <italic><tp:taxon-name><tp:taxon-name-part taxon-name-part-type="genus" reg="Xylopia">Xylopia</tp:taxon-name-part></tp:taxon-name></italic> L. (<tp:taxon-name><tp:taxon-name-part taxon-name-part-type="genus" reg="Annonaceae">Annonaceae</tp:taxon-name-part></tp:taxon-name>): the species of Tropical Africa</article-title><source>PhytoKeys</source><day>24</day><month>04</month><year>2018</year><volume>97</volume><fpage>1</fpage><lpage>252</lpage><pub-id pub-id-type="doi">10.3897/phytokeys.97.20975</pub-id></mixed-citation></tp:treatment-meta><tp:nomenclature><label>25.</label><tp:taxon-name>
            <object-id xmlns:xlink="http://www.w3.org/1999/xlink" content-type="arpha" xlink:type="simple">B6183780-899A-5433-B2C2-A50F2722AEE8</object-id>
            <tp:taxon-name-part taxon-name-part-type="genus" reg="Xylopia">Xylopia</tp:taxon-name-part>
            <tp:taxon-name-part taxon-name-part-type="species" reg="wilwerthii">wilwerthii</tp:taxon-name-part>
          </tp:taxon-name><tp:taxon-authority>De Wildeman &amp; T. Durand, Ann. Mus. Congo, Sér. 2, Bot. 1(1): 5. 1899.</tp:taxon-authority><xref ref-type="fig" rid="F31">Fig. 31</xref><!--PageBreak--><tp:nomenclature-citation-list><tp:nomenclature-citation><tp:taxon-name>
                <tp:taxon-name-part taxon-name-part-type="genus" reg="Xylopia">Xylopia</tp:taxon-name-part>
                <tp:taxon-name-part taxon-name-part-type="species" reg="wilwerthii">wilwerthii</tp:taxon-name-part>
                <tp:taxon-name-part taxon-name-part-type="infraspecific-rank">var.</tp:taxon-name-part>
                <tp:taxon-name-part taxon-name-part-type="variety" reg="cuneata">cuneata</tp:taxon-name-part>
              </tp:taxon-name><comment>De Wildeman in De Wildeman &amp; T. Durand, Bull. Soc. Roy. Bot. Belg. 40(2): 63. 1901. Type. DEMOCRATIC REPUBLIC OF THE CONGO [“Congo Belge”]. Kinshasa Province, Kimuenza, May 1901, <italic>J. Gillet s. n.</italic> (holotype: BR!; isotype: BR! [0000008825476]). </comment></tp:nomenclature-citation></tp:nomenclature-citation-list></tp:nomenclature><tp:treatment-sec sec-type="material" id="SECID0EUUMM"><title>Type.</title><p>DEMOCRATIC REPUBLIC OF THE CONGO [“Congo Belge”]. Mongala Province, Rég. III, Upoto, 1896, <italic>Capt. Wilwerth s. n.</italic> (holotype: BR!, isotype: BM! [000511002]).</p></tp:treatment-sec><tp:treatment-sec sec-type="description" id="SECID0E3UMM"><title>Description.</title><p><bold><italic>Tree</italic></bold> up to 15 m tall, d.b.h. up to 10 cm, slender with a short-branched crown. <bold><italic>Twigs</italic></bold> brown, eventually brownish gray to gray, fine-pubescent, the hairs 0.1–0.2 mm long, soon glabrate; nodes occasionally with two axillary branches. <bold><italic>Leaf</italic></bold> with larger blades 5.1–8.9 cm long, 1.5–2.8 cm wide, chartaceous, concolorous, elliptic to elliptic-oblong, apex acuminate to caudate, the acumen 5.5–16 mm long and rounded at the tip, base cuneate and somewhat decurrent on petiole; glabrous adaxially, sparsely pubescent to glabrate, occasionally with longer seta-like hairs along midrib abaxially; midrib plane or impressed adaxially, raised abaxially, secondary veins indistinctly brochidodromous and more or less parallel, 15–22 per side, diverging at 60–80° from the midrib, these and higher-order veins slightly raised or indistinct on both surfaces; petiole 1.5–3.5 mm long, shallowly canaliculate, sparsely pubescent to glabrate. <bold><italic>Inflorescences</italic></bold> axillary, 1-flowered, sparsely pubescent; pedicel not pedunculate, 8.5–21.5 mm long, 0.8–1.0 mm thick, articulated at midpoint, sometimes slightly thickened just proximal to lower bract; bracts 2, the upper attached just a few mm proximal to the sepals, the lower just distal to the pedicel midpoint, more or less persistent, 0.8–1.8 (-2.6) mm long, ovate to semicircular, apex rounded or emarginate, ciliate on margins; buds linear-lanceolate, apex obtuse, slightly falciform. <bold><italic>Sepals</italic></bold> slightly spreading at anthesis, 1/2–2/3-connate, 2.1–3 mm long, 2.8–3.1 mm wide, coriaceous, broadly ovate, apex acute to mucronate, sparsely pubescent. <bold><italic>Petals</italic></bold> white, cream-colored, or yellow <italic>in vivo</italic>; outer petals spreading at anthesis, 19–31 mm long, 3.0–3.5 mm wide at base, 1.9–3.0 mm wide at midpoint, chartaceous, ligulate, apex obtuse, densely puberulent adaxially, sparsely pubescent except for glabrous patch at base abaxially; inner petals probably spreading at anthesis, 14.1–24.0 mm long, 2.0–3.1 mm wide at base, 1.4–1.6 mm wide at midpoint, chartaceous, linear, apex acute, base with undifferentiated margin, puberulent on both surfaces except for the glabrous base. <bold><italic>Stamens</italic></bold> 100–120; fertile stamens 1.1–1.5 mm long, narrowly oblong, apex of connective 0.1–0.3 mm long, shieldlike, overhanging the anther thecae, finely papillate, anthers 12–13-locellate, filament ca. 0.2 mm long; outer staminodes 1.1–1.6 mm long, oblong, apex obtuse, truncate, or emarginate; inner staminodes 1.0–1.1 mm long, oblong to quadrate, apex truncate; staminal cone 2–2.1 mm in <!--PageBreak-->diameter, 0.6–0.9 mm high, partially to completely concealing the ovaries, rim laciniate. <bold><italic>Carpels</italic></bold> 6–13; ovaries 0.8–0.9 mm long, oblong, pubescent, stigmas connivent, 2.9-3.2 mm long, linear, with a tuft of hairs at the apex. <bold><italic>Torus</italic></bold> flat, 2.5–3.1 mm in diameter. <bold><italic>Fruit</italic></bold> of up to 12 glabrate monocarps borne on a pedicel 7.5–23.5 mm long, 2–3 mm thick, glabrate; torus 4.5–7 mm in diameter, 3–5 mm high, irregularly depressed-globose. <bold><italic>Monocarps</italic></bold> with a green exterior and scarlet endocarp <italic>in vivo</italic>, <!--PageBreak-->1.7–4.0 cm long, 0.7–1.2 cm wide, 0.5–1.0 cm thick, asymmetrically oblong or ellipsoid, distinctly torulose, apex rounded or with a broad curved beak 1.4–3 mm long, base tapering gradually into a stipe 3–7 mm long, 2.4–4 mm thick, obliquely or longitudinally wrinkled; pericarp 0.4–0.6 mm thick. <bold><italic>Seeds</italic></bold> up to 6 per monocarp, in a single row, lying parallel or oblique to long axis, 9.6–10.8 mm long, 5.2–7.1 mm wide, 4.9–7.0 mm thick, ellipsoid, elliptic to roughly circular in cross-section, rounded or obliquely truncate at micropylar end, rounded at chalazal end, chestnut brown, smooth, somewhat shining, raphe/antriraphe indistinct, flush with surface of seed, micropylar scar sunken, 1.5–2 mm in diameter, more or less circular; sarcotesta orange <italic>in vivo</italic>; aril absent.</p><fig id="F31" position="float" orientation="portrait"><object-id xmlns:xlink="http://www.w3.org/1999/xlink" content-type="doi" xlink:type="simple">10.3897/phytokeys.97.20975.figure31</object-id><object-id xmlns:xlink="http://www.w3.org/1999/xlink" content-type="zenodo_dep_id" xlink:type="simple">1239331</object-id><object-id xmlns:xlink="http://www.w3.org/1999/xlink" content-type="arpha" xlink:type="simple">1F75AF1D-8AC0-55B3-8FF0-BA98406028F6</object-id><label>Figure 31.</label><caption><p><italic><tp:taxon-name><tp:taxon-name-part taxon-name-part-type="genus" reg="Xylopia">Xylopia</tp:taxon-name-part><tp:taxon-name-part taxon-name-part-type="species" reg="wilwerthii">wilwerthii</tp:taxon-name-part></tp:taxon-name></italic><bold>A</bold> Habit with nearly mature flower bud <bold>B</bold> Habit, with open flower <bold>C</bold> Fruit, side view <bold>D</bold> Seed, view of micropylar end <bold>E</bold> Seed, side view <bold>F</bold> Fertile stamen, abaxial view <bold>G</bold> Staminode, abaxial view <bold>H</bold> Flower with petals and some stamens removed, side view <bold>I</bold> Longitudinal section of flower, with petals removed, showing ovaries surrounded by staminal cone <bold>J</bold> Inner petal, adaxial view <bold>K</bold> Outer petal, adaxial view. <bold>A, C</bold> from <italic>Carrington 7</italic> (K) <bold>B, F–K</bold> from <italic>Donis 2041</italic> (BR) <bold>D, E</bold> from <italic>Trochain 9603</italic> (P).</p></caption><graphic xmlns:xlink="http://www.w3.org/1999/xlink" xlink:href="phytokeys-97-001_article-20975__-g031.jpg" position="float" orientation="portrait" xlink:type="simple" id="oo_199116.jpg"><uri content-type="original_file" xlink:type="simple">https://binary.pensoft.net/fig/199116</uri></graphic></fig></tp:treatment-sec><tp:treatment-sec sec-type="phenology" id="SECID0EMYMM"><title>Phenology.</title><p>Specimens with flowers have been collected in March, from May to July, and in September and October, and with fruits from January to March, and in June and October. A ten-year phenology dataset from 1948–1957 from the Luki Reserve in southwestern Democratic Republic of Congo was analyzed by <xref ref-type="bibr" rid="B38">Couralet (2010)</xref>, who found that <italic><tp:taxon-name><tp:taxon-name-part taxon-name-part-type="genus" reg="Xylopia">X.</tp:taxon-name-part><tp:taxon-name-part taxon-name-part-type="species" reg="wilwerthii">wilwerthii</tp:taxon-name-part></tp:taxon-name></italic> in the Reserve consistently flowered with the beginning of the rainy season from January to March, with fruit production following shortly thereafter and seed dispersal extending into the dry season from June to September.</p></tp:treatment-sec><tp:treatment-sec sec-type="distribution" id="SECID0EBZMM"><title>Distribution</title><p>(Fig. <xref ref-type="fig" rid="F32">32</xref>). Occurs in and near the lower Congo River drainage in the southern Republic of the Congo, western Democratic Republic of Congo, and the Cabinda Province of Angola, where it grows in lowland forest, gallery forest, and forest/savanna edges at elevations of 400–500 m.</p></tp:treatment-sec><tp:treatment-sec sec-type="Local names" id="SECID0ELZMM"><title>Local names.</title><p>Bengedele (<italic>Donis 2041</italic>), bengelele (<italic>Devred 3083</italic>), nginsa (<italic>Pauwels 3478</italic>).</p><fig id="F32" position="float" orientation="portrait"><object-id xmlns:xlink="http://www.w3.org/1999/xlink" content-type="doi" xlink:type="simple">10.3897/phytokeys.97.20975.figure32</object-id><object-id xmlns:xlink="http://www.w3.org/1999/xlink" content-type="zenodo_dep_id" xlink:type="simple">1239333</object-id><object-id xmlns:xlink="http://www.w3.org/1999/xlink" content-type="arpha" xlink:type="simple">5B1D0D97-AB5E-5F53-BA28-A689DEA057E7</object-id><label>Figure 32.</label><caption><p>Distribution of <italic><tp:taxon-name><tp:taxon-name-part taxon-name-part-type="genus" reg="Xylopia">Xylopia</tp:taxon-name-part><tp:taxon-name-part taxon-name-part-type="species" reg="wilwerthii">wilwerthii</tp:taxon-name-part></tp:taxon-name></italic>. Bolder lines represent country borders, fainter lines lakes and major rivers.</p></caption><graphic xmlns:xlink="http://www.w3.org/1999/xlink" xlink:href="phytokeys-97-001_article-20975__-g032.jpg" position="float" orientation="portrait" xlink:type="simple" id="oo_199117.jpg"><uri content-type="original_file" xlink:type="simple">https://binary.pensoft.net/fig/199117</uri></graphic></fig></tp:treatment-sec><tp:treatment-sec sec-type="material" id="SECID0EP1MM"><title>Additional specimens examined.</title><p><bold>REPUBLIC OF THE CONGO.</bold> Foulakari [see below], 21 Sep 1964 (fl), <italic>Bouquet 497</italic> (P); région ouest de Brazzaville, chutes de la Fulakari [<named-content xmlns:xlink="http://www.w3.org/1999/xlink" content-type="dwc:verbatimCoordinates" xlink:type="simple"><named-content content-type="geo-json" specific-use="{&#34;type&#34;:&#34;Point&#34;,&#34;coordinates&#34;:[14.974167,-4.582778]}" id="NCID0E31MM" xlink:type="simple">04°34'58"S, 14°58'27"E</named-content></named-content>], 11 Jun 1960 (fl), <italic>Descoings 5852</italic> (P); bord au Congo – Brazzaville, May 1950 (fl), <italic>Koechlin 1112</italic> (P); près de Boko (M. Congo), 8 Jan 1956 (fr), <italic>Trochain 9603</italic> [6451?] (P). <bold>DEMOCRATIC REPUBLIC OF THE CONGO.</bold> Kinshasa: Bas-Congo, Kinshasa, Kimuenza, plateau des restents, Luvanium [<named-content xmlns:xlink="http://www.w3.org/1999/xlink" content-type="dwc:verbatimCoordinates" xlink:type="simple"><named-content content-type="geo-json" specific-use="{&#34;type&#34;:&#34;Point&#34;,&#34;coordinates&#34;:[15.288889,-4.459170]}" id="NCID0ESEDK" xlink:type="simple">4.45917°S, 15.288889°E</named-content></named-content>], 28 Mar 1966 (fl, fr), <italic>Breyne 96</italic> (MO); Lovanium, plateau of the residence, 400 m, 31 Jul 1965 (fl, fr), <italic>Carrington 7</italic> (K); Univ. Lovanium, Léopoldville camp Livulu, 26 June 1961 (fl), <italic>Evrard 6317</italic> (MO); Prov. Leopoldville, Territ. Kasangulu, Keimrwenza-Lobanium, plateau near the guest house, 500 m, 29 Jul 1957 (fl), <italic>Robyns 4394</italic> (K).—Kongo Central: Luki, Lukula, Parc forestier de la Nkula, 31 June 1978 (buds), <italic>Breyne 3348</italic> (MO); Prov. Leopoldville, Zundu, Mbanza-Ngungu [Territ. Thysville], 14 Mar 1960 (fr), <italic>Coupère 1675</italic> (K); I. N. E. A. C. Luki, 3 Feb 1947 (fr), <italic>Devred 3083</italic> (BR, P); Kiobo, 22 Sep 1945 (fr), <italic>Donis 368</italic> (K); Luki, 11 Oct 1948 (fl), <italic>Donis 2041</italic> (BR, K, P); Prov. Léopoldville, Terr. Boma, Luki, parc de la n’Kula, Oct 1948 (fr), <italic>Maudoux 72</italic> (K, WAG); Bas-Congo, Luki, INEAC, 1957 (fr), <italic>Mahieu 53</italic> (BR); Bas-Congo, Luki, 1959, <italic>Mahieu 295</italic> (BR).—Kwango: Terr. Popokabaka, Bombo Makuka, 26 Jun 1959 (st), <italic>Pauwels 3478</italic> (BR); Luki, 13 Jan 1947 (fr), <italic>Toussaint 2114</italic> (K).—Maï-Ndombe: Taketa, terr. Oshwe, <named-content xmlns:xlink="http://www.w3.org/1999/xlink" content-type="dwc:verbatimCoordinates" xlink:type="simple"><named-content content-type="geo-json" specific-use="{&#34;type&#34;:&#34;Point&#34;,&#34;coordinates&#34;:[19.100000,-3.250000]}" id="NCID0EQ3MM" xlink:type="simple">3°15'S, 19°06'E</named-content></named-content>, 21 Jul 1962 (fl), <italic>Jans 1110</italic> (BR). <bold>ANGOLA.</bold> In dense woods E of residence of Bungo Mungo, Mayumbe, 11 Jan 1916 (fr), <italic>Gossweiler 6169</italic> (BM).</p><!--PageBreak--><p>The long pedicel of <italic><tp:taxon-name><tp:taxon-name-part taxon-name-part-type="genus" reg="Xylopia">Xylopia</tp:taxon-name-part><tp:taxon-name-part taxon-name-part-type="species" reg="wilwerthii">wilwerthii</tp:taxon-name-part></tp:taxon-name></italic> is unique among African species and unusual within the genus worldwide. This, along with the glabrous caudate leaves, reliably distinguish the species. An unusual aspect of its floral development is that elongation of the axillary pedicel seems to precede elongation of the terminal shoot from which it arises. The orange sarcotesta of its seeds suggest its placement within the <italic><tp:taxon-name><tp:taxon-name-part taxon-name-part-type="genus" reg="Xylopia">X.</tp:taxon-name-part><tp:taxon-name-part taxon-name-part-type="species" reg="odoratissima">odoratissima</tp:taxon-name-part></tp:taxon-name></italic> group, but it is isolated there.</p><p><tp:taxon-name><tp:taxon-name-part taxon-name-part-type="genus" reg="Xylopia">Xylopia</tp:taxon-name-part><tp:taxon-name-part taxon-name-part-type="species" reg="wilwerthii">wilwerthii</tp:taxon-name-part><tp:taxon-name-part taxon-name-part-type="infraspecific-rank">var.</tp:taxon-name-part><tp:taxon-name-part taxon-name-part-type="variety" reg="cuneata">cuneata</tp:taxon-name-part></tp:taxon-name> was distinguished by the leaves being more narrowly cuneate at the bases than in the type specimen of the nominate variety, but we have now seen specimens where this range of variation in the leaf base is encompassed by a single specimen, and the two specimens do not show any other differences, so we do not distinguish them taxonomically. More perplexing is the variation in size and shape of the monocarps; monocarps with larger numbers of seeds are more slender and torulose than those with only 1–3 seeds, which tend to be wider and less strongly constricted between the seeds.</p><p><italic><tp:taxon-name><tp:taxon-name-part taxon-name-part-type="genus" reg="Xylopia">Xylopia</tp:taxon-name-part><tp:taxon-name-part taxon-name-part-type="species" reg="wilwerthii">wilwerthii</tp:taxon-name-part></tp:taxon-name></italic> and <italic><tp:taxon-name><tp:taxon-name-part taxon-name-part-type="genus" reg="Xylopia">X.</tp:taxon-name-part><tp:taxon-name-part taxon-name-part-type="species" reg="flamignii">flamignii</tp:taxon-name-part></tp:taxon-name></italic> have similar leaves and overlap in distribution, and are thus likely to be confused, especially in the fruiting condition. <italic><tp:taxon-name><tp:taxon-name-part taxon-name-part-type="genus" reg="Xylopia">Xylopia</tp:taxon-name-part><tp:taxon-name-part taxon-name-part-type="species" reg="flamignii">flamignii</tp:taxon-name-part></tp:taxon-name></italic> differs in having a denser persistent indument of the young twigs, a prominent raised reticulum formed by the higher-order veins on the adaxial leaf surface, a distinctly pubescent lower leaf surface, leaves with 13–17 secondary veins per side, up to 22 <!--PageBreak-->monocarps per fruit, and seeds only 7–7.6 mm long. <italic><tp:taxon-name><tp:taxon-name-part taxon-name-part-type="genus" reg="Xylopia">Xylopia</tp:taxon-name-part><tp:taxon-name-part taxon-name-part-type="species" reg="flamignii">flamignii</tp:taxon-name-part></tp:taxon-name></italic> is also a larger tree, of up to 30 m in height, reaching canopy or subcanopy level. In contrast, <italic><tp:taxon-name><tp:taxon-name-part taxon-name-part-type="genus" reg="Xylopia">X.</tp:taxon-name-part><tp:taxon-name-part taxon-name-part-type="species" reg="wilwerthii">wilwerthii</tp:taxon-name-part></tp:taxon-name></italic> is an understory tree with finely pubescent and soon glabrate twigs, indistinct higher-order veins on the adaxial leaf surface, leaves with 15–22 secondary veins per side, never more than 12 monocarps per fruit, and seeds 9.6–10.8 mm long.</p><p><xref ref-type="bibr" rid="B38">Couralet (2010)</xref> reported <italic><tp:taxon-name><tp:taxon-name-part taxon-name-part-type="genus" reg="Xylopia">X.</tp:taxon-name-part><tp:taxon-name-part taxon-name-part-type="species" reg="wilwerthii">wilwerthii</tp:taxon-name-part></tp:taxon-name></italic>, along with <italic><tp:taxon-name><tp:taxon-name-part taxon-name-part-type="genus" reg="Aidia">Aidia</tp:taxon-name-part><tp:taxon-name-part taxon-name-part-type="species" reg="ochroleuca">ochroleuca</tp:taxon-name-part></tp:taxon-name></italic> and <italic><tp:taxon-name><tp:taxon-name-part taxon-name-part-type="genus" reg="Corynanthe">Corynanthe</tp:taxon-name-part><tp:taxon-name-part taxon-name-part-type="species" reg="paniculata">paniculata</tp:taxon-name-part></tp:taxon-name></italic>, to be a dominant understory species in the Luki Reserve forests, which were characterized as tropical semi-evergreen forest with <italic><tp:taxon-name><tp:taxon-name-part taxon-name-part-type="genus" reg="Prioria">Prioria</tp:taxon-name-part><tp:taxon-name-part taxon-name-part-type="species" reg="balsamifera">balsamifera</tp:taxon-name-part></tp:taxon-name></italic> and <italic>Terminalia superba</italic> as important canopy species. Forest of <italic><tp:taxon-name><tp:taxon-name-part taxon-name-part-type="genus" reg="Marquesia">Marquesia</tp:taxon-name-part><tp:taxon-name-part taxon-name-part-type="species" reg="acuminata">acuminata</tp:taxon-name-part></tp:taxon-name></italic> was mentioned as the habitat at another site. We calculated a relatively large <abbrev xmlns:xlink="http://www.w3.org/1999/xlink" xlink:title="Extent of Occurrence" id="ABBRID0EBCNM" xlink:type="simple">EOO</abbrev> for <italic><tp:taxon-name><tp:taxon-name-part taxon-name-part-type="genus" reg="Xylopia">X.</tp:taxon-name-part><tp:taxon-name-part taxon-name-part-type="species" reg="wilwerthii">wilwerthii</tp:taxon-name-part></tp:taxon-name></italic> of 179,602 km<sup>2</sup>, coupled with an <abbrev xmlns:xlink="http://www.w3.org/1999/xlink" xlink:title="Area of Occupancy" id="ABBRID0ESCNM" xlink:type="simple">AOO</abbrev> of only 52 km<sup>2</sup>. The size of the <abbrev xmlns:xlink="http://www.w3.org/1999/xlink" xlink:title="Extent of Occurrence" id="ABBRID0EYCNM" xlink:type="simple">EOO</abbrev> is largely due to the great distance of the type locality, Upoto in the Democratic Republic of the Congo, from the remainder of localities where the plant has been collected.</p><sec sec-type="Xylopia acutiflora group" id="SECID0E3CNM"><title><italic><tp:taxon-name><tp:taxon-name-part taxon-name-part-type="genus" reg="Xylopia">Xylopia</tp:taxon-name-part><tp:taxon-name-part taxon-name-part-type="species" reg="acutiflora">acutiflora</tp:taxon-name-part></tp:taxon-name></italic> group</title><p>Plants of this group vary in habit from shrubs to canopy-sized trees or rarely lianas. The leaves of several species, for example <italic><tp:taxon-name><tp:taxon-name-part taxon-name-part-type="genus" reg="Xylopia">X.</tp:taxon-name-part><tp:taxon-name-part taxon-name-part-type="species" reg="cupularis">cupularis</tp:taxon-name-part></tp:taxon-name></italic>, <italic><tp:taxon-name><tp:taxon-name-part taxon-name-part-type="genus" reg="Xylopia">X.</tp:taxon-name-part><tp:taxon-name-part taxon-name-part-type="species" reg="hypolampra">hypolampra</tp:taxon-name-part></tp:taxon-name></italic>, and <italic><tp:taxon-name><tp:taxon-name-part taxon-name-part-type="genus" reg="Xylopia">X.</tp:taxon-name-part><tp:taxon-name-part taxon-name-part-type="species" reg="villosa">villosa</tp:taxon-name-part></tp:taxon-name></italic>, have a fine shiny appressed indument abaxially, a character not seen elsewhere among African species. The inflorescences may consist of a single flower, as in <italic><tp:taxon-name><tp:taxon-name-part taxon-name-part-type="genus" reg="Xylopia">X.</tp:taxon-name-part><tp:taxon-name-part taxon-name-part-type="species" reg="acutiflora">acutiflora</tp:taxon-name-part></tp:taxon-name></italic>, or, in the case of <italic><tp:taxon-name><tp:taxon-name-part taxon-name-part-type="genus" reg="Xylopia">X.</tp:taxon-name-part><tp:taxon-name-part taxon-name-part-type="species" reg="paniculata">paniculata</tp:taxon-name-part></tp:taxon-name></italic>, up to 32 flowers, and pedunculate inflorescences are common. Monocarps of many species have a thick woody or leathery pericarp and seeds lying in two rows and oriented more or less perpendicular to the long axis of the monocarp. The sarcotesta of most species in this group is pale green, gray, or blue; <italic><tp:taxon-name><tp:taxon-name-part taxon-name-part-type="genus" reg="Xylopia">X.</tp:taxon-name-part><tp:taxon-name-part taxon-name-part-type="species" reg="phloiodora">phloiodora</tp:taxon-name-part></tp:taxon-name></italic> has an orange sarcotesta, and sarcotesta color is unknown for <italic><tp:taxon-name><tp:taxon-name-part taxon-name-part-type="genus" reg="Xylopia">X.</tp:taxon-name-part><tp:taxon-name-part taxon-name-part-type="species" reg="acutiflora">acutiflora</tp:taxon-name-part></tp:taxon-name></italic>, <italic><tp:taxon-name><tp:taxon-name-part taxon-name-part-type="genus" reg="Xylopia">X.</tp:taxon-name-part><tp:taxon-name-part taxon-name-part-type="species" reg="calva">calva</tp:taxon-name-part></tp:taxon-name></italic>, <italic><tp:taxon-name><tp:taxon-name-part taxon-name-part-type="genus" reg="Xylopia">X.</tp:taxon-name-part><tp:taxon-name-part taxon-name-part-type="species" reg="dinklagei">dinklagei</tp:taxon-name-part></tp:taxon-name></italic>, <italic><tp:taxon-name><tp:taxon-name-part taxon-name-part-type="genus" reg="Xylopia">X.</tp:taxon-name-part><tp:taxon-name-part taxon-name-part-type="species" reg="elliotii">elliotii</tp:taxon-name-part></tp:taxon-name></italic>, and <italic><tp:taxon-name><tp:taxon-name-part taxon-name-part-type="genus" reg="Xylopia">X.</tp:taxon-name-part><tp:taxon-name-part taxon-name-part-type="species" reg="talbotii">talbotii</tp:taxon-name-part></tp:taxon-name></italic>. Four species within the <italic><tp:taxon-name><tp:taxon-name-part taxon-name-part-type="genus" reg="Xylopia">X.</tp:taxon-name-part><tp:taxon-name-part taxon-name-part-type="species" reg="acutiflora">acutiflora</tp:taxon-name-part></tp:taxon-name></italic> group were included in the molecular phylogenetic analysis of the genus by <xref ref-type="bibr" rid="B159">Stull et al. (2017)</xref>, and all fell within a strongly supported clade along with several Madagascar species. In Africa this species group has a Guineo-Congolian distribution, reaching its eastern limits in South Sudan, western Tanzania, and central Angola.</p><p>Three subgroups within the <italic><tp:taxon-name><tp:taxon-name-part taxon-name-part-type="genus" reg="Xylopia">X.</tp:taxon-name-part><tp:taxon-name-part taxon-name-part-type="species" reg="acutiflora">acutiflora</tp:taxon-name-part></tp:taxon-name></italic> group are worth noting, all represented in the <xref ref-type="bibr" rid="B159">Stull et al. (2017)</xref> molecular study. The first subgroup comprises <italic><tp:taxon-name><tp:taxon-name-part taxon-name-part-type="genus" reg="Xylopia">X.</tp:taxon-name-part><tp:taxon-name-part taxon-name-part-type="species" reg="acutiflora">acutiflora</tp:taxon-name-part></tp:taxon-name></italic>, <italic><tp:taxon-name><tp:taxon-name-part taxon-name-part-type="genus" reg="Xylopia">X.</tp:taxon-name-part><tp:taxon-name-part taxon-name-part-type="species" reg="dinklagei">dinklagei</tp:taxon-name-part></tp:taxon-name></italic>, <italic><tp:taxon-name><tp:taxon-name-part taxon-name-part-type="genus" reg="Xylopia">X.</tp:taxon-name-part><tp:taxon-name-part taxon-name-part-type="species" reg="mildbraedii">mildbraedii</tp:taxon-name-part></tp:taxon-name></italic>, <italic><tp:taxon-name><tp:taxon-name-part taxon-name-part-type="genus" reg="Xylopia">X.</tp:taxon-name-part><tp:taxon-name-part taxon-name-part-type="species" reg="monticola">monticola</tp:taxon-name-part></tp:taxon-name></italic>, <italic><tp:taxon-name><tp:taxon-name-part taxon-name-part-type="genus" reg="Xylopia">X.</tp:taxon-name-part><tp:taxon-name-part taxon-name-part-type="species" reg="piratae">piratae</tp:taxon-name-part></tp:taxon-name></italic>, <italic><tp:taxon-name><tp:taxon-name-part taxon-name-part-type="genus" reg="Xylopia">X.</tp:taxon-name-part><tp:taxon-name-part taxon-name-part-type="species" reg="talbotii">talbotii</tp:taxon-name-part></tp:taxon-name></italic>, <italic><tp:taxon-name><tp:taxon-name-part taxon-name-part-type="genus" reg="Xylopia">X.</tp:taxon-name-part><tp:taxon-name-part taxon-name-part-type="species" reg="thomsonii">thomsonii</tp:taxon-name-part></tp:taxon-name></italic>, and <italic><tp:taxon-name><tp:taxon-name-part taxon-name-part-type="genus" reg="Xylopia">X.</tp:taxon-name-part><tp:taxon-name-part taxon-name-part-type="species" reg="unguiculata">unguiculata</tp:taxon-name-part></tp:taxon-name></italic>, most of them segregates of the former <italic><tp:taxon-name><tp:taxon-name-part taxon-name-part-type="genus" reg="Xylopia">X.</tp:taxon-name-part><tp:taxon-name-part taxon-name-part-type="species" reg="acutiflora">acutiflora</tp:taxon-name-part></tp:taxon-name></italic> s. l., These are shrubs, sometimes lianescent, or small trees with single-flowered inflorescences borne on short bract-covered pedicels. A second subgroup includes the common and widespread West and Central African riparian species <italic><tp:taxon-name><tp:taxon-name-part taxon-name-part-type="genus" reg="Xylopia">X.</tp:taxon-name-part><tp:taxon-name-part taxon-name-part-type="species" reg="longipetala">longipetala</tp:taxon-name-part></tp:taxon-name></italic>, formerly known as <italic><tp:taxon-name><tp:taxon-name-part taxon-name-part-type="genus" reg="Xylopia">X.</tp:taxon-name-part><tp:taxon-name-part taxon-name-part-type="species" reg="parviflora">parviflora</tp:taxon-name-part></tp:taxon-name></italic>, and <italic><tp:taxon-name><tp:taxon-name-part taxon-name-part-type="genus" reg="Xylopia">X.</tp:taxon-name-part><tp:taxon-name-part taxon-name-part-type="species" reg="katangensis">katangensis</tp:taxon-name-part></tp:taxon-name></italic>. The third subgroup comprises species with large woody monocarps that often split into three segments upon dehiscence: <italic><tp:taxon-name><tp:taxon-name-part taxon-name-part-type="genus" reg="Xylopia">X.</tp:taxon-name-part><tp:taxon-name-part taxon-name-part-type="species" reg="hypolampra">hypolampra</tp:taxon-name-part></tp:taxon-name></italic>, <italic><tp:taxon-name><tp:taxon-name-part taxon-name-part-type="genus" reg="Xylopia">X.</tp:taxon-name-part><tp:taxon-name-part taxon-name-part-type="species" reg="letestui">letestui</tp:taxon-name-part></tp:taxon-name></italic>, <italic><tp:taxon-name><tp:taxon-name-part taxon-name-part-type="genus" reg="Xylopia">X.</tp:taxon-name-part><tp:taxon-name-part taxon-name-part-type="species" reg="paniculata">paniculata</tp:taxon-name-part></tp:taxon-name></italic>, <italic><tp:taxon-name><tp:taxon-name-part taxon-name-part-type="genus" reg="Xylopia">X.</tp:taxon-name-part><tp:taxon-name-part taxon-name-part-type="species" reg="phloiodora">phloiodora</tp:taxon-name-part></tp:taxon-name></italic>, <italic><tp:taxon-name><tp:taxon-name-part taxon-name-part-type="genus" reg="Xylopia">X.</tp:taxon-name-part><tp:taxon-name-part taxon-name-part-type="species" reg="tanganyikensis">tanganyikensis</tp:taxon-name-part></tp:taxon-name></italic>, <italic><tp:taxon-name><tp:taxon-name-part taxon-name-part-type="genus" reg="Xylopia">X.</tp:taxon-name-part><tp:taxon-name-part taxon-name-part-type="species" reg="villosa">villosa</tp:taxon-name-part></tp:taxon-name></italic>, and probably <italic><tp:taxon-name><tp:taxon-name-part taxon-name-part-type="genus" reg="Xylopia">X.</tp:taxon-name-part><tp:taxon-name-part taxon-name-part-type="species" reg="calva">calva</tp:taxon-name-part></tp:taxon-name></italic>. Species with a smaller fruit, which may be associated with this final subgroup, include <italic><tp:taxon-name><tp:taxon-name-part taxon-name-part-type="genus" reg="Xylopia">X.</tp:taxon-name-part><tp:taxon-name-part taxon-name-part-type="species" reg="cupularis">cupularis</tp:taxon-name-part></tp:taxon-name></italic>, <italic><tp:taxon-name><tp:taxon-name-part taxon-name-part-type="genus" reg="Xylopia">X.</tp:taxon-name-part><tp:taxon-name-part taxon-name-part-type="species" reg="elliotii">elliotii</tp:taxon-name-part></tp:taxon-name></italic>, and <italic><tp:taxon-name><tp:taxon-name-part taxon-name-part-type="genus" reg="Xylopia">X.</tp:taxon-name-part><tp:taxon-name-part taxon-name-part-type="species" reg="pynaertii">pynaertii</tp:taxon-name-part></tp:taxon-name></italic>.</p><!--PageBreak--></sec></tp:treatment-sec><ref-list><ref id="B38"><mixed-citation xmlns:xlink="http://www.w3.org/1999/xlink" xlink:type="simple"><person-group><name name-style="western"><surname>Couralet</surname><given-names>C</given-names></name></person-group> (<year>2010</year>) <source>Community dynamics, phenology and growth of tropical trees in the rain forest Reserve of Luki, Democratic Republic of Congo.</source><publisher-name>PhD Dissertation</publisher-name>, <publisher-loc>Faculty of Bioscience Engineering, Ghent University, Ghent</publisher-loc>, <size units="page">173 pp</size>.</mixed-citation></ref><ref id="B159"><mixed-citation xmlns:xlink="http://www.w3.org/1999/xlink" xlink:type="simple"><person-group><name name-style="western"><surname>Stull</surname><given-names>GW</given-names></name><name name-style="western"><surname>Johnson</surname><given-names>DM</given-names></name><name name-style="western"><surname>Murray</surname><given-names>NA</given-names></name><name name-style="western"><surname>Couvreur</surname><given-names>TLP</given-names></name><name name-style="western"><surname>Reeger</surname><given-names>JE</given-names></name><name name-style="western"><surname>Roy</surname><given-names>CM</given-names></name></person-group> (<year>2017</year>) <article-title>Plastid and seed morphology data support a revised infrageneric classification and an African origin of the pantropical genus <italic><tp:taxon-name><tp:taxon-name-part taxon-name-part-type="genus">Xylopia</tp:taxon-name-part></tp:taxon-name></italic> (<tp:taxon-name><tp:taxon-name-part taxon-name-part-type="genus">Annonaceae</tp:taxon-name-part></tp:taxon-name>).</article-title><source>Systematic Botany</source><volume>42</volume>(<issue>2</issue>): <fpage>211</fpage>–<lpage>225</lpage>. <ext-link xlink:type="simple" ext-link-type="doi" xlink:href="10.1600/036364417X695484">https://doi.org/10.1600/036364417X695484</ext-link></mixed-citation></ref></ref-list></tp:taxon-treatment>
