# Supplementary material for: A revision of Xylopia L. (Annonaceae): the species of Tropical Africa
Source: PhytoKeys. 2018 Apr 24;97:1–252. doi: 10.3897/phytokeys.97.20975 (PMC10865103; doi:10.3897/phytokeys.97.20975)
Supplement: XML Treatment for Xylopia acutiflora [file phytokeys.97.20975-treatment32.xml]

<!DOCTYPE tp:taxon-treatment
  PUBLIC "-//TaxonX//DTD Taxonomic Treatment Publishing DTD v0 20100105//EN" "tax-treatment-NSO.dtd">
<tp:taxon-treatment xmlns:tp="http://www.plazi.org/taxpub"><tp:treatment-meta><kwd-group><label>Taxon classification</label><kwd>
              <named-content content-type="kingdom">Plantae</named-content>
            </kwd><kwd>
              <named-content content-type="order">Magnoliales</named-content>
            </kwd><kwd>
              <named-content content-type="family">Annonaceae</named-content>
            </kwd></kwd-group><mixed-citation publication-type="journal"><person-group><name><surname>Johnson</surname><given-names>David M.</given-names></name><name><surname>Murray</surname><given-names>Nancy A.</given-names></name></person-group><article-title>A revision of <italic><tp:taxon-name><tp:taxon-name-part taxon-name-part-type="genus" reg="Xylopia">Xylopia</tp:taxon-name-part></tp:taxon-name></italic> L. (<tp:taxon-name><tp:taxon-name-part taxon-name-part-type="genus" reg="Annonaceae">Annonaceae</tp:taxon-name-part></tp:taxon-name>): the species of Tropical Africa</article-title><source>PhytoKeys</source><day>24</day><month>04</month><year>2018</year><volume>97</volume><fpage>1</fpage><lpage>252</lpage><pub-id pub-id-type="doi">10.3897/phytokeys.97.20975</pub-id></mixed-citation></tp:treatment-meta><tp:nomenclature><label>26.</label><tp:taxon-name>
            <object-id xmlns:xlink="http://www.w3.org/1999/xlink" content-type="arpha" xlink:type="simple">6DFBCF17-E640-5D15-B9C1-C6A120BD6CBA</object-id>
            <tp:taxon-name-part taxon-name-part-type="genus" reg="Xylopia">Xylopia</tp:taxon-name-part>
            <tp:taxon-name-part taxon-name-part-type="species" reg="acutiflora">acutiflora</tp:taxon-name-part>
          </tp:taxon-name><tp:taxon-authority>(Dunal) A. Richard, Hist. phys. Cuba, Pl. vasc. 1: 55. 1841 [“1845”].</tp:taxon-authority><xref ref-type="fig" rid="F33">Fig. 33E–G</xref><tp:nomenclature-citation-list><tp:nomenclature-citation><tp:taxon-name>
                <tp:taxon-name-part taxon-name-part-type="genus" reg="Unona">Unona</tp:taxon-name-part>
                <tp:taxon-name-part taxon-name-part-type="species" reg="acutiflora">acutiflora</tp:taxon-name-part>
              </tp:taxon-name><comment>Dunal, Monogr. Anonac. 98, 116, t. 22. Aug–Nov 1817.</comment></tp:nomenclature-citation><tp:nomenclature-citation><tp:taxon-name>
                <tp:taxon-name-part taxon-name-part-type="genus" reg="Coelocline">Coelocline</tp:taxon-name-part>
                <tp:taxon-name-part taxon-name-part-type="species" reg="acutiflora">acutiflora</tp:taxon-name-part>
              </tp:taxon-name><comment>(Dunal) A. de Candolle, Mém. Soc. Phys. Genève 5: 208–209. 1832.</comment></tp:nomenclature-citation><tp:nomenclature-citation><tp:taxon-name>
                <tp:taxon-name-part taxon-name-part-type="genus" reg="Xylopicrum">Xylopicrum</tp:taxon-name-part>
                <tp:taxon-name-part taxon-name-part-type="species" reg="acutiflorum">acutiflorum</tp:taxon-name-part>
              </tp:taxon-name><comment>(Dunal) Kuntze, Revis. gen. pl. 1: 8. 1891. Type. SIERRA LEONE [“Hab. in Americâ meridionali”]. Without definite locality, <italic>H. Smeathman s. n.</italic> (holotype: G-DC! [00201442]; isotypes: BM! [000510953, 000510954, 000511060, right-hand side of sheet], FI [004821]). </comment></tp:nomenclature-citation><tp:nomenclature-citation><tp:taxon-name>
                <tp:taxon-name-part taxon-name-part-type="genus" reg="Unona">Unona</tp:taxon-name-part>
                <tp:taxon-name-part taxon-name-part-type="species" reg="oxypetala">oxypetala</tp:taxon-name-part>
              </tp:taxon-name><comment>Candolle ex Dunal, Monogr. Anonac., Aug–Nov 1817.</comment></tp:nomenclature-citation><tp:nomenclature-citation><tp:taxon-name>
                <tp:taxon-name-part taxon-name-part-type="genus" reg="Coelocline">Coelocline</tp:taxon-name-part>
              </tp:taxon-name><comment>? <tp:taxon-name><tp:taxon-name-part taxon-name-part-type="genus" reg="Xylopia"/><tp:taxon-name-part taxon-name-part-type="species" reg="oxypetala">oxypetala</tp:taxon-name-part></tp:taxon-name> (Candolle ex Dunal) A. de Candolle, Mém. Soc. Phys. Genève 5: 209. 1832. </comment></tp:nomenclature-citation><tp:nomenclature-citation><tp:taxon-name>
                <tp:taxon-name-part taxon-name-part-type="genus" reg="Xylopia">Xylopia</tp:taxon-name-part>
                <tp:taxon-name-part taxon-name-part-type="species" reg="oxypetala">oxypetala</tp:taxon-name-part>
              </tp:taxon-name><comment>(Candolle ex Dunal) Engler &amp; Diels, Monogr. afrik. Pflanzen-Fam. 6: 63. 1901. Type. SIERRA LEONE. Without definite locality, <italic>A. Afzelius s. n.</italic> (lectotype: B! [100249555], as to the material with flowers; isotypes: BM! [000511060, left-hand side of sheet], FI! [005602]). </comment></tp:nomenclature-citation></tp:nomenclature-citation-list></tp:nomenclature><tp:treatment-sec sec-type="description" id="SECID0E4TNM"><title>Description.</title><p><bold><italic>Tree</italic></bold> up to 15 m tall, d.b.h. up to 15 cm; bark smooth, pale brown to gray-brown. <bold><italic>Twigs</italic></bold> brown, pubescent, with erect hairs 0.7–1.5 mm long mixed with shorter (0.2–0.3 mm) hairs, eventually light gray to gray-brown, glabrate; nodes occasionally with two axillary branches. <bold><italic>Leaf</italic></bold> with larger blades 5.3–11.7 cm long, 2.3–4.3 cm wide, chartaceous, concolorous to slightly discolorous, elliptic to elliptic-lanceolate, apex acute to acuminate, the acumen (2.5–) 5–11 mm long, base cuneate to broadly cuneate, sparsely pubescent on the midrib but otherwise glabrous adaxially, sparsely appressed-pubescent with longer hairs on the midrib and margin to glabrate abaxially; midrib plane to slightly impressed adaxially, raised abaxially, secondary veins weakly brochidodromous, 9–14 per side, diverging at 60–70° from the midrib, these and higher order veins slightly raised adaxially, raised and forming a reticulum abaxially; petiole 3.2–5 mm long, canaliculate, pubescent to glabrate. <bold><italic>Inflorescences</italic></bold> axillary, 1-flowered, pubescent; pedicels 3.0–5.5 mm long, 1.2–1.5 mm thick; bracts imbricate on proximal half of pedicel, 3–6, persistent, 1.6–2.6 mm long, obovate, ovate, or orbicular, apex rounded and sometimes apiculate; buds linear-lanceolate, slightly falciform, apex acute to obtuse. <bold><italic>Sepals</italic></bold> slightly spreading to spreading at anthesis, 1/5–1/4-connate, 2.2–3.7 mm long, ca. 3 mm wide, coriaceous to fleshy, ovate to triangular, apex acute to occasionally acuminate, sericeous abaxially. <bold><italic>Petals</italic></bold> white to pale yellow, with a patch of red at the base <italic>in vivo</italic>; outer petals erect to somewhat spreading at anthesis, 19.6–37 mm long, (2.3–) 3.0–3.3 mm wide at base, 1.6–2.0 mm wide at midpoint, coriaceous, linear, apex obtuse, longitudinally ridged abaxially, puberulent but becoming glabrous in the basal third adaxially, sericeous abaxially; inner petals somewhat spreading at anthesis, 16–33 mm long, 2.4–3.2 mm wide at base, 1–1.2 mm wide at midpoint, coriaceous, linear, apex acute, base with undifferentiated margin, longitudinally ridged on both surfaces, pubescent on both surfaces except for the glabrous base. <bold><italic>Stamens</italic></bold> numerous; fertile stamens 1.4–1.6 mm long, narrowly oblong to clavate, apex of connective red <italic>in vivo</italic>, 0.2–0.3 mm long, shieldlike, glabrous, anthers 9–12-locellate, filament 0.4–0.5 mm long; outer staminodes 1.5–1.6 mm long, clavate to narrowly oblong, apex rounded to truncate; inner staminodes 0.9–1.1 mm long, rectangular, apex truncate; staminal cone 1.8–2.2 mm in diameter, 1.0–1.6 mm high, concealing lower half of the ovaries, rim laciniate. <bold><italic>Carpels</italic></bold> 7–13; ovaries ca. 1.2 mm long, oblong, densely pubescent, stigmas connivent, 2.7–3.0 mm long, filiform, glabrous except for an apical tuft of hairs. <bold><italic>Torus</italic></bold> concave beneath ovaries but otherwise flat, 1.8–2.5 mm in diameter. <bold><italic>Fruit</italic></bold> of up to 10 glabrate monocarps borne on a pedicel 5–9 mm long, 2.3–5.6 mm thick, sparsely pubescent to glabrate, often with short dead branch attached and bracts and sepals persistent; torus 5.9–11.5 mm in diameter, 4.2–7.5 mm high, depressed-globose, sunken where monocarps attached. <bold><italic>Monocarps</italic></bold> with a green, sometimes reddish-tinged, exterior and a scarlet endocarp <italic>in vivo</italic>, 2.5–5.1 cm long, 1.1–1.5 cm wide, 1.2–1.3 cm thick, oblong, sometimes weakly torulose, apex obtuse or with an oblique truncate beak 1.5–2 mm long, base contracted into a stipe 3–7 mm long, 2.9–4.5 mm thick, longitudinally ridged or wrinkled, verrucose; pericarp 0.7–1.2 mm thick. <bold><italic>Seeds</italic></bold> up to 20 per monocarp, in two rows, lying perpendicular to long axis, 11–12 mm long, 6.5–7.9 mm wide, 5.8–5.9 mm thick, ovoid to ellipsoid, wedge-shaped in cross-section, truncate at micropylar end, rounded at chalazal end, brown, smooth, dull, raphe/antiraphe not evident, micropylar scar ca. 3.5 mm long, ca. 1.5 mm wide, oblong-ovate; sarcotesta color unknown <italic>in vivo</italic>, forming a waxy crust on dried seeds; aril absent.</p><fig id="F33" position="float" orientation="portrait"><object-id xmlns:xlink="http://www.w3.org/1999/xlink" content-type="doi" xlink:type="simple">10.3897/phytokeys.97.20975.figure33</object-id><object-id xmlns:xlink="http://www.w3.org/1999/xlink" content-type="zenodo_dep_id" xlink:type="simple">1239335</object-id><object-id xmlns:xlink="http://www.w3.org/1999/xlink" content-type="arpha" xlink:type="simple">7821A982-5DD7-59AD-99A6-F6CE46A23629</object-id><label>Figure 33.</label><caption><p><italic><tp:taxon-name><tp:taxon-name-part taxon-name-part-type="genus" reg="Xylopia">Xylopia</tp:taxon-name-part><tp:taxon-name-part taxon-name-part-type="species" reg="unguiculata">unguiculata</tp:taxon-name-part></tp:taxon-name></italic>, <italic><tp:taxon-name><tp:taxon-name-part taxon-name-part-type="genus" reg="Xylopia">X.</tp:taxon-name-part><tp:taxon-name-part taxon-name-part-type="species" reg="acutiflora">acutiflora</tp:taxon-name-part></tp:taxon-name></italic>, and <italic><tp:taxon-name><tp:taxon-name-part taxon-name-part-type="genus" reg="Xylopia">X.</tp:taxon-name-part><tp:taxon-name-part taxon-name-part-type="species" reg="piratae">piratae</tp:taxon-name-part></tp:taxon-name></italic>. <bold>A–D, L–O</bold><italic><tp:taxon-name><tp:taxon-name-part taxon-name-part-type="genus" reg="Xylopia">X.</tp:taxon-name-part><tp:taxon-name-part taxon-name-part-type="species" reg="unguiculata">unguiculata</tp:taxon-name-part></tp:taxon-name></italic><bold>A</bold> Monocarp, lateral view <bold>B</bold> Seed <bold>C</bold> Leaves <bold>D</bold> Flower, lateral view <bold>L, M</bold> Staminodes, abaxial view <bold>N</bold> Stamen, abaxial view <bold>O</bold> Carpel, lateral view with ovary wall cut away to show arrangement of ovules <bold>E–G</bold><italic><tp:taxon-name><tp:taxon-name-part taxon-name-part-type="genus" reg="Xylopia">X.</tp:taxon-name-part><tp:taxon-name-part taxon-name-part-type="species" reg="acutiflora">acutiflora</tp:taxon-name-part></tp:taxon-name></italic><bold>E</bold> Monocarp, lateral view, attached to pedicel <bold>F</bold> Leaves <bold>G</bold> Flower, lateral view <bold>H–K</bold><italic><tp:taxon-name><tp:taxon-name-part taxon-name-part-type="genus" reg="Xylopia">X.</tp:taxon-name-part><tp:taxon-name-part taxon-name-part-type="species" reg="piratae">piratae</tp:taxon-name-part></tp:taxon-name></italic><bold>H</bold> Flower bud, lateral view <bold>I</bold> Leaves <bold>J</bold> Flower, lateral view <bold>K</bold> Fruit. <bold>A–B</bold> from <italic>Le Testu 1179</italic> (BM) <bold>C–D</bold> from <italic>Reitsma &amp; Reitsma 1923</italic> (NY) <bold>E–G</bold> from <italic>Beentje 879</italic> (WAG) <bold>H–J</bold> from <italic>de Koning 4999</italic> (WAG) <bold>K</bold> from de <italic>Wilde 356</italic> (P) <bold>L–O</bold> from <italic>McPherson 16960A</italic> (MO).</p></caption><graphic xmlns:xlink="http://www.w3.org/1999/xlink" xlink:href="phytokeys-97-001_article-20975__-g033.jpg" position="float" orientation="portrait" xlink:type="simple" id="oo_199118.jpg"><uri content-type="original_file" xlink:type="simple">https://binary.pensoft.net/fig/199118</uri></graphic></fig></tp:treatment-sec><tp:treatment-sec sec-type="phenology" id="SECID0E1ZNM"><title>Phenology.</title><p>Specimens with flowers have been collected from February to June and in September, and with fruits in February and from August to October.</p></tp:treatment-sec><tp:treatment-sec sec-type="distribution" id="SECID0E6ZNM"><title>Distribution</title><p>(Fig. <xref ref-type="fig" rid="F34">34</xref>). Occurs in Sierra Leone, Guinea, Liberia, and Ivory Coast, in both primary and secondary forests at low to middle elevations.</p></tp:treatment-sec><tp:treatment-sec sec-type="Local names" id="SECID0EJ1NM"><title>Local names.</title><p>Elo blanc (<italic>Aubréville 90</italic>), gbaa (<italic>Yallah 51</italic>).</p><fig id="F34" position="float" orientation="portrait"><object-id xmlns:xlink="http://www.w3.org/1999/xlink" content-type="doi" xlink:type="simple">10.3897/phytokeys.97.20975.figure34</object-id><object-id xmlns:xlink="http://www.w3.org/1999/xlink" content-type="zenodo_dep_id" xlink:type="simple">1239337</object-id><object-id xmlns:xlink="http://www.w3.org/1999/xlink" content-type="arpha" xlink:type="simple">55E7B25F-12D4-558B-8FF2-4067C6F21E82</object-id><label>Figure 34.</label><caption><p>Distributions of <italic><tp:taxon-name><tp:taxon-name-part taxon-name-part-type="genus" reg="Xylopia">Xylopia</tp:taxon-name-part><tp:taxon-name-part taxon-name-part-type="species" reg="acutiflora">acutiflora</tp:taxon-name-part></tp:taxon-name></italic>, <italic><tp:taxon-name><tp:taxon-name-part taxon-name-part-type="genus" reg="Xylopia">X.</tp:taxon-name-part><tp:taxon-name-part taxon-name-part-type="species" reg="dinklagei">dinklagei</tp:taxon-name-part></tp:taxon-name></italic>, <italic><tp:taxon-name><tp:taxon-name-part taxon-name-part-type="genus" reg="Xylopia">X.</tp:taxon-name-part><tp:taxon-name-part taxon-name-part-type="species" reg="monticola">monticola</tp:taxon-name-part></tp:taxon-name></italic>, <italic><tp:taxon-name><tp:taxon-name-part taxon-name-part-type="genus" reg="Xylopia">X.</tp:taxon-name-part><tp:taxon-name-part taxon-name-part-type="species" reg="piratae">piratae</tp:taxon-name-part></tp:taxon-name></italic>, <italic><tp:taxon-name><tp:taxon-name-part taxon-name-part-type="genus" reg="Xylopia">X.</tp:taxon-name-part><tp:taxon-name-part taxon-name-part-type="species" reg="thomsonii">thomsonii</tp:taxon-name-part></tp:taxon-name></italic>, and <italic><tp:taxon-name><tp:taxon-name-part taxon-name-part-type="genus" reg="Xylopia">X.</tp:taxon-name-part><tp:taxon-name-part taxon-name-part-type="species" reg="unguiculata">unguiculata</tp:taxon-name-part></tp:taxon-name></italic>. Bolder lines represent country borders, fainter lines lakes and major rivers.</p></caption><graphic xmlns:xlink="http://www.w3.org/1999/xlink" xlink:href="phytokeys-97-001_article-20975__-g034.jpg" position="float" orientation="portrait" xlink:type="simple" id="oo_199119.jpg"><uri content-type="original_file" xlink:type="simple">https://binary.pensoft.net/fig/199119</uri></graphic></fig></tp:treatment-sec><tp:treatment-sec sec-type="material" id="SECID0EC4NM"><title>Additional specimens examined.</title><p><bold>GUINEA.</bold> Environs de Forécariah, bosquet de Kankan nara, Jun 1937 (fl), <italic>Jacques-Félix 1715</italic> (P). <bold>SIERRA LEONE.</bold> Kabala, Mt. Loma, Seisikoro, 6 Dec 1965 (st), <italic>Adam 22396</italic> (MO); Falaba, 2 Apr 1914 (fl), <italic>Aylmer 29</italic> (MO); Gola Forest, 25 Apr 1952 (buds), <italic>Small 639</italic> (B, MO); Gola Forest, 14 May 1952 (fl), <italic>Small 664</italic> (MO). <bold>LIBERIA.</bold> Yekepa, Mt. Nimba, 13 Oct 1969 (st), <italic>Adam 24221</italic> (MO); Yèkèpa, Yekepa, Mt. Nimba (Mt. Yuelliton), 25 May 1970 (fl), <italic>Adam 25678</italic> (K, MO); Yekepa, Mt. Nimba (Mt. Gangra), 21 Oct 1971 (fr), <italic>Adam 26395</italic> (MO, P); Yekepa, Nimba, New Camp Grassfield, 14 May 1973 (fl), <italic>Adam 27551</italic> (MO, P, PRE, WAG); Eastern Province, Tchien District, Ziah Town [“Zeahtown”], 1 Aug 1947 (fr), <italic>Baldwin 6970</italic> (K, MO); Monserrado Co., Bomi Hills, 3 Feb 1950 (fl), <italic>Baldwin 14086</italic> (K, MO, NY, US); Gola-Yoma National Forest, Bomi Hills, 6 Feb 1966 (fl), <italic>van Meer 390</italic> (MO, WAG); Nimba area, 10 Apr 1962 (fl), <italic>Voorhoeve 1089</italic> (B, M, MO, WAG—2 sheets); Gola National Forest, ca. 15 km NE of Bomi Hills, 17 Apr 1962 (fl), <italic>de Wilde &amp; Voorhoeve 3833</italic> (A, B, BR, K, P, WAG—3 sheets); Mt. Bele, 16 Apr 1965 <!--PageBreak-->(fl), <italic>Yallah 51</italic> (K, P). <bold>IVORY COAST.</bold> Taï (<xref ref-type="bibr" rid="B9">Aubréville 1959</xref>), without definite locality, 9 Feb 1957 (fr), <italic>Aubréville 90</italic> (P—3 sheets); 10 km ESE of Taï, <named-content xmlns:xlink="http://www.w3.org/1999/xlink" content-type="dwc:verbatimCoordinates" xlink:type="simple"><named-content content-type="geo-json" specific-use="{&#34;type&#34;:&#34;Point&#34;,&#34;coordinates&#34;:[-7.366667,5.833333]}" id="NCID0EZ5NM" xlink:type="simple">05°50'N, 07°22'W</named-content></named-content>, 6 Sep 1975 (fl, fr), <italic>Beentje 879</italic> (WAG—2 sheets); vicinibus oppidi Tienkulà, ad occidentem reipublicae, 1 Mar 1962 (fl), <italic>Bernardi 8315</italic> (A, G—2 sheets, K, M, MO, US—2 sheets); 80 km S of Soubré, 3 Apr 1968 (fl), <italic>Geerling &amp; Bokdam 2478</italic> (K, MO, WAG—2 sheets); Taï, 11 Sep 1975 (fl, fr), <italic>de Koning 5996</italic> (MO, WAG—2 sheets); Guiglo, Taï, <named-content xmlns:xlink="http://www.w3.org/1999/xlink" content-type="dwc:verbatimCoordinates" xlink:type="simple"><named-content content-type="geo-json" specific-use="{&#34;type&#34;:&#34;Point&#34;,&#34;coordinates&#34;:[-7.450000,5.866667]}" id="NCID0EJ6NM" xlink:type="simple">05°52'N, 7°27'W</named-content></named-content>, 1 Mar 1982 (fl), <italic>Stäuble NS 0460</italic> (MO).</p><p><italic><tp:taxon-name><tp:taxon-name-part taxon-name-part-type="genus" reg="Xylopia">Xylopia</tp:taxon-name-part><tp:taxon-name-part taxon-name-part-type="species" reg="acutiflora">acutiflora</tp:taxon-name-part></tp:taxon-name></italic> is one of six species belonging to a geographically widespread complex of species that vary in habit, indument, and flower and fruit morphology, but all formerly considered as representing a single species. <italic><tp:taxon-name><tp:taxon-name-part taxon-name-part-type="genus" reg="Xylopia">Xylopia</tp:taxon-name-part><tp:taxon-name-part taxon-name-part-type="species" reg="acutiflora">acutiflora</tp:taxon-name-part></tp:taxon-name></italic> s. s. is a small tree, with a mix of short and long hairs on the twigs, petals reaching 37 mm in length, and short broad monocarps with two rows of seeds. It is restricted to a relatively small area of West Africa in lowland and lower montane forests. It overlaps in Liberia with <italic><tp:taxon-name><tp:taxon-name-part taxon-name-part-type="genus" reg="Xylopia">X.</tp:taxon-name-part><tp:taxon-name-part taxon-name-part-type="species" reg="dinklagei">dinklagei</tp:taxon-name-part></tp:taxon-name></italic>, but that species is a shrub or liana with uniform short hairs on the twigs, petals reaching only 13 mm in length, and longer and narrower monocarps with a single row of seeds. <italic><tp:taxon-name><tp:taxon-name-part taxon-name-part-type="genus" reg="Xylopia">Xylopia</tp:taxon-name-part><tp:taxon-name-part taxon-name-part-type="species" reg="piratae">piratae</tp:taxon-name-part></tp:taxon-name></italic> from the Ivory Coast and Ghana likewise differs in being a liana with narrow monocarps, but has variable twig indument like <italic><tp:taxon-name><tp:taxon-name-part taxon-name-part-type="genus" reg="Xylopia">X.</tp:taxon-name-part><tp:taxon-name-part taxon-name-part-type="species" reg="acutiflora">acutiflora</tp:taxon-name-part></tp:taxon-name></italic> and much longer petals, reaching 73 mm in length.</p><p>Information about <italic><tp:taxon-name><tp:taxon-name-part taxon-name-part-type="genus" reg="Xylopia">Xylopia</tp:taxon-name-part><tp:taxon-name-part taxon-name-part-type="species" reg="acutiflora">acutiflora</tp:taxon-name-part></tp:taxon-name></italic> pertaining to plants from areas east of Ivory Coast probably applies to other species. In most cases, these refer to segregate species of the larger <italic><tp:taxon-name><tp:taxon-name-part taxon-name-part-type="genus" reg="Xylopia">X.</tp:taxon-name-part><tp:taxon-name-part taxon-name-part-type="species" reg="acutiflora">acutiflora</tp:taxon-name-part></tp:taxon-name></italic> complex, but the report of <italic><tp:taxon-name><tp:taxon-name-part taxon-name-part-type="genus" reg="Xylopia">X.</tp:taxon-name-part><tp:taxon-name-part taxon-name-part-type="species" reg="acutiflora">acutiflora</tp:taxon-name-part></tp:taxon-name></italic> for the <italic>Flora Zambesiaca</italic> area (<xref ref-type="bibr" rid="B144">Robson 1960</xref>) is based on the specimen <italic>Holmes H.1273</italic> (K), which <!--PageBreak-->is not a member of this group at all. It is most similar to <italic><tp:taxon-name><tp:taxon-name-part taxon-name-part-type="genus" reg="Xylopia">X.</tp:taxon-name-part><tp:taxon-name-part taxon-name-part-type="species" reg="elliotii">elliotii</tp:taxon-name-part></tp:taxon-name></italic> and is discussed under that species.</p><p>The ecology of <italic><tp:taxon-name><tp:taxon-name-part taxon-name-part-type="genus" reg="Xylopia">X.</tp:taxon-name-part><tp:taxon-name-part taxon-name-part-type="species" reg="acutiflora">acutiflora</tp:taxon-name-part></tp:taxon-name></italic> is largely unknown. In Taï National Park in western Ivory Coast, the seeds of <italic><tp:taxon-name><tp:taxon-name-part taxon-name-part-type="genus" reg="Xylopia">Xylopia</tp:taxon-name-part><tp:taxon-name-part taxon-name-part-type="species" reg="acutiflora">acutiflora</tp:taxon-name-part></tp:taxon-name></italic> were eaten and spat out by the monkey, <italic><tp:taxon-name><tp:taxon-name-part taxon-name-part-type="genus" reg="Colobus">Colobus</tp:taxon-name-part><tp:taxon-name-part taxon-name-part-type="species" reg="polykomo">polykomo</tp:taxon-name-part></tp:taxon-name></italic>, which fed on the seeds of other <italic><tp:taxon-name><tp:taxon-name-part taxon-name-part-type="genus" reg="Xylopia">Xylopia</tp:taxon-name-part></tp:taxon-name></italic> species as well (<xref ref-type="bibr" rid="B97">Koné et al. 2008</xref>). A new rust species, <italic><tp:taxon-name><tp:taxon-name-part taxon-name-part-type="genus" reg="Sphaerophragmium">Sphaerophragmium</tp:taxon-name-part><tp:taxon-name-part taxon-name-part-type="species" reg="xylopiae">xylopiae</tp:taxon-name-part></tp:taxon-name></italic> Beenken &amp; R. Berndt, was recently described from teliospores found attached to the specimen <italic>Bernardi 8315</italic> (<xref ref-type="bibr" rid="B17">Beenken and Berndt 2010</xref>). This rust genus seems to be confined to <tp:taxon-name><tp:taxon-name-part taxon-name-part-type="family">Fabaceae</tp:taxon-name-part></tp:taxon-name> and <tp:taxon-name><tp:taxon-name-part taxon-name-part-type="genus" reg="Annonaceae">Annonaceae</tp:taxon-name-part></tp:taxon-name>.</p><p>Historically, there has been confusion over the application of the name <italic><tp:taxon-name><tp:taxon-name-part taxon-name-part-type="genus" reg="Xylopia">Xylopia</tp:taxon-name-part><tp:taxon-name-part taxon-name-part-type="species" reg="acutiflora">acutiflora</tp:taxon-name-part></tp:taxon-name></italic>. <xref ref-type="bibr" rid="B18">Bentham (1862)</xref> accepted three African species of <italic><tp:taxon-name><tp:taxon-name-part taxon-name-part-type="genus" reg="Xylopia">Xylopia</tp:taxon-name-part></tp:taxon-name></italic>, <italic><tp:taxon-name><tp:taxon-name-part taxon-name-part-type="genus" reg="Xylopia">X.</tp:taxon-name-part><tp:taxon-name-part taxon-name-part-type="species" reg="aethiopica">aethiopica</tp:taxon-name-part></tp:taxon-name></italic>, <italic><tp:taxon-name><tp:taxon-name-part taxon-name-part-type="genus" reg="Xylopia">X.</tp:taxon-name-part><tp:taxon-name-part taxon-name-part-type="species" reg="acutiflora">acutiflora</tp:taxon-name-part></tp:taxon-name></italic>, and <italic><tp:taxon-name><tp:taxon-name-part taxon-name-part-type="genus" reg="Xylopia">X.</tp:taxon-name-part><tp:taxon-name-part taxon-name-part-type="species" reg="parviflora">parviflora</tp:taxon-name-part></tp:taxon-name></italic>, the latter being a new combination based on the <italic><tp:taxon-name><tp:taxon-name-part taxon-name-part-type="genus" reg="Uvaria">Uvaria</tp:taxon-name-part><tp:taxon-name-part taxon-name-part-type="species" reg="parviflora">parviflora</tp:taxon-name-part></tp:taxon-name></italic> Rich. Bentham expressed doubt, however, about the distinctness of the latter two species, and even whether the plant described as <italic><tp:taxon-name><tp:taxon-name-part taxon-name-part-type="genus" reg="Unona">Unona</tp:taxon-name-part><tp:taxon-name-part taxon-name-part-type="species" reg="oxypetala">oxypetala</tp:taxon-name-part></tp:taxon-name></italic> Dun. was distinct from them. The specimens cited by Bentham under both <italic><tp:taxon-name><tp:taxon-name-part taxon-name-part-type="genus" reg="Xylopia">X.</tp:taxon-name-part><tp:taxon-name-part taxon-name-part-type="species" reg="acutiflora">acutiflora</tp:taxon-name-part></tp:taxon-name></italic> (Barter from the confluence of the Quorra and Chadda Rivers, Chr. Smith from the Congo) and <italic><tp:taxon-name><tp:taxon-name-part taxon-name-part-type="genus" reg="Xylopia">X.</tp:taxon-name-part><tp:taxon-name-part taxon-name-part-type="species" reg="parviflora">parviflora</tp:taxon-name-part></tp:taxon-name></italic> (Vogel and Barter from the Niger, G. Mann from the Bagroo River) are all <italic><tp:taxon-name><tp:taxon-name-part taxon-name-part-type="genus" reg="Xylopia">Xylopia</tp:taxon-name-part><tp:taxon-name-part taxon-name-part-type="species" reg="longipetala">longipetala</tp:taxon-name-part></tp:taxon-name></italic>. <xref ref-type="bibr" rid="B131">Oliver (1868)</xref> maintained Bentham’s concept, and it is not surprising that <xref ref-type="bibr" rid="B170">Vallot (1882)</xref> found it necessary to argue that there were two distinct species, and that Bentham had confused them. Vallot proposed <italic><tp:taxon-name><tp:taxon-name-part taxon-name-part-type="genus" reg="Xylopia">Xylopia</tp:taxon-name-part><tp:taxon-name-part taxon-name-part-type="species" reg="dunaliana">dunaliana</tp:taxon-name-part></tp:taxon-name></italic> Vallot as a replacement name for <italic><tp:taxon-name><tp:taxon-name-part taxon-name-part-type="genus" reg="Xylopia">X.</tp:taxon-name-part><tp:taxon-name-part taxon-name-part-type="species" reg="acutiflora">acutiflora</tp:taxon-name-part></tp:taxon-name></italic> (under which he placed <italic><tp:taxon-name><tp:taxon-name-part taxon-name-part-type="genus" reg="Unona">Unona</tp:taxon-name-part><tp:taxon-name-part taxon-name-part-type="species" reg="oxypetala">oxypetala</tp:taxon-name-part></tp:taxon-name></italic> in synonymy), and he retained the name <italic><tp:taxon-name><tp:taxon-name-part taxon-name-part-type="genus" reg="Xylopia">X.</tp:taxon-name-part><tp:taxon-name-part taxon-name-part-type="species" reg="parviflora">parviflora</tp:taxon-name-part></tp:taxon-name></italic> for the second species, but <italic><tp:taxon-name><tp:taxon-name-part taxon-name-part-type="genus" reg="Xylopia">X.</tp:taxon-name-part><tp:taxon-name-part taxon-name-part-type="species" reg="dunaliana">dunaliana</tp:taxon-name-part></tp:taxon-name></italic> Vallot is a superfluous name and illegitimate.</p><p>The type material of <italic><tp:taxon-name><tp:taxon-name-part taxon-name-part-type="genus" reg="Unona">Unona</tp:taxon-name-part><tp:taxon-name-part taxon-name-part-type="species" reg="acutiflora">acutiflora</tp:taxon-name-part></tp:taxon-name></italic> in G-DC comprises 4 sheets of a collection made by Smeathman, each sheet with slightly different labeling but all seeming to contribute to the description and illustration in <xref ref-type="bibr" rid="B48">Dunal (1817)</xref> and so here regarded as the holotype. There are three sheets of a Smeathman collection at BM that are considered to be isotypes. As with the combination <italic><tp:taxon-name><tp:taxon-name-part taxon-name-part-type="genus" reg="Xylopia">Xylopia</tp:taxon-name-part><tp:taxon-name-part taxon-name-part-type="species" reg="aethiopica">aethiopica</tp:taxon-name-part></tp:taxon-name></italic> made by Richard, we follow the conclusion of <xref ref-type="bibr" rid="B22">Brizicky (1962)</xref> in accepting the year of publication of the combination <italic><tp:taxon-name><tp:taxon-name-part taxon-name-part-type="genus" reg="Xylopia">Xylopia</tp:taxon-name-part><tp:taxon-name-part taxon-name-part-type="species" reg="acutiflora">acutiflora</tp:taxon-name-part></tp:taxon-name></italic> as 1841, rather than the printed date of 1845. Dunal published Candolle’s manuscript name <italic><tp:taxon-name><tp:taxon-name-part taxon-name-part-type="genus" reg="Unona">Unona</tp:taxon-name-part><tp:taxon-name-part taxon-name-part-type="species" reg="oxypetala">oxypetala</tp:taxon-name-part></tp:taxon-name></italic> in the same publication as <italic><tp:taxon-name><tp:taxon-name-part taxon-name-part-type="genus" reg="Unona">Unona</tp:taxon-name-part><tp:taxon-name-part taxon-name-part-type="species" reg="acutiflora">acutiflora</tp:taxon-name-part></tp:taxon-name></italic> (<xref ref-type="bibr" rid="B48">Dunal 1817</xref>), which was based on a specimen collected by Afzelius and seen by Candolle in the Lambert Herbarium. The two names therefore have equal priority, but the name <italic><tp:taxon-name><tp:taxon-name-part taxon-name-part-type="genus" reg="Xylopia">X.</tp:taxon-name-part><tp:taxon-name-part taxon-name-part-type="species" reg="acutiflora">acutiflora</tp:taxon-name-part></tp:taxon-name></italic> has historically been used for the species. According to <xref ref-type="bibr" rid="B125">Miller (1970)</xref>, the specimens of Afzelius in the Lambert Herbarium were purchased by William Pamplin, working on commission for Wilhelm Friedrich Klotzsch, who acquired the specimens for the Berlin herbarium. An Afzelius specimen, identifiable as this species, survives at B, but the specimen has both flowers and fruits, and only flowers are mentioned in the protologue. The fruits and seeds are not attached to the twigs, and it is possible that they became associated with the specimen later. We initially labeled the B sheet as an isotype, pending a better understanding of the distribution of the Lambert Herbarium collections, but it is now clear that this specimen, and specifically the branches with flowers attached, is more appropriately designated as a lectotype.</p><!--PageBreak--></tp:treatment-sec><ref-list><ref id="B9"><mixed-citation xmlns:xlink="http://www.w3.org/1999/xlink" xlink:type="simple"><person-group><name name-style="western"><surname>Aubréville</surname><given-names>A</given-names></name></person-group> (<year>1959</year>) <source>La flore forestière de la Côte d’Ivoire, deuxiéme edition revisee, tome premier.</source><publisher-name>Centre Technique Forestier Tropical</publisher-name>, <publisher-loc>Nogent-Sur-Marne</publisher-loc>, <size units="page">369 pp</size>.</mixed-citation></ref><ref id="B144"><mixed-citation xmlns:xlink="http://www.w3.org/1999/xlink" xlink:type="simple"><person-group><name name-style="western"><surname>Robson</surname><given-names>NKB</given-names></name></person-group> (<year>1960</year>) <article-title><tp:taxon-name><tp:taxon-name-part taxon-name-part-type="genus">Annonaceae</tp:taxon-name-part></tp:taxon-name>.</article-title><source>In: Exell AW, Wild H (Eds) Flora Zambesiaca</source><volume>1</volume>(<issue>1</issue>): <fpage>104</fpage>–<lpage>149</lpage>.</mixed-citation></ref><ref id="B97"><mixed-citation xmlns:xlink="http://www.w3.org/1999/xlink" xlink:type="simple"><person-group><name name-style="western"><surname>Koné</surname><given-names>I</given-names></name><name name-style="western"><surname>Lambert</surname><given-names>JE</given-names></name><name name-style="western"><surname>Refisch</surname><given-names>J</given-names></name><name name-style="western"><surname>Bakayoko</surname><given-names>A</given-names></name></person-group> (<year>2008</year>) <article-title>Primate seed dispersal and its potential role in maintaining useful tree species in the Taï region, Côte-d’Ivoire: implications for the conservation of forest fragments.</article-title><source>Tropical Conservation Science</source><volume>1</volume>(<issue>3</issue>): <fpage>293</fpage>–<lpage>306</lpage>. <ext-link xlink:type="simple" ext-link-type="doi" xlink:href="10.1177/194008290800100309">https://doi.org/10.1177/194008290800100309</ext-link></mixed-citation></ref><ref id="B17"><mixed-citation xmlns:xlink="http://www.w3.org/1999/xlink" xlink:type="simple"><person-group><name name-style="western"><surname>Beenken</surname><given-names>L</given-names></name><name name-style="western"><surname>Berndt</surname><given-names>R</given-names></name></person-group> (<year>2010</year>) <article-title>Rust fungi on <tp:taxon-name><tp:taxon-name-part taxon-name-part-type="genus">Annonaceae</tp:taxon-name-part></tp:taxon-name>: the genus <italic><tp:taxon-name><tp:taxon-name-part taxon-name-part-type="genus">Sphaerophragmium</tp:taxon-name-part></tp:taxon-name></italic>.</article-title><source>Mycologia</source><volume>102</volume>(<issue>3</issue>): <fpage>650</fpage>–<lpage>663</lpage>. <ext-link xlink:type="simple" ext-link-type="doi" xlink:href="10.3852/09-173">https://doi.org/10.3852/09-173</ext-link></mixed-citation></ref><ref id="B18"><mixed-citation xmlns:xlink="http://www.w3.org/1999/xlink" xlink:type="simple"><person-group><name name-style="western"><surname>Bentham</surname><given-names>G</given-names></name></person-group> (<year>1862</year>) <article-title>XXX. On African <tp:taxon-name><tp:taxon-name-part taxon-name-part-type="family">Anonaceae</tp:taxon-name-part></tp:taxon-name>.</article-title><source>Transactions of the Linnaean Society of London</source><volume>23</volume>: <fpage>463</fpage>–<lpage>480</lpage>. [pl. 49–53]</mixed-citation></ref><ref id="B131"><mixed-citation xmlns:xlink="http://www.w3.org/1999/xlink" xlink:type="simple"><person-group><name name-style="western"><surname>Oliver</surname><given-names>D</given-names></name></person-group> (<year>1868</year>) <source>Flora of tropical Africa, Volume 1. L.</source><publisher-name>Reeve and Co.</publisher-name>, <publisher-loc>London</publisher-loc>, <size units="page">479 pp</size>. <ext-link xlink:type="simple" ext-link-type="doi" xlink:href="10.5962/bhl.title.48808">https://doi.org/10.5962/bhl.title.48808</ext-link></mixed-citation></ref><ref id="B170"><mixed-citation xmlns:xlink="http://www.w3.org/1999/xlink" xlink:type="simple"><person-group><name name-style="western"><surname>Vallot</surname><given-names>J</given-names></name></person-group> (<year>1882</year>) <article-title>Études sur la flore du Sénégal.</article-title><source>Bulletin de la Société Botanique de France</source><volume>29</volume>: <fpage>210</fpage>–<lpage>223</lpage>.</mixed-citation></ref><ref id="B48"><mixed-citation xmlns:xlink="http://www.w3.org/1999/xlink" xlink:type="simple"><person-group><name name-style="western"><surname>Dunal</surname><given-names>MF</given-names></name></person-group> (<year>1817</year>) <source>Monographie de la famille des Anonacées.</source><publisher-name>Treuttel &amp; Würtz</publisher-name>, <publisher-loc>Paris</publisher-loc>, <size units="page">144 pp</size>. [pl. 1–33, 6a, 12a]</mixed-citation></ref><ref id="B22"><mixed-citation xmlns:xlink="http://www.w3.org/1999/xlink" xlink:type="simple"><person-group><name name-style="western"><surname>Brizicky</surname><given-names>GK</given-names></name></person-group> (<year>1962</year>) <article-title>Taxonomic and nomenclatural notes on <italic><tp:taxon-name><tp:taxon-name-part taxon-name-part-type="genus">Zanthoxylum</tp:taxon-name-part></tp:taxon-name></italic> and <italic><tp:taxon-name><tp:taxon-name-part taxon-name-part-type="genus">Glycosmis</tp:taxon-name-part></tp:taxon-name></italic> (<tp:taxon-name><tp:taxon-name-part taxon-name-part-type="family">Rutaceae</tp:taxon-name-part></tp:taxon-name>).</article-title><source>Journal of the Arnold Arboretum</source><volume>43</volume>: <fpage>80</fpage>–<lpage>93</lpage>.</mixed-citation></ref><ref id="B125"><mixed-citation xmlns:xlink="http://www.w3.org/1999/xlink" xlink:type="simple"><person-group><name name-style="western"><surname>Miller</surname><given-names>HS</given-names></name></person-group> (<year>1970</year>) <article-title>The herbarium of Aylmer Bourke Lambert: Notes on its acquisition, dispersal, and present whereabouts.</article-title><source>Taxon</source><volume>19</volume>(<issue>4</issue>): <fpage>489</fpage>–<lpage>553</lpage>. <ext-link xlink:type="simple" ext-link-type="doi" xlink:href="10.2307/1218947">https://doi.org/10.2307/1218947</ext-link></mixed-citation></ref></ref-list></tp:taxon-treatment>
