# Supplementary material for: A revision of Xylopia L. (Annonaceae): the species of Tropical Africa
Source: PhytoKeys. 2018 Apr 24;97:1–252. doi: 10.3897/phytokeys.97.20975 (PMC10865103; doi:10.3897/phytokeys.97.20975)
Supplement: XML Treatment for Xylopia calva [file phytokeys.97.20975-treatment33.xml]

<!DOCTYPE tp:taxon-treatment
  PUBLIC "-//TaxonX//DTD Taxonomic Treatment Publishing DTD v0 20100105//EN" "tax-treatment-NSO.dtd">
<tp:taxon-treatment xmlns:tp="http://www.plazi.org/taxpub"><tp:treatment-meta><kwd-group><label>Taxon classification</label><kwd>
              <named-content content-type="kingdom">Plantae</named-content>
            </kwd><kwd>
              <named-content content-type="order">Magnoliales</named-content>
            </kwd><kwd>
              <named-content content-type="family">Annonaceae</named-content>
            </kwd></kwd-group><mixed-citation publication-type="journal"><person-group><name><surname>Johnson</surname><given-names>David M.</given-names></name><name><surname>Murray</surname><given-names>Nancy A.</given-names></name></person-group><article-title>A revision of <italic><tp:taxon-name><tp:taxon-name-part taxon-name-part-type="genus" reg="Xylopia">Xylopia</tp:taxon-name-part></tp:taxon-name></italic> L. (<tp:taxon-name><tp:taxon-name-part taxon-name-part-type="genus" reg="Annonaceae">Annonaceae</tp:taxon-name-part></tp:taxon-name>): the species of Tropical Africa</article-title><source>PhytoKeys</source><day>24</day><month>04</month><year>2018</year><volume>97</volume><fpage>1</fpage><lpage>252</lpage><pub-id pub-id-type="doi">10.3897/phytokeys.97.20975</pub-id></mixed-citation></tp:treatment-meta><tp:nomenclature><label>27.</label><tp:taxon-name>
            <object-id xmlns:xlink="http://www.w3.org/1999/xlink" content-type="arpha" xlink:type="simple">993340B0-18C5-5DD1-A92D-DA13C20A6D9D</object-id>
            <tp:taxon-name-part taxon-name-part-type="genus" reg="Xylopia">Xylopia</tp:taxon-name-part>
            <tp:taxon-name-part taxon-name-part-type="species" reg="calva">calva</tp:taxon-name-part>
            <object-id xmlns:xlink="http://www.w3.org/1999/xlink" content-type="ipni" xlink:type="simple">urn:lsid:ipni.org:names:60476243-2</object-id>
          </tp:taxon-name><tp:taxon-authority>D. M. Johnson &amp; N. A. Murray</tp:taxon-authority><tp:taxon-status xmlns:xlink="http://www.w3.org/1999/xlink" xlink:type="simple">sp. nov.</tp:taxon-status><xref ref-type="fig" rid="F35">Fig. 35Q–T</xref><!--PageBreak--><!--PageBreak--></tp:nomenclature><tp:treatment-sec sec-type="diagnosis" id="SECID0E6OOM"><title>Diagnosis.</title><p>Species resembling <italic><tp:taxon-name><tp:taxon-name-part taxon-name-part-type="genus" reg="Xylopia">Xylopia</tp:taxon-name-part><tp:taxon-name-part taxon-name-part-type="species" reg="phloiodora">phloiodora</tp:taxon-name-part></tp:taxon-name></italic> in the short branched inflorescences and large ellipsoid fruits, but differing in the much broader oblong-lanceolate petals that are glabrous adaxially except for a fringe of hairs on the apices, the leaves sometimes glaucous abaxially, the staminal cone smaller and the rim laciniate, the anthers only 10–13-locellate, and the lack of pronounced reticulum on the adaxial surface of the leaf.</p></tp:treatment-sec><tp:treatment-sec sec-type="material" id="SECID0EQPOM"><title>Type.</title><p>CAMEROON. South Region, Bipinde, 1903 (fl), <italic>G. A. Zenker 4747</italic> (holotype: BM [000511011]; isotypes: G! K! L! [0191105], M! MO! [751089]).</p></tp:treatment-sec><tp:treatment-sec sec-type="description" id="SECID0EYPOM"><title>Description.</title><p><bold><italic>Tree</italic></bold> of unknown height, d.b.h. 30 cm, bole straight, cylindrical, slender, with buttresses reaching a height of 1 m from the base; bark pinkish gray with white flecks, smooth. <bold><italic>Twigs</italic></bold> dark brown to gray, pubescent, the hairs 0.3–0.4 mm long, soon glabrate; nodes occasionally with two axillary branches. <bold><italic>Leaf</italic></bold> with larger blades 10–17.2 cm long, 3.6–6.5 cm wide, chartaceous to subcoriaceous, concolorous but sometimes slightly glaucous abaxially, elliptic to elliptic-oblong, apex acuminate, the acumen (3–) 9–21 mm long, base broadly cuneate to rounded and short-decurrent on the petiole, with a few hairs along the midrib adaxially, sparsely appressed-pubescent abaxially; midrib plane to slightly impressed adaxially, raised abaxially, secondary veins irregularly brochidodromous, 8–15 per side, diverging at 50–65° from the midrib, these and higher-order veins slightly raised on both surfaces; petiole 3–10 mm long, shallowly canaliculate, sparsely pubescent. <bold><italic>Inflorescences</italic></bold> axillary, 1–10-flowered, rusty-pubescent; peduncle 1 per axil, 1–3 mm long; pedicels 1–10 per peduncle, 5–8 mm long, 1.3–1.5 mm thick; bracts 1–2, evenly spaced on pedicel, the lower caducous and the upper persistent, 2–3 mm long, broadly ovate to semicircular, apex obtuse to acute; buds lanceolate, apex obtuse. <bold><italic>Sepals</italic></bold> slightly spreading at anthesis, 1/4–1/3 connate, 3.8–4.5 mm long, 4.4–5.1 mm wide, coriaceous, broadly ovate, apex acute to obtuse, densely rusty-pubescent abaxially. <bold><italic>Petals</italic></bold> pale yellow, inner petals reddish at the base adaxially <italic>in vivo</italic>; outer petals probably slightly spreading at anthesis, 13–23 mm long, 3.8–6 mm wide at base, 2.8–5.5 mm wide at midpoint, fleshy, oblong-lanceolate, apex obtuse, densely puberulent only on trigonous apex adaxially, appressed-pubescent except for a glabrous patch at the base abaxially; inner petals probably slightly spreading at anthesis, 10–17.5 mm long, 2.5–4 mm wide, 2.2–3.0 mm wide at midpoint, fleshy, oblong-lanceolate, apex acute, base with undifferentiated margin, puberulent at apex but otherwise glabrous adaxially and uniformly puberulent except for the glabrous base abaxially. <bold><italic>Stamens</italic></bold> ca. 200; fertile stamens 1.4–2.2 mm long, narrowly oblong, apex of connective red <italic>in vivo</italic>, 0.1–0.3 mm long, dome-shaped to shieldlike, overhanging the anther thecae, papillate, anthers 10–13-locellate, filament 0.7–0.8 mm long; outer staminodes 2.1–2.8 mm long, clavate to oblong, apex obtuse, rounded, or truncate; inner staminodes 1.1–1.2 mm long, oblong, apex truncate; staminal cone 1.6-2.5 mm in diameter, 0.9–1 mm high, partially concealing the ovaries, rim laciniate. <bold><italic>Carpels</italic></bold> ca. 9; ovaries ca. 1.8 mm long, narrowly oblong, pubescent, stigmas connivent at the base, ca. 2.2 mm long, linear but thickened <!--PageBreak--><!--PageBreak-->in the middle, with a tuft of hairs at the apex. <bold><italic>Torus</italic></bold> flat, 2.5–3.5 mm in diameter. <bold><italic>Fruit</italic></bold> of up to 8 pubescent monocarps borne on a pedicel 6–6.8 mm long, 2.4–2.5 mm thick, rusty-pubescent; torus 5.8–6 mm in diameter, 3–4.5 mm high, depressed-globose. <bold><italic>Monocarps</italic></bold> ca. 3.2 cm long, ca. 1.7 cm wide and thick, ellipsoid, not torulose, apex obtuse, base narrowed, contracted into a stipe ca. 3 mm long, ca. 7 mm thick, longitudinally wrinkled, with strips of rusty pubescence; pericarp ca. 2.5 mm thick. <bold><italic>Seeds</italic></bold> 7–8 per monocarp, in two rows, lying perpendicular to long axis, ca. 9.3 mm long, 6.5–6.8 mm wide, 4.5–6.1 mm thick, oblong, elliptic in cross-section, truncate at micropylar end, rounded at chalazal end, brown, smooth or slightly wrinkled, dull, raphe/antiraphe faintly evident, micropylar scar not observed; sarcotesta <italic>in vivo</italic> unknown; aril absent.</p><fig id="F35" position="float" orientation="portrait"><object-id xmlns:xlink="http://www.w3.org/1999/xlink" content-type="doi" xlink:type="simple">10.3897/phytokeys.97.20975.figure35</object-id><object-id xmlns:xlink="http://www.w3.org/1999/xlink" content-type="zenodo_dep_id" xlink:type="simple">1239339</object-id><object-id xmlns:xlink="http://www.w3.org/1999/xlink" content-type="arpha" xlink:type="simple">58644082-47A9-5347-98DC-0BEDBC515A4D</object-id><label>Figure 35.</label><caption><p><italic><tp:taxon-name><tp:taxon-name-part taxon-name-part-type="genus" reg="Xylopia">Xylopia</tp:taxon-name-part><tp:taxon-name-part taxon-name-part-type="species" reg="phloiodora">phloiodora</tp:taxon-name-part></tp:taxon-name></italic>, <italic><tp:taxon-name><tp:taxon-name-part taxon-name-part-type="genus" reg="Xylopia">X.</tp:taxon-name-part><tp:taxon-name-part taxon-name-part-type="species" reg="paniculata">paniculata</tp:taxon-name-part></tp:taxon-name></italic>, and <italic><tp:taxon-name><tp:taxon-name-part taxon-name-part-type="genus" reg="Xylopia">X.</tp:taxon-name-part><tp:taxon-name-part taxon-name-part-type="species" reg="calva">calva</tp:taxon-name-part></tp:taxon-name></italic>. <bold>A–L</bold><italic><tp:taxon-name><tp:taxon-name-part taxon-name-part-type="genus" reg="Xylopia">X.</tp:taxon-name-part><tp:taxon-name-part taxon-name-part-type="species" reg="phloiodora">phloiodora</tp:taxon-name-part></tp:taxon-name></italic><bold>A</bold> Opening flower, lateral view <bold>B</bold> Old floral receptacle, showing staminal cone <bold>C</bold> Leaf, narrow extreme <bold>D</bold> Habit <bold>E</bold> Expanding vegetative shoot <bold>F, G</bold> Stamens, abaxial view to show size variation <bold>H</bold> Outer petal, adaxial view <bold>I</bold> Inner petal, adaxial view <bold>J</bold> Fruit <bold>K</bold> Seed, view from micropylar end <bold>L</bold> Seed, lateral view <bold>M–P</bold><italic><tp:taxon-name><tp:taxon-name-part taxon-name-part-type="genus" reg="Xylopia">X.</tp:taxon-name-part><tp:taxon-name-part taxon-name-part-type="species" reg="paniculata">paniculata</tp:taxon-name-part></tp:taxon-name></italic><bold>M</bold> Inflorescence <bold>N</bold> Flower with petals and stamens removed, to show staminal cone <bold>O</bold> Inner petal, adaxial view <bold>P</bold> Outer petal, adaxial view <bold>Q–T</bold><italic><tp:taxon-name><tp:taxon-name-part taxon-name-part-type="genus" reg="Xylopia">X.</tp:taxon-name-part><tp:taxon-name-part taxon-name-part-type="species" reg="calva">calva</tp:taxon-name-part></tp:taxon-name></italic><bold>Q</bold> Inflorescence <bold>R</bold> Flower with stamens and petals removed, to show staminal cone <bold>S</bold> Inner petal, adaxial view <bold>T</bold> Outer petal, adaxial view. <bold>A, B, D, F–I</bold> from <italic>Louis 13430</italic> (US) <bold>C</bold> from <italic>Louis 7220</italic> (WAG) <bold>E</bold> from <italic>Tisserant 1113</italic> (BM) <bold>J</bold> from <italic>Tisserant 1138</italic> (P) <bold>K, L</bold> from <italic>Fay and Harris 1138</italic> (MO) <bold>M–P</bold> from <italic>Reitsma &amp; Reitsma 1163</italic> (NY) <bold>Q–T</bold> from <italic>Letouzey 10306</italic> (P).</p></caption><graphic xmlns:xlink="http://www.w3.org/1999/xlink" xlink:href="phytokeys-97-001_article-20975__-g035.jpg" position="float" orientation="portrait" xlink:type="simple" id="oo_199120.jpg"><uri content-type="original_file" xlink:type="simple">https://binary.pensoft.net/fig/199120</uri></graphic></fig></tp:treatment-sec><tp:treatment-sec sec-type="phenology" id="SECID0EEWOM"><title>Phenology.</title><p>Specimens with flowers were collected in April, and with young fruits in May.</p></tp:treatment-sec><tp:treatment-sec sec-type="distribution" id="SECID0EJWOM"><title>Distribution</title><p>(Fig. <xref ref-type="fig" rid="F36">36</xref>). Known from three localities, two of them in southwestern Cameroon and the other in south-central Nigeria, from low elevation forest.</p></tp:treatment-sec><tp:treatment-sec sec-type="Local name" id="SECID0ETWOM"><title>Local name.</title><p>Ohun (<italic>Ross R.202</italic>).</p><fig id="F36" position="float" orientation="portrait"><object-id xmlns:xlink="http://www.w3.org/1999/xlink" content-type="doi" xlink:type="simple">10.3897/phytokeys.97.20975.figure36</object-id><object-id xmlns:xlink="http://www.w3.org/1999/xlink" content-type="zenodo_dep_id" xlink:type="simple">1239341</object-id><object-id xmlns:xlink="http://www.w3.org/1999/xlink" content-type="arpha" xlink:type="simple">06C5DB86-9C54-5C4C-8332-E17E1CB6A4BD</object-id><label>Figure 36.</label><caption><p>Distributions of <italic><tp:taxon-name><tp:taxon-name-part taxon-name-part-type="genus" reg="Xylopia">Xylopia</tp:taxon-name-part><tp:taxon-name-part taxon-name-part-type="species" reg="phloiodora">phloiodora</tp:taxon-name-part></tp:taxon-name></italic>, <italic><tp:taxon-name><tp:taxon-name-part taxon-name-part-type="genus" reg="Xylopia">X.</tp:taxon-name-part><tp:taxon-name-part taxon-name-part-type="species" reg="paniculata">paniculata</tp:taxon-name-part></tp:taxon-name></italic>, and <italic><tp:taxon-name><tp:taxon-name-part taxon-name-part-type="genus" reg="Xylopia">X.</tp:taxon-name-part><tp:taxon-name-part taxon-name-part-type="species" reg="calva">calva</tp:taxon-name-part></tp:taxon-name></italic>. Bolder lines represent country borders, fainter lines lakes and major rivers.</p></caption><graphic xmlns:xlink="http://www.w3.org/1999/xlink" xlink:href="phytokeys-97-001_article-20975__-g036.jpg" position="float" orientation="portrait" xlink:type="simple" id="oo_199121.jpg"><uri content-type="original_file" xlink:type="simple">https://binary.pensoft.net/fig/199121</uri></graphic></fig></tp:treatment-sec><tp:treatment-sec sec-type="material" id="SECID0EJYOM"><title>Additional specimens examined.</title><p><bold>NIGERIA.</bold> Edo State, Okomu Reserve, near U. A. C. timber camp, Onikaroga, 12 May 1934 (yg fr), <italic>Ross R.202</italic> (K). <bold>CAMEROON.</bold> Près des chutes du Ntem ou de Menve’ele près Nyabessan (60 km E de Campo), 8 Apr 1970 (fl), <italic>Letouzey 10306</italic> (P).</p><p><italic><tp:taxon-name><tp:taxon-name-part taxon-name-part-type="genus" reg="Xylopia">Xylopia</tp:taxon-name-part><tp:taxon-name-part taxon-name-part-type="species" reg="calva">calva</tp:taxon-name-part></tp:taxon-name></italic> is distinguished by its long broad petals that are glabrous adaxially (L. <italic><tp:taxon-name><tp:taxon-name-part taxon-name-part-type="genus" reg="Xylopia"/><tp:taxon-name-part taxon-name-part-type="species" reg="calva">calva</tp:taxon-name-part></tp:taxon-name></italic>, “bald”) except at the apices. It is most similar to <italic><tp:taxon-name><tp:taxon-name-part taxon-name-part-type="genus" reg="Xylopia">X.</tp:taxon-name-part><tp:taxon-name-part taxon-name-part-type="species" reg="phloiodora">phloiodora</tp:taxon-name-part></tp:taxon-name></italic>, having the same pedunculate and branched inflorescence found in that species, but may be distinguished by the glaucous tinge to the abaxial surface of the leaves, straight rather than arcuate secondary veins, indistinct higher-order venation, outer petals 2.8–5.5 mm <!--PageBreak-->wide at the midpoint, anthers only 10–13-locellate, and laciniate rim of the staminal cone. The only fruit seen was not fully mature.</p><p>The type specimen was initially identified as <italic><tp:taxon-name><tp:taxon-name-part taxon-name-part-type="genus" reg="Xylopia">Xylopia</tp:taxon-name-part><tp:taxon-name-part taxon-name-part-type="species" reg="aethiopica">aethiopica</tp:taxon-name-part></tp:taxon-name></italic> and filed in herbaria under that name. The other two specimens were only identified as “<italic><tp:taxon-name><tp:taxon-name-part taxon-name-part-type="genus" reg="Xylopia">Xylopia</tp:taxon-name-part></tp:taxon-name></italic> sp.” The specimen <italic>Ross R.202</italic> is labeled as having been seen for the second edition of Flora of West Tropical Africa (<xref ref-type="bibr" rid="B92">Keay 1954–1958</xref>), but there is no mention of this specimen in the <italic><tp:taxon-name><tp:taxon-name-part taxon-name-part-type="genus" reg="Xylopia">Xylopia</tp:taxon-name-part></tp:taxon-name></italic> treatment of that work. We calculated an <abbrev xmlns:xlink="http://www.w3.org/1999/xlink" xlink:title="Extent of Occurrence" id="ABBRID0E31OM" xlink:type="simple">EOO</abbrev> of 22,406 km<sup>2</sup> and an <abbrev xmlns:xlink="http://www.w3.org/1999/xlink" xlink:title="Area of Occupancy" id="ABBRID0EC2OM" xlink:type="simple">AOO</abbrev> of 12 km<sup>2</sup> for this species; the fact that there are only three collections, the most recent one from 1970, suggests that the species should be of conservation concern.</p></tp:treatment-sec><ref-list><ref id="B92"><mixed-citation xmlns:xlink="http://www.w3.org/1999/xlink" xlink:type="simple"><person-group><name name-style="western"><surname>Keay</surname><given-names>RWJ</given-names></name></person-group> (<year>1954–1958</year>) <source>Flora of West Tropical Africa, second edition, Volume 1.</source><publisher-name>Crown Agents for Oversea Governments and Administrations</publisher-name>, <publisher-loc>London</publisher-loc>, <size units="page">828 pp</size>.</mixed-citation></ref></ref-list></tp:taxon-treatment>
