# Supplementary material for: A revision of Xylopia L. (Annonaceae): the species of Tropical Africa
Source: PhytoKeys. 2018 Apr 24;97:1–252. doi: 10.3897/phytokeys.97.20975 (PMC10865103; doi:10.3897/phytokeys.97.20975)
Supplement: XML Treatment for Xylopia dinklagei [file phytokeys.97.20975-treatment35.xml]

<!DOCTYPE tp:taxon-treatment
  PUBLIC "-//TaxonX//DTD Taxonomic Treatment Publishing DTD v0 20100105//EN" "tax-treatment-NSO.dtd">
<tp:taxon-treatment xmlns:tp="http://www.plazi.org/taxpub"><tp:treatment-meta><kwd-group><label>Taxon classification</label><kwd>
              <named-content content-type="kingdom">Plantae</named-content>
            </kwd><kwd>
              <named-content content-type="order">Magnoliales</named-content>
            </kwd><kwd>
              <named-content content-type="family">Annonaceae</named-content>
            </kwd></kwd-group><mixed-citation publication-type="journal"><person-group><name><surname>Johnson</surname><given-names>David M.</given-names></name><name><surname>Murray</surname><given-names>Nancy A.</given-names></name></person-group><article-title>A revision of <italic><tp:taxon-name><tp:taxon-name-part taxon-name-part-type="genus" reg="Xylopia">Xylopia</tp:taxon-name-part></tp:taxon-name></italic> L. (<tp:taxon-name><tp:taxon-name-part taxon-name-part-type="genus" reg="Annonaceae">Annonaceae</tp:taxon-name-part></tp:taxon-name>): the species of Tropical Africa</article-title><source>PhytoKeys</source><day>24</day><month>04</month><year>2018</year><volume>97</volume><fpage>1</fpage><lpage>252</lpage><pub-id pub-id-type="doi">10.3897/phytokeys.97.20975</pub-id></mixed-citation></tp:treatment-meta><tp:nomenclature><label>29.</label><tp:taxon-name>
            <object-id xmlns:xlink="http://www.w3.org/1999/xlink" content-type="arpha" xlink:type="simple">D1542BE5-2A93-5255-A278-95519F467883</object-id>
            <tp:taxon-name-part taxon-name-part-type="genus" reg="Xylopia">Xylopia</tp:taxon-name-part>
            <tp:taxon-name-part taxon-name-part-type="species" reg="dinklagei">dinklagei</tp:taxon-name-part>
          </tp:taxon-name><tp:taxon-authority>Engler &amp; Diels, Notizbl. Königl. Bot. Gart. Berlin 2: 298. 1899.</tp:taxon-authority><xref ref-type="fig" rid="F39">Fig. 39G–I</xref><tp:nomenclature-citation-list><tp:nomenclature-citation><tp:taxon-name>
                <tp:taxon-name-part taxon-name-part-type="genus" reg="Xylopicrum">Xylopicrum</tp:taxon-name-part>
                <tp:taxon-name-part taxon-name-part-type="species" reg="dinklagei">dinklagei</tp:taxon-name-part>
              </tp:taxon-name><comment>(Engler &amp; Diels) Kuntze, Deutsch. Bot. Monatsschr. 21: 173–174. 1903. Type. LIBERIA [“Oberguinea”]. Grand Bassa County, Grand Bassa, 18 Oct 1896, <italic>M. Dinklage 1760</italic> (lectotype, here designated: B! [100249554]; isolectotype: A!; possible isolectotypes (see below): B! [100153126, 100153127]). </comment></tp:nomenclature-citation></tp:nomenclature-citation-list></tp:nomenclature><tp:treatment-sec sec-type="description" id="SECID0EOOPM"><title>Description.</title><p><bold><italic>Shrub</italic></bold> or low climber. <bold><italic>Twigs</italic></bold> brown, pubescent, the hairs 0.1–0.3 mm long, eventually glabrate; ultimate branches often thickened at base. <bold><italic>Leaf</italic></bold> with larger blades 6–9.9 cm long, 1.8–3.3 cm wide, chartaceous to subcoriaceous, concolorous to slightly discolorous, oblong to elliptic, apex acuminate, the acumen 5–11 mm long, base broadly cuneate to rounded, pubescent on the midrib but otherwise glabrous adaxially, finely appressed-pubescent abaxially; midrib plane to slightly impressed adaxially, raised abaxially, secondary veins weakly brochidodromous, 10–11 per side, diverging at 60–70° from the midrib, plane or slightly raised and indistinct adaxially, slightly raised abaxially, higher-order veins indistinct or slightly raised on both surfaces; petiole 2–4.5 mm long, canaliculate, sparsely pubescent to glabrate. <bold><italic>Inflorescences</italic></bold> axillary, 1-flowered, pubescent; pedicels 2.3–3.3 mm long, 1.2–1.4 mm thick; bracts 3–4, imbricate, persistent, 1.1–1.8 mm long, broadly ovate to semicircular, apex obtuse to rounded; buds lanceolate, apex acute. <bold><italic>Sepals</italic></bold> slightly spreading at anthesis, 1/4–1/3-connate, 2.3–2.7 mm long, 2.9–3.3 mm wide, coriaceous, broadly triangular to orbicular, apex acute, sericeous abaxially. <bold><italic>Petals</italic></bold> pale yellow <italic>in vivo</italic>; outer petals possibly somewhat spreading at anthesis, 10.5–13 mm long, 2.5–3.4 mm wide at base, 1.6–2.0 mm wide at midpoint, coriaceous, narrowly lanceolate, apex obtuse, pubescent, but becoming glabrous in the center toward the base adaxially, sericeous abaxially; inner petals possibly erect or spreading at anthesis, 8.5–10.7 mm long, 2.4–2.7 mm wide at base, 0.8–1.2 mm wide at midpoint, coriaceous, linear-subulate, apex acute, base with undifferentiated margins, pubescent on both surfaces except for the glabrous base. <bold><italic>Stamens</italic></bold> ca. 120; fertile stamens 1.3–1.5 mm long, narrowly oblong, apex of connective 0.2–0.3 mm long, shieldlike, overhanging anther thecae, glabrous, anthers 9–10-locellate, filament ca. 0.4 mm long; outer staminodes 1.4–1.5 mm long, clavate, apex obtuse to truncate; inner staminodes 0.8–1.0 mm long, quadrate, apex obtuse to truncate; staminal cone 1.7–2.0 mm in diameter, 0.7–1.1 mm high, concealing the ovaries, rim laciniate. <bold><italic>Carpels</italic></bold> 12–15; ovaries 1.3–1.4 mm long, narrowly oblong, densely pubescent, stigmas connivent, 2.4–2.8 mm long, filiform, apex acute, with tuft of hairs at apex but otherwise glabrous. <bold><italic>Torus</italic></bold> flat, ca. 2.1 mm in diameter. <bold><italic>Fruit</italic></bold> of up to 13 glabrate monocarps borne on a pedicel 4.5–5 mm long, 3.2–5.6 mm thick, sparsely pubescent, sometimes with short dead branch attached and bracts and sepals persistent; torus 8–11 mm in diameter, 5–6.3 mm high, depressed-globose. <bold><italic>Monocarps</italic></bold> with green exterior <italic>in vivo</italic>, endocarp color unknown, 3.6–7.7 cm long, 1.2–1.5 cm wide, 0.9–1.1 cm thick, narrowly oblong and slightly falciform, torulose, apex with a <!--PageBreak-->curved beak 2–4 mm long or occasionally obtuse, base contracted into a flat stipe 6–8 mm long, 2–3 mm thick, longitudinally ridged or wrinkled, verrucose; pericarp ca. 0.4 mm thick. <bold><italic>Seeds</italic></bold> up to 10 per monocarp, commonly 5–7, in a single row, lying <!--PageBreak-->oblique to long axis, 10.5–11.5 mm long, 6.8–7.6 mm wide, 5–6 mm thick, flattened-ellipsoid, oblong to elliptic in cross-section, truncate at micropylar end, rounded at chalazal end, tan, smooth, faintly shiny, raphe/antiraphe not evident, micropylar scar 4.5–5 mm long, 2.5–3.5 mm wide, elliptic; sarcotesta unknown <italic>in vivo</italic>; aril absent.</p><fig id="F39" position="float" orientation="portrait"><object-id xmlns:xlink="http://www.w3.org/1999/xlink" content-type="doi" xlink:type="simple">10.3897/phytokeys.97.20975.figure39</object-id><object-id xmlns:xlink="http://www.w3.org/1999/xlink" content-type="zenodo_dep_id" xlink:type="simple">1239347</object-id><object-id xmlns:xlink="http://www.w3.org/1999/xlink" content-type="arpha" xlink:type="simple">A793FCD2-9E25-5B21-BB1A-2F5597A4B5FD</object-id><label>Figure 39.</label><caption><p><italic><tp:taxon-name><tp:taxon-name-part taxon-name-part-type="genus" reg="Xylopia">Xylopia</tp:taxon-name-part><tp:taxon-name-part taxon-name-part-type="species" reg="thomsonii">thomsonii</tp:taxon-name-part></tp:taxon-name></italic>, <italic><tp:taxon-name><tp:taxon-name-part taxon-name-part-type="genus" reg="Xylopia">X.</tp:taxon-name-part><tp:taxon-name-part taxon-name-part-type="species" reg="monticola">monticola</tp:taxon-name-part></tp:taxon-name></italic>, <italic><tp:taxon-name><tp:taxon-name-part taxon-name-part-type="genus" reg="Xylopia">X.</tp:taxon-name-part><tp:taxon-name-part taxon-name-part-type="species" reg="talbotii">talbotii</tp:taxon-name-part></tp:taxon-name></italic>, and <italic><tp:taxon-name><tp:taxon-name-part taxon-name-part-type="genus" reg="Xylopia">X.</tp:taxon-name-part><tp:taxon-name-part taxon-name-part-type="species" reg="dinklagei">dinklagei</tp:taxon-name-part></tp:taxon-name></italic>. <bold>A–C</bold><italic><tp:taxon-name><tp:taxon-name-part taxon-name-part-type="genus" reg="Xylopia">X.</tp:taxon-name-part><tp:taxon-name-part taxon-name-part-type="species" reg="thomsonii">thomsonii</tp:taxon-name-part></tp:taxon-name></italic><bold>A</bold> Fruit <bold>B</bold> Leaf <bold>C</bold> Flower <bold>D–E</bold><italic><tp:taxon-name><tp:taxon-name-part taxon-name-part-type="genus" reg="Xylopia">X.</tp:taxon-name-part><tp:taxon-name-part taxon-name-part-type="species" reg="monticola">monticola</tp:taxon-name-part></tp:taxon-name></italic><bold>D</bold> Flower <bold>E</bold> Leaf and fruit <bold>F</bold><italic><tp:taxon-name><tp:taxon-name-part taxon-name-part-type="genus" reg="Xylopia">X.</tp:taxon-name-part><tp:taxon-name-part taxon-name-part-type="species" reg="talbotii">talbotii</tp:taxon-name-part></tp:taxon-name></italic>, flower, side view <bold>G–I</bold><italic><tp:taxon-name><tp:taxon-name-part taxon-name-part-type="genus" reg="Xylopia">X.</tp:taxon-name-part><tp:taxon-name-part taxon-name-part-type="species" reg="dinklagei">dinklagei</tp:taxon-name-part></tp:taxon-name></italic><bold>G</bold> Leaf <bold>H</bold> Flower <bold>I</bold> Fruit. A from <italic>de Wilde &amp; de Wilde-Duyfjes 2703</italic> (K) <bold>B, C</bold> from <italic>Talbot &amp; Talbot 3267</italic> (BM) <bold>D</bold> from <italic>Chapman 3755</italic> (K) <bold>E</bold> from <italic>Thomas et al. 7400</italic> (MO) <bold>F</bold> from <italic>Thomas 3204</italic> (MO) <bold>G, H</bold> from <italic>Dinklage 1840</italic> (A) <bold>I</bold> from <italic>Baldwin 10805</italic> (K).</p></caption><graphic xmlns:xlink="http://www.w3.org/1999/xlink" xlink:href="phytokeys-97-001_article-20975__-g039.jpg" position="float" orientation="portrait" xlink:type="simple" id="oo_199124.jpg"><uri content-type="original_file" xlink:type="simple">https://binary.pensoft.net/fig/199124</uri></graphic></fig></tp:treatment-sec><tp:treatment-sec sec-type="phenology" id="SECID0E2UPM"><title>Phenology.</title><p>Specimens with flowers have been collected in February, April, and May, and with fruits from August to December.</p></tp:treatment-sec><tp:treatment-sec sec-type="distribution" id="SECID0EAVPM"><title>Distribution</title><p>(Fig. <xref ref-type="fig" rid="F34">34</xref>). Collected only along the coast of Liberia, in swamps near sea level.</p></tp:treatment-sec><tp:treatment-sec sec-type="material" id="SECID0EKVPM"><title>Additional specimens examined.</title><p><bold>LIBERIA.</bold> Buchanan, 23 Sep 1971 (fr), <italic>Adam 26092</italic> (MO); Grand Cape Mount Co., Mecca, 24 Dec 1947 (fr), <italic>Baldwin 10805</italic> (K); in fruticetis et ad margines silvarum prope Monrovia et alibi, 20 m, 17 May 1906, <italic>Dinklage 1760</italic> bis (B-100153125); Grand Bassa, <italic>Dinklage 1840</italic> (A, WU), Grand Bassa, s. d. (st), <italic>Dinklage 1858</italic> (A); Grand Bassa, 30 Apr 1898 (fl), <italic>Dinklage 1873</italic> (BM, G, P—3 sheets); Grand Bassa, 1 May 1898 (fl), <italic>Dinklage either s. n. or 1898</italic>—might be 1858 (K); 5 mi N of Bomi Hills, 18 Nov 1970 (fr), <italic>Jansen 2255</italic> (WAG); SW Monrovia, 13 Aug 1909 (fr), <italic>Massey 49/27</italic> (NY); Monserrado, Firestone Plantation, division 18, ca. <named-content xmlns:xlink="http://www.w3.org/1999/xlink" content-type="dwc:verbatimCoordinates" xlink:type="simple"><named-content content-type="geo-json" specific-use="{&#34;type&#34;:&#34;Point&#34;,&#34;coordinates&#34;:[-10.316667,6.400000]}" id="NCID0EHWPM" xlink:type="simple">6°24'N, 10°19'W</named-content></named-content>, 11 Feb 1970 (fl), <italic>Stoop-v. d. Kasteele, F. S. C. 140</italic> (WAG); without definite locality, s. d. (fr), <italic>Straub 290</italic> (US).</p><p><italic><tp:taxon-name><tp:taxon-name-part taxon-name-part-type="genus" reg="Xylopia">Xylopia</tp:taxon-name-part><tp:taxon-name-part taxon-name-part-type="species" reg="dinklagei">dinklagei</tp:taxon-name-part></tp:taxon-name></italic> is a shrub or low climber of swampy habitats, with a fine twig pubescence made up exclusively of appressed hairs 0.1–0.3 mm long. The leaf base is often rounded or less often broadly cuneate, and the indument on the abaxial surface of the leaf is not readily visible but is dense, fine, and appressed. The outer petals are only 10.5–13 mm long. The monocarps have a single row of seeds oriented obliquely to the long axis of the monocarp, and the monocarps themselves are usually distinctly torulose, with a thin pericarp, only ca. 0.4 mm thick. The stipe of the monocarp is 6–8 mm long and 2–3 mm thick, and the seeds are oblong to elliptic in cross section. <italic><tp:taxon-name><tp:taxon-name-part taxon-name-part-type="genus" reg="Xylopia">Xylopia</tp:taxon-name-part><tp:taxon-name-part taxon-name-part-type="species" reg="dinklagei">dinklagei</tp:taxon-name-part></tp:taxon-name></italic> is superficially similar to <italic><tp:taxon-name><tp:taxon-name-part taxon-name-part-type="genus" reg="Xylopia">X.</tp:taxon-name-part><tp:taxon-name-part taxon-name-part-type="species" reg="acutiflora">acutiflora</tp:taxon-name-part></tp:taxon-name></italic> and the species overlap slightly in distribution. <italic><tp:taxon-name><tp:taxon-name-part taxon-name-part-type="genus" reg="Xylopia">Xylopia</tp:taxon-name-part><tp:taxon-name-part taxon-name-part-type="species" reg="acutiflora">acutiflora</tp:taxon-name-part></tp:taxon-name></italic>, however, is an upland forest tree reaching at least 15 m in height, with coarser twig pubescence including erect hairs over 1 mm long. Its leaves are cuneate to broadly cuneate at the base, with sparser but longer hairs abaxially. The outer petals are 19.6–37 mm long. The monocarps have two rows of seeds oriented perpendicular to the long axis of the monocarp, and the monocarps are oblong and at most weakly torulose, with a fibrous pericarp ca. 1 mm thick. The stipe of the monocarp is proportionally shorter and thicker than in <italic><tp:taxon-name><tp:taxon-name-part taxon-name-part-type="genus" reg="Xylopia">X.</tp:taxon-name-part><tp:taxon-name-part taxon-name-part-type="species" reg="dinklagei">dinklagei</tp:taxon-name-part></tp:taxon-name></italic>, 3–7 mm long and 2.9–4.5 mm thick, and the seeds are wedge-shaped in cross-section.</p><p>As in a related climbing species, <italic><tp:taxon-name><tp:taxon-name-part taxon-name-part-type="genus" reg="Xylopia">Xylopia</tp:taxon-name-part><tp:taxon-name-part taxon-name-part-type="species" reg="piratae">piratae</tp:taxon-name-part></tp:taxon-name></italic>, the ultimate branches on specimens of <italic><tp:taxon-name><tp:taxon-name-part taxon-name-part-type="genus" reg="Xylopia">X.</tp:taxon-name-part><tp:taxon-name-part taxon-name-part-type="species" reg="dinklagei">dinklagei</tp:taxon-name-part></tp:taxon-name></italic> are often short (4–7 nodes with ca. 1–3 cm long internodes) and emerge at right angles, with the bases thickened just above where they join the supporting branch.</p><p>Engler and Diels based the name <italic><tp:taxon-name><tp:taxon-name-part taxon-name-part-type="genus" reg="Xylopia">Xylopia</tp:taxon-name-part><tp:taxon-name-part taxon-name-part-type="species" reg="dinklagei">dinklagei</tp:taxon-name-part></tp:taxon-name></italic> on two Dinklage collections, n. 1760 and n. 1858. The sheets of <italic>Dinklage 1760</italic> at B, however, bear different information. One of them, B-100153125, was collected in 1906 from a different locality and therefore cannot be type material. Of the remaining sheets, the two with flower buds <!--PageBreak-->(B-100153126 and B-100153127) have labels with the type locality printed on them, but no date information. The collection with mature fruits (B-100249554) is dated 18 October 1896 and is chosen as lectotype. Of the second syntype, <italic>Dinklage 1858</italic>, only a sheet at A has been seen; this specimen was identified as <italic><tp:taxon-name><tp:taxon-name-part taxon-name-part-type="genus" reg="Xylopia">X.</tp:taxon-name-part><tp:taxon-name-part taxon-name-part-type="species" reg="oxypetala">oxypetala</tp:taxon-name-part></tp:taxon-name></italic> by <xref ref-type="bibr" rid="B50">Engler and Diels (1901)</xref> but it is more similar to the specimens separated here as <italic><tp:taxon-name><tp:taxon-name-part taxon-name-part-type="genus" reg="Xylopia">X.</tp:taxon-name-part><tp:taxon-name-part taxon-name-part-type="species" reg="dinklagei">dinklagei</tp:taxon-name-part></tp:taxon-name></italic>.</p></tp:treatment-sec><tp:treatment-sec><!--Section generated to contain objects referenced in tp:taxon-treatment.--><fig id="F34" position="float" orientation="portrait"><object-id xmlns:xlink="http://www.w3.org/1999/xlink" content-type="doi" xlink:type="simple">10.3897/phytokeys.97.20975.figure34</object-id><object-id xmlns:xlink="http://www.w3.org/1999/xlink" content-type="zenodo_dep_id" xlink:type="simple">1239337</object-id><object-id xmlns:xlink="http://www.w3.org/1999/xlink" content-type="arpha" xlink:type="simple">55E7B25F-12D4-558B-8FF2-4067C6F21E82</object-id><label>Figure 34.</label><caption><p>Distributions of <italic><tp:taxon-name><tp:taxon-name-part taxon-name-part-type="genus" reg="Xylopia">Xylopia</tp:taxon-name-part><tp:taxon-name-part taxon-name-part-type="species" reg="acutiflora">acutiflora</tp:taxon-name-part></tp:taxon-name></italic>, <italic><tp:taxon-name><tp:taxon-name-part taxon-name-part-type="genus" reg="Xylopia">X.</tp:taxon-name-part><tp:taxon-name-part taxon-name-part-type="species" reg="dinklagei">dinklagei</tp:taxon-name-part></tp:taxon-name></italic>, <italic><tp:taxon-name><tp:taxon-name-part taxon-name-part-type="genus" reg="Xylopia">X.</tp:taxon-name-part><tp:taxon-name-part taxon-name-part-type="species" reg="monticola">monticola</tp:taxon-name-part></tp:taxon-name></italic>, <italic><tp:taxon-name><tp:taxon-name-part taxon-name-part-type="genus" reg="Xylopia">X.</tp:taxon-name-part><tp:taxon-name-part taxon-name-part-type="species" reg="piratae">piratae</tp:taxon-name-part></tp:taxon-name></italic>, <italic><tp:taxon-name><tp:taxon-name-part taxon-name-part-type="genus" reg="Xylopia">X.</tp:taxon-name-part><tp:taxon-name-part taxon-name-part-type="species" reg="thomsonii">thomsonii</tp:taxon-name-part></tp:taxon-name></italic>, and <italic><tp:taxon-name><tp:taxon-name-part taxon-name-part-type="genus" reg="Xylopia">X.</tp:taxon-name-part><tp:taxon-name-part taxon-name-part-type="species" reg="unguiculata">unguiculata</tp:taxon-name-part></tp:taxon-name></italic>. Bolder lines represent country borders, fainter lines lakes and major rivers.</p></caption><graphic xmlns:xlink="http://www.w3.org/1999/xlink" xlink:href="phytokeys-97-001_article-20975__-g034.jpg" position="float" orientation="portrait" xlink:type="simple" id="oo_199119.jpg"><uri content-type="original_file" xlink:type="simple">https://binary.pensoft.net/fig/199119</uri></graphic></fig></tp:treatment-sec><ref-list><ref id="B50"><mixed-citation xmlns:xlink="http://www.w3.org/1999/xlink" xlink:type="simple"><person-group><name name-style="western"><surname>Engler</surname><given-names>A</given-names></name><name name-style="western"><surname>Diels</surname><given-names>L</given-names></name></person-group> (<year>1901</year>) <source>VI. <tp:taxon-name><tp:taxon-name-part taxon-name-part-type="family">Anonaceae</tp:taxon-name-part></tp:taxon-name>. In: Engler A (Ed.) Monographieen Afrikanischer Pflanzen-Familien und Gattungen.</source><publisher-name>Wilhelm Engelmann</publisher-name>, <publisher-loc>Leipzig</publisher-loc>, <size units="page">96 pp</size>. [pl. 1–30]</mixed-citation></ref></ref-list></tp:taxon-treatment>
