# Supplementary material for: A revision of Xylopia L. (Annonaceae): the species of Tropical Africa
Source: PhytoKeys. 2018 Apr 24;97:1–252. doi: 10.3897/phytokeys.97.20975 (PMC10865103; doi:10.3897/phytokeys.97.20975)
Supplement: XML Treatment for Xylopia hypolampra [file phytokeys.97.20975-treatment37.xml]

<!DOCTYPE tp:taxon-treatment
  PUBLIC "-//TaxonX//DTD Taxonomic Treatment Publishing DTD v0 20100105//EN" "tax-treatment-NSO.dtd">
<tp:taxon-treatment xmlns:tp="http://www.plazi.org/taxpub"><tp:treatment-meta><kwd-group><label>Taxon classification</label><kwd>
              <named-content content-type="kingdom">Plantae</named-content>
            </kwd><kwd>
              <named-content content-type="order">Magnoliales</named-content>
            </kwd><kwd>
              <named-content content-type="family">Annonaceae</named-content>
            </kwd></kwd-group><mixed-citation publication-type="journal"><person-group><name><surname>Johnson</surname><given-names>David M.</given-names></name><name><surname>Murray</surname><given-names>Nancy A.</given-names></name></person-group><article-title>A revision of <italic><tp:taxon-name><tp:taxon-name-part taxon-name-part-type="genus" reg="Xylopia">Xylopia</tp:taxon-name-part></tp:taxon-name></italic> L. (<tp:taxon-name><tp:taxon-name-part taxon-name-part-type="genus" reg="Annonaceae">Annonaceae</tp:taxon-name-part></tp:taxon-name>): the species of Tropical Africa</article-title><source>PhytoKeys</source><day>24</day><month>04</month><year>2018</year><volume>97</volume><fpage>1</fpage><lpage>252</lpage><pub-id pub-id-type="doi">10.3897/phytokeys.97.20975</pub-id></mixed-citation></tp:treatment-meta><tp:nomenclature><label>31.</label><tp:taxon-name>
            <object-id xmlns:xlink="http://www.w3.org/1999/xlink" content-type="arpha" xlink:type="simple">B4C86B1F-9B7F-5C08-A905-39A299C14E2B</object-id>
            <tp:taxon-name-part taxon-name-part-type="genus" reg="Xylopia">Xylopia</tp:taxon-name-part>
            <tp:taxon-name-part taxon-name-part-type="species" reg="hypolampra">hypolampra</tp:taxon-name-part>
          </tp:taxon-name><tp:taxon-authority>Mildbraed, Notizbl. Königl. Bot. Gart. Berlin, Append. 27: 18. [11 Oct] 1913.</tp:taxon-authority><xref ref-type="fig" rid="F4">Figs 4G</xref><xref ref-type="fig" rid="F42">, 42E–F</xref><tp:nomenclature-citation-list><tp:nomenclature-citation><tp:taxon-name>
                <tp:taxon-name-part taxon-name-part-type="genus" reg="Xylopia">Xylopia</tp:taxon-name-part>
                <tp:taxon-name-part taxon-name-part-type="species" reg="brieyi">brieyi</tp:taxon-name-part>
              </tp:taxon-name><comment>De Wildeman, Bull. Jard. Bot. État 4: 385. 1914. Type. DEMOCRATIC REPUBLIC OF THE CONGO [“Belgian Congo”]. Kongo Central Province, Ganda-Sundi, 8 Oct 1911, <italic>J. de Briey 108</italic> (lectotype, here designated: BR! [0000008824844]; isotypes: BR! [0000008824790, 0000008824806, 0000008824813, 0000008824837], US! [1270066]). </comment></tp:nomenclature-citation></tp:nomenclature-citation-list></tp:nomenclature><tp:treatment-sec sec-type="material" id="SECID0E2RAO"><title>Type.</title><p>CAMEROON. East Region, zwischen Station Lomie, Bidjum und dem Dscha-Posten, 600–700 m, 13 May 1911, <italic>J. Mildbraed 5183</italic> (holotype: B!; isotype: HBG! [502479]).</p></tp:treatment-sec><tp:treatment-sec sec-type="description" id="SECID0EDSAO"><title>Description.</title><p><bold><italic>Tree</italic></bold> up to 43 m tall, d.b.h. up to 80 cm, bole round, rising to small open crown of horizontal branches; bark brown-gray, smooth, very finely cracked in all directions. <bold><italic>Twigs</italic></bold> brown, eventually grayish black, tomentellous, the hairs 0.2–0.4 mm long, eventually glabrate; no nodes seen with two axillary branches. <bold><italic>Leaf</italic></bold> with larger blades 5.7–7.5 cm long, 1.4–1.9 cm wide, subcoriaceous, concolorous, lanceolate, apex attenuate or rarely acuminate, the acumen ca. 12 mm long, and minutely retuse or obtuse, base obliquely cuneate, rarely rounded or somewhat angular, glabrous except for the pubescent midrib adaxially, densely golden- or silvery-sericeous abaxially; midrib plane adaxially, raised abaxially, secondary veins indistinctly brochidodromous, 10–18 per side, diverging at 50–70° from the midrib, these and higher-order veins indistinct adaxially, obscured by indument abaxially; petiole 4–5.5 mm long, semi-terete, pubescent. <bold><italic>Inflorescences</italic></bold> axillary, 1–3-flowered, pubescent; peduncle absent; pedicels superposed in leaf axil, 2.2–3.8 mm long, 1.0–1.3 mm thick; bracts 3–4, evenly spaced and somewhat imbricate, persistent, 1.8–2.3 mm long, ovate to broadly ovate, apex obtuse to rounded; buds linear, often falciform, apex acute, sometimes uncinate. <bold><italic>Sepals</italic></bold> slightly spreading at anthesis, 1/3-connate, 2.1–3.2 mm long, 2–2.5 mm wide, coriaceous, broadly triangular, apex acute, pubescent abaxially. <bold><italic>Petals</italic></bold> pale green to yellow <italic>in vivo</italic>; outer petals slightly spreading at anthesis, 25–28.7 mm long, 2.5–2.6 mm wide at base, 1.0–1.1 mm wide at midpoint, coriaceous, filiform, apex obtuse and slightly incurved, densely puberulent except for glabrous basal concavity adaxially, sericeous except for a glabrous patch at base abaxially; inner petals more or less erect at anthesis, 16–31 mm long, 1.9–2.5 mm wide at base, 0.6–1.0 mm wide at midpoint, coriaceous, filiform, apex acute, base with undifferentiated margin, longitudinally ridged and puberulent on both surfaces. <bold><italic>Stamens</italic></bold> ca. 100; fertile stamens 1.0–1.5 mm long, narrowly oblong, apex of connective purplish red <italic>in vivo</italic>, ca. 0.2 mm long, shieldlike, overhanging anther thecae, minutely papillate, anthers 7–8-locellate, filament 0.4–0.6 mm long; outer staminodes 1.3–1.7 mm long, oblong, apex obtuse to truncate; inner staminodes ca. 1.1 mm long, oblong, apex rounded to truncate; staminal cone 1.3–1.7 mm in diameter, 0.6–0.7 mm high, completely concealing the ovaries, rim laciniate. <bold><italic>Carpels</italic></bold> 7–12; ovaries 0.7–0.8 mm long, oblong, pubescent, stigmas connivent or sometimes free at the very tips, 1.6–2.5 mm long, filiform, with a tuft of hairs at the apices. <bold><italic>Torus</italic></bold> flat, slightly concave under the ovaries, 1.5–2.2 mm in diameter. <bold><italic>Fruit</italic></bold> of up to 8 glabrate monocarps borne on a pedicel 2.5–6 mm long, 3–4.8 mm thick, with the bracts persistent, glabrate; torus 4.5–12 mm in diameter, 3.5–7.5 mm high, depressed-globose. <bold><italic>Monocarps</italic></bold> with a greenish brown exterior flecked with pale brown lenticels, sometimes tinged with cinnamon or red, and pink-red endocarp <italic>in vivo</italic>, 2.6–4.1 cm long, 1.1–2.2 cm wide, 1.5–2.1 cm thick, obovoid to oblong or ellipsoid, rarely globose, not torulose, apex rounded, sessile and rounded to truncate at base, often marked by longitudinal ridges but somewhat sunken between them so that the cross-section is bluntly angled, densely lenticellate; pericarp 0.5–1.4 mm thick, fibrous, woody. <bold><italic>Seeds</italic></bold> up to 10 per monocarp, in two rows, lying perpendicular to long axis, 7.1–10.6 mm long, 6.3–7.9 mm wide, 4.2–5.7 mm thick, elliptic, ovate, oblong or nearly circular, wedge-shaped to semicircular in cross section, truncate at micropylar end but micropylar scar bent to the side, rounded at chalazal end, light reddish brown, smooth, dull, raphe/antiraphe not evident, micropylar scar 1.3–4 mm long, 1.4–2 mm wide, ovate to circular; sarcotesta greenish white <italic>in vivo</italic>; aril absent.</p><fig id="F42" position="float" orientation="portrait"><object-id xmlns:xlink="http://www.w3.org/1999/xlink" content-type="doi" xlink:type="simple">10.3897/phytokeys.97.20975.figure42</object-id><object-id xmlns:xlink="http://www.w3.org/1999/xlink" content-type="zenodo_dep_id" xlink:type="simple">1239355</object-id><object-id xmlns:xlink="http://www.w3.org/1999/xlink" content-type="arpha" xlink:type="simple">E6FCC610-CD6D-52CA-8BC7-BFC27D954021</object-id><label>Figure 42.</label><caption><p><italic><tp:taxon-name><tp:taxon-name-part taxon-name-part-type="genus" reg="Xylopia">Xylopia</tp:taxon-name-part><tp:taxon-name-part taxon-name-part-type="species" reg="pynaertii">pynaertii</tp:taxon-name-part></tp:taxon-name></italic>, <italic><tp:taxon-name><tp:taxon-name-part taxon-name-part-type="genus" reg="Xylopia">X.</tp:taxon-name-part><tp:taxon-name-part taxon-name-part-type="species" reg="mildbraedii">mildbraedii</tp:taxon-name-part></tp:taxon-name></italic>, and <italic><tp:taxon-name><tp:taxon-name-part taxon-name-part-type="genus" reg="Xylopia">X.</tp:taxon-name-part><tp:taxon-name-part taxon-name-part-type="species" reg="hypolampra">hypolampra</tp:taxon-name-part></tp:taxon-name></italic>. <bold>A, B</bold><italic><tp:taxon-name><tp:taxon-name-part taxon-name-part-type="genus" reg="Xylopia">X.</tp:taxon-name-part><tp:taxon-name-part taxon-name-part-type="species" reg="pynaertii">pynaertii</tp:taxon-name-part></tp:taxon-name></italic><bold>A</bold> Habit <bold>B</bold> Fruit <bold>C, D</bold><italic><tp:taxon-name><tp:taxon-name-part taxon-name-part-type="genus" reg="Xylopia">X.</tp:taxon-name-part><tp:taxon-name-part taxon-name-part-type="species" reg="mildbraedii">mildbraedii</tp:taxon-name-part></tp:taxon-name></italic><bold>C</bold> Fruit <bold>D</bold> Habit <bold>E, F</bold><italic><tp:taxon-name><tp:taxon-name-part taxon-name-part-type="genus" reg="Xylopia">X.</tp:taxon-name-part><tp:taxon-name-part taxon-name-part-type="species" reg="hypolampra">hypolampra</tp:taxon-name-part></tp:taxon-name></italic><bold>E</bold> Habit <bold>F</bold> Fruit. <bold>A</bold> from <italic>McPherson 13825</italic> (MO) <bold>B</bold> from <italic>Letouzey 12317</italic> (P) <bold>C</bold> from <italic>Breteler et al. 12632</italic> (WAG) <bold>D</bold> from <italic>Reitsma &amp; Reitsma 2816</italic> (NY) <bold>E</bold> from <italic>Le Testu 2023</italic> (F) <bold>F</bold> from <italic>Le Testu 8094</italic> (BM).</p></caption><graphic xmlns:xlink="http://www.w3.org/1999/xlink" xlink:href="phytokeys-97-001_article-20975__-g042.jpg" position="float" orientation="portrait" xlink:type="simple" id="oo_199127.jpg"><uri content-type="original_file" xlink:type="simple">https://binary.pensoft.net/fig/199127</uri></graphic></fig></tp:treatment-sec><tp:treatment-sec sec-type="phenology" id="SECID0EUXAO"><title>Phenology.</title><p>Collections with flowers have been obtained from November to June, and those with fruits in all months of the year except September; in Lopé National Park, Gabon, a peak of flowering was observed in October and November, followed by production of fruits from June to August (E. Bush and K. Abernethy, personal communication).</p></tp:treatment-sec><tp:treatment-sec sec-type="distribution" id="SECID0EZXAO"><title>Distribution</title><p>(Fig. <xref ref-type="fig" rid="F43">43</xref>). Occurs from central Cameroon east to southwestern Central African Republic and south to the Cabinda Province of Angola and southwestern <!--PageBreak-->Democratic Republic of the Congo, where it grows in evergreen or semi-deciduous forest, sometimes along forest edges, and in gallery forest, at elevations of 400–900 m. In the northern Republic of the Congo, seedlings are reported as growing on roadsides (<ext-link xmlns:xlink="http://www.w3.org/1999/xlink" xlink:type="simple" ext-link-type="uri" xlink:href="http://congotrees.rbge.org.uk">congotrees.rbge.org.uk</ext-link>: Royal Botanic Garden Edinburgh); the report is probably reliable, although we have seen no <italic><tp:taxon-name><tp:taxon-name-part taxon-name-part-type="genus" reg="Xylopia">X.</tp:taxon-name-part><tp:taxon-name-part taxon-name-part-type="species" reg="hypolampra">hypolampra</tp:taxon-name-part></tp:taxon-name></italic> specimens from the Republic of the Congo.</p></tp:treatment-sec><tp:treatment-sec sec-type="Local names" id="SECID0EVYAO"><title>Local names.</title><p>Abiès (Bulu, <italic>de Wilde 7963</italic>), canzi (Bayaka, <italic>LeTestu 1749</italic>), ekui (reported as timber trade name, <abbrev xmlns:xlink="http://www.w3.org/1999/xlink" xlink:title="International Tropical Timber Organisation" id="ABBRID0E6YAO" xlink:type="simple">ITTO</abbrev>), lucanga (<italic>Murta 43</italic>), lukanga ivembuka (lukanga jaune) (<italic>Sargos 141</italic>), molo-nzange (Lissongo, <italic>Tisserant 1246</italic>, <italic>1385</italic>), ndong-eli np (+ Fang, <italic>Wilks WIL 1040</italic>), nyanghogha (Mitsogo, <italic>Wilks WIL 1040</italic>), odjobi (<italic>Foury 101</italic>), sangi (Babindjere, <italic>Harris &amp; Fay 222</italic>).</p><fig id="F43" position="float" orientation="portrait"><object-id xmlns:xlink="http://www.w3.org/1999/xlink" content-type="doi" xlink:type="simple">10.3897/phytokeys.97.20975.figure43</object-id><object-id xmlns:xlink="http://www.w3.org/1999/xlink" content-type="zenodo_dep_id" xlink:type="simple">1239359</object-id><object-id xmlns:xlink="http://www.w3.org/1999/xlink" content-type="arpha" xlink:type="simple">F20B83B7-B73A-57E9-92E2-61643B9DC414</object-id><label>Figure 43.</label><caption><p>Distributions of <italic><tp:taxon-name><tp:taxon-name-part taxon-name-part-type="genus" reg="Xylopia">Xylopia</tp:taxon-name-part><tp:taxon-name-part taxon-name-part-type="species" reg="villosa">villosa</tp:taxon-name-part></tp:taxon-name></italic>, <italic><tp:taxon-name><tp:taxon-name-part taxon-name-part-type="genus" reg="Xylopia">X.</tp:taxon-name-part><tp:taxon-name-part taxon-name-part-type="species" reg="letestui">letestui</tp:taxon-name-part></tp:taxon-name></italic>, and <italic><tp:taxon-name><tp:taxon-name-part taxon-name-part-type="genus" reg="Xylopia">X.</tp:taxon-name-part><tp:taxon-name-part taxon-name-part-type="species" reg="hypolampra">hypolampra</tp:taxon-name-part></tp:taxon-name></italic>. Bolder lines represent country borders, fainter lines lakes and major rivers.</p></caption><graphic xmlns:xlink="http://www.w3.org/1999/xlink" xlink:href="phytokeys-97-001_article-20975__-g043.jpg" position="float" orientation="portrait" xlink:type="simple" id="oo_199128.jpg"><uri content-type="original_file" xlink:type="simple">https://binary.pensoft.net/fig/199128</uri></graphic></fig></tp:treatment-sec><tp:treatment-sec sec-type="material" id="SECID0EB2AO"><title>Additional specimens examined.</title><p><bold>CAMEROON.</bold> Bitya near River Ja, s. d. (fl), <italic>Bates 1757</italic> (K); South Province, Department Ocean, Mvie, about 11 km (along a straight line) ENE of village Mvie, 12 km N of Akom II by road, <named-content xmlns:xlink="http://www.w3.org/1999/xlink" content-type="dwc:verbatimCoordinates" xlink:type="simple"><named-content content-type="geo-json" specific-use="{&#34;type&#34;:&#34;Point&#34;,&#34;coordinates&#34;:[10.650000,2.916667]}" id="NCID0EO2AO" xlink:type="simple">2°55'N, 10°39'E</named-content></named-content>, 400 m, 28 Jan 1998 (fl), <italic>van der Burgt &amp; Laan 364</italic> (K, MO, WAG); Central Division, Gazette: Ndanan 1, near Mefou town, <named-content xmlns:xlink="http://www.w3.org/1999/xlink" content-type="dwc:verbatimCoordinates" xlink:type="simple"><named-content content-type="geo-json" specific-use="{&#34;type&#34;:&#34;Point&#34;,&#34;coordinates&#34;:[11.582222,3.624722]}" id="NCID0EY2AO" xlink:type="simple">3°37'29"N, 11°34'56"E</named-content></named-content>, alt. 710 m, 8 Mar 2004 (fr), <italic>Cheek 11487</italic> (K); without definite locality, 1935 (fl), <italic>Foury 101</italic> (OWU, P); a 30 km au NE de Bange (km 75 route Yokadouma-Moloundou), 25 May 1963 (fr), <italic>Letouzey 5139</italic> (P); Bipindi–Ebolowa, Aug or Dec 1913, <italic>Mildbraed 7618</italic> (B, K); Dengdeng, Sommer 1914 (buds), <italic>Mildbraed 8827</italic> (BM, K—4 sheets); 16 km on the road from Ebolowa to Minkok, <named-content xmlns:xlink="http://www.w3.org/1999/xlink" content-type="dwc:verbatimCoordinates" xlink:type="simple"><named-content content-type="geo-json" specific-use="{&#34;type&#34;:&#34;Point&#34;,&#34;coordinates&#34;:[11.283333,2.966667]}" id="NCID0EK3AO" xlink:type="simple">2°58'N, 11°17'E</named-content></named-content>, 670 m, 6 Feb 1975 (fl), <italic>de Wilde 7963</italic> (B, BR, K, M, NY, P, U, WAG). <bold>CENTRAL AFRICAN REPUBLIC</bold>. Sangha Economique Prefecture, Ndakan, gorilla study area, <named-content xmlns:xlink="http://www.w3.org/1999/xlink" content-type="dwc:verbatimCoordinates" xlink:type="simple"><named-content content-type="geo-json" specific-use="{&#34;type&#34;:&#34;Point&#34;,&#34;coordinates&#34;:[16.150000,2.350000]}" id="NCID0EW3AO" xlink:type="simple">02°21'N, 16°09'E</named-content></named-content>, 350 m, 13 Feb 1988 (fr only), <italic>Harris &amp; Fay 222</italic> (MO); Sangha Economique Prefecture, Ndakan, gorilla study area, <named-content xmlns:xlink="http://www.w3.org/1999/xlink" content-type="dwc:verbatimCoordinates" xlink:type="simple"><named-content content-type="geo-json" specific-use="{&#34;type&#34;:&#34;Point&#34;,&#34;coordinates&#34;:[16.150000,2.350000]}" id="NCID0EA4AO" xlink:type="simple">02°21'N, 16°09'E</named-content></named-content>, 350 m, 27 Feb 1988 (fr), <italic>Harris &amp; Fay 266</italic> (MO); <!--PageBreak-->Sangha Economique Prefecture, Ndakan, gorilla study area, <named-content xmlns:xlink="http://www.w3.org/1999/xlink" content-type="dwc:verbatimCoordinates" xlink:type="simple"><named-content content-type="geo-json" specific-use="{&#34;type&#34;:&#34;Point&#34;,&#34;coordinates&#34;:[16.150000,2.350000]}" id="NCID0EM4AO" xlink:type="simple">02°21'N, 16°09'E</named-content></named-content>, 350 m, 21 Mar 1988 (fr), <italic>Harris &amp; Fay 319</italic> (MO); Boukoko, 20 Nov 1948 (fl), <italic>Tisserant 1246</italic> (K, P); 23 Feb 1949 (fr), <italic>Tisserant 1385</italic> [fruit of <italic>Tisserant 1246</italic>] (P). <bold>GABON.</bold> Ngounié: St. Martin – Munungu, July 1939 (fl, fr), <italic>Walker s. n.</italic> or <italic>3454</italic> (BM, K, MO, P); 6 km SSE du village Bilengui, <named-content xmlns:xlink="http://www.w3.org/1999/xlink" content-type="dwc:verbatimCoordinates" xlink:type="simple"><named-content content-type="geo-json" specific-use="{&#34;type&#34;:&#34;Point&#34;,&#34;coordinates&#34;:[11.433333,-2.016667]}" id="NCID0EC5AO" xlink:type="simple">2°01'S, 11°26'E</named-content></named-content>, 5 Feb 1985 (buds), <italic>Wilks WIL 1040</italic> (WAG).—Nyanga: Mayombe Bayaka, région du Nyanga, Inganga, 20 May 1914 (fl), <italic>Le Testu 1749</italic> (BM, K, MO, P); Tchibanga, 21 Feb 1919 (fl), <italic>Le Testu 2023</italic> (BM, F, MO–-2 sheets, P).—Ogooué-Ivindo: forêt des Abeilles, 40 km SSW of confluence of Ogooué-Ivindo, <named-content xmlns:xlink="http://www.w3.org/1999/xlink" content-type="dwc:verbatimCoordinates" xlink:type="simple"><named-content content-type="geo-json" specific-use="{&#34;type&#34;:&#34;Point&#34;,&#34;coordinates&#34;:[12.033333,-0.500000]}" id="NCID0EQ5AO" xlink:type="simple">00°30'S, 12°02'E</named-content></named-content>, 5 Aug 1993 (fl, fr), <italic>Dibata 1171</italic> (K—2 sheets); Bélinga, Mines de Fer, 700–900 m, 4 Jun 1966 (fr), <italic>Hallé 3736</italic> (P); Réserve de la Lopé, au sud d’Ayem, chantier SOFORGA, <named-content xmlns:xlink="http://www.w3.org/1999/xlink" content-type="dwc:verbatimCoordinates" xlink:type="simple"><named-content content-type="geo-json" specific-use="{&#34;type&#34;:&#34;Point&#34;,&#34;coordinates&#34;:[11.500000,-0.416667]}" id="NCID0E35AO" xlink:type="simple">0°25'S, 11°30'E</named-content></named-content>, 13 Mar 1989 (st), <italic>McPherson 13763</italic> (F, MO, NY); ca. 25 km ENE of Booué, <named-content xmlns:xlink="http://www.w3.org/1999/xlink" content-type="dwc:verbatimCoordinates" xlink:type="simple"><named-content content-type="geo-json" specific-use="{&#34;type&#34;:&#34;Point&#34;,&#34;coordinates&#34;:[12.100000,-0.033333]}" id="NCID0EG6AO" xlink:type="simple">0°02'S, 12°06'E</named-content></named-content>, 18 May 1987 (fr), <italic>Reitsma et al.</italic> (MO, NY, RSA); Reserve de Lopé-Okanda, west-central region of tourist zone, top of “Point of View” hill, <named-content xmlns:xlink="http://www.w3.org/1999/xlink" content-type="dwc:verbatimCoordinates" xlink:type="simple"><named-content content-type="geo-json" specific-use="{&#34;type&#34;:&#34;Point&#34;,&#34;coordinates&#34;:[11.580000,-0.179722]}" id="NCID0EQ6AO" xlink:type="simple">00°10'47"S, 11°34'48"E</named-content></named-content>, 363 m, 3 Nov 2000 (fr), <italic>Stone et al. 3171</italic> (MO); MPAM/Lopé River, Lopé Reserve, <named-content xmlns:xlink="http://www.w3.org/1999/xlink" content-type="dwc:verbatimCoordinates" xlink:type="simple"><named-content content-type="geo-json" specific-use="{&#34;type&#34;:&#34;Point&#34;,&#34;coordinates&#34;:[11.666667,-0.250000]}" id="NCID0E16AO" xlink:type="simple">0°15'S, 11°40'E</named-content></named-content>, 16 May 1991 (fl), <italic>White LJTW 0483</italic> (MO); road Mékambo to Makokou, 4 km W of Mbela-Baya, <named-content xmlns:xlink="http://www.w3.org/1999/xlink" content-type="dwc:verbatimCoordinates" xlink:type="simple"><named-content content-type="geo-json" specific-use="{&#34;type&#34;:&#34;Point&#34;,&#34;coordinates&#34;:[13.866667,0.975000]}" id="NCID0EEABO" xlink:type="simple">0°58.5'N, 13°52'E</named-content></named-content>, 500 m, 31 Dec 2000 (fl, fr), <italic>Wieringa et al. 3748</italic> (WAG).—Ogooué-Lolo: About 30 km E of Lastoursville, <named-content xmlns:xlink="http://www.w3.org/1999/xlink" content-type="dwc:verbatimCoordinates" xlink:type="simple"><named-content content-type="geo-json" specific-use="{&#34;type&#34;:&#34;Point&#34;,&#34;coordinates&#34;:[13.000000,-0.666667]}" id="NCID0EOABO" xlink:type="simple">0°40'S, 13°00'E</named-content></named-content>, 19 Nov 1991 (fl, fr), <italic>Breteler &amp; Jongkind 10590</italic> (MO, WAG); about 20–40 km NNE of Koumémayong, <named-content xmlns:xlink="http://www.w3.org/1999/xlink" content-type="dwc:verbatimCoordinates" xlink:type="simple"><named-content content-type="geo-json" specific-use="{&#34;type&#34;:&#34;Point&#34;,&#34;coordinates&#34;:[11.916667,0.250000]}" id="NCID0EYABO" xlink:type="simple">0°15'N, 11°55'E</named-content></named-content>, 13 Apr 1988 (fl, fr), <italic>Breteler et al. 8669</italic> (WAG); Makande surroundings, about 65 km SSW of Booué, ca. <named-content xmlns:xlink="http://www.w3.org/1999/xlink" content-type="dwc:verbatimCoordinates" xlink:type="simple"><named-content content-type="geo-json" specific-use="{&#34;type&#34;:&#34;Point&#34;,&#34;coordinates&#34;:[11.916667,-0.683333]}" id="NCID0ECBBO" xlink:type="simple">0°41'S, 11°55'E</named-content></named-content>, 21 Jan 1999 (fr), <italic>Breteler et al. 14716</italic> (WAG); région de Lastoursville, 1929–1931 (fl), <italic>Le Testu 8094</italic> (BM, BR, K—2 sheets, NY, P, US); km 16 E-most road on chantier 19 branching off 21 km from Lastoursville direction Koula-Moutu, <named-content xmlns:xlink="http://www.w3.org/1999/xlink" content-type="dwc:verbatimCoordinates" xlink:type="simple"><named-content content-type="geo-json" specific-use="{&#34;type&#34;:&#34;Point&#34;,&#34;coordinates&#34;:[12.583333,-0.933333]}" id="NCID0EOBBO" xlink:type="simple">0°56'S, 12°35'E</named-content></named-content>, 23 Nov 1988 (fr), <italic>van der Maesen 5790</italic> (MO, WAG).—Woleu-Ntem: without definite locality, May (fr), <italic>Louis et al. 3419</italic> (MO).—Province unknown: Kouilou infr., <italic>Sargos 141</italic> (P). <bold>DEMOCRATIC REPUBLIC OF THE CONGO.</bold> Kongo Central: Luki, 10 Dec 1947 (fl), <italic>Donis 1617</italic> (K); INEAC, Luki, Mayumbe Prov. Kinshasa, Terr. Lukula, 27 Mar 1959 (st), <italic>Mahieu 292</italic> (WAG), 27 Marh 1959 (fl, fr) <italic>Mahieu 293</italic> (WAG); Luki, vallée de la Minkudu à flanc de esteau, 27 Jun 1927 (fl, fr), <italic>Toussaint 2395</italic> (K, MO, P, US, WAG); Leopoldville Prov., Boma Territory, Luki, 7 Mar 1955 (fr), <italic>Wagemans 956</italic> (K). <bold>ANGOLA.</bold> Mayombe, Oct–Nov 1921 (st), <italic>Dawe 267</italic> (K); Buco Zau, 28 Jul 1916 (fr), <italic>Gossweiler 6532</italic> (BM); Mayumbe, Buco Zau, Dec 1916 (fr), <italic>Gossweiler 7225</italic> (BM); Cabinda-Chiaca, na Estrada para Buco Zau, 15 Mar 1959 (fl), <italic>Murta 43</italic> (BM).</p><p><italic><tp:taxon-name><tp:taxon-name-part taxon-name-part-type="genus" reg="Xylopia">Xylopia</tp:taxon-name-part><tp:taxon-name-part taxon-name-part-type="species" reg="hypolampra">hypolampra</tp:taxon-name-part></tp:taxon-name></italic>, with its distinctive narrow coriaceous abaxially sericeous leaves, is readily separable from other African <italic><tp:taxon-name><tp:taxon-name-part taxon-name-part-type="genus" reg="Xylopia">Xylopia</tp:taxon-name-part></tp:taxon-name></italic> species. The pedicels are always short, such that the flowers and fruits appear sessile in the leaf axils. The outer surface of the monocarps at maturity is brown and strongly marked with lenticels, and typically splits into three segments instead of the usual two. The monocarps are often longitudinally ridged and bluntly angled when dry.</p><p><italic><tp:taxon-name><tp:taxon-name-part taxon-name-part-type="genus" reg="Xylopia">Xylopia</tp:taxon-name-part><tp:taxon-name-part taxon-name-part-type="species" reg="hypolampra">hypolampra</tp:taxon-name-part></tp:taxon-name></italic> becomes a slender small-crowned canopy tree in forests across its distribution and appears to be locally common. Associates mentioned by collectors <!--PageBreak-->include “<tp:taxon-name><tp:taxon-name-part taxon-name-part-type="family">Sterculiaceae</tp:taxon-name-part></tp:taxon-name>” (two separate collections from Cameroon and Central African Republic), <italic><tp:taxon-name><tp:taxon-name-part taxon-name-part-type="genus" reg="Megaphrynium">Megaphrynium</tp:taxon-name-part><tp:taxon-name-part taxon-name-part-type="species" reg="macrostachyum">macrostachyum</tp:taxon-name-part></tp:taxon-name></italic>, <italic><tp:taxon-name><tp:taxon-name-part taxon-name-part-type="genus" reg="Piptadeniastrum">Piptadeniastrum</tp:taxon-name-part><tp:taxon-name-part taxon-name-part-type="species" reg="africanum">africanum</tp:taxon-name-part></tp:taxon-name></italic>, and species of <italic><tp:taxon-name><tp:taxon-name-part taxon-name-part-type="genus" reg="Albizia">Albizia</tp:taxon-name-part></tp:taxon-name></italic>, <italic><tp:taxon-name><tp:taxon-name-part taxon-name-part-type="genus" reg="Celtis">Celtis</tp:taxon-name-part></tp:taxon-name></italic>, and <italic><tp:taxon-name><tp:taxon-name-part taxon-name-part-type="genus" reg="Entadophragma">Entadophragma</tp:taxon-name-part></tp:taxon-name></italic>. A photograph of flowers (<italic>Couvreur 568</italic> from Bélinga, Gabon, Nov 2013), shows a small beetle visiting the flower, but the species could not be determined, nor is it known whether the insect was behaving as a pollinator. Hornbills and, perhaps less frequently, monkeys (ex <italic>Harris &amp; Fay 266</italic>) feed on the fruits and seeds; at the Dja Preseerve site in Cameroon, hornbills were particularly effective in extending the seed shadow for individual trees (<xref ref-type="bibr" rid="B73">Holbrook and Smith 2000</xref>).</p><p><xref ref-type="bibr" rid="B77">Hutchinson (1923)</xref> observed the similarity of the leaves of <italic><tp:taxon-name><tp:taxon-name-part taxon-name-part-type="genus" reg="Xylopia">Xylopia</tp:taxon-name-part><tp:taxon-name-part taxon-name-part-type="species" reg="hypolampra">hypolampra</tp:taxon-name-part></tp:taxon-name></italic> to those of a number of Neotropical species of the genus such as <italic><tp:taxon-name><tp:taxon-name-part taxon-name-part-type="genus" reg="Xylopia">X.</tp:taxon-name-part><tp:taxon-name-part taxon-name-part-type="species" reg="sericea">sericea</tp:taxon-name-part></tp:taxon-name></italic> and <italic><tp:taxon-name><tp:taxon-name-part taxon-name-part-type="genus" reg="Xylopia">X.</tp:taxon-name-part><tp:taxon-name-part taxon-name-part-type="species" reg="discreta">discreta</tp:taxon-name-part></tp:taxon-name></italic>, implying a phylogenetic connection between South American and African species, but recent phylogenetic work has shown that <italic><tp:taxon-name><tp:taxon-name-part taxon-name-part-type="genus" reg="Xylopia">Xylopia</tp:taxon-name-part><tp:taxon-name-part taxon-name-part-type="species" reg="hypolampra">hypolampra</tp:taxon-name-part></tp:taxon-name></italic> is not closely related to any tropical American species (<xref ref-type="bibr" rid="B159">Stull et al. 2017</xref>).</p><p>The original German description of <italic><tp:taxon-name><tp:taxon-name-part taxon-name-part-type="genus" reg="Xylopia">Xylopia</tp:taxon-name-part><tp:taxon-name-part taxon-name-part-type="species" reg="hypolampra">hypolampra</tp:taxon-name-part></tp:taxon-name></italic> given by Mildbraed in 1913 makes no mention of a type specimen. A Latin description and citation of a type specimen were provided by Mildbraed and Diels (Bot. Jahrb. Syst. 53: 445, 1915), but in the meantime (1914) the name <italic><tp:taxon-name><tp:taxon-name-part taxon-name-part-type="genus" reg="Xylopia">Xylopia</tp:taxon-name-part><tp:taxon-name-part taxon-name-part-type="species" reg="brieyi">brieyi</tp:taxon-name-part></tp:taxon-name></italic>, a taxonomic synonym for <italic><tp:taxon-name><tp:taxon-name-part taxon-name-part-type="genus" reg="Xylopia">X.</tp:taxon-name-part><tp:taxon-name-part taxon-name-part-type="species" reg="hypolampra">hypolampra</tp:taxon-name-part></tp:taxon-name></italic>, was published by De Wildeman. All of these dates precede the requirement for a Latin diagnosis (ICN 2012, Article 39.1) and for citation of a type (ICN 2012, Article 40.1) so the 1913 description constitutes valid publication and the name <italic><tp:taxon-name><tp:taxon-name-part taxon-name-part-type="genus" reg="Xylopia">X.</tp:taxon-name-part><tp:taxon-name-part taxon-name-part-type="species" reg="hypolampra">hypolampra</tp:taxon-name-part></tp:taxon-name></italic> with Mildbraed as the sole author is accepted. The holotype for <italic><tp:taxon-name><tp:taxon-name-part taxon-name-part-type="genus" reg="Xylopia">Xylopia</tp:taxon-name-part><tp:taxon-name-part taxon-name-part-type="species" reg="hypolampra">hypolampra</tp:taxon-name-part></tp:taxon-name></italic> is extant at B and thus the lectotypification provided by <xref ref-type="bibr" rid="B109">Le Thomas (1969)</xref> of a duplicate at HBG was unnecessary.</p></tp:treatment-sec><tp:treatment-sec><!--Section generated to contain objects referenced in tp:taxon-treatment.--><fig id="F4" position="float" orientation="portrait"><object-id xmlns:xlink="http://www.w3.org/1999/xlink" content-type="doi" xlink:type="simple">10.3897/phytokeys.97.20975.figure4</object-id><object-id xmlns:xlink="http://www.w3.org/1999/xlink" content-type="zenodo_dep_id" xlink:type="simple">1239349</object-id><object-id xmlns:xlink="http://www.w3.org/1999/xlink" content-type="arpha" xlink:type="simple">6BF4025A-910B-56C4-8D82-ABCE98F5AA35</object-id><label>Figure 4.</label><caption><p>Fruits and seeds of representative <italic><tp:taxon-name><tp:taxon-name-part taxon-name-part-type="genus" reg="Xylopia">Xylopia</tp:taxon-name-part></tp:taxon-name></italic> species. <bold>A</bold><italic><tp:taxon-name><tp:taxon-name-part taxon-name-part-type="genus" reg="Xylopia">Xylopia</tp:taxon-name-part><tp:taxon-name-part taxon-name-part-type="species" reg="staudtii">staudtii</tp:taxon-name-part></tp:taxon-name></italic> from Democratic Republic of the Congo <bold>B</bold><italic><tp:taxon-name><tp:taxon-name-part taxon-name-part-type="genus" reg="Xylopia">Xylopia</tp:taxon-name-part><tp:taxon-name-part taxon-name-part-type="species" reg="aethiopica">aethiopica</tp:taxon-name-part></tp:taxon-name></italic> from Republic of the Congo <bold>C</bold><italic><tp:taxon-name><tp:taxon-name-part taxon-name-part-type="genus" reg="Xylopia">Xylopia</tp:taxon-name-part><tp:taxon-name-part taxon-name-part-type="species" reg="quintasii">quintasii</tp:taxon-name-part></tp:taxon-name></italic> from Cameroon <bold>D</bold><italic><tp:taxon-name><tp:taxon-name-part taxon-name-part-type="genus" reg="Xylopia">Xylopia</tp:taxon-name-part><tp:taxon-name-part taxon-name-part-type="species" reg="tenuipetala">tenuipetala</tp:taxon-name-part></tp:taxon-name></italic> from Mozambique <bold>E</bold><italic><tp:taxon-name><tp:taxon-name-part taxon-name-part-type="genus" reg="Xylopia">Xylopia</tp:taxon-name-part><tp:taxon-name-part taxon-name-part-type="species" reg="collina">collina</tp:taxon-name-part></tp:taxon-name></italic> from Mozambique <bold>F</bold><italic><tp:taxon-name><tp:taxon-name-part taxon-name-part-type="genus" reg="Xylopia">Xylopia</tp:taxon-name-part><tp:taxon-name-part taxon-name-part-type="species" reg="gracilipes">gracilipes</tp:taxon-name-part></tp:taxon-name></italic> from Mozambique <bold>G</bold><italic><tp:taxon-name><tp:taxon-name-part taxon-name-part-type="genus" reg="Xylopia">Xylopia</tp:taxon-name-part><tp:taxon-name-part taxon-name-part-type="species" reg="hypolampra">hypolampra</tp:taxon-name-part></tp:taxon-name></italic> from Gabon <bold>H</bold><italic><tp:taxon-name><tp:taxon-name-part taxon-name-part-type="genus" reg="Xylopia">Xylopia</tp:taxon-name-part><tp:taxon-name-part taxon-name-part-type="species" reg="tanganyikensis">tanganyikensis</tp:taxon-name-part></tp:taxon-name></italic> from Tanzania. <bold>A</bold> by Quentin Luke <bold>B</bold> by David Harris <bold>C, G</bold> by Thomas L. P. Couvreur <bold>D</bold> by Jonathan Timberlake <bold>E, F</bold> by Mervyn Lötter <bold>H</bold> by Noriko Itoh. <bold>C</bold> reproduced with permission of Thomas L. P. Couvreur and of the American Society of Plant Taxonomists <bold>D</bold> reproduced with the permission of Jonathan Timberlake and of the Board of Trustees, Royal Botanic Gardens Kew.</p></caption><graphic xmlns:xlink="http://www.w3.org/1999/xlink" xlink:href="phytokeys-97-001_article-20975__-g004.jpg" position="float" orientation="portrait" xlink:type="simple" id="oo_199089.jpg"><uri content-type="original_file" xlink:type="simple">https://binary.pensoft.net/fig/199089</uri></graphic></fig></tp:treatment-sec><ref-list><ref id="B73"><mixed-citation xmlns:xlink="http://www.w3.org/1999/xlink" xlink:type="simple"><person-group><name name-style="western"><surname>Holbrook</surname><given-names>KM</given-names></name><name name-style="western"><surname>Smith</surname><given-names>TB</given-names></name></person-group> (<year>2000</year>) <article-title>Seed dispersal and movement patterns in two species of <italic><tp:taxon-name><tp:taxon-name-part taxon-name-part-type="genus">Ceratogymna</tp:taxon-name-part></tp:taxon-name></italic> hornbills in a West African tropical lowland forest.</article-title><source>Oecologia</source><volume>125</volume>: <fpage>249</fpage>–<lpage>257</lpage>. <ext-link xlink:type="simple" ext-link-type="doi" xlink:href="10.1007/s004420000445">https://doi.org/10.1007/s004420000445</ext-link></mixed-citation></ref><ref id="B77"><mixed-citation xmlns:xlink="http://www.w3.org/1999/xlink" xlink:type="simple"><person-group><name name-style="western"><surname>Hutchinson</surname><given-names>J</given-names></name></person-group> (<year>1923</year>) <article-title>Contributions toward a phylogenetic classification of flowering plants. II. The genera of <tp:taxon-name><tp:taxon-name-part taxon-name-part-type="genus">Annonaceae</tp:taxon-name-part></tp:taxon-name>.</article-title><source>Kew Bulletin of Miscellaneous Information</source><volume>1923</volume>: <fpage>241</fpage>–<lpage>261</lpage>. <ext-link xlink:type="simple" ext-link-type="doi" xlink:href="10.2307/4120580">https://doi.org/10.2307/4120580</ext-link></mixed-citation></ref><ref id="B159"><mixed-citation xmlns:xlink="http://www.w3.org/1999/xlink" xlink:type="simple"><person-group><name name-style="western"><surname>Stull</surname><given-names>GW</given-names></name><name name-style="western"><surname>Johnson</surname><given-names>DM</given-names></name><name name-style="western"><surname>Murray</surname><given-names>NA</given-names></name><name name-style="western"><surname>Couvreur</surname><given-names>TLP</given-names></name><name name-style="western"><surname>Reeger</surname><given-names>JE</given-names></name><name name-style="western"><surname>Roy</surname><given-names>CM</given-names></name></person-group> (<year>2017</year>) <article-title>Plastid and seed morphology data support a revised infrageneric classification and an African origin of the pantropical genus <italic><tp:taxon-name><tp:taxon-name-part taxon-name-part-type="genus">Xylopia</tp:taxon-name-part></tp:taxon-name></italic> (<tp:taxon-name><tp:taxon-name-part taxon-name-part-type="genus">Annonaceae</tp:taxon-name-part></tp:taxon-name>).</article-title><source>Systematic Botany</source><volume>42</volume>(<issue>2</issue>): <fpage>211</fpage>–<lpage>225</lpage>. <ext-link xlink:type="simple" ext-link-type="doi" xlink:href="10.1600/036364417X695484">https://doi.org/10.1600/036364417X695484</ext-link></mixed-citation></ref><ref id="B109"><mixed-citation xmlns:xlink="http://www.w3.org/1999/xlink" xlink:type="simple"><person-group><name name-style="western"><surname>Le Thomas</surname><given-names>A</given-names></name></person-group> (<year>1969</year>) <article-title>16: Annonacées.</article-title> In: <person-group><name name-style="western"><surname>Aubréville</surname><given-names>A</given-names></name></person-group> (<role>Ed.</role>) <issue-title>Flore du Gabon.</issue-title><source>Muséum National d’Histoire Naturelle, Paris</source>, <fpage>1</fpage>–<lpage>371</lpage>.</mixed-citation></ref></ref-list></tp:taxon-treatment>
