# Supplementary material for: A revision of Xylopia L. (Annonaceae): the species of Tropical Africa
Source: PhytoKeys. 2018 Apr 24;97:1–252. doi: 10.3897/phytokeys.97.20975 (PMC10865103; doi:10.3897/phytokeys.97.20975)
Supplement: XML Treatment for Xylopia longipetala [file phytokeys.97.20975-treatment40.xml]

<!DOCTYPE tp:taxon-treatment
  PUBLIC "-//TaxonX//DTD Taxonomic Treatment Publishing DTD v0 20100105//EN" "tax-treatment-NSO.dtd">
<tp:taxon-treatment xmlns:tp="http://www.plazi.org/taxpub"><tp:treatment-meta><kwd-group><label>Taxon classification</label><kwd>
              <named-content content-type="kingdom">Plantae</named-content>
            </kwd><kwd>
              <named-content content-type="order">Magnoliales</named-content>
            </kwd><kwd>
              <named-content content-type="family">Annonaceae</named-content>
            </kwd></kwd-group><mixed-citation publication-type="journal"><person-group><name><surname>Johnson</surname><given-names>David M.</given-names></name><name><surname>Murray</surname><given-names>Nancy A.</given-names></name></person-group><article-title>A revision of <italic><tp:taxon-name><tp:taxon-name-part taxon-name-part-type="genus" reg="Xylopia">Xylopia</tp:taxon-name-part></tp:taxon-name></italic> L. (<tp:taxon-name><tp:taxon-name-part taxon-name-part-type="genus" reg="Annonaceae">Annonaceae</tp:taxon-name-part></tp:taxon-name>): the species of Tropical Africa</article-title><source>PhytoKeys</source><day>24</day><month>04</month><year>2018</year><volume>97</volume><fpage>1</fpage><lpage>252</lpage><pub-id pub-id-type="doi">10.3897/phytokeys.97.20975</pub-id></mixed-citation></tp:treatment-meta><tp:nomenclature><label>34.</label><tp:taxon-name>
            <object-id xmlns:xlink="http://www.w3.org/1999/xlink" content-type="arpha" xlink:type="simple">0155D4C0-7E7D-50EF-B559-CC3E4AF10074</object-id>
            <tp:taxon-name-part taxon-name-part-type="genus" reg="Xylopia">Xylopia</tp:taxon-name-part>
            <tp:taxon-name-part taxon-name-part-type="species" reg="longipetala">longipetala</tp:taxon-name-part>
          </tp:taxon-name><tp:taxon-authority>De Wildeman &amp; T. Durand, Ann. Mus. Congo, Sér. 2, Bot. 1(1): 4. 1899.</tp:taxon-authority><xref ref-type="fig" rid="F3">Figs 3E</xref><xref ref-type="fig" rid="F27">, 27A–F</xref><xref ref-type="fig" rid="F28">, 28B</xref><tp:nomenclature-citation-list><tp:nomenclature-citation><tp:taxon-name>
                <tp:taxon-name-part taxon-name-part-type="genus" reg="Uvaria">Uvaria</tp:taxon-name-part>
                <tp:taxon-name-part taxon-name-part-type="species" reg="parviflora">parviflora</tp:taxon-name-part>
              </tp:taxon-name><comment>A. Richard in Guillemin, Perrottet, &amp; A. Richard, Fl. Senegamb. tent., part 1, 9 + t. 3, fig. 1. 1831.</comment></tp:nomenclature-citation><tp:nomenclature-citation><tp:taxon-name>
                <tp:taxon-name-part taxon-name-part-type="genus" reg="Coelocline">Coelocline</tp:taxon-name-part>
              </tp:taxon-name><comment>? <tp:taxon-name><tp:taxon-name-part taxon-name-part-type="genus" reg="Xylopia"/><tp:taxon-name-part taxon-name-part-type="species" reg="parviflora">parviflora</tp:taxon-name-part></tp:taxon-name> (A. Richard) A. de Candolle, Mém. Soc. Phys. Genève 5: 209. 1832. </comment></tp:nomenclature-citation><tp:nomenclature-citation><tp:taxon-name>
                <tp:taxon-name-part taxon-name-part-type="genus" reg="Unona">Unona</tp:taxon-name-part>
                <tp:taxon-name-part taxon-name-part-type="species" reg="parviflora">parviflora</tp:taxon-name-part>
              </tp:taxon-name><comment>(A. Richard) Steudel, Nomencl. Bot., ed. 2, 2: 730. 1841.</comment></tp:nomenclature-citation><tp:nomenclature-citation><tp:taxon-name>
                <tp:taxon-name-part taxon-name-part-type="genus" reg="Xylopia">Xylopia</tp:taxon-name-part>
                <tp:taxon-name-part taxon-name-part-type="species" reg="parviflora">parviflora</tp:taxon-name-part>
              </tp:taxon-name><comment>(A. Richard) Bentham, Trans. Linn. Soc. 23: 479. 1862, non <tp:taxon-name><tp:taxon-name-part taxon-name-part-type="genus" reg="Xylopia">X.</tp:taxon-name-part><tp:taxon-name-part taxon-name-part-type="species" reg="parviflora">parviflora</tp:taxon-name-part></tp:taxon-name> Spruce, 1861.</comment></tp:nomenclature-citation><tp:nomenclature-citation><tp:taxon-name>
                <tp:taxon-name-part taxon-name-part-type="genus" reg="Xylopicrum">Xylopicrum</tp:taxon-name-part>
                <tp:taxon-name-part taxon-name-part-type="species" reg="parviflorum">parviflorum</tp:taxon-name-part>
              </tp:taxon-name><comment>(A. Richard) Kuntze, Revis. gen. pl. 1: 8. 1891.</comment></tp:nomenclature-citation><tp:nomenclature-citation><tp:taxon-name>
                <tp:taxon-name-part taxon-name-part-type="genus" reg="Xylopia">Xylopia</tp:taxon-name-part>
                <tp:taxon-name-part taxon-name-part-type="species" reg="vallotii">vallotii</tp:taxon-name-part>
              </tp:taxon-name><comment>Chipp ex Hutchinson &amp; Dalziel, Fl. W. Trop. Afr. 1(1): 53. Mar 1927, nom. nov. Type. SENEGAL. Ziguinchor Region [?], “crescit ad oram sylvarum et in locis siccis riparum Casamanciae prope Maloum,” 3 or 4 Apr 1829, <italic>G. G.-S. Perrottet s. n.</italic> (lectotype, here designated: P! [00169145]; isotypes: B! [10 0273361, probable], BM! [000511054], G! [00190717], P! [00169144, plus 4 additional sheets lacking bar codes]). </comment></tp:nomenclature-citation></tp:nomenclature-citation-list></tp:nomenclature><tp:treatment-sec sec-type="material" id="SECID0EJICO"><title>Type.</title><p>DEMOCRATIC REPUBLIC OF THE CONGO [“Belgian Congo”]. Équateur Province, Rég. III, Makanza [“Bangala”], May 1896, <italic>A. Dewèvre 876</italic> (holotype: BR!; isotypes: BR! [0000008825360, 0000008825377]).</p></tp:treatment-sec><tp:treatment-sec sec-type="description" id="SECID0ERICO"><title>Description.</title><p><bold><italic>Shrub or small tree</italic></bold> up to 15 m tall, d.b.h. up to 40 cm, bole cylindrical, sometimes fluted toward the base, crown branched profusely; bark dark gray to dark brown, occasionally whitish gray or yellowish, smooth. <bold><italic>Twigs</italic></bold> initially dark gray to brown, soon light gray, sparsely erect-pubescent, the hairs 0.1–0.5 mm long, soon glabrate; nodes frequently with two axillary branches. <bold><italic>Leaf</italic></bold> with larger blades 4.2–8.8 cm long, 1.7–3.7 cm wide, subcoriaceous to chartaceous, slightly discolorous, elliptic to oblong, lanceolate, lanceolate-ovate, or ovate-oblong, apex obtuse to acuminate, the acumen 4–8 mm long, base rounded and short-decurrent on petiole, glabrous or with a few hairs along lower midrib adaxially, sparsely appressed-pubescent, rarely with only hairs along midrib, abaxially; midrib slightly raised or plane adaxially, raised abaxially, secondary veins indistinctly and weakly brochidodromous, 9–14 per side, diverging at 45–70° from the midrib, these and higher-order veins slightly raised on both surfaces; petiole 2.5–6 mm long, shallowly canaliculate, pubescent to glabrate. <bold><italic>Inflorescences</italic></bold> axillary, 1–4-flowered, sparsely pubescent to glabrate; peduncle 1 per axil, 1–1.5 mm long, or absent; pedicels 2 per peduncle, 6.2–12 mm long, 0.6–0.9 mm thick; bracts 2–3, all attached at or proximal to the pedicel midpoint, persistent, 1.1–1.8 mm long, ovate to semicircular, apex rounded or emarginate; buds linear, apex acute, occasionally somewhat falcate, base bulbous. <bold><italic>Sepals</italic></bold> usually reflexed at anthesis, 1/6–1/3-connate, 2.1–2.8 mm long, 1.8–2.4 mm wide, chartaceous, triangular, apex acute, pubescent abaxially. <bold><italic>Petals</italic></bold> pale green to greenish yellow and bright pink, red, or purple at base <italic>in vivo</italic>; outer petals bent outward at the base but with the tips curved inward at anthesis, 16–62 mm long, 2.7–5 mm wide at base, 0.9–1.8 mm wide at midpoint, chartaceous to membranous, linear, lax and ribbonlike, apex obtuse, sparsely tomentose, becoming glabrous in basal concavity adaxially, densely tomentose abaxially; inner petals sharply bent outward at the base but with the tips curved inward at anthesis, 19–48 mm long, 3.1–5.2 mm wide at base, 0.4–0.8 mm wide at midpoint, chartaceous to membranous, linear-subulate, lax and ribbonlike, apex acute to obtuse, base with undifferentiated margin but slightly auriculate, somewhat thickened at the <!--PageBreak-->widest point adaxially, glabrous or with a few scattered hairs, except for the densely pubescent, almost setose, concavity, adaxially, pubescent, densely so at the base, abaxially. <bold><italic>Stamens</italic></bold> 80–100; fertile stamens 1.1–1.5 mm long, narrowly oblong, apex of connective red <italic>in vivo</italic>, 0.1–0.3 mm long, depressed globose to shieldlike, overhanging anther thecae, minutely papillate, anthers 9–11-locellate, filament 0.3–0.4 mm long; outer staminodes 1.3–1.6 mm long, clavate, apex truncate to emarginate; inner staminodes 0.8–1.1 mm long, oblong to broadly clavate, apex truncate; staminal cone 0.9–1.4 mm in diameter, 1.0–1.3 mm high, partially concealing the ovaries, rim laciniate. <bold><italic>Carpels</italic></bold> 5–7; ovaries 1.2–1.4 mm long, narrowly oblong, tomentose, stigmas white <italic>in vivo</italic>, loosely connivent but with apices separated, 3.8–7 mm long, linear, sometimes somewhat falcate, glabrous or with a tuft of hairs at the apex. <bold><italic>Torus</italic></bold> flat, 1.2–2.3 mm in diameter. <bold><italic>Fruit</italic></bold> of up to 6 glabrate monocarps borne on a pedicel 10–17 mm long, 2–3.2 mm thick, glabrate or with a few hairs; torus 6.5–11 mm in diameter, 4–8 mm high, depressed-globose. <bold><italic>Monocarps</italic></bold> with green exterior, sometimes purple to red tinged, and bright red endocarp <italic>in vivo</italic>, 3.0–4.4 cm long, 1.1–1.9 cm wide, 1.1–1.3 cm thick, irregularly oblong, often weakly torulose, apex obtuse to rounded, sometimes with a short beak up to 2 mm long, base sessile or contracted into a stipe 1–5 mm long, 2.5–8 mm thick, longitudinally marked with 3–4 strong ridges, wrinkled, verrucose; pericarp 0.1–0.3 mm thick. <bold><italic>Seeds</italic></bold> 7–12 per monocarp, in two rows, lying perpendicular to long axis, 10.3–12.4 mm long, 6.0–8.6 mm wide, 5.0–6.9 mm thick, ellipsoid to ellipsoid-pyriform, narrowed toward micropyle into a cylindrical neck 1–2 mm long and 3.1–3.8 mm wide, ovate in cross-section, truncate at micropylar end, rounded at chalazal end, brown, smooth, dull, raphe/antiraphe not or only faintly evident, micropylar scar 1.8–2.5 mm long, 1.5–2 mm wide, obovate to roughly circular; sarcotesta white to green <italic>in vivo</italic>; aril absent.</p></tp:treatment-sec><tp:treatment-sec sec-type="phenology" id="SECID0EJKCO"><title>Phenology.</title><p>Specimens with flowers have been collected from all months of the year, but in slightly higher numbers from November to January. Specimens with fruits have been collected from all months of the year except February and March, with the greatest number from June.</p></tp:treatment-sec><tp:treatment-sec sec-type="distribution" id="SECID0EOKCO"><title>Distribution</title><p>(Fig. <xref ref-type="fig" rid="F45">45</xref>). <italic><tp:taxon-name><tp:taxon-name-part taxon-name-part-type="genus" reg="Xylopia">Xylopia</tp:taxon-name-part><tp:taxon-name-part taxon-name-part-type="species" reg="longipetala">longipetala</tp:taxon-name-part></tp:taxon-name></italic> is a species of inundated riparian forest, sometimes on sandy soils, distributed from Senegal to southern Chad and south to northwestern Angola and northeastern Democratic Republic of the Congo, at elevations of 30–700 m. It does not extend beyond the Congo River basin in the northeastern part of its distribution.</p></tp:treatment-sec><tp:treatment-sec sec-type="Local names" id="SECID0EDLCO"><title>Local names.</title><p><xref ref-type="bibr" rid="B109">Le Thomas (1969)</xref> lists only “ogana” as a common name for the species, a name applied to other species of <italic><tp:taxon-name><tp:taxon-name-part taxon-name-part-type="genus" reg="Xylopia">Xylopia</tp:taxon-name-part></tp:taxon-name></italic> in Gabon as well; no other local names have been reported.</p><fig id="F45" position="float" orientation="portrait"><object-id xmlns:xlink="http://www.w3.org/1999/xlink" content-type="doi" xlink:type="simple">10.3897/phytokeys.97.20975.figure45</object-id><object-id xmlns:xlink="http://www.w3.org/1999/xlink" content-type="zenodo_dep_id" xlink:type="simple">1239363</object-id><object-id xmlns:xlink="http://www.w3.org/1999/xlink" content-type="arpha" xlink:type="simple">6174032B-7931-5A37-BE3A-BB7B747A3798</object-id><label>Figure 45.</label><caption><p>Distributions of <italic><tp:taxon-name><tp:taxon-name-part taxon-name-part-type="genus" reg="Xylopia">Xylopia</tp:taxon-name-part><tp:taxon-name-part taxon-name-part-type="species" reg="longipetala">longipetala</tp:taxon-name-part></tp:taxon-name></italic> and <italic><tp:taxon-name><tp:taxon-name-part taxon-name-part-type="genus" reg="Xylopia">X.</tp:taxon-name-part><tp:taxon-name-part taxon-name-part-type="species" reg="katangensis">katangensis</tp:taxon-name-part></tp:taxon-name></italic>. Bolder lines represent country borders, fainter lines lakes and major rivers.</p></caption><graphic xmlns:xlink="http://www.w3.org/1999/xlink" xlink:href="phytokeys-97-001_article-20975__-g045.jpg" position="float" orientation="portrait" xlink:type="simple" id="oo_199130.jpg"><uri content-type="original_file" xlink:type="simple">https://binary.pensoft.net/fig/199130</uri></graphic></fig></tp:treatment-sec><tp:treatment-sec sec-type="Representative specimens" id="SECID0EXMCO"><title>Representative specimens.</title><p><bold>SENEGAL.</bold> Tambacounda, Miokolo-koba, 12 Jun 1958 (fr), <italic>Adam 14340</italic> (MO, P); Tambacounda, Mieriko, 3 Dec 1959 (fl), <italic>Adam 17332</italic> (MO); Oussouye, Kabrousse, 8 Oct 1961 (fr), <italic>Adam 18369</italic> (MO); Ziguirihor, Elinkine, 8 Oct 1961 (fl), <italic>Adam 26904</italic> MO); Niokolo-Koba, Apr 1951 (fr), <italic>Berhaut 1476</italic> (P); Ouassadou, 1 Jan 1954 (fl), <italic>Berhaut 4295</italic> (P), 4304 (P); d’Oussouye, 6 Aug 1983 (fr), <italic>Berhaut 6314</italic> (BR, M, P); Cabrousse, 22 Feb 1964 (bud), <italic>Berhaut 7086</italic><!--PageBreak-->(M, P); forêt classe de Mahon, close to Kolda town, along the Casamance River, 50 m, <named-content xmlns:xlink="http://www.w3.org/1999/xlink" content-type="dwc:verbatimCoordinates" xlink:type="simple"><named-content content-type="geo-json" specific-use="{&#34;type&#34;:&#34;Point&#34;,&#34;coordinates&#34;:[-14.833333,12.866667]}" id="NCID0EUNCO" xlink:type="simple">12°52'N, 14°50'W</named-content></named-content>, 5 Jul 1990 (fr), <italic>Lawesson &amp; Goudiaby 7079</italic> (AAU, MO); prope Maloume Cap Rouge, May 1826 (fr), <italic>Leprieur s. n.</italic> (P); Tambacounda Region, Parc National du Niokolo Koba, Passage Koba, <named-content xmlns:xlink="http://www.w3.org/1999/xlink" content-type="dwc:verbatimCoordinates" xlink:type="simple"><named-content content-type="geo-json" specific-use="{&#34;type&#34;:&#34;Point&#34;,&#34;coordinates&#34;:[-13.166667,13.050000]}" id="NCID0EAOCO" xlink:type="simple">13°03'N, 13°10'W</named-content></named-content>, 30 m, 17 Dec 1993 (fl), <italic>Madsen et al. 2970</italic> (AAU). <bold>GUINEA BISSAU.</bold> Bafatá, Chitole, Cusselinta, 10 Dec 1952 (fl), <italic>Explorações Botânicas 3171</italic> (BR, K); Boé, entre Contabane e Guilege, 9 Jun 1953 (fr), <italic>Explorações Botânicas</italic> 3206 (WAG). <bold>GUINEA.</bold> Bassin de la Gambie, Youkounkoun, Jan 1952 (fl), <italic>Berhaut 2145</italic> (P); Carcle de Bokè entre Songolon et Falaba, Region gresense, 18 Apr 1926 (fr), <italic>Chillou s. n.</italic> (P); env. de Conakry, Jun 1913 (fl), <italic>Morran s. n.</italic> [herb. Ch. d’Alleizette] (L). <bold>SIERRA LEONE.</bold> Kabala, M’Loma, Kruto, 6 Feb 1966 (fl), <italic>Adam 23587</italic> (MO); Njala, 13 Feb 1928 (fl), <italic>Deighton 1081</italic> (BM—2 sheets; K); Njala, 29 May 1935 (yg fr), <italic>Deighton 2997</italic> (K); near Taiama, 26 Apr 1940 (fr), <italic>Deighton 3958</italic> (K); Moa River at Koteimahun, (fl), <italic>Lane-Poole 347</italic> (K); near Kambia, Scarcies, 5 Jan 1892 (fr), <italic>Scott-Elliot 4733</italic> (BM); Moa bridge towards Zimmi, Nongowa Chiefdom, 10 Dec 1965 (fl), <italic>Samai 278</italic> (K); near Port Lokko, Karena District, Apr 1892 (fr), <italic>Scott-Elliot 5730</italic> (K); Laminaiya, 350’, 28 Apr 1914 (yg fr), <italic>Thomas 144</italic> (K). <bold>LIBERIA.</bold> Central Province, Gbarnga District, Yila, St. John River, 19 Aug 1947 (fr), <italic>Baldwin 9131</italic> (K, MO, US); Western Province, Boporo District, Ba, on Mano River, near Boundary with Grand Cape Mount County, 18 Dec 1947 (fl), <italic>Baldwin 10714</italic> (K, MO, US); Tapeta-Chien road, bank of Cestos river, Nimba side, 13 Jan 1967 (fl), <italic>Bos 2754</italic> (K, WAG); Piahtah [“Peáhtah,” <named-content xmlns:xlink="http://www.w3.org/1999/xlink" content-type="dwc:verbatimCoordinates" xlink:type="simple"><named-content content-type="geo-json" specific-use="{&#34;type&#34;:&#34;Point&#34;,&#34;coordinates&#34;:[-9.800000,7.200000]}" id="NCID0EUPCO" xlink:type="simple">7°12'N, 09°48'W</named-content></named-content>], 5 Oct 1926 (fr), <italic>Linder 910</italic> (A, K, P), 17 Oct 1926 (fl, fr), <!--PageBreak--><italic>Linder 1115</italic> (A, K—2 sheets); road Bomi Hills to Lofa River, 11 Dec 1965 (fl), <italic>van Meer 250</italic> (MO, WAG). <bold>BURKINA FASO.</bold> Dédougou: Bondoukuy, <named-content xmlns:xlink="http://www.w3.org/1999/xlink" content-type="dwc:verbatimCoordinates" xlink:type="simple"><named-content content-type="geo-json" specific-use="{&#34;type&#34;:&#34;Point&#34;,&#34;coordinates&#34;:[-3.954444,11.995000]}" id="NCID0EFQCO" xlink:type="simple">11°59'42"N, 3°57'16"W</named-content></named-content>, 268 m, 23 Nov 2009 (fl, fr), <italic>Sanou BUR-766</italic> (K). <bold>IVORY COAST.</bold> Comonbêlo no. 2, Comivé Adikokoi, 10 Jan 1952 (fl), <italic>Aubréville 667</italic> (A, B, K, P); Comonbelo, Touba, 23 Apr 1932 (fr), <italic>Aubréville 1245</italic> (P); Kouofi, Lalérabah, May 1932 (st), Aubréville 1422 (P); La Lerabah, (fl), <italic>Aubréville 2201</italic> (P); Ferké, (fl), <italic>Aubréville 2622</italic> (P); R. Sassandra au N de Guessabo, 31 Jan 1969 (fl), <italic>Bamps 2006</italic> (BR, P); Parc Komoé, Galerie Iringou, 8 Jun 1977 (st), <italic>César 553</italic> (P); bassin de la moyen Sassandra Soubré (bord de la Sassandra), 18 Jun 1907 (fr), <italic>Chevalier 19113</italic> (P); 30 km NE of Bouna, <named-content xmlns:xlink="http://www.w3.org/1999/xlink" content-type="dwc:verbatimCoordinates" xlink:type="simple"><named-content content-type="geo-json" specific-use="{&#34;type&#34;:&#34;Point&#34;,&#34;coordinates&#34;:[-2.950000,9.350000]}" id="NCID0E6QCO" xlink:type="simple">9°21'N, 2°57'W</named-content></named-content>, 3 Dec 1967 (fl), <italic>Geerling &amp; Bokdam 1625</italic> (K, MO, WAG); Bord du N’Zi, Pont Gt Reste, 22 Dec 1956 (fl), <italic>Institute D’Enseignement et de Recherches Tropicales (Adiopodoumé) 4069</italic> (P); Sassandra District, Louga, near Sassandra River, 25 Jan 1975 (fl), <italic>de Koning 5214</italic> (WAG); Ferké village, Kafolo, à 120 km à l’est de Ferké ville, au safari lodge, Taillis a proximite du pont, 23 Nov 1977 (fl), <italic>Munzinger 30</italic> (K, MO, P); 25 km NNE of Bouaké, direction Sibrikro, 20 Jun 1969 (fr), <italic>Versteegh &amp; den Outer 359</italic> (WAG); forest exploitation of Mr. Nesvadba on Sassandra River, W of Soubré near the village Niamagbi, 11 Jun 1963 (fr), <italic>de Wilde 164</italic> (K, P); border of the N’zi (tributary of the Bandama river), near the bridge crossing N’zi between Ndouci and Singrobo, 6 Nov 1961 (fl), <italic>de Wilde 3236</italic> (A, B, K, P); Sassandra River between Péhiri and Kopréagui, ca. 7 km WNW of Soubré, 25 Nov 1961 (fl), <italic>de Wilde 3306</italic> (K). <bold>GHANA.</bold> Yeli Yeji (on R. Volta), 7 Jun 1937 (yg fr), <italic>Akpabla 656</italic> (K); Brong-Ahafo Region, banks and islands of Black Volta River, E of Agbadzikrom, 300 m, <named-content xmlns:xlink="http://www.w3.org/1999/xlink" content-type="dwc:verbatimCoordinates" xlink:type="simple"><named-content content-type="geo-json" specific-use="{&#34;type&#34;:&#34;Point&#34;,&#34;coordinates&#34;:[-2.233333,8.266667]}" id="NCID0E2RCO" xlink:type="simple">8°16'N, 2°14'W</named-content></named-content>, 29 Sep 1996 (fr), <italic>Jongkind &amp; Nieuwenhuis 3130</italic> (WAG); without definite locality, <italic>Vigne 3883</italic> (BM, US). <bold>TOGO.</bold> Entre Mission Tové et Doviè, Forêt d’Assomè, 29 Jun 1994 (fr), <italic>Aké Assi 19025</italic> (MO); Nangbeto, en oval du borrage, ca. 110 m, 22 Nov 1986 (fl), <italic>Schäfer 8910</italic> (B, K, MO). <bold>BENIN.</bold> Bords de la riviére Ouémé, entre Save et Ogougou, 5 May 1910 (fr), <italic>Chevalier 23586</italic> (K, P); Adja Ouèrè [<named-content xmlns:xlink="http://www.w3.org/1999/xlink" content-type="dwc:verbatimCoordinates" xlink:type="simple"><named-content content-type="geo-json" specific-use="{&#34;type&#34;:&#34;Point&#34;,&#34;coordinates&#34;:[2.616667,7.000000]}" id="NCID0ERSCO" xlink:type="simple">7°0'N, 2°37'E</named-content></named-content>], 21 Dec 1901 (fl), <italic>Le Testu 257</italic> (BM, P); forêt de Zarnon près Zaguanado, 16 Nov 1900 (fl), <italic>Poisson 36</italic> or <italic>3_122</italic> (P). <bold>NIGERIA.</bold> Conf. of Quarre &amp; Chadda et ad Nupe [Lokoja <italic>fide</italic><xref ref-type="bibr" rid="B92">Keay 1954–1958</xref>], 1858 (fl), <italic>Barter 426</italic> (K, P); Nupe [<italic>fide</italic><xref ref-type="bibr" rid="B92">Keay 1954–1958</xref>, but is name of ethnic group], s. d. (fl, fr), <italic>Barter 1035</italic> (GH—2 sheets, K, P); confluence of the Kwoma and Tchadda, 1858 (fl), <italic>Barter s. n.</italic> (K); Kaduna State, Damari River Basin, 15 km up river from jct. at Tubo River, vicinity of Mai-Gishiri, 1900–1950 ft, ca. <named-content xmlns:xlink="http://www.w3.org/1999/xlink" content-type="dwc:verbatimCoordinates" xlink:type="simple"><named-content content-type="geo-json" specific-use="{&#34;type&#34;:&#34;Point&#34;,&#34;coordinates&#34;:[7.500000,10.083333]}" id="NCID0ETTCO" xlink:type="simple">10°05'N, 7°30'E</named-content></named-content>, 14 Nov 1981 (fl), <italic>Croat 53409</italic> (K, MO); Abinsi &amp; vicinity, 3 Dec 1912 (fr), <italic>Dalziel 713</italic> (BM, K—2 sheets, MO, P); Kwara State, Borgu District, Babana, bank of river Ofa, 18 Dec 1972 (fl), <italic>Eimunjeze &amp; Latilo FHI 65625</italic> (K); banks of the Gurara River near Gornapara, 26 Jul 1906 (fr), <italic>Elliott 171</italic> (K—2 sheets); Bendel State, Kwale District, Aboh Forest Reserve, 15 Aug 1978 (fr), <italic>Ekwuno et al. PFO.150</italic> (<italic>FHI 87627</italic>) (MO); Lagos, Olokemeji, s. d. (fl), <italic>Foster 99</italic> (<italic>s. n.</italic> at P) (K—2 sheets, P); Oyo, Iseyin, Upper Ogun Cattle Ranch, bank of River Ogun, 14 Jun 1977 (fr), <italic>Gbile 5018</italic> (MO); NE State, Bauchi Province, Yankari Game Reserve, R. Gaji near Guruntun bridge, 28 Oct 1970 (fl), <italic>Geerling 3098</italic> (WAG); Jebba, on the Niger, 35 m, 11 Dec 1927 (fl), <italic>Hagerup 725</italic> (BM, K, P); <!--PageBreak-->Olokmeji Forest Reserve, 8 Nov 1969 (fl), <italic>Jackson-Etukendo UIH 281169</italic> (K); bank of Ofum or Ofur, Olohem eji Reserve, 25 Apr 1945 (fl), <italic>Onochie &amp; Jones FHI 14516</italic> (K, P); Ilorin Province, Central Borgu Game Reserve, River Oli at hippopotamus pool, 12 Jan 1970 (st), <italic>Medler 201</italic> (MO); Kaduna Div., roadside at Rigachikun, 7 Dec 1949 (fl), <italic>Meikle 757</italic> (K, P); Abeokuta Province, Egba District, 28 May 1958 (fr), <italic>Onochie FHI 38347</italic> (K); Niger State, Abuja District, Gurara water fall, 23 Nov 1987 (fl), <italic>Oyayomi et al. OFOOA:127</italic> (<italic>FHI 79827</italic>) (MO—2 sheets); Ondo Province, Owo District, Idogun-25 mi N of Owo, bank of Osse River, 24 Oct 1961 (fl), <italic>Stanfield 45712</italic> (K); Abeokuta Province, Egba District, ½ mile S of Olokemegi relay station, 30 Nov 1945 (fl), <italic>Tenejong FHI 14346</italic> (K, P); Niger Expedition, Quorra, <italic>Vogel 103</italic> (K), <italic>Vogel s. n.</italic> (K). <bold>CAMEROON.</bold> Rive Sangha, 5 Nov 1945 (fr), <italic>Aubréville 241</italic> (P—2 sheets, WAG); on island in the Sangha River adjacent to the Ndakan gorilla study site, <named-content xmlns:xlink="http://www.w3.org/1999/xlink" content-type="dwc:verbatimCoordinates" xlink:type="simple"><named-content content-type="geo-json" specific-use="{&#34;type&#34;:&#34;Point&#34;,&#34;coordinates&#34;:[16.150000,2.016667]}" id="NCID0ENVCO" xlink:type="simple">02°01'N, 16°09'E</named-content></named-content>, 13 Mar 1988 (fl), <italic>Fay 8307</italic> (MO); Eastern Province, W bank of Sangha River, 350 m, <named-content xmlns:xlink="http://www.w3.org/1999/xlink" content-type="dwc:verbatimCoordinates" xlink:type="simple"><named-content content-type="geo-json" specific-use="{&#34;type&#34;:&#34;Point&#34;,&#34;coordinates&#34;:[16.166667,2.383333]}" id="NCID0EXVCO" xlink:type="simple">2°23'N, 16°10'E</named-content></named-content>, 22 May 1988 (fr), <italic>Harris &amp; Fay 757</italic> (K); East, Dzanga-Sangha Reserve, 45 km S of Lidjombo, E bank of Sangha River from Ndakan, <named-content xmlns:xlink="http://www.w3.org/1999/xlink" content-type="dwc:verbatimCoordinates" xlink:type="simple"><named-content content-type="geo-json" specific-use="{&#34;type&#34;:&#34;Point&#34;,&#34;coordinates&#34;:[16.150000,2.350000]}" id="NCID0EBWCO" xlink:type="simple">02°21'N, 16°09'E</named-content></named-content>, 350 m, 4 Nov 1988 (fl), <italic>Harris &amp; Fay 1535</italic> (K, MO, P, PRE); left bank Sanaga River, near ferry Nachtigal, about 20 km N of Obala, 400 m, 19 Nov 1965 (fl), <italic>Leeuwenberg 7033</italic> (B, BR, K, MO, P, WAG); Djerem entre Niadam et Tagbou, 27 Jun 1954 (fr), <italic>Letouzey 2261</italic> (K, P); rives du Djerem près Mbakaou, 8 Dec 1959 (fl), <italic>Letouzey 2459</italic> (BR, K, P); Yangafok II-25 km ENE de Bafia, 26 Nov 1969 (fl), <italic>Letouzey 9614</italic> (K, P); rive du Dja près Ndongo, a 40 km WNW de Moloundou, 18 Mar 1963 (fl), <italic>Letouzey 12138</italic> (K, P); Bertoua Batouri, 1962 (fr), <italic>Tchinaye 103</italic> (P); 6 km NW du confluent Boumba Dja Ngoba, 17 Apr 1971 (fl), <italic>Villiers 666</italic> (P); left bank Sanaga River, near ferry Nachtigal, ca. 20 km N of Obala, 400 m, 11 Jun 1964 (fl, fr), <italic>de Wilde &amp; de Wilde-Duyfjes 2676</italic> (B, BR, K, MO, P, WAG). <bold>CHAD.</bold> Komba (c. Paoua), River Tchad Nana Barga, 2 Nov 1968 (fl), <italic>Gaston 2488</italic> (P). <bold>CENTRAL AFRICAN REPUBLIC.</bold> Gubungui (Ft. Crunfort), 23 Nov 1902 (fl), <italic>Chevalier 6363</italic> (P); Haute-Kotto, Brio, 10 Feb 1921 (fl), <italic>Le Testu 2446</italic> (BM, K, P, US); Waka, <italic>Tisserant 477</italic> (BM, P), <italic>934</italic> (BM), Bambari, <italic>Tisserant 934 bis</italic> (BM, P); 15 km S Bozoum, 10 Jan 1938 (fl), <italic>Tisserant 3640</italic> (BM); Ouaka, <italic>Tisserant s. n.</italic> (A, K). <bold>GABON.</bold> Ogooué-Ivindo: Petit Okano, viaduc du Transgabonais, ca. <named-content xmlns:xlink="http://www.w3.org/1999/xlink" content-type="dwc:verbatimCoordinates" xlink:type="simple"><named-content content-type="geo-json" specific-use="{&#34;type&#34;:&#34;Point&#34;,&#34;coordinates&#34;:[11.866667,-0.066667]}" id="NCID0ERXCO" xlink:type="simple">0°04'S, 11°52'E</named-content></named-content>, rive de l’Ogo[o]ué, 10 Oct 1983 (fl, fr), <italic>Floret et al. 1804</italic> (P); Bord d’Ogooué, Booué, 26 Jul 1966 (fl), <italic>Hallé &amp; Le Thomas 190</italic> (MO, P); northern edge of Lopé Reserve, along riverbank near hotel, <named-content xmlns:xlink="http://www.w3.org/1999/xlink" content-type="dwc:verbatimCoordinates" xlink:type="simple"><named-content content-type="geo-json" specific-use="{&#34;type&#34;:&#34;Point&#34;,&#34;coordinates&#34;:[11.666667,-0.250000]}" id="NCID0E4XCO" xlink:type="simple">00°15'S, 11°40'E</named-content></named-content>, 200 m, 14 Sep 2000 (fl), <italic>McPherson 17911</italic> (MO); Lope Hotel ground, 15 Mar 2004 (fl), <italic>Randrianasolo et al. 820</italic> (MO, NY); border of Ogooué, ca. 20 km W of Lopé-reserve, <named-content xmlns:xlink="http://www.w3.org/1999/xlink" content-type="dwc:verbatimCoordinates" xlink:type="simple"><named-content content-type="geo-json" specific-use="{&#34;type&#34;:&#34;Point&#34;,&#34;coordinates&#34;:[11.466667,-0.250000]}" id="NCID0EJYCO" xlink:type="simple">0°15'S, 11°28'E</named-content></named-content>, 13 Jun 1966 (fl), <italic>Reitsma &amp; Reitsma 2318</italic> (MO, NY, RSA, WAG); Reserve de Lopé-Okanda, ca. 200 m N of Lope Hotel on Ogooué River, <named-content xmlns:xlink="http://www.w3.org/1999/xlink" content-type="dwc:verbatimCoordinates" xlink:type="simple"><named-content content-type="geo-json" specific-use="{&#34;type&#34;:&#34;Point&#34;,&#34;coordinates&#34;:[11.582778,-0.093889]}" id="NCID0ETYCO" xlink:type="simple">00°05'38"S, 11°34'58"E</named-content></named-content>, 120 m, 28 Oct 2000 (fr), <italic>Stone et al. 3122</italic> (MO); Lope Reserve, Ogooué-Portes d’Okanda, <named-content xmlns:xlink="http://www.w3.org/1999/xlink" content-type="dwc:verbatimCoordinates" xlink:type="simple"><named-content content-type="geo-json" specific-use="{&#34;type&#34;:&#34;Point&#34;,&#34;coordinates&#34;:[11.666667,-0.250000]}" id="NCID0E4YCO" xlink:type="simple">0°15'S, 11°40'E</named-content></named-content>, ca. 200 m, 30 Jul 1993 (fl), <italic>White 0944</italic> (MO).—Province unknown: Ogooué, Feb 1895 (fl), <italic>Thollon 144</italic> (P); Ogooué, Feb 1887 (fl), <italic>Thollon 743</italic> (P). <bold>REPUBLIC OF THE CONGO.</bold> Rive de l’Oubangui ou Bangui a la Kemo, 10–20 Aug 1902 (fl), <italic>Chevalier 5268</italic> (P); Région de Brazzaville, Cataractes de Pool, 5 <!--PageBreak-->Aug 1912 (fr), <italic>Chevalier 27746</italic> (P); Confluent du Djoué près de Brazzaville, 29 May 1960 (fl, fr), <italic>Descoings 5719</italic> (P); R. Kemó, 13 Feb 1892 (fl), <italic>Dybowski 669</italic> (P); confluent de la Loua avec le Congo, à 15 kms de Brazzaville, 12 Aug 1963 (fl), <italic>de Nere 1710</italic> (P); Moyen Congo, rives de la Sangha, Feb 1920 (fl), <italic>Pobéguin 48</italic> (P). <bold>DEMOCRATIC REPUBLIC OF THE CONGO.</bold> Bas-Uele: Prov. Orientale, Terr. Bambesa, 11 Jan 1960 (fl), <italic>Gerard 4346</italic> (WAG); Ongo, rives de l’Uele, ca. 700 m, Nov 1945 (fl), <italic>Germain 4362</italic> (K, P).—Haut-Uele: Prov. Orientale, Terr. Dungu, Parc national de La Garamba, Dec 1949 (fl), <italic>de Saeger 29 G</italic> (K); Kibali [ca. 3°50'N, 28°30’—29°00'E], 19 Apr 1870 (fr), <italic>Schweinfurth 2527</italic> (K).—Kinshasa: Kinshasa, île des Mimosas, Kinshasa Territ., 3 Apr 1966 (fl), <italic>Breyne 86</italic> (BR); Léopoldville, Stanley-Pool, Ile des Mimosas, Léopoldville Territ., 4 Apr 1964 (fl), <italic>Evrard 6620</italic> (MO); Ngombe, bord du Fleuve, 16 Jul 1964 (fl, fr), <italic>Pauwels 4583</italic> (WAG); île des Mimosas, Kinsuka, Terr. Ngaliema, 8 Dec 1976 (fr), <italic>Pauwels 5774</italic> (MO, WAG).—Kongo Central: Zongo (chute), Kasangulu, 30 May 1966 (fl), <italic>Breyne 153</italic> (WAG); Matadi, <italic>Chevalier 4086</italic> (P); Matadi à Loumba, <italic>Chevalier 4094</italic> (P); Matadi, 11–12 Sep 1912 (fr), <italic>Chevalier 28389</italic> (P); route de Kimvusa à Inga (Terr. Seke-Banza), 24 Sep 1959 (fr), <italic>Compere 496</italic> (BR, K).—Nord-Ubangi: Banzyville (Ubangi), Jan 1931 (fl), <italic>Lebrun 2110</italic> (K, MO, P).—Sud-Ubangi: Prov. Équateur, Libenge, Zongo, petite île rocheuse quartzitique, au milieu des rapides de l’Ubangi, s. d. (fr), <italic>Evrard 2574</italic> (P); entre Libenge et Gemena, Dec 1930 (fl), <italic>Lebrun 1792</italic> (BR, K, MO, P, US).—Tshopo: Penghe, forêt aux bords de P’Aruwimi, 4 Feb 1914 (fl), <italic>Bequaert 2281</italic> (K); Lileko et Basako, 470 m, 28 Sep 1938 (fl), <italic>Louis 11426</italic> (K, P); Haut-Zaïre, S-Rég. Tshopo, Zone Banalia, village Panga, sur les rapides de l’Aruwimi, 28 Jan 1987 (fl), <italic>Szafranski 1218</italic> (WAG).—Province unknown: Without definite locality, <italic>Smith s. n.</italic> (BM—3 sheets). <bold>ANGOLA.</bold> Peco, Sumba, proximum flumen Congo, 20 m, Apr 1922 (fl), <italic>Gossweiler 8658</italic> (BM, K, US); Sumba, Peco, proximum flumen Zaire (Congo), 15 May 1925 (fl), <italic>Gossweiler 8937</italic> (B, BM, US).</p><p><italic><tp:taxon-name><tp:taxon-name-part taxon-name-part-type="genus" reg="Xylopia">Xylopia</tp:taxon-name-part><tp:taxon-name-part taxon-name-part-type="species" reg="longipetala">longipetala</tp:taxon-name-part></tp:taxon-name></italic> is a distinctive and readily identified species. The leaves are rounded at the base and usually short-acuminate, the inflorescences have long pedicels bearing persistent but thin bracts, the sepals are usually reflexed at anthesis, the petals of both whorls are long and ribbonlike, with the inner petals mostly glabrous but densely hairy inside the concave base, the staminal cone is usually higher than wide, the ovaries exceed the apex of the staminal cone, the stigmas are long, falcate, and extend beyond the aperture created by the bases of the petals (Fig. <xref ref-type="fig" rid="F3">3E</xref>), the monocarps are longitudinally ridged, and the seeds are covered by a pale gray, green, or blue sarcotesta. It occurs in riparian habitats, often on sandy soils. Associates include <italic><tp:taxon-name><tp:taxon-name-part taxon-name-part-type="genus" reg="Guibortia">Guibortia</tp:taxon-name-part><tp:taxon-name-part taxon-name-part-type="species" reg="demeusei">demeusei</tp:taxon-name-part></tp:taxon-name></italic>, <italic><tp:taxon-name><tp:taxon-name-part taxon-name-part-type="genus" reg="Irvingia">Irvingia</tp:taxon-name-part><tp:taxon-name-part taxon-name-part-type="species" reg="smithii">smithii</tp:taxon-name-part></tp:taxon-name></italic>, <italic><tp:taxon-name><tp:taxon-name-part taxon-name-part-type="genus" reg="Parinari">Parinari</tp:taxon-name-part><tp:taxon-name-part taxon-name-part-type="species" reg="congensis">congensis</tp:taxon-name-part></tp:taxon-name></italic>, <italic><tp:taxon-name><tp:taxon-name-part taxon-name-part-type="genus" reg="Uapaca">Uapaca</tp:taxon-name-part><tp:taxon-name-part taxon-name-part-type="species" reg="guineensis">guineensis</tp:taxon-name-part></tp:taxon-name></italic>, and <italic><tp:taxon-name><tp:taxon-name-part taxon-name-part-type="genus" reg="Uapaca">U.</tp:taxon-name-part><tp:taxon-name-part taxon-name-part-type="species" reg="heudelotii">heudelotii</tp:taxon-name-part></tp:taxon-name></italic>.</p><p><italic><tp:taxon-name><tp:taxon-name-part taxon-name-part-type="genus" reg="Xylopia">Xylopia</tp:taxon-name-part><tp:taxon-name-part taxon-name-part-type="species" reg="katangensis">katangensis</tp:taxon-name-part></tp:taxon-name></italic> is the species most similar to <italic><tp:taxon-name><tp:taxon-name-part taxon-name-part-type="genus" reg="Xylopia">X.</tp:taxon-name-part><tp:taxon-name-part taxon-name-part-type="species" reg="longipetala">longipetala</tp:taxon-name-part></tp:taxon-name></italic>, but it has shorter and more rigid petals that are not as wide at the base, thus not producing the bulbous base of the bud and flower seen in <italic><tp:taxon-name><tp:taxon-name-part taxon-name-part-type="genus" reg="Xylopia">X.</tp:taxon-name-part><tp:taxon-name-part taxon-name-part-type="species" reg="longipetala">longipetala</tp:taxon-name-part></tp:taxon-name></italic>. The sepals in <italic><tp:taxon-name><tp:taxon-name-part taxon-name-part-type="genus" reg="Xylopia">X.</tp:taxon-name-part><tp:taxon-name-part taxon-name-part-type="species" reg="katangensis">katangensis</tp:taxon-name-part></tp:taxon-name></italic> are only slightly spreading at anthesis, and the inflorescences have larger numbers of flowers. <!--PageBreak-->The two species overlap in distribution in Nigeria, Cameroon, Gabon, and the Democratic Republic of the Congo, but <italic><tp:taxon-name><tp:taxon-name-part taxon-name-part-type="genus" reg="Xylopia">X.</tp:taxon-name-part><tp:taxon-name-part taxon-name-part-type="species" reg="longipetala">longipetala</tp:taxon-name-part></tp:taxon-name></italic> is much more common within this range. Together they form a distinctive subgroup within the <italic><tp:taxon-name><tp:taxon-name-part taxon-name-part-type="genus" reg="Xylopia">X.</tp:taxon-name-part><tp:taxon-name-part taxon-name-part-type="species" reg="acutiflora">acutiflora</tp:taxon-name-part></tp:taxon-name></italic> group.</p><p><italic><tp:taxon-name><tp:taxon-name-part taxon-name-part-type="genus" reg="Xylopia">Xylopia</tp:taxon-name-part><tp:taxon-name-part taxon-name-part-type="species" reg="longipetala">longipetala</tp:taxon-name-part></tp:taxon-name></italic> differs markedly from plants of Uganda, Kenya, and Tanzania that had previously been identified as this species under the name <italic><tp:taxon-name><tp:taxon-name-part taxon-name-part-type="genus" reg="Xylopia">X.</tp:taxon-name-part><tp:taxon-name-part taxon-name-part-type="species" reg="parviflora">parviflora</tp:taxon-name-part></tp:taxon-name></italic> (A. Rich.) Benth. (<xref ref-type="bibr" rid="B176">Verdcourt 1971b</xref>). The East African plants are now distinguished as <italic><tp:taxon-name><tp:taxon-name-part taxon-name-part-type="genus" reg="Xylopia">X.</tp:taxon-name-part><tp:taxon-name-part taxon-name-part-type="species" reg="gracilipes">gracilipes</tp:taxon-name-part></tp:taxon-name></italic>, <italic><tp:taxon-name><tp:taxon-name-part taxon-name-part-type="genus" reg="Xylopia">X.</tp:taxon-name-part><tp:taxon-name-part taxon-name-part-type="species" reg="holtzii">holtzii</tp:taxon-name-part></tp:taxon-name></italic>, and <italic><tp:taxon-name><tp:taxon-name-part taxon-name-part-type="genus" reg="Xylopia">X.</tp:taxon-name-part><tp:taxon-name-part taxon-name-part-type="species" reg="nilotica">nilotica</tp:taxon-name-part></tp:taxon-name></italic>. With their green fruit endocarp, orange sarcotesta of the seeds, more pubescent foliage, and small differences in floral structure (reviewed in <xref ref-type="bibr" rid="B88">Johnson et al. 2017</xref>), these three species belong to the <italic><tp:taxon-name><tp:taxon-name-part taxon-name-part-type="genus" reg="Xylopia">X.</tp:taxon-name-part><tp:taxon-name-part taxon-name-part-type="species" reg="odoratissima">odoratissima</tp:taxon-name-part></tp:taxon-name></italic> group within sect. <tp:taxon-name><tp:taxon-name-part taxon-name-part-type="section" reg="Stenoxylopia">Stenoxylopia</tp:taxon-name-part></tp:taxon-name>.</p><p><xref ref-type="bibr" rid="B18">Bentham (1862)</xref> published the combination <italic><tp:taxon-name><tp:taxon-name-part taxon-name-part-type="genus" reg="Xylopia">Xylopia</tp:taxon-name-part><tp:taxon-name-part taxon-name-part-type="species" reg="parviflora">parviflora</tp:taxon-name-part></tp:taxon-name></italic>, based on <italic><tp:taxon-name><tp:taxon-name-part taxon-name-part-type="genus" reg="Uvaria">Uvaria</tp:taxon-name-part><tp:taxon-name-part taxon-name-part-type="species" reg="parviflora">parviflora</tp:taxon-name-part></tp:taxon-name></italic> A. Rich., citing three specimens, <italic>Vogel s. n.</italic> and <italic>Barter s. n.</italic> from the Niger and <italic>G. Mann s. n.</italic> from the Bagroo River, under this name. In the same publication, he accepted <italic><tp:taxon-name><tp:taxon-name-part taxon-name-part-type="genus" reg="Xylopia">X.</tp:taxon-name-part><tp:taxon-name-part taxon-name-part-type="species" reg="acutiflora">acutiflora</tp:taxon-name-part></tp:taxon-name></italic> (Dunal) A. Rich., and cited two specimens, <italic>Barter s. n.</italic> at the confluence of the Quorra and Chadda and <italic>Chr. Smith s. n.</italic> from the Congo. He concluded, however, “I do not feel at all confident in the real distinction between the above two species and the <italic><tp:taxon-name><tp:taxon-name-part taxon-name-part-type="genus" reg="Unona">Unona</tp:taxon-name-part><tp:taxon-name-part taxon-name-part-type="species" reg="oxypetala">oxypetala</tp:taxon-name-part></tp:taxon-name></italic>, Dun. Anon. 114, t. 23, or <italic><tp:taxon-name><tp:taxon-name-part taxon-name-part-type="genus" reg="Coelocline">Coelocline</tp:taxon-name-part><tp:taxon-name-part taxon-name-part-type="species" reg="oxypetala">oxypetala</tp:taxon-name-part></tp:taxon-name></italic>, A. DC., <italic>l. c.</italic>, which must also be a <italic><tp:taxon-name><tp:taxon-name-part taxon-name-part-type="genus" reg="Xylopia">Xylopia</tp:taxon-name-part></tp:taxon-name></italic>, nor my having correctly identified our specimens; for the foliage and fruit seem to be the same in all, the differences consisting in the comparative length of the pedicels, and especially the length of the petals; but that is known to change so much in <tp:taxon-name><tp:taxon-name-part taxon-name-part-type="family">Anonaceae</tp:taxon-name-part></tp:taxon-name> as the flowering advances, that, until we have good specimens in all the different stages of growth from the young bud to the fading flower, the question can scarcely be decided.”</p><p>Bentham’s confusion is understandable, because the Vogel, Barter, and Smith specimens are now all identified as <italic><tp:taxon-name><tp:taxon-name-part taxon-name-part-type="genus" reg="Xylopia">X.</tp:taxon-name-part><tp:taxon-name-part taxon-name-part-type="species" reg="longipetala">longipetala</tp:taxon-name-part></tp:taxon-name></italic>, but <xref ref-type="bibr" rid="B11">Baillon (1864)</xref> and <xref ref-type="bibr" rid="B131">Oliver (1868)</xref> continued to conflate the two species, with <italic><tp:taxon-name><tp:taxon-name-part taxon-name-part-type="genus" reg="Xylopia">X.</tp:taxon-name-part><tp:taxon-name-part taxon-name-part-type="species" reg="oxypetala">oxypetala</tp:taxon-name-part></tp:taxon-name></italic> still taxonomically associated with them in various ways. Vallot in 1882, however, pointed out that Bentham’s description and specimen citations were not in keeping with the concept of <italic><tp:taxon-name><tp:taxon-name-part taxon-name-part-type="genus" reg="Xylopia">X.</tp:taxon-name-part><tp:taxon-name-part taxon-name-part-type="species" reg="acutiflora">acutiflora</tp:taxon-name-part></tp:taxon-name></italic> in the sense of its type, and <xref ref-type="bibr" rid="B50">Engler and Diels (1901)</xref> accepted Vallot’s conclusion.</p><p>In 1926, Exell used the name <italic><tp:taxon-name><tp:taxon-name-part taxon-name-part-type="genus" reg="Xylopia">Xylopia</tp:taxon-name-part><tp:taxon-name-part taxon-name-part-type="species" reg="vallotii">vallotii</tp:taxon-name-part></tp:taxon-name></italic> Chipp as an identification for plants collected by Gossweiler from northern Angola. <xref ref-type="bibr" rid="B78">Hutchinson and Dalziel (1927a)</xref> supplied <italic><tp:taxon-name><tp:taxon-name-part taxon-name-part-type="genus" reg="Xylopia">Xylopia</tp:taxon-name-part><tp:taxon-name-part taxon-name-part-type="species" reg="vallotii">vallotii</tp:taxon-name-part></tp:taxon-name></italic> as a <italic>nomen novum</italic> for <italic><tp:taxon-name><tp:taxon-name-part taxon-name-part-type="genus" reg="Xylopia">X.</tp:taxon-name-part><tp:taxon-name-part taxon-name-part-type="species" reg="parviflora">parviflora</tp:taxon-name-part></tp:taxon-name></italic>, explaining (<xref ref-type="bibr" rid="B79">Hutchinson and Dalziel 1927b</xref>) that <italic><tp:taxon-name><tp:taxon-name-part taxon-name-part-type="genus" reg="Xylopia">Xylopia</tp:taxon-name-part><tp:taxon-name-part taxon-name-part-type="species" reg="parviflora">parviflora</tp:taxon-name-part></tp:taxon-name></italic> (A. Rich.) Benth. was a later homonym for <italic><tp:taxon-name><tp:taxon-name-part taxon-name-part-type="genus" reg="Xylopia">X.</tp:taxon-name-part><tp:taxon-name-part taxon-name-part-type="species" reg="parviflora">parviflora</tp:taxon-name-part></tp:taxon-name></italic> Spruce and explicitly proposed <italic><tp:taxon-name><tp:taxon-name-part taxon-name-part-type="genus" reg="Xylopia">X.</tp:taxon-name-part><tp:taxon-name-part taxon-name-part-type="species" reg="vallotii">vallotii</tp:taxon-name-part></tp:taxon-name></italic> as a <italic>nomen novum</italic>. While they cited the authorship as Chipp ex Exell in the latter publication, in truth Exell did not explain how the name was to be applied and authorship should be attributed to Hutchinson and Dalziel. The use of the name <italic><tp:taxon-name><tp:taxon-name-part taxon-name-part-type="genus" reg="Xylopia">Xylopia</tp:taxon-name-part><tp:taxon-name-part taxon-name-part-type="species" reg="vallotii">vallotii</tp:taxon-name-part></tp:taxon-name></italic> was followed in several floras, e.g. <xref ref-type="bibr" rid="B7">Andrews (1950)</xref>, <xref ref-type="bibr" rid="B21">Boutique (1951b)</xref>, and <xref ref-type="bibr" rid="B133">Paiva (1966)</xref>, but in this same time period, floras began to return to the name <italic><tp:taxon-name><tp:taxon-name-part taxon-name-part-type="genus" reg="Xylopia">X.</tp:taxon-name-part><tp:taxon-name-part taxon-name-part-type="species" reg="parviflora">parviflora</tp:taxon-name-part></tp:taxon-name></italic> for the species (Tisserant and <xref ref-type="bibr" rid="B153">Sillans 1953</xref>, <xref ref-type="bibr" rid="B109">Le Thomas 1969</xref>, <xref ref-type="bibr" rid="B176">Verdcourt 1971b</xref>). <xref ref-type="bibr" rid="B119">Maas et al. (1986)</xref> argued for the valid publication of Spruce’s <italic><tp:taxon-name><tp:taxon-name-part taxon-name-part-type="genus" reg="Xylopia">Xylopia</tp:taxon-name-part><tp:taxon-name-part taxon-name-part-type="species" reg="parviflora">parviflora</tp:taxon-name-part></tp:taxon-name></italic> and pointed out that the earliest available name for African <italic><tp:taxon-name><tp:taxon-name-part taxon-name-part-type="genus" reg="Xylopia">X.</tp:taxon-name-part><tp:taxon-name-part taxon-name-part-type="species" reg="parviflora">parviflora</tp:taxon-name-part></tp:taxon-name></italic> was <italic><tp:taxon-name><tp:taxon-name-part taxon-name-part-type="genus" reg="Xylopia">X.</tp:taxon-name-part><tp:taxon-name-part taxon-name-part-type="species" reg="longipetala">longipetala</tp:taxon-name-part></tp:taxon-name></italic>.</p></tp:treatment-sec><tp:treatment-sec><!--Section generated to contain objects referenced in tp:taxon-treatment.--><fig id="F3" position="float" orientation="portrait"><object-id xmlns:xlink="http://www.w3.org/1999/xlink" content-type="doi" xlink:type="simple">10.3897/phytokeys.97.20975.figure3</object-id><object-id xmlns:xlink="http://www.w3.org/1999/xlink" content-type="zenodo_dep_id" xlink:type="simple">1239327</object-id><object-id xmlns:xlink="http://www.w3.org/1999/xlink" content-type="arpha" xlink:type="simple">FBE6E7A5-4182-5887-B276-02678627862C</object-id><label>Figure 3.</label><caption><p>Flowers of representative <italic><tp:taxon-name><tp:taxon-name-part taxon-name-part-type="genus" reg="Xylopia">Xylopia</tp:taxon-name-part></tp:taxon-name></italic> species. <bold>A</bold> Flower from type collection of <italic><tp:taxon-name><tp:taxon-name-part taxon-name-part-type="genus" reg="Xylopia">Xylopia</tp:taxon-name-part><tp:taxon-name-part taxon-name-part-type="species" reg="globosa">globosa</tp:taxon-name-part></tp:taxon-name></italic> from Gabon <bold>B</bold><italic><tp:taxon-name><tp:taxon-name-part taxon-name-part-type="genus" reg="Xylopia">Xylopia</tp:taxon-name-part><tp:taxon-name-part taxon-name-part-type="species" reg="tenuipetala">tenuipetala</tp:taxon-name-part></tp:taxon-name></italic> from Mozambique <bold>C</bold><italic><tp:taxon-name><tp:taxon-name-part taxon-name-part-type="genus" reg="Xylopia">Xylopia</tp:taxon-name-part><tp:taxon-name-part taxon-name-part-type="species" reg="quintasii">quintasii</tp:taxon-name-part></tp:taxon-name></italic> from Gabon <bold>D</bold><italic><tp:taxon-name><tp:taxon-name-part taxon-name-part-type="genus" reg="Xylopia">Xylopia</tp:taxon-name-part><tp:taxon-name-part taxon-name-part-type="species" reg="aethiopica">aethiopica</tp:taxon-name-part></tp:taxon-name></italic> from Gabon <bold>E</bold><italic><tp:taxon-name><tp:taxon-name-part taxon-name-part-type="genus" reg="Xylopia">Xylopia</tp:taxon-name-part><tp:taxon-name-part taxon-name-part-type="species" reg="longipetala">longipetala</tp:taxon-name-part></tp:taxon-name></italic> from Mali, representing a record for the country not otherwise documented <bold>F</bold><italic><tp:taxon-name><tp:taxon-name-part taxon-name-part-type="genus" reg="Xylopia">Xylopia</tp:taxon-name-part><tp:taxon-name-part taxon-name-part-type="species" reg="piratae">piratae</tp:taxon-name-part></tp:taxon-name></italic> from Ivory Coast <bold>G</bold><italic><tp:taxon-name><tp:taxon-name-part taxon-name-part-type="genus" reg="Xylopia">Xylopia</tp:taxon-name-part><tp:taxon-name-part taxon-name-part-type="species" reg="odoratissima">odoratissima</tp:taxon-name-part></tp:taxon-name></italic> from Zambia <bold>H</bold><italic><tp:taxon-name><tp:taxon-name-part taxon-name-part-type="genus" reg="Xylopia">Xylopia</tp:taxon-name-part><tp:taxon-name-part taxon-name-part-type="species" reg="arenaria">arenaria</tp:taxon-name-part></tp:taxon-name></italic> from Tanzania <bold>I</bold><italic><tp:taxon-name><tp:taxon-name-part taxon-name-part-type="genus" reg="Xylopia">Xylopia</tp:taxon-name-part><tp:taxon-name-part taxon-name-part-type="species" reg="collina">collina</tp:taxon-name-part></tp:taxon-name></italic> from Tanzania. <bold>A, D</bold> by Thomas L. P. Couvreur <bold>B</bold> by Frances Chase <bold>C</bold> by Ehoarn Bidault <bold>E</bold> by Philip Birnbaum <bold>F</bold> by Céline Pirat <bold>G</bold> by Warren McClelland <bold>H</bold> and <bold>I</bold> by D. M. Johnson.</p></caption><graphic xmlns:xlink="http://www.w3.org/1999/xlink" xlink:href="phytokeys-97-001_article-20975__-g003.jpg" position="float" orientation="portrait" xlink:type="simple" id="oo_199088.jpg"><uri content-type="original_file" xlink:type="simple">https://binary.pensoft.net/fig/199088</uri></graphic></fig><fig id="F27" position="float" orientation="portrait"><object-id xmlns:xlink="http://www.w3.org/1999/xlink" content-type="doi" xlink:type="simple">10.3897/phytokeys.97.20975.figure27</object-id><object-id xmlns:xlink="http://www.w3.org/1999/xlink" content-type="zenodo_dep_id" xlink:type="simple">1239321</object-id><object-id xmlns:xlink="http://www.w3.org/1999/xlink" content-type="arpha" xlink:type="simple">8AE45822-0186-5BF2-853D-D1078E19C709</object-id><label>Figure 27.</label><caption><p><italic><tp:taxon-name><tp:taxon-name-part taxon-name-part-type="genus" reg="Xylopia">Xylopia</tp:taxon-name-part><tp:taxon-name-part taxon-name-part-type="species" reg="longipetala">longipetala</tp:taxon-name-part></tp:taxon-name></italic>, <italic><tp:taxon-name><tp:taxon-name-part taxon-name-part-type="genus" reg="Xylopia">X.</tp:taxon-name-part><tp:taxon-name-part taxon-name-part-type="species" reg="holtzii">holtzii</tp:taxon-name-part></tp:taxon-name></italic>, <italic><tp:taxon-name><tp:taxon-name-part taxon-name-part-type="genus" reg="Xylopia">X.</tp:taxon-name-part><tp:taxon-name-part taxon-name-part-type="species" reg="katangensis">katangensis</tp:taxon-name-part></tp:taxon-name></italic>, and <italic><tp:taxon-name><tp:taxon-name-part taxon-name-part-type="genus" reg="Xylopia">X.</tp:taxon-name-part><tp:taxon-name-part taxon-name-part-type="species" reg="shirensis">shirensis</tp:taxon-name-part></tp:taxon-name></italic>. <bold>A–F</bold><italic><tp:taxon-name><tp:taxon-name-part taxon-name-part-type="genus" reg="Xylopia">X.</tp:taxon-name-part><tp:taxon-name-part taxon-name-part-type="species" reg="longipetala">longipetala</tp:taxon-name-part></tp:taxon-name></italic><bold>A</bold> Fruit <bold>B</bold> Seed, side view <bold>C</bold> Seed, view of micropylar end <bold>D</bold> Base of inner petal, adaxial view <bold>E</bold> Habit <bold>F</bold> Gynoecium surrounded by staminal cone with a few attached stamens <bold>G–K</bold><italic><tp:taxon-name><tp:taxon-name-part taxon-name-part-type="genus" reg="Xylopia">X.</tp:taxon-name-part><tp:taxon-name-part taxon-name-part-type="species" reg="holtzii">holtzii</tp:taxon-name-part></tp:taxon-name></italic><bold>G</bold> Habit <bold>H, I</bold> Detached monocarps <bold>J</bold> Gynoecium surrounded by staminal cone with a few attached stamens <bold>K</bold> Base of inner petal, inner (adaxial) surface <bold>L</bold><italic><tp:taxon-name><tp:taxon-name-part taxon-name-part-type="genus" reg="Xylopia">X.</tp:taxon-name-part><tp:taxon-name-part taxon-name-part-type="species" reg="katangensis">katangensis</tp:taxon-name-part></tp:taxon-name></italic>, habit <bold>M–P</bold><italic><tp:taxon-name><tp:taxon-name-part taxon-name-part-type="genus" reg="Xylopia">X.</tp:taxon-name-part><tp:taxon-name-part taxon-name-part-type="species" reg="shirensis">shirensis</tp:taxon-name-part></tp:taxon-name></italic><bold>M</bold> Fruit <bold>N</bold> Habit <bold>O</bold> Seed, view of micropylar end <bold>P</bold> Seed, side view. <bold>A–C</bold> from <italic>Jongkind &amp; Nieuwenhuis 3031</italic> (WAG) <bold>D, F</bold> from <italic>McPherson 17911</italic> (MO) <bold>E</bold> from <italic>Hallé &amp; Le Thomas 190</italic> (<bold>P</bold>), and following photograph of fresh flowers of same collection in <xref ref-type="bibr" rid="B109">Le Thomas (1969)</xref><bold>G, J, K</bold> from <italic>Johnson et al. 1938</italic> (OWU) <bold>H, I</bold> from <italic>Templer H167/53</italic> (K), <bold>L</bold> from <italic>Letouzey 4498</italic> (MO) <bold>M</bold> from <italic>Richards 13266</italic> (K) <bold>N</bold> from <italic>Richards 14438</italic> (K) <bold>O, P</bold> from <italic>Bredo 6276</italic> (BR).</p></caption><graphic xmlns:xlink="http://www.w3.org/1999/xlink" xlink:href="phytokeys-97-001_article-20975__-g027.jpg" position="float" orientation="portrait" xlink:type="simple" id="oo_199112.jpg"><uri content-type="original_file" xlink:type="simple">https://binary.pensoft.net/fig/199112</uri></graphic></fig><fig id="F28" position="float" orientation="portrait"><object-id xmlns:xlink="http://www.w3.org/1999/xlink" content-type="doi" xlink:type="simple">10.3897/phytokeys.97.20975.figure28</object-id><object-id xmlns:xlink="http://www.w3.org/1999/xlink" content-type="zenodo_dep_id" xlink:type="simple">1239323</object-id><object-id xmlns:xlink="http://www.w3.org/1999/xlink" content-type="arpha" xlink:type="simple">F46B8356-B257-54D0-93AF-496977ADCF5A</object-id><label>Figure 28.</label><caption><p><italic><tp:taxon-name><tp:taxon-name-part taxon-name-part-type="genus" reg="Xylopia">Xylopia</tp:taxon-name-part><tp:taxon-name-part taxon-name-part-type="species" reg="keniensis">keniensis</tp:taxon-name-part></tp:taxon-name></italic> and <italic><tp:taxon-name><tp:taxon-name-part taxon-name-part-type="genus" reg="Xylopia">X.</tp:taxon-name-part><tp:taxon-name-part taxon-name-part-type="species" reg="tanganyikensis">tanganyikensis</tp:taxon-name-part></tp:taxon-name></italic>, with leaves of <italic><tp:taxon-name><tp:taxon-name-part taxon-name-part-type="genus" reg="Xylopia">X.</tp:taxon-name-part><tp:taxon-name-part taxon-name-part-type="species" reg="holtzii">holtzii</tp:taxon-name-part></tp:taxon-name></italic> and <italic><tp:taxon-name><tp:taxon-name-part taxon-name-part-type="genus" reg="Xylopia">X.</tp:taxon-name-part><tp:taxon-name-part taxon-name-part-type="species" reg="longipetala">longipetala</tp:taxon-name-part></tp:taxon-name></italic> for comparison. <bold>A</bold> Leaf of <italic><tp:taxon-name><tp:taxon-name-part taxon-name-part-type="genus" reg="Xylopia">X.</tp:taxon-name-part><tp:taxon-name-part taxon-name-part-type="species" reg="holtzii">holtzii</tp:taxon-name-part></tp:taxon-name></italic> from Tanzania <bold>B</bold> Leaf of <italic><tp:taxon-name><tp:taxon-name-part taxon-name-part-type="genus" reg="Xylopia">X.</tp:taxon-name-part><tp:taxon-name-part taxon-name-part-type="species" reg="longipetala">longipetala</tp:taxon-name-part></tp:taxon-name></italic> from Ghana <bold>C–E</bold><italic><tp:taxon-name><tp:taxon-name-part taxon-name-part-type="genus" reg="Xylopia">X.</tp:taxon-name-part><tp:taxon-name-part taxon-name-part-type="species" reg="keniensis">keniensis</tp:taxon-name-part></tp:taxon-name></italic><bold>C</bold> Habit <bold>D</bold> Fruit <bold>E</bold> Inflorescence <bold>F–O</bold><italic><tp:taxon-name><tp:taxon-name-part taxon-name-part-type="genus" reg="Xylopia">X.</tp:taxon-name-part><tp:taxon-name-part taxon-name-part-type="species" reg="tanganyikensis">tanganyikensis</tp:taxon-name-part></tp:taxon-name></italic><bold>F</bold> Pedicel, sepals, and staminal cone <bold>G</bold> Base of inner petal, adaxial view <bold>H</bold> Base of outer petal, adaxial view <bold>I</bold> Flower, lateral view <bold>J</bold> Carpel <bold>K, L</bold> Habit <bold>M</bold> Stamen, abaxial view <bold>N</bold> Staminode, abaxial view <bold>O</bold> Fruit. <bold>A</bold> from <italic>Semsei 1718</italic> (K) <bold>B</bold> from <italic>Jongkind &amp; Nieuwenhuis 2130</italic> (WAG) <bold>C, D</bold> from <italic>Luke &amp; Robertson 2723</italic> (MO) <bold>F–J, L–N</bold> from <italic>Nishida 57</italic> (K) <bold>K, O</bold> from <italic>Abeid et al. 1028</italic> (L). Reproduced with the permission of the Board of Trustees, Royal Botanic Gardens Kew.</p></caption><graphic xmlns:xlink="http://www.w3.org/1999/xlink" xlink:href="phytokeys-97-001_article-20975__-g028.jpg" position="float" orientation="portrait" xlink:type="simple" id="oo_199113.jpg"><uri content-type="original_file" xlink:type="simple">https://binary.pensoft.net/fig/199113</uri></graphic></fig></tp:treatment-sec><ref-list><ref id="B109"><mixed-citation xmlns:xlink="http://www.w3.org/1999/xlink" xlink:type="simple"><person-group><name name-style="western"><surname>Le Thomas</surname><given-names>A</given-names></name></person-group> (<year>1969</year>) <article-title>16: Annonacées.</article-title> In: <person-group><name name-style="western"><surname>Aubréville</surname><given-names>A</given-names></name></person-group> (<role>Ed.</role>) <issue-title>Flore du Gabon.</issue-title><source>Muséum National d’Histoire Naturelle, Paris</source>, <fpage>1</fpage>–<lpage>371</lpage>.</mixed-citation></ref><ref id="B92"><mixed-citation xmlns:xlink="http://www.w3.org/1999/xlink" xlink:type="simple"><person-group><name name-style="western"><surname>Keay</surname><given-names>RWJ</given-names></name></person-group> (<year>1954–1958</year>) <source>Flora of West Tropical Africa, second edition, Volume 1.</source><publisher-name>Crown Agents for Oversea Governments and Administrations</publisher-name>, <publisher-loc>London</publisher-loc>, <size units="page">828 pp</size>.</mixed-citation></ref><ref id="B176"><mixed-citation xmlns:xlink="http://www.w3.org/1999/xlink" xlink:type="simple"><person-group><name name-style="western"><surname>Verdcourt</surname><given-names>B</given-names></name></person-group> (<year>1971b</year>) <source><tp:taxon-name><tp:taxon-name-part taxon-name-part-type="genus">Annonaceae</tp:taxon-name-part></tp:taxon-name>. In: Milne-Redhead E, Polhill RM (Eds) Flora of Tropical East Africa.</source><publisher-name>Crown Agents for Oversea Governments and Administrations</publisher-name>, <publisher-loc>London</publisher-loc>, <size units="page">132 pp</size>.</mixed-citation></ref><ref id="B88"><mixed-citation xmlns:xlink="http://www.w3.org/1999/xlink" xlink:type="simple"><person-group><name name-style="western"><surname>Johnson</surname><given-names>DM</given-names></name><name name-style="western"><surname>Luke</surname><given-names>Q</given-names></name><name name-style="western"><surname>Goyder</surname><given-names>D</given-names></name><name name-style="western"><surname>Murray</surname><given-names>NA</given-names></name></person-group> (<year>2017</year>) New species of <italic><tp:taxon-name><tp:taxon-name-part taxon-name-part-type="genus">Xylopia</tp:taxon-name-part></tp:taxon-name></italic> (<tp:taxon-name><tp:taxon-name-part taxon-name-part-type="genus">Annonaceae</tp:taxon-name-part></tp:taxon-name>) from East Africa. Kew Bulletin 72: 11. <ext-link xlink:type="simple" ext-link-type="doi" xlink:href="10.1007/S12225-017-9681-X">https://doi.org/10.1007/S12225-017-9681-X</ext-link></mixed-citation></ref><ref id="B18"><mixed-citation xmlns:xlink="http://www.w3.org/1999/xlink" xlink:type="simple"><person-group><name name-style="western"><surname>Bentham</surname><given-names>G</given-names></name></person-group> (<year>1862</year>) <article-title>XXX. On African <tp:taxon-name><tp:taxon-name-part taxon-name-part-type="family">Anonaceae</tp:taxon-name-part></tp:taxon-name>.</article-title><source>Transactions of the Linnaean Society of London</source><volume>23</volume>: <fpage>463</fpage>–<lpage>480</lpage>. [pl. 49–53]</mixed-citation></ref><ref id="B11"><mixed-citation xmlns:xlink="http://www.w3.org/1999/xlink" xlink:type="simple"><person-group><name name-style="western"><surname>Baillon</surname><given-names>H</given-names></name></person-group> (<year>1864</year>) <article-title>Note sur quelques <italic><tp:taxon-name><tp:taxon-name-part taxon-name-part-type="genus">Xylopia</tp:taxon-name-part></tp:taxon-name></italic> Africains.</article-title><source>Adansonia</source><volume>4</volume>: <fpage>140</fpage>–<lpage>147</lpage>.</mixed-citation></ref><ref id="B131"><mixed-citation xmlns:xlink="http://www.w3.org/1999/xlink" xlink:type="simple"><person-group><name name-style="western"><surname>Oliver</surname><given-names>D</given-names></name></person-group> (<year>1868</year>) <source>Flora of tropical Africa, Volume 1. L.</source><publisher-name>Reeve and Co.</publisher-name>, <publisher-loc>London</publisher-loc>, <size units="page">479 pp</size>. <ext-link xlink:type="simple" ext-link-type="doi" xlink:href="10.5962/bhl.title.48808">https://doi.org/10.5962/bhl.title.48808</ext-link></mixed-citation></ref><ref id="B50"><mixed-citation xmlns:xlink="http://www.w3.org/1999/xlink" xlink:type="simple"><person-group><name name-style="western"><surname>Engler</surname><given-names>A</given-names></name><name name-style="western"><surname>Diels</surname><given-names>L</given-names></name></person-group> (<year>1901</year>) <source>VI. <tp:taxon-name><tp:taxon-name-part taxon-name-part-type="family">Anonaceae</tp:taxon-name-part></tp:taxon-name>. In: Engler A (Ed.) Monographieen Afrikanischer Pflanzen-Familien und Gattungen.</source><publisher-name>Wilhelm Engelmann</publisher-name>, <publisher-loc>Leipzig</publisher-loc>, <size units="page">96 pp</size>. [pl. 1–30]</mixed-citation></ref><ref id="B78"><mixed-citation xmlns:xlink="http://www.w3.org/1999/xlink" xlink:type="simple"><person-group><name name-style="western"><surname>Hutchinson</surname><given-names>J</given-names></name><name name-style="western"><surname>Dalziel</surname><given-names>JM</given-names></name></person-group> (<year>1927a</year>) <source>Flora of West Tropical Africa, Volume 1, part 1.</source><publisher-name>The crown agents for the colonies</publisher-name>, <publisher-loc>London</publisher-loc>, <size units="page">246 pp</size>.</mixed-citation></ref><ref id="B79"><mixed-citation xmlns:xlink="http://www.w3.org/1999/xlink" xlink:type="simple"><person-group><name name-style="western"><surname>Hutchinson</surname><given-names>J</given-names></name><name name-style="western"><surname>Dalziel</surname><given-names>JM</given-names></name></person-group> (<year>1927b</year>) <article-title>Tropical African plants: I.</article-title><source>Kew Bulletin of Miscellaneous Information</source><volume>1927</volume>: <fpage>150</fpage>–<lpage>157</lpage>. <ext-link xlink:type="simple" ext-link-type="doi" xlink:href="10.2307/4107589">https://doi.org/10.2307/4107589</ext-link></mixed-citation></ref><ref id="B7"><mixed-citation xmlns:xlink="http://www.w3.org/1999/xlink" xlink:type="simple"><person-group><name name-style="western"><surname>Andrews</surname><given-names>FW</given-names></name></person-group> (<year>1950</year>) <source>The flowering plants of the Anglo-Egyptian Sudan, Volume 1 (<tp:taxon-name><tp:taxon-name-part taxon-name-part-type="family">Cycadaceae</tp:taxon-name-part></tp:taxon-name>–<tp:taxon-name><tp:taxon-name-part taxon-name-part-type="family">Tiliaceae</tp:taxon-name-part></tp:taxon-name>). Published for the Sudan Government by T. Buncle &amp; Co. Ltd.</source><publisher-name>, Arbroath</publisher-name>, <publisher-loc>Scotland</publisher-loc>, <size units="page">237 pp</size>.</mixed-citation></ref><ref id="B21"><mixed-citation xmlns:xlink="http://www.w3.org/1999/xlink" xlink:type="simple"><person-group><name name-style="western"><surname>Boutique</surname><given-names>R</given-names></name></person-group> (<year>1951b</year>) <tp:taxon-name><tp:taxon-name-part taxon-name-part-type="genus">Annonaceae</tp:taxon-name-part></tp:taxon-name>. Pp. 256–389 in Flore du Congo Belge et du Ruanda-Urundi: Spermatophytes, Volume 2. L’Institut National pour L’Étude Agronomique du Congo Belge, Brussels.</mixed-citation></ref><ref id="B133"><mixed-citation xmlns:xlink="http://www.w3.org/1999/xlink" xlink:type="simple"><person-group><name name-style="western"><surname>Paiva</surname><given-names>JAR</given-names></name></person-group> (<year>1966</year>) <article-title>Revisão das <tp:taxon-name><tp:taxon-name-part taxon-name-part-type="genus">Annonaceae</tp:taxon-name-part></tp:taxon-name> de Angola.</article-title><source>Memorias da Sociedade Broteriana</source><volume>19</volume>: <fpage>5</fpage>–<lpage>128</lpage>. [pl. 1–14]</mixed-citation></ref><ref id="B153"><mixed-citation xmlns:xlink="http://www.w3.org/1999/xlink" xlink:type="simple"><person-group><name name-style="western"><surname>Sillans</surname><given-names>R</given-names></name></person-group> (<year>1953</year>) <article-title>Plantes ligneuses nouvelles d’Afrique tropicale.</article-title><source>Revue Internationale de Botanique Appliquée et d’Agriculture Tropicale</source><volume>33</volume>: <fpage>548</fpage>–<lpage>557</lpage>. [pl 7–8] <ext-link xlink:type="simple" ext-link-type="doi" xlink:href="10.3406/jatba.1953.6796">https://doi.org/10.3406/jatba.1953.6796</ext-link></mixed-citation></ref><ref id="B119"><mixed-citation xmlns:xlink="http://www.w3.org/1999/xlink" xlink:type="simple"><person-group><name name-style="western"><surname>Maas</surname><given-names>PJM</given-names></name><name name-style="western"><surname>Heusden</surname><given-names>ECH van</given-names></name><name name-style="western"><surname>Koek-Noorman</surname><given-names>J</given-names></name><name name-style="western"><surname>Setten</surname><given-names>AK van</given-names></name><name name-style="western"><surname>Westra</surname><given-names>LYT</given-names></name></person-group> (<year>1986</year>) <article-title>Studies in <tp:taxon-name><tp:taxon-name-part taxon-name-part-type="genus">Annonaceae</tp:taxon-name-part></tp:taxon-name>. VII. New species from the Neotropics and miscellaneous notes.</article-title><source>Proceedings of the Koninklijke Nederlandse Akademie van Wetenschappen, Series C, Biological and Medical Sciences</source><volume>89</volume>(<issue>3</issue>): <fpage>249</fpage>–<lpage>278</lpage>.</mixed-citation></ref></ref-list></tp:taxon-treatment>
