# Supplementary material for: A revision of Xylopia L. (Annonaceae): the species of Tropical Africa
Source: PhytoKeys. 2018 Apr 24;97:1–252. doi: 10.3897/phytokeys.97.20975 (PMC10865103; doi:10.3897/phytokeys.97.20975)
Supplement: XML Treatment for Xylopia mildbraedii [file phytokeys.97.20975-treatment41.xml]

<!DOCTYPE tp:taxon-treatment
  PUBLIC "-//TaxonX//DTD Taxonomic Treatment Publishing DTD v0 20100105//EN" "tax-treatment-NSO.dtd">
<tp:taxon-treatment xmlns:tp="http://www.plazi.org/taxpub"><tp:treatment-meta><kwd-group><label>Taxon classification</label><kwd>
              <named-content content-type="kingdom">Plantae</named-content>
            </kwd><kwd>
              <named-content content-type="order">Magnoliales</named-content>
            </kwd><kwd>
              <named-content content-type="family">Annonaceae</named-content>
            </kwd></kwd-group><mixed-citation publication-type="journal"><person-group><name><surname>Johnson</surname><given-names>David M.</given-names></name><name><surname>Murray</surname><given-names>Nancy A.</given-names></name></person-group><article-title>A revision of <italic><tp:taxon-name><tp:taxon-name-part taxon-name-part-type="genus" reg="Xylopia">Xylopia</tp:taxon-name-part></tp:taxon-name></italic> L. (<tp:taxon-name><tp:taxon-name-part taxon-name-part-type="genus" reg="Annonaceae">Annonaceae</tp:taxon-name-part></tp:taxon-name>): the species of Tropical Africa</article-title><source>PhytoKeys</source><day>24</day><month>04</month><year>2018</year><volume>97</volume><fpage>1</fpage><lpage>252</lpage><pub-id pub-id-type="doi">10.3897/phytokeys.97.20975</pub-id></mixed-citation></tp:treatment-meta><tp:nomenclature><label>35.</label><tp:taxon-name>
            <object-id xmlns:xlink="http://www.w3.org/1999/xlink" content-type="arpha" xlink:type="simple">68ACE74B-0B6D-5DDF-AF13-59AC83689097</object-id>
            <tp:taxon-name-part taxon-name-part-type="genus" reg="Xylopia">Xylopia</tp:taxon-name-part>
            <tp:taxon-name-part taxon-name-part-type="species" reg="mildbraedii">mildbraedii</tp:taxon-name-part>
          </tp:taxon-name><tp:taxon-authority>Diels, Bot. Jahrb. Syst. 53: 444. 1915.</tp:taxon-authority><xref ref-type="fig" rid="F42">Fig. 42C–D</xref><tp:nomenclature-citation-list><tp:nomenclature-citation><tp:taxon-name>
                <tp:taxon-name-part taxon-name-part-type="genus" reg="Xylopia">Xylopia</tp:taxon-name-part>
                <tp:taxon-name-part taxon-name-part-type="species" reg="lastoursvillii">lastoursvillii</tp:taxon-name-part>
              </tp:taxon-name><comment>Pellegrin, Mém. Soc. Bot. France 1949: 71. 1950. Type. GABON. Ogooué-Lolo Province, région de Lastoursville, Koula motou, 13 Apr 1931, <italic>G. Le Testu 8742</italic> (lectotype, here designated: P! [00169128]; isolectotypes: BM! [000511051], BR! [0000008825308], LISC! [000404], OWU! P! [00169129, 00169130], WAG! [0247282, 0247283]). </comment></tp:nomenclature-citation></tp:nomenclature-citation-list></tp:nomenclature><tp:treatment-sec sec-type="material" id="SECID0EMNDO"><title>Type.</title><p>CAMEROON. South Region, Bezirk Kribi, im Vorland mit eizeln Hügeln, bei Beson, 45 km östlich Groß-Batanga, bei 100–400 m, 22 Jul 1911, <italic>J. Mildbraed 6055</italic> (holotype: B! [100153148]; isotypes: HBG! [502477, 502478].</p></tp:treatment-sec><tp:treatment-sec sec-type="description" id="SECID0EUNDO"><title>Description.</title><p><bold><italic>Tree</italic></bold> up to 9 m tall, rarely a shrub 3–4 m, d.b.h. up to 9 cm, trunk crooked, with diverging branches; bark smooth. <bold><italic>Twigs</italic></bold> brown, appressed-pubescent, the hairs 0.1–0.5 mm long, eventually gray-brown to orange-brown, glabrate; no nodes seen with two axillary branches. <bold><italic>Leaf</italic></bold> with larger blades 9.5–17.5 cm long, 3.2–5.6 cm wide, chartaceous, often discolorous but sometimes concolorous, elliptic to oblong, occasionally oblanceolate or lanceolate, apex acuminate, the acumen 8–19 mm long, base broadly cuneate, less commonly cuneate or rounded, glabrous except for the pubescent midrib adaxially, thinly and finely sericeous to glabrate abaxially, midrib impressed adaxially, raised abaxially, secondary veins indistinctly brochidodromous and slightly arcuate, 12–20 per side, diverging at 45–70° from the midrib, these and higher-order veins indistinct to slightly raised adaxially and slightly raised abaxially, rarely forming a raised reticulum on both surfaces; petiole 2–5 mm long, canaliculate, sparsely pubescent. <bold><italic>Inflorescences</italic></bold> axillary, 1-flowered, rarely 2-flowered from a second axillary pedicel superposed above the first, pubescent; peduncles absent; pedicels 3.7–6.4 (–8.5) mm long, 1.0–1.6 mm thick; bracts 3–4, evenly spaced along the pedicel, caducous or occasionally with uppermost persistent, 1.9-3.5 mm long, broadly triangular to semicircular, apex obtuse, acute, or apiculate; buds linear, sometime falcate, apex obtuse. <bold><italic>Sepals</italic></bold> slightly spreading at anthesis, 1/3-connate, 4.0–6.5 mm long, 3.6–5 mm wide, coriaceous, broadly triangular, apex acute, pubescent abaxially. <bold><italic>Petals</italic></bold> cream-colored <italic>in vivo</italic>; outer petals somewhat spreading at anthesis, 45–79 mm long, 3.6–5.5 mm wide at base, 2.2–4.1 mm wide at midpoint, fleshy, linear-ligulate, apex obtuse, with a longitudinal groove down the midline and puberulent adaxially, with a weak longitudinal ridge and sericeous, the hairs densest at the base, abaxially; inner petals more or less erect at anthesis, 35–61 mm long, 4.9–5.4 mm wide at base, 1.9–3.3 mm wide at midpoint, fleshy, linear, apex acute, base with undifferentiated margin, puberulent on both surfaces with a sericeous tuft just above the basal concavity adaxially, the hairs somewhat connivent. <bold><italic>Stamens</italic></bold> ca. 100; fertile stamens 1.4–1.9 mm long, narrowly oblong to clavate, apex of connective 0.3–0.5 mm long, capitate, overhanging anther thecae, papillate, anthers 11–12-locellate, filament 0.4–0.6 mm long; outer staminodes ca. 1.6 mm long, clavate, apex rounded to truncate; inner staminodes apparently absent; staminal cone ca. 2 mm in diameter, ca. 0.6 mm high, rudimentary, concealing only the very bases <!--PageBreak-->of the ovaries. <bold><italic>Carpels</italic></bold> 10–11; ovaries 1.2–1.5 mm long, oblong, densely pubescent, stigmas connivent, 4.5–6 mm long, linear, bearing a tuft of hairs at apex and pilose on the sides. <bold><italic>Torus</italic></bold> flat, 2.7–3.3 mm in diameter. <bold><italic>Fruit</italic></bold> of up to 14 sparsely pubescent to glabrate monocarps borne on a pedicel 5–7 mm long, 5–7 mm thick, glabrate; torus 11–13 mm in diameter, 7–8 mm high, irregularly depressed-globose. <bold><italic>Monocarps</italic></bold> with pale green or yellowish green exterior and red to pink-red endocarp <italic>in vivo</italic>, 4.2–6.5 cm long, 1.3–1.5 cm wide, ca. 1.1 cm thick, oblong and sometimes falciform, weakly torulose, apex with a curved beak 1 mm long, base contracted into a stipe 9–15 mm long, 3–5 mm thick, flattened and grooved longitudinally, obliquely wrinkled, verrucose; pericarp ca. 0.5 mm thick. <bold><italic>Seeds</italic></bold> 5–9 per monocarp, in a single row, lying oblique to long axis, 12.5–14 mm long, 6.5–8.5 mm wide, 5–7 mm thick, irregularly ellipsoid to oblong, wedge-shaped to oblong in cross-section, obliquely truncate at micropylar end, rounded at chalazal end, dark brown, smooth, shiny, raphe/antiraphe not evident, micropylar scar 3.5–4 mm long, 1.5–3 mm wide, ovate to elliptic, sometimes with a slight “beak” protruding through the center; sarcotesta frosty greenish blue, greenish white, or gray <italic>in vivo</italic>, sometimes visible as a white crust on dried seeds; aril absent.</p></tp:treatment-sec><tp:treatment-sec sec-type="phenology" id="SECID0EIPDO"><title>Phenology.</title><p>Specimens with flowers have been collected in January, March, April, June, July, and December, and with fruits from December to February and in September.</p></tp:treatment-sec><tp:treatment-sec sec-type="distribution" id="SECID0ENPDO"><title>Distribution</title><p>(Fig. <xref ref-type="fig" rid="F46">46</xref>). Occurs in southern Cameroon and Gabon, in primary and older secondary forest at elevations of 100–520 m.</p><fig id="F46" position="float" orientation="portrait"><object-id xmlns:xlink="http://www.w3.org/1999/xlink" content-type="doi" xlink:type="simple">10.3897/phytokeys.97.20975.figure46</object-id><object-id xmlns:xlink="http://www.w3.org/1999/xlink" content-type="zenodo_dep_id" xlink:type="simple">1239365</object-id><object-id xmlns:xlink="http://www.w3.org/1999/xlink" content-type="arpha" xlink:type="simple">EB6C7826-2808-5EFE-9F36-77A4AE9CC629</object-id><label>Figure 46.</label><caption><p>Distributions of <italic><tp:taxon-name><tp:taxon-name-part taxon-name-part-type="genus" reg="Xylopia">Xylopia</tp:taxon-name-part><tp:taxon-name-part taxon-name-part-type="species" reg="talbotii">talbotii</tp:taxon-name-part></tp:taxon-name></italic> and <italic><tp:taxon-name><tp:taxon-name-part taxon-name-part-type="genus" reg="Xylopia">X.</tp:taxon-name-part><tp:taxon-name-part taxon-name-part-type="species" reg="mildbraedii">mildbraedii</tp:taxon-name-part></tp:taxon-name></italic>. Bolder lines represent country borders, fainter lines lakes and major rivers.</p></caption><graphic xmlns:xlink="http://www.w3.org/1999/xlink" xlink:href="phytokeys-97-001_article-20975__-g046.jpg" position="float" orientation="portrait" xlink:type="simple" id="oo_199131.jpg"><uri content-type="original_file" xlink:type="simple">https://binary.pensoft.net/fig/199131</uri></graphic></fig></tp:treatment-sec><tp:treatment-sec sec-type="material" id="SECID0E1QDO"><title>Additional specimens examined.</title><p><bold>CAMEROON.</bold> 20 km from Kribi, Lolodorf road, <named-content xmlns:xlink="http://www.w3.org/1999/xlink" content-type="dwc:verbatimCoordinates" xlink:type="simple"><named-content content-type="geo-json" specific-use="{&#34;type&#34;:&#34;Point&#34;,&#34;coordinates&#34;:[10.050000,3.000000]}" id="NCID0EFRDO" xlink:type="simple">3°00'N, 10°03'E</named-content></named-content>, newly opened forest exploitation (SFIA logging road), 9 Jun 1969 (fl), <italic>Bos 4772</italic> (B, M, MO, WAG—3 sheets); without definite locality, <italic>M. Elad 1253</italic> (WAG); forêt de Bakaka, 3 km E of Eboné, a village on km 11 Nkongsamba-Loum road, <named-content xmlns:xlink="http://www.w3.org/1999/xlink" content-type="dwc:verbatimCoordinates" xlink:type="simple"><named-content content-type="geo-json" specific-use="{&#34;type&#34;:&#34;Point&#34;,&#34;coordinates&#34;:[9.900000,4.833333]}" id="NCID0ERRDO" xlink:type="simple">4°50'N, 9°54'E</named-content></named-content>, 520 m, 13 Sep 1971 (fr), <italic>Leeuwenberg 8362</italic> (BR, K, MO, WAG—2 sheets). <bold>GABON.</bold> Nyanga: ca. 50 km SW of Doussala, <named-content xmlns:xlink="http://www.w3.org/1999/xlink" content-type="dwc:verbatimCoordinates" xlink:type="simple"><named-content content-type="geo-json" specific-use="{&#34;type&#34;:&#34;Point&#34;,&#34;coordinates&#34;:[10.583333,-2.600000]}" id="NCID0E4RDO" xlink:type="simple">2°36'S, 10°35'E</named-content></named-content>, 10 Jan 1987 (fl), <italic>Reitsma &amp; Reitsma 2816</italic> (MO, NY, RSA, WAG).—Ogooué-Ivindo: Mboundou, SE Makokou, 27 Feb 1961 (fr), <italic>Hallé 1350</italic> (P); eastern border of Lopé-Okanda Reserve, along roads south of SEG lumber camp, west of Offoué River, <named-content xmlns:xlink="http://www.w3.org/1999/xlink" content-type="dwc:verbatimCoordinates" xlink:type="simple"><named-content content-type="geo-json" specific-use="{&#34;type&#34;:&#34;Point&#34;,&#34;coordinates&#34;:[11.750000,-0.450000]}" id="NCID0EJSDO" xlink:type="simple">0°27'S, 11°45'E</named-content></named-content>, 200 m, 15 Jan 1993 (fr), <italic>McPherson 16070</italic> (MO).—Ogooué-Lolo: about 40 km E of Lastoursville, ca. <named-content xmlns:xlink="http://www.w3.org/1999/xlink" content-type="dwc:verbatimCoordinates" xlink:type="simple"><named-content content-type="geo-json" specific-use="{&#34;type&#34;:&#34;Point&#34;,&#34;coordinates&#34;:[13.083333,-0.833333]}" id="NCID0ETSDO" xlink:type="simple">0°50'S, 13°05'E</named-content></named-content>, 14 Dec 1993 (fl, fr), <italic>Breteler &amp; Breteler-Klein 12632</italic> (WAG—2 sheets); Lastoursville, 27 Dec 1929 (fl), <italic>Le Testu 7824</italic> (BM, OWU, P).—Ogooué-Maritime: Rabi, ca. <named-content xmlns:xlink="http://www.w3.org/1999/xlink" content-type="dwc:verbatimCoordinates" xlink:type="simple"><named-content content-type="geo-json" specific-use="{&#34;type&#34;:&#34;Point&#34;,&#34;coordinates&#34;:[9.833333,-1.916667]}" id="NCID0E6SDO" xlink:type="simple">1°55'S, 9°50'E</named-content></named-content>, 26 Mar 1990 (fl), <italic>Breteler et al. 9526</italic> (WAG).</p><p><italic><tp:taxon-name><tp:taxon-name-part taxon-name-part-type="genus" reg="Xylopia">Xylopia</tp:taxon-name-part><tp:taxon-name-part taxon-name-part-type="species" reg="mildbraedii">mildbraedii</tp:taxon-name-part></tp:taxon-name></italic> is a seldom-collected species, restricted in distribution. It is readily distinguished from its congeners by the petals reaching 79 mm in length, surpassing all other African <italic><tp:taxon-name><tp:taxon-name-part taxon-name-part-type="genus" reg="Xylopia">Xylopia</tp:taxon-name-part></tp:taxon-name></italic> species. It most resembles <italic><tp:taxon-name><tp:taxon-name-part taxon-name-part-type="genus" reg="Xylopia">X.</tp:taxon-name-part><tp:taxon-name-part taxon-name-part-type="species" reg="thomsonii">thomsonii</tp:taxon-name-part></tp:taxon-name></italic> and <italic><tp:taxon-name><tp:taxon-name-part taxon-name-part-type="genus" reg="Xylopia">X.</tp:taxon-name-part><tp:taxon-name-part taxon-name-part-type="species" reg="unguiculata">unguiculata</tp:taxon-name-part></tp:taxon-name></italic> in its overall appearance, but differs in having the hairs on the young twigs short and tightly appressed, larger leaves with more numerous and slightly arcuate secondary veins, a pronounced tuft of hairs on the inside of the inner petal base, a rudimentary to absent staminal cone, and larger and thicker-walled monocarps containing larger seeds. With these differences established, it was possible to determine that “<italic><tp:taxon-name><tp:taxon-name-part taxon-name-part-type="genus" reg="Xylopia">Xylopia</tp:taxon-name-part></tp:taxon-name></italic> species A” of <xref ref-type="bibr" rid="B109">Le Thomas (1969)</xref> is a fruiting collection of <italic><tp:taxon-name><tp:taxon-name-part taxon-name-part-type="genus" reg="Xylopia">X.</tp:taxon-name-part><tp:taxon-name-part taxon-name-part-type="species" reg="mildbraedii">mildbraedii</tp:taxon-name-part></tp:taxon-name></italic>. The sterile <!--PageBreak-->collections <italic>Reitsma &amp; Reitsma 2732</italic> and <italic>Sosef et al. 1466</italic>, both from Gabon, may also represent this species.</p><p>We calculated an <abbrev xmlns:xlink="http://www.w3.org/1999/xlink" xlink:title="Extent of Occurrence" id="ABBRID0EOVDO" xlink:type="simple">EOO</abbrev> of 129,258 km<sup>2</sup> and an <abbrev xmlns:xlink="http://www.w3.org/1999/xlink" xlink:title="Area of Occupancy" id="ABBRID0EUVDO" xlink:type="simple">AOO</abbrev> of 36 km<sup>2</sup> for <italic><tp:taxon-name><tp:taxon-name-part taxon-name-part-type="genus" reg="Xylopia">Xylopia</tp:taxon-name-part><tp:taxon-name-part taxon-name-part-type="species" reg="mildbraedii">mildbraedii</tp:taxon-name-part></tp:taxon-name></italic>. <xref ref-type="bibr" rid="B132">Onana and Cheek (2011)</xref> gave it a conservation assessment of Endangered, B2ab(iii).</p><p>Examination of the type material suggests that Pellegrin based the description of <italic><tp:taxon-name><tp:taxon-name-part taxon-name-part-type="genus" reg="Xylopia">Xylopia</tp:taxon-name-part><tp:taxon-name-part taxon-name-part-type="species" reg="lastoursvillii">lastoursvillii</tp:taxon-name-part></tp:taxon-name></italic> primarily upon one Paris collection of <italic>Le Testu 8742</italic>, which bears detailed drawings of flower parts; this collection is chosen as lectotype of this name.</p></tp:treatment-sec><tp:treatment-sec><!--Section generated to contain objects referenced in tp:taxon-treatment.--><fig id="F42" position="float" orientation="portrait"><object-id xmlns:xlink="http://www.w3.org/1999/xlink" content-type="doi" xlink:type="simple">10.3897/phytokeys.97.20975.figure42</object-id><object-id xmlns:xlink="http://www.w3.org/1999/xlink" content-type="zenodo_dep_id" xlink:type="simple">1239355</object-id><object-id xmlns:xlink="http://www.w3.org/1999/xlink" content-type="arpha" xlink:type="simple">E6FCC610-CD6D-52CA-8BC7-BFC27D954021</object-id><label>Figure 42.</label><caption><p><italic><tp:taxon-name><tp:taxon-name-part taxon-name-part-type="genus" reg="Xylopia">Xylopia</tp:taxon-name-part><tp:taxon-name-part taxon-name-part-type="species" reg="pynaertii">pynaertii</tp:taxon-name-part></tp:taxon-name></italic>, <italic><tp:taxon-name><tp:taxon-name-part taxon-name-part-type="genus" reg="Xylopia">X.</tp:taxon-name-part><tp:taxon-name-part taxon-name-part-type="species" reg="mildbraedii">mildbraedii</tp:taxon-name-part></tp:taxon-name></italic>, and <italic><tp:taxon-name><tp:taxon-name-part taxon-name-part-type="genus" reg="Xylopia">X.</tp:taxon-name-part><tp:taxon-name-part taxon-name-part-type="species" reg="hypolampra">hypolampra</tp:taxon-name-part></tp:taxon-name></italic>. <bold>A, B</bold><italic><tp:taxon-name><tp:taxon-name-part taxon-name-part-type="genus" reg="Xylopia">X.</tp:taxon-name-part><tp:taxon-name-part taxon-name-part-type="species" reg="pynaertii">pynaertii</tp:taxon-name-part></tp:taxon-name></italic><bold>A</bold> Habit <bold>B</bold> Fruit <bold>C, D</bold><italic><tp:taxon-name><tp:taxon-name-part taxon-name-part-type="genus" reg="Xylopia">X.</tp:taxon-name-part><tp:taxon-name-part taxon-name-part-type="species" reg="mildbraedii">mildbraedii</tp:taxon-name-part></tp:taxon-name></italic><bold>C</bold> Fruit <bold>D</bold> Habit <bold>E, F</bold><italic><tp:taxon-name><tp:taxon-name-part taxon-name-part-type="genus" reg="Xylopia">X.</tp:taxon-name-part><tp:taxon-name-part taxon-name-part-type="species" reg="hypolampra">hypolampra</tp:taxon-name-part></tp:taxon-name></italic><bold>E</bold> Habit <bold>F</bold> Fruit. <bold>A</bold> from <italic>McPherson 13825</italic> (MO) <bold>B</bold> from <italic>Letouzey 12317</italic> (P) <bold>C</bold> from <italic>Breteler et al. 12632</italic> (WAG) <bold>D</bold> from <italic>Reitsma &amp; Reitsma 2816</italic> (NY) <bold>E</bold> from <italic>Le Testu 2023</italic> (F) <bold>F</bold> from <italic>Le Testu 8094</italic> (BM).</p></caption><graphic xmlns:xlink="http://www.w3.org/1999/xlink" xlink:href="phytokeys-97-001_article-20975__-g042.jpg" position="float" orientation="portrait" xlink:type="simple" id="oo_199127.jpg"><uri content-type="original_file" xlink:type="simple">https://binary.pensoft.net/fig/199127</uri></graphic></fig></tp:treatment-sec><ref-list><ref id="B109"><mixed-citation xmlns:xlink="http://www.w3.org/1999/xlink" xlink:type="simple"><person-group><name name-style="western"><surname>Le Thomas</surname><given-names>A</given-names></name></person-group> (<year>1969</year>) <article-title>16: Annonacées.</article-title> In: <person-group><name name-style="western"><surname>Aubréville</surname><given-names>A</given-names></name></person-group> (<role>Ed.</role>) <issue-title>Flore du Gabon.</issue-title><source>Muséum National d’Histoire Naturelle, Paris</source>, <fpage>1</fpage>–<lpage>371</lpage>.</mixed-citation></ref><ref id="B132"><mixed-citation xmlns:xlink="http://www.w3.org/1999/xlink" xlink:type="simple"><person-group><name name-style="western"><surname>Onana</surname><given-names>JM</given-names></name><name name-style="western"><surname>Cheek</surname><given-names>M</given-names></name></person-group> (<year>2011</year>) <source>Red Data Book of the flowering plants of Cameroon: IUCN global assessments.</source><publisher-name>Kew Publishing</publisher-name>, <publisher-loc>Royal Botanic Gardens, Kew</publisher-loc>, <size units="page">578 pp</size>.</mixed-citation></ref></ref-list></tp:taxon-treatment>
