# Supplementary material for: A revision of Xylopia L. (Annonaceae): the species of Tropical Africa
Source: PhytoKeys. 2018 Apr 24;97:1–252. doi: 10.3897/phytokeys.97.20975 (PMC10865103; doi:10.3897/phytokeys.97.20975)
Supplement: XML Treatment for Xylopia monticola [file phytokeys.97.20975-treatment42.xml]

<!DOCTYPE tp:taxon-treatment
  PUBLIC "-//TaxonX//DTD Taxonomic Treatment Publishing DTD v0 20100105//EN" "tax-treatment-NSO.dtd">
<tp:taxon-treatment xmlns:tp="http://www.plazi.org/taxpub"><tp:treatment-meta><kwd-group><label>Taxon classification</label><kwd>
              <named-content content-type="kingdom">Plantae</named-content>
            </kwd><kwd>
              <named-content content-type="order">Magnoliales</named-content>
            </kwd><kwd>
              <named-content content-type="family">Annonaceae</named-content>
            </kwd></kwd-group><mixed-citation publication-type="journal"><person-group><name><surname>Johnson</surname><given-names>David M.</given-names></name><name><surname>Murray</surname><given-names>Nancy A.</given-names></name></person-group><article-title>A revision of <italic><tp:taxon-name><tp:taxon-name-part taxon-name-part-type="genus" reg="Xylopia">Xylopia</tp:taxon-name-part></tp:taxon-name></italic> L. (<tp:taxon-name><tp:taxon-name-part taxon-name-part-type="genus" reg="Annonaceae">Annonaceae</tp:taxon-name-part></tp:taxon-name>): the species of Tropical Africa</article-title><source>PhytoKeys</source><day>24</day><month>04</month><year>2018</year><volume>97</volume><fpage>1</fpage><lpage>252</lpage><pub-id pub-id-type="doi">10.3897/phytokeys.97.20975</pub-id></mixed-citation></tp:treatment-meta><tp:nomenclature><label>36.</label><tp:taxon-name>
            <object-id xmlns:xlink="http://www.w3.org/1999/xlink" content-type="arpha" xlink:type="simple">522D69CC-11D7-5102-AEA6-4A0049B2B316</object-id>
            <tp:taxon-name-part taxon-name-part-type="genus" reg="Xylopia">Xylopia</tp:taxon-name-part>
            <tp:taxon-name-part taxon-name-part-type="species" reg="monticola">monticola</tp:taxon-name-part>
            <object-id xmlns:xlink="http://www.w3.org/1999/xlink" content-type="ipni" xlink:type="simple">urn:lsid:ipni.org:names:60476244-2</object-id>
          </tp:taxon-name><tp:taxon-authority>D. M. Johnson &amp; N. A. Murray</tp:taxon-authority><tp:taxon-status xmlns:xlink="http://www.w3.org/1999/xlink" xlink:type="simple">sp. nov.</tp:taxon-status><xref ref-type="fig" rid="F39">Fig. 39D–E</xref></tp:nomenclature><tp:treatment-sec sec-type="diagnosis" id="SECID0EGYDO"><title>Diagnosis.</title><p>Species resembling <italic><tp:taxon-name><tp:taxon-name-part taxon-name-part-type="genus" reg="Xylopia">Xylopia</tp:taxon-name-part><tp:taxon-name-part taxon-name-part-type="species" reg="acutiflora">acutiflora</tp:taxon-name-part></tp:taxon-name></italic> s. s. and <italic><tp:taxon-name><tp:taxon-name-part taxon-name-part-type="genus" reg="Xylopia">X.</tp:taxon-name-part><tp:taxon-name-part taxon-name-part-type="species" reg="thomsonii">thomsonii</tp:taxon-name-part></tp:taxon-name></italic> in its indument of mixed long and short hairs, and 1-flowered inflorescences with the short pedicels bearing 3 or more persistent bracts, but differing from <italic><tp:taxon-name><tp:taxon-name-part taxon-name-part-type="genus" reg="Xylopia">X.</tp:taxon-name-part><tp:taxon-name-part taxon-name-part-type="species" reg="acutiflora">acutiflora</tp:taxon-name-part></tp:taxon-name></italic> in the prominent abaxial leaf reticulum, the longer pedicels (5.2–8.1 mm), the outer petals (15.6–) 36–52 mm long, and the monocarps with wrinkled stipes 8–13 mm long and 3–5 seeds in a single row; from <italic><tp:taxon-name><tp:taxon-name-part taxon-name-part-type="genus" reg="Xylopia">X.</tp:taxon-name-part><tp:taxon-name-part taxon-name-part-type="species" reg="thomsonii">thomsonii</tp:taxon-name-part></tp:taxon-name></italic> it differs in the erect tree habit and the monocarps not exceeding 4 cm in length with proportionately longer stipes.</p></tp:treatment-sec><tp:treatment-sec sec-type="material" id="SECID0EYZDO"><title>Type.</title><p>NIGERIA. Taraba [“N. E. State”] State, Sardauna Province, Kurmin Kugapa, below Kurmin Dodo below the western edge of Cabbal Wade [“Chappal Waddi”], ca. 5500 ft, 28 Feb 1975, <italic>J. D. Chapman 3755</italic> (holotype: K!).</p></tp:treatment-sec><tp:treatment-sec sec-type="description" id="SECID0EA1DO"><title>Description.</title><p><bold><italic>Tree</italic></bold> up to 10 m (–20 m) tall. <bold><italic>Twigs</italic></bold> brown, pubescent, the hairs 0.1–1.2 mm long, eventually light grayish brown, glabrate; no nodes with two axillary branches seen. <bold><italic>Leaf</italic></bold> with larger blades 7.8–10.9 cm long, 2.7–5.1 cm wide, chartaceous to subcoriaceous, concolorous, lanceolate, lanceolate-oblong, elliptic to oblong or oblong-oblanceolate, apex blunt-acuminate, the acumen 4.5–16 mm long, base broadly cuneate to nearly rounded, pubescent on the midrib but otherwise glabrous adaxially, sparsely pubescent to glabrate abaxially; midrib plane adaxially, raised abaxially, secondary veins somewhat arcuate, weakly brochidodromous, 7–13 per side, diverging at 65–70° from the midrib, plane to slightly raised adaxially, raised abaxially, higher-order veins plane or slightly raised and distinct in patches adaxially, raised and reticulate abaxially; petiole 3.5–9 mm long, shallowly canaliculate, sometimes slightly flattened, sparsely pubescent to pubescent. <bold><italic>Inflorescences</italic></bold> axillary, 1-flowered, pubescent; pedicels 5.2–8.1 mm long, 1–1.3 mm thick; bracts 3–4, evenly spaced along pedicel, persistent, 2–3.1 mm long, ovate but sometimes bifid when torn down the middle, apex acute; buds linear, slightly falciform, apex acute. <bold><italic>Sepals</italic></bold> slightly spreading at anthesis, connate at base, 2.7–3.5 mm long, 2.9–3.1 mm wide, coriaceous, triangular to ovate, apex acute, pubescent abaxially. <bold><italic>Petals</italic></bold> creamy white <italic>in vivo</italic>; outer petals spreading, (15.6–) 36–52 mm long, 2.7–3.6 mm wide at base, 1.6–1.7 mm wide at midpoint, coriaceous, linear, weakly longitudinally ridged abaxially, apex acute, pubescent adaxially, sericeous abaxially; inner petals erect to spreading, (15.5–) 29–37 mm long, 2.0–2.6 mm wide at base, 0.7–0.8 mm wide at midpoint, coriaceous, filiform, apex obtuse, base with undifferentiated margin, with weak longitudinal ridges on both surfaces, pubescent on both surfaces except for glabrous base. <bold><italic>Stamens</italic></bold> 160–200; fertile stamens 1.8–2.2 mm long, narrowly oblong, apex of connective 0.2–0.3 mm long, shieldlike, overhanging the anther thecae, glabrous, anthers 10–12-locellate, filament ca. 0.6 mm long; outer staminodes 1.5–1.9 mm long, clavate, apex truncate or sometimes emarginate; inner staminodes 0.7–0.9 mm long, broadly clavate or oblong, apex truncate; staminal cone 1.7–1.9 mm in diameter, 1.3–1.5 mm high, completely concealing the ovaries, rim laciniate. <bold><italic>Carpels</italic></bold> 7–8; ovaries 1.2–1.3 mm long, lanceolate or narrowly oblong, densely pubescent, stigmas loosely connivent, 2–3.4 mm long, linear, glabrous except for a tuft of hairs at the apex. <bold><italic>Torus</italic></bold> flat, 1.7–2.4 mm in diameter. <bold><italic>Fruit</italic></bold> of up to 5 glabrate monocarps borne on a pedicel 6–8.7 mm long, 1.5–2.8 mm thick, sparsely pubescent, sometimes with bracts or sepals persistent; torus 3.1–5 mm in diameter, 1.5–2.9 mm high, depressed-globose. <bold><italic>Monocarps</italic></bold> with a green exterior and red endocarp <italic>in vivo</italic>, 3.4–4.0 cm long, 0.9–1.0 cm wide, 0.6–0.7 cm thick, narrowly <!--PageBreak-->oblong and slightly falciform, torulose, apex obtuse, occasionally with an offset beak 0.5–2 mm long, base contracted into a stipe 8–13 mm long, 2.1–2.6 mm thick, longitudinally wrinkled with furrows extending down stipes, verrucose; pericarp 0.2–0.4 mm thick. <bold><italic>Seeds</italic></bold> up to 5 per monocarp, in a single row, lying oblique to long axis, 11–13.1 mm long, 6.4–6.5 mm wide, 5.8–6.2 mm thick, oblong, broadly elliptic to circular in cross-section, truncate at micropylar end but with endostome protruding, rounded at chalazal end, tan, smooth, faintly shiny, raphe/antiraphe visible only as a faintly raised ridge, micropylar scar 2.1–3.2 mm long, 1.8–3.3 mm wide, irregularly circular; sarcotesta glaucous <italic>in vivo</italic>; aril absent.</p></tp:treatment-sec><tp:treatment-sec sec-type="phenology" id="SECID0EU2DO"><title>Phenology.</title><p>Specimens with flowers have been collected in February and March, and with fruits in February, March, and May.</p></tp:treatment-sec><tp:treatment-sec sec-type="distribution" id="SECID0EZ2DO"><title>Distribution</title><p>(Fig. <xref ref-type="fig" rid="F34">34</xref>). Easternmost Nigeria and adjoining Cameroon; gallery forest along streams and in understory of foothill forests: the label of <italic>Chapman 2739</italic> lists as associates species of <italic><tp:taxon-name><tp:taxon-name-part taxon-name-part-type="genus" reg="Dracaena">Dracaena</tp:taxon-name-part></tp:taxon-name></italic>, <italic><tp:taxon-name><tp:taxon-name-part taxon-name-part-type="genus" reg="Osmunda">Osmunda</tp:taxon-name-part></tp:taxon-name></italic>, <italic><tp:taxon-name><tp:taxon-name-part taxon-name-part-type="genus" reg="Salix">Salix</tp:taxon-name-part></tp:taxon-name></italic>, and <italic><tp:taxon-name><tp:taxon-name-part taxon-name-part-type="genus" reg="Vitex">Vitex</tp:taxon-name-part></tp:taxon-name></italic>, as well as <italic><tp:taxon-name><tp:taxon-name-part taxon-name-part-type="genus" reg="Phoenix">Phoenix</tp:taxon-name-part><tp:taxon-name-part taxon-name-part-type="species" reg="reclinata">reclinata</tp:taxon-name-part></tp:taxon-name></italic>; at elevations of 650–1670 m.</p></tp:treatment-sec><tp:treatment-sec sec-type="Local name" id="SECID0EM4DO"><title>Local name.</title><p>Kimba (<xref ref-type="bibr" rid="B30">Chapman and Chapman 2001</xref>).</p></tp:treatment-sec><tp:treatment-sec sec-type="material" id="SECID0EW4DO"><title>Additional specimens examined.</title><p><bold>NIGERIA.</bold> Adamawa: Gongola State, Ganye, Local Govt. area, well up the western slopes of Vogel Peak above Jangla, 24 Feb 1977 (fl), <italic>Chapman 4730</italic> (K).—Taraba: N. E. State, Mambilla Plateau, bank of the Jigawal stream about 1½ hours walk downstream from the Maisamari plantation, 28 Mar 1972 (fl), <italic>Chapman 2739 [FHI 45180</italic>] (K); N. E. State, Sardauna Province, Mambilla Plateau, SW foothills, ca. 3500 ft, 31 Mar 1975 (fl), <italic>Chapman 3786</italic> (K); Gongola State, Ngel Nyaki F./R., Mambilla Plateau, Sardauna Division, 3 Feb 1977 (fr), <italic>Chapman 4618</italic> (K); Gongola State, Sardauna Div., Leinde Fadale [“Linedi Faadahree”] high up on the Mambilla escarpment at the NE corner overlooking Mayo Sabere, 5000 ft, 11 Feb 1977 (fr), <italic>Chapman 4671</italic> (K); Gongola State, Sardauna, L. G. area, western foothills of Mambilla Plateau, Akwaizantar [“Akwaijantar”] forest, ca. 3500 ft, 2 Feb 1978 (fl), <italic>Chapman 5186</italic> (K). <bold>CAMEROON.</bold> Southwest: savanna with forest galleries near Aguosho, 10 km SSW of Akwaya, <named-content xmlns:xlink="http://www.w3.org/1999/xlink" content-type="dwc:verbatimCoordinates" xlink:type="simple"><named-content content-type="geo-json" specific-use="{&#34;type&#34;:&#34;Point&#34;,&#34;coordinates&#34;:[9.466667,6.300000]}" id="NCID0EP5DO" xlink:type="simple">6°18'N, 9°28'E</named-content></named-content>, 1200 m, 19–20 Mar 1985 (fl, young fr), <italic>Thomas 4558</italic> (MO); Takamanda Forest Reserve, along footpath from Malishi to Kaluma, <named-content xmlns:xlink="http://www.w3.org/1999/xlink" content-type="dwc:verbatimCoordinates" xlink:type="simple"><named-content content-type="geo-json" specific-use="{&#34;type&#34;:&#34;Point&#34;,&#34;coordinates&#34;:[9.433333,6.250000]}" id="NCID0EZ5DO" xlink:type="simple">06°15'N, 09°26'E</named-content></named-content>, 650 m, 1 May 1987 (fr), <italic>Thomas et al. 7400</italic> (B, K, MO).</p><p><italic><tp:taxon-name><tp:taxon-name-part taxon-name-part-type="genus" reg="Xylopia">Xylopia</tp:taxon-name-part><tp:taxon-name-part taxon-name-part-type="species" reg="monticola">monticola</tp:taxon-name-part></tp:taxon-name></italic> is another segregate of <italic><tp:taxon-name><tp:taxon-name-part taxon-name-part-type="genus" reg="Xylopia">X.</tp:taxon-name-part><tp:taxon-name-part taxon-name-part-type="species" reg="acutiflora">acutiflora</tp:taxon-name-part></tp:taxon-name></italic> s. l., which may be distinguished by the leaves with a prominent vein reticulum abaxially, relatively long outer petals (up to 52 mm long, exceeded only by <italic><tp:taxon-name><tp:taxon-name-part taxon-name-part-type="genus" reg="Xylopia">X.</tp:taxon-name-part><tp:taxon-name-part taxon-name-part-type="species" reg="mildbraedii">mildbraedii</tp:taxon-name-part></tp:taxon-name></italic> and <italic><tp:taxon-name><tp:taxon-name-part taxon-name-part-type="genus" reg="Xylopia">X.</tp:taxon-name-part><tp:taxon-name-part taxon-name-part-type="species" reg="piratae">piratae</tp:taxon-name-part></tp:taxon-name></italic> in the <italic><tp:taxon-name><tp:taxon-name-part taxon-name-part-type="genus" reg="Xylopia">X.</tp:taxon-name-part><tp:taxon-name-part taxon-name-part-type="species" reg="acutiflora">acutiflora</tp:taxon-name-part></tp:taxon-name></italic> subgroup), and relatively small monocarps with proportionally long stipes. Unlike the seeds of <italic><tp:taxon-name><tp:taxon-name-part taxon-name-part-type="genus" reg="Xylopia">X.</tp:taxon-name-part><tp:taxon-name-part taxon-name-part-type="species" reg="acutiflora">acutiflora</tp:taxon-name-part></tp:taxon-name></italic>, those of <italic><tp:taxon-name><tp:taxon-name-part taxon-name-part-type="genus" reg="Xylopia">X.</tp:taxon-name-part><tp:taxon-name-part taxon-name-part-type="species" reg="monticola">monticola</tp:taxon-name-part></tp:taxon-name></italic> are up to 5 per monocarp and arranged in a single row. <italic><tp:taxon-name><tp:taxon-name-part taxon-name-part-type="genus" reg="Xylopia">Xylopia</tp:taxon-name-part><tp:taxon-name-part taxon-name-part-type="species" reg="monticola">monticola</tp:taxon-name-part></tp:taxon-name></italic> is most similar to <italic><tp:taxon-name><tp:taxon-name-part taxon-name-part-type="genus" reg="Xylopia">X.</tp:taxon-name-part><tp:taxon-name-part taxon-name-part-type="species" reg="thomsonii">thomsonii</tp:taxon-name-part></tp:taxon-name></italic>, which, in addition to the distinctions above, is a scandent shrub rather than a tree.</p><p><xref ref-type="bibr" rid="B30">Chapman and Chapman (2001)</xref> provided habitat details for <italic><tp:taxon-name><tp:taxon-name-part taxon-name-part-type="genus" reg="Xylopia">X.</tp:taxon-name-part><tp:taxon-name-part taxon-name-part-type="species" reg="monticola">monticola</tp:taxon-name-part></tp:taxon-name></italic> in eastern Nigeria, where it was consistently an understory species of lower montane forest. At the Cabbal Wade site, the canopy dominants were <italic><tp:taxon-name><tp:taxon-name-part taxon-name-part-type="genus" reg="Newtonia">Newtonia</tp:taxon-name-part><tp:taxon-name-part taxon-name-part-type="species" reg="buchananii">buchananii</tp:taxon-name-part></tp:taxon-name></italic>, <italic><tp:taxon-name><tp:taxon-name-part taxon-name-part-type="genus" reg="Aubrevillea">Aubrevillea</tp:taxon-name-part><tp:taxon-name-part taxon-name-part-type="species" reg="kerstingii">kerstingii</tp:taxon-name-part></tp:taxon-name></italic>, <italic><tp:taxon-name><tp:taxon-name-part taxon-name-part-type="genus" reg="Parkia">Parkia</tp:taxon-name-part><tp:taxon-name-part taxon-name-part-type="species" reg="filicoidea">filicoidea</tp:taxon-name-part></tp:taxon-name></italic>, <italic><tp:taxon-name><tp:taxon-name-part taxon-name-part-type="genus" reg="Albizia">Albizia</tp:taxon-name-part></tp:taxon-name></italic> sp., and <italic><tp:taxon-name><tp:taxon-name-part taxon-name-part-type="genus" reg="Polyscias">Polyscias</tp:taxon-name-part><tp:taxon-name-part taxon-name-part-type="species" reg="fulva">fulva</tp:taxon-name-part></tp:taxon-name></italic>. In the Leinde Bumay forest <!--PageBreak-->on the Tiba Plateau, <italic><tp:taxon-name><tp:taxon-name-part taxon-name-part-type="genus" reg="Aubrevillea">A.</tp:taxon-name-part><tp:taxon-name-part taxon-name-part-type="species" reg="kerstingii">kerstingii</tp:taxon-name-part></tp:taxon-name></italic> and <italic><tp:taxon-name><tp:taxon-name-part taxon-name-part-type="genus" reg="Parkia">P.</tp:taxon-name-part><tp:taxon-name-part taxon-name-part-type="species" reg="filicoidea">filicoidea</tp:taxon-name-part></tp:taxon-name></italic> were again present as canopy species, and, in addition, <italic><tp:taxon-name><tp:taxon-name-part taxon-name-part-type="genus" reg="Symphonia">Symphonia</tp:taxon-name-part><tp:taxon-name-part taxon-name-part-type="species" reg="globulifera">globulifera</tp:taxon-name-part></tp:taxon-name></italic>. <italic><tp:taxon-name><tp:taxon-name-part taxon-name-part-type="genus" reg="Xylopia">Xylopia</tp:taxon-name-part><tp:taxon-name-part taxon-name-part-type="species" reg="monticola">monticola</tp:taxon-name-part></tp:taxon-name></italic> was stated to be locally common at several of the Nigerian localities, but the species is not widely distributed: it has an <abbrev xmlns:xlink="http://www.w3.org/1999/xlink" xlink:title="Extent of Occurrence" id="ABBRID0EXFEO" xlink:type="simple">EOO</abbrev> of 14,393 km<sup>2</sup> and an <abbrev xmlns:xlink="http://www.w3.org/1999/xlink" xlink:title="Area of Occupancy" id="ABBRID0E4FEO" xlink:type="simple">AOO</abbrev> of 36 km<sup>2</sup> (Table <xref ref-type="table" rid="T1">1</xref>). Some collections were from designated forest reserves, but the current protection status of these reserves is not known. This is, however, a poorly explored area botanically.</p><p>The label of <italic>Chapman 5186</italic> states that the fruit is an ingredient in “yaje,” (Hausa: pepper) and local people gather the wild fruits of this species (<xref ref-type="bibr" rid="B30">Chapman and Chapman 2001</xref>).</p></tp:treatment-sec><tp:treatment-sec><!--Section generated to contain objects referenced in tp:taxon-treatment.--><fig id="F39" position="float" orientation="portrait"><object-id xmlns:xlink="http://www.w3.org/1999/xlink" content-type="doi" xlink:type="simple">10.3897/phytokeys.97.20975.figure39</object-id><object-id xmlns:xlink="http://www.w3.org/1999/xlink" content-type="zenodo_dep_id" xlink:type="simple">1239347</object-id><object-id xmlns:xlink="http://www.w3.org/1999/xlink" content-type="arpha" xlink:type="simple">A793FCD2-9E25-5B21-BB1A-2F5597A4B5FD</object-id><label>Figure 39.</label><caption><p><italic><tp:taxon-name><tp:taxon-name-part taxon-name-part-type="genus" reg="Xylopia">Xylopia</tp:taxon-name-part><tp:taxon-name-part taxon-name-part-type="species" reg="thomsonii">thomsonii</tp:taxon-name-part></tp:taxon-name></italic>, <italic><tp:taxon-name><tp:taxon-name-part taxon-name-part-type="genus" reg="Xylopia">X.</tp:taxon-name-part><tp:taxon-name-part taxon-name-part-type="species" reg="monticola">monticola</tp:taxon-name-part></tp:taxon-name></italic>, <italic><tp:taxon-name><tp:taxon-name-part taxon-name-part-type="genus" reg="Xylopia">X.</tp:taxon-name-part><tp:taxon-name-part taxon-name-part-type="species" reg="talbotii">talbotii</tp:taxon-name-part></tp:taxon-name></italic>, and <italic><tp:taxon-name><tp:taxon-name-part taxon-name-part-type="genus" reg="Xylopia">X.</tp:taxon-name-part><tp:taxon-name-part taxon-name-part-type="species" reg="dinklagei">dinklagei</tp:taxon-name-part></tp:taxon-name></italic>. <bold>A–C</bold><italic><tp:taxon-name><tp:taxon-name-part taxon-name-part-type="genus" reg="Xylopia">X.</tp:taxon-name-part><tp:taxon-name-part taxon-name-part-type="species" reg="thomsonii">thomsonii</tp:taxon-name-part></tp:taxon-name></italic><bold>A</bold> Fruit <bold>B</bold> Leaf <bold>C</bold> Flower <bold>D–E</bold><italic><tp:taxon-name><tp:taxon-name-part taxon-name-part-type="genus" reg="Xylopia">X.</tp:taxon-name-part><tp:taxon-name-part taxon-name-part-type="species" reg="monticola">monticola</tp:taxon-name-part></tp:taxon-name></italic><bold>D</bold> Flower <bold>E</bold> Leaf and fruit <bold>F</bold><italic><tp:taxon-name><tp:taxon-name-part taxon-name-part-type="genus" reg="Xylopia">X.</tp:taxon-name-part><tp:taxon-name-part taxon-name-part-type="species" reg="talbotii">talbotii</tp:taxon-name-part></tp:taxon-name></italic>, flower, side view <bold>G–I</bold><italic><tp:taxon-name><tp:taxon-name-part taxon-name-part-type="genus" reg="Xylopia">X.</tp:taxon-name-part><tp:taxon-name-part taxon-name-part-type="species" reg="dinklagei">dinklagei</tp:taxon-name-part></tp:taxon-name></italic><bold>G</bold> Leaf <bold>H</bold> Flower <bold>I</bold> Fruit. A from <italic>de Wilde &amp; de Wilde-Duyfjes 2703</italic> (K) <bold>B, C</bold> from <italic>Talbot &amp; Talbot 3267</italic> (BM) <bold>D</bold> from <italic>Chapman 3755</italic> (K) <bold>E</bold> from <italic>Thomas et al. 7400</italic> (MO) <bold>F</bold> from <italic>Thomas 3204</italic> (MO) <bold>G, H</bold> from <italic>Dinklage 1840</italic> (A) <bold>I</bold> from <italic>Baldwin 10805</italic> (K).</p></caption><graphic xmlns:xlink="http://www.w3.org/1999/xlink" xlink:href="phytokeys-97-001_article-20975__-g039.jpg" position="float" orientation="portrait" xlink:type="simple" id="oo_199124.jpg"><uri content-type="original_file" xlink:type="simple">https://binary.pensoft.net/fig/199124</uri></graphic></fig><fig id="F34" position="float" orientation="portrait"><object-id xmlns:xlink="http://www.w3.org/1999/xlink" content-type="doi" xlink:type="simple">10.3897/phytokeys.97.20975.figure34</object-id><object-id xmlns:xlink="http://www.w3.org/1999/xlink" content-type="zenodo_dep_id" xlink:type="simple">1239337</object-id><object-id xmlns:xlink="http://www.w3.org/1999/xlink" content-type="arpha" xlink:type="simple">55E7B25F-12D4-558B-8FF2-4067C6F21E82</object-id><label>Figure 34.</label><caption><p>Distributions of <italic><tp:taxon-name><tp:taxon-name-part taxon-name-part-type="genus" reg="Xylopia">Xylopia</tp:taxon-name-part><tp:taxon-name-part taxon-name-part-type="species" reg="acutiflora">acutiflora</tp:taxon-name-part></tp:taxon-name></italic>, <italic><tp:taxon-name><tp:taxon-name-part taxon-name-part-type="genus" reg="Xylopia">X.</tp:taxon-name-part><tp:taxon-name-part taxon-name-part-type="species" reg="dinklagei">dinklagei</tp:taxon-name-part></tp:taxon-name></italic>, <italic><tp:taxon-name><tp:taxon-name-part taxon-name-part-type="genus" reg="Xylopia">X.</tp:taxon-name-part><tp:taxon-name-part taxon-name-part-type="species" reg="monticola">monticola</tp:taxon-name-part></tp:taxon-name></italic>, <italic><tp:taxon-name><tp:taxon-name-part taxon-name-part-type="genus" reg="Xylopia">X.</tp:taxon-name-part><tp:taxon-name-part taxon-name-part-type="species" reg="piratae">piratae</tp:taxon-name-part></tp:taxon-name></italic>, <italic><tp:taxon-name><tp:taxon-name-part taxon-name-part-type="genus" reg="Xylopia">X.</tp:taxon-name-part><tp:taxon-name-part taxon-name-part-type="species" reg="thomsonii">thomsonii</tp:taxon-name-part></tp:taxon-name></italic>, and <italic><tp:taxon-name><tp:taxon-name-part taxon-name-part-type="genus" reg="Xylopia">X.</tp:taxon-name-part><tp:taxon-name-part taxon-name-part-type="species" reg="unguiculata">unguiculata</tp:taxon-name-part></tp:taxon-name></italic>. Bolder lines represent country borders, fainter lines lakes and major rivers.</p></caption><graphic xmlns:xlink="http://www.w3.org/1999/xlink" xlink:href="phytokeys-97-001_article-20975__-g034.jpg" position="float" orientation="portrait" xlink:type="simple" id="oo_199119.jpg"><uri content-type="original_file" xlink:type="simple">https://binary.pensoft.net/fig/199119</uri></graphic></fig><table-wrap id="T1" position="float" orientation="portrait"><label>Table 1.</label><caption><p>Conservation assessment data for 28 African species of <italic><tp:taxon-name><tp:taxon-name-part taxon-name-part-type="genus" reg="Xylopia">Xylopia</tp:taxon-name-part></tp:taxon-name></italic>. Threat status was taken from the IUCN Red List on 3 January 2018. Extent of Occurrence (<abbrev xmlns:xlink="http://www.w3.org/1999/xlink" xlink:title="Extent of Occurrence" id="ABBRID0ELODI" xlink:type="simple">EOO</abbrev>), Area of Occupancy (<abbrev xmlns:xlink="http://www.w3.org/1999/xlink" xlink:title="Area of Occupancy" id="ABBRID0EPODI" xlink:type="simple">AOO</abbrev>), and number of localities based on the present study. IUCN status abbreviations are DD = Data Deficient, EN = Endangered, NT = Near Threatened, VU = Vulnerable. Footnoted references for published non-IUCN conservation assessments are † = <xref ref-type="bibr" rid="B132">Onana and Cheek 2011</xref>, ‡ = <xref ref-type="bibr" rid="B88">Johnson et al. 2017</xref>.</p></caption><table id="TID0E4FAG" rules="all"><tbody><tr><th rowspan="1" colspan="1">Species</th><th rowspan="1" colspan="1">Status</th><th rowspan="1" colspan="1"><abbrev xmlns:xlink="http://www.w3.org/1999/xlink" xlink:title="Extent of Occurrence" id="ABBRID0EGPDI" xlink:type="simple">EOO</abbrev> (km<sup>2</sup>)</th><th rowspan="1" colspan="1"><abbrev xmlns:xlink="http://www.w3.org/1999/xlink" xlink:title="Area of Occupancy" id="ABBRID0EQPDI" xlink:type="simple">AOO</abbrev> (km<sup>2</sup>)</th><th rowspan="1" colspan="1">Localities</th></tr><tr><td rowspan="1" colspan="5">
                  <bold>IUCN Red List</bold>
                </td></tr><tr><td rowspan="1" colspan="1">
                  <italic>
                    <tp:taxon-name><tp:taxon-name-part taxon-name-part-type="genus" reg="Xylopia">X.</tp:taxon-name-part><tp:taxon-name-part taxon-name-part-type="species" reg="africana">africana</tp:taxon-name-part></tp:taxon-name>
                  </italic>
                </td><td rowspan="1" colspan="1">VU</td><td rowspan="1" colspan="1">–</td><td rowspan="1" colspan="1">–</td><td rowspan="1" colspan="1">14</td></tr><tr><td rowspan="1" colspan="1">
                  <italic>
                    <tp:taxon-name><tp:taxon-name-part taxon-name-part-type="genus" reg="Xylopia">X.</tp:taxon-name-part><tp:taxon-name-part taxon-name-part-type="species" reg="arenaria">arenaria</tp:taxon-name-part></tp:taxon-name>
                  </italic>
                </td><td rowspan="1" colspan="1">VU</td><td rowspan="1" colspan="1">6454</td><td rowspan="1" colspan="1">58</td><td rowspan="1" colspan="1">8</td></tr><tr><td rowspan="1" colspan="1">
                  <italic>
                    <tp:taxon-name><tp:taxon-name-part taxon-name-part-type="genus" reg="Xylopia">X.</tp:taxon-name-part><tp:taxon-name-part taxon-name-part-type="species" reg="collina">collina</tp:taxon-name-part></tp:taxon-name>
                  </italic>
                </td><td rowspan="1" colspan="1">EN</td><td rowspan="1" colspan="1">12,374</td><td rowspan="1" colspan="1">76</td><td rowspan="1" colspan="1">10</td></tr><tr><td rowspan="1" colspan="1">
                  <italic>
                    <tp:taxon-name><tp:taxon-name-part taxon-name-part-type="genus" reg="Xylopia">X.</tp:taxon-name-part><tp:taxon-name-part taxon-name-part-type="species" reg="elliotii">elliotii</tp:taxon-name-part></tp:taxon-name>
                  </italic>
                </td><td rowspan="1" colspan="1">VU</td><td rowspan="1" colspan="1">–</td><td rowspan="1" colspan="1">–</td><td rowspan="1" colspan="1">40</td></tr><tr><td rowspan="1" colspan="1">
                  <italic>
                    <tp:taxon-name><tp:taxon-name-part taxon-name-part-type="genus" reg="Xylopia">X.</tp:taxon-name-part><tp:taxon-name-part taxon-name-part-type="species" reg="mwasumbii">mwasumbii</tp:taxon-name-part></tp:taxon-name>
                  </italic>
                </td><td rowspan="1" colspan="1">EN</td><td rowspan="1" colspan="1">3702</td><td rowspan="1" colspan="1">60</td><td rowspan="1" colspan="1">6</td></tr><tr><td rowspan="1" colspan="1">
                  <italic>
                    <tp:taxon-name><tp:taxon-name-part taxon-name-part-type="genus" reg="Xylopia">X.</tp:taxon-name-part><tp:taxon-name-part taxon-name-part-type="species" reg="talbotii">talbotii</tp:taxon-name-part></tp:taxon-name>
                  </italic>
                </td><td rowspan="1" colspan="1">VU</td><td rowspan="1" colspan="1">27,199</td><td rowspan="1" colspan="1">20</td><td rowspan="1" colspan="1">5</td></tr><tr><td rowspan="1" colspan="5">
                  <bold>Preliminary Assessments</bold>
                </td></tr><tr><td rowspan="1" colspan="1">
                  <italic>
                    <tp:taxon-name><tp:taxon-name-part taxon-name-part-type="genus" reg="Xylopia">X.</tp:taxon-name-part><tp:taxon-name-part taxon-name-part-type="species" reg="acutiflora">acutiflora</tp:taxon-name-part></tp:taxon-name>
                  </italic>
                </td><td rowspan="1" colspan="1">DD</td><td rowspan="1" colspan="1">103,286</td><td rowspan="1" colspan="1">68</td><td rowspan="1" colspan="1">12</td></tr><tr><td rowspan="1" colspan="1">
                  <italic>
                    <tp:taxon-name><tp:taxon-name-part taxon-name-part-type="genus" reg="Xylopia">X.</tp:taxon-name-part><tp:taxon-name-part taxon-name-part-type="species" reg="aurantiiodora">aurantiiodora</tp:taxon-name-part></tp:taxon-name>
                  </italic>
                </td><td rowspan="1" colspan="1">VU†</td><td rowspan="1" colspan="1">–</td><td rowspan="1" colspan="1">–</td><td rowspan="1" colspan="1">23</td></tr><tr><td rowspan="1" colspan="1">
                  <italic>
                    <tp:taxon-name><tp:taxon-name-part taxon-name-part-type="genus" reg="Xylopia">X.</tp:taxon-name-part><tp:taxon-name-part taxon-name-part-type="species" reg="calva">calva</tp:taxon-name-part></tp:taxon-name>
                  </italic>
                </td><td rowspan="1" colspan="1">DD</td><td rowspan="1" colspan="1">22,406</td><td rowspan="1" colspan="1">12</td><td rowspan="1" colspan="1">3</td></tr><tr><td rowspan="1" colspan="1">
                  <italic>
                    <tp:taxon-name><tp:taxon-name-part taxon-name-part-type="genus" reg="Xylopia">X.</tp:taxon-name-part><tp:taxon-name-part taxon-name-part-type="species" reg="congolensis">congolensis</tp:taxon-name-part></tp:taxon-name>
                  </italic>
                </td><td rowspan="1" colspan="1">DD</td><td rowspan="1" colspan="1">169,980</td><td rowspan="1" colspan="1">28</td><td rowspan="1" colspan="1">4</td></tr><tr><td rowspan="1" colspan="1">
                  <italic>
                    <tp:taxon-name><tp:taxon-name-part taxon-name-part-type="genus" reg="Xylopia">X.</tp:taxon-name-part><tp:taxon-name-part taxon-name-part-type="species" reg="dinklagei">dinklagei</tp:taxon-name-part></tp:taxon-name>
                  </italic>
                </td><td rowspan="1" colspan="1">NT</td><td rowspan="1" colspan="1">4063</td><td rowspan="1" colspan="1">28</td><td rowspan="1" colspan="1">3</td></tr><tr><td rowspan="1" colspan="1">
                  <italic>
                    <tp:taxon-name><tp:taxon-name-part taxon-name-part-type="genus" reg="Xylopia">X.</tp:taxon-name-part><tp:taxon-name-part taxon-name-part-type="species" reg="flamignii">flamignii</tp:taxon-name-part></tp:taxon-name>
                  </italic>
                </td><td rowspan="1" colspan="1">VU†</td><td rowspan="1" colspan="1">108,538</td><td rowspan="1" colspan="1">32</td><td rowspan="1" colspan="1">8</td></tr><tr><td rowspan="1" colspan="1">
                  <italic>
                    <tp:taxon-name><tp:taxon-name-part taxon-name-part-type="genus" reg="Xylopia">X.</tp:taxon-name-part><tp:taxon-name-part taxon-name-part-type="species" reg="gilbertii">gilbertii</tp:taxon-name-part></tp:taxon-name>
                  </italic>
                </td><td rowspan="1" colspan="1">VU†</td><td rowspan="1" colspan="1">249,251</td><td rowspan="1" colspan="1">52</td><td rowspan="1" colspan="1">6</td></tr><tr><td rowspan="1" colspan="1">
                  <italic>
                    <tp:taxon-name><tp:taxon-name-part taxon-name-part-type="genus" reg="Xylopia">X.</tp:taxon-name-part><tp:taxon-name-part taxon-name-part-type="species" reg="globosa">globosa</tp:taxon-name-part></tp:taxon-name>
                  </italic>
                </td><td rowspan="1" colspan="1">DD</td><td rowspan="1" colspan="1">83,797</td><td rowspan="1" colspan="1">20</td><td rowspan="1" colspan="1">5</td></tr><tr><td rowspan="1" colspan="1">
                  <italic>
                    <tp:taxon-name><tp:taxon-name-part taxon-name-part-type="genus" reg="Xylopia">X.</tp:taxon-name-part><tp:taxon-name-part taxon-name-part-type="species" reg="keniensis">keniensis</tp:taxon-name-part></tp:taxon-name>
                  </italic>
                </td><td rowspan="1" colspan="1">EN‡</td><td rowspan="1" colspan="1">4</td><td rowspan="1" colspan="1">10</td><td rowspan="1" colspan="1">2</td></tr><tr><td rowspan="1" colspan="1">
                  <italic>
                    <tp:taxon-name><tp:taxon-name-part taxon-name-part-type="genus" reg="Xylopia">X.</tp:taxon-name-part><tp:taxon-name-part taxon-name-part-type="species" reg="letestui">letestui</tp:taxon-name-part></tp:taxon-name>
                  </italic>
                </td><td rowspan="1" colspan="1">EN†</td><td rowspan="1" colspan="1">–</td><td rowspan="1" colspan="1">–</td><td rowspan="1" colspan="1">19</td></tr><tr><td rowspan="1" colspan="1">
                  <italic>
                    <tp:taxon-name><tp:taxon-name-part taxon-name-part-type="genus" reg="Xylopia">X.</tp:taxon-name-part><tp:taxon-name-part taxon-name-part-type="species" reg="lukei">lukei</tp:taxon-name-part></tp:taxon-name>
                  </italic>
                </td><td rowspan="1" colspan="1">EN‡</td><td rowspan="1" colspan="1">2656</td><td rowspan="1" colspan="1">22</td><td rowspan="1" colspan="1">4</td></tr><tr><td rowspan="1" colspan="1">
                  <italic>
                    <tp:taxon-name><tp:taxon-name-part taxon-name-part-type="genus" reg="Xylopia">X.</tp:taxon-name-part><tp:taxon-name-part taxon-name-part-type="species" reg="mildbraedii">mildbraedii</tp:taxon-name-part></tp:taxon-name>
                  </italic>
                </td><td rowspan="1" colspan="1">EN†</td><td rowspan="1" colspan="1">129,258</td><td rowspan="1" colspan="1">36</td><td rowspan="1" colspan="1">9</td></tr><tr><td rowspan="1" colspan="1">
                  <italic>
                    <tp:taxon-name><tp:taxon-name-part taxon-name-part-type="genus" reg="Xylopia">X.</tp:taxon-name-part><tp:taxon-name-part taxon-name-part-type="species" reg="monticola">monticola</tp:taxon-name-part></tp:taxon-name>
                  </italic>
                </td><td rowspan="1" colspan="1">DD</td><td rowspan="1" colspan="1">14,393</td><td rowspan="1" colspan="1">36</td><td rowspan="1" colspan="1">5</td></tr><tr><td rowspan="1" colspan="1">
                  <italic>
                    <tp:taxon-name><tp:taxon-name-part taxon-name-part-type="genus" reg="Xylopia">X.</tp:taxon-name-part><tp:taxon-name-part taxon-name-part-type="species" reg="paniculata">paniculata</tp:taxon-name-part></tp:taxon-name>
                  </italic>
                </td><td rowspan="1" colspan="1">DD</td><td rowspan="1" colspan="1">105,473</td><td rowspan="1" colspan="1">16</td><td rowspan="1" colspan="1">4</td></tr><tr><td rowspan="1" colspan="1">
                  <italic>
                    <tp:taxon-name><tp:taxon-name-part taxon-name-part-type="genus" reg="Xylopia">X.</tp:taxon-name-part><tp:taxon-name-part taxon-name-part-type="species" reg="piratae">piratae</tp:taxon-name-part></tp:taxon-name>
                  </italic>
                </td><td rowspan="1" colspan="1">DD</td><td rowspan="1" colspan="1">31,476</td><td rowspan="1" colspan="1">64</td><td rowspan="1" colspan="1">11</td></tr><tr><td rowspan="1" colspan="1">
                  <italic>
                    <tp:taxon-name><tp:taxon-name-part taxon-name-part-type="genus" reg="Xylopia">X.</tp:taxon-name-part><tp:taxon-name-part taxon-name-part-type="species" reg="pynaertii">pynaertii</tp:taxon-name-part></tp:taxon-name>
                  </italic>
                </td><td rowspan="1" colspan="1">DD</td><td rowspan="1" colspan="1">582,432</td><td rowspan="1" colspan="1">40</td><td rowspan="1" colspan="1">10</td></tr><tr><td rowspan="1" colspan="1">
                  <italic>
                    <tp:taxon-name><tp:taxon-name-part taxon-name-part-type="genus" reg="Xylopia">X.</tp:taxon-name-part><tp:taxon-name-part taxon-name-part-type="species" reg="tanganyikensis">tanganyikensis</tp:taxon-name-part></tp:taxon-name>
                  </italic>
                </td><td rowspan="1" colspan="1">EN‡</td><td rowspan="1" colspan="1">527</td><td rowspan="1" colspan="1">10</td><td rowspan="1" colspan="1">3</td></tr><tr><td rowspan="1" colspan="1">
                  <italic>
                    <tp:taxon-name><tp:taxon-name-part taxon-name-part-type="genus" reg="Xylopia">X.</tp:taxon-name-part><tp:taxon-name-part taxon-name-part-type="species" reg="tenuipetala">tenuipetala</tp:taxon-name-part></tp:taxon-name>
                  </italic>
                </td><td rowspan="1" colspan="1">EN‡</td><td rowspan="1" colspan="1">250</td><td rowspan="1" colspan="1">13</td><td rowspan="1" colspan="1">3</td></tr><tr><td rowspan="1" colspan="1">
                  <italic>
                    <tp:taxon-name><tp:taxon-name-part taxon-name-part-type="genus" reg="Xylopia">X.</tp:taxon-name-part><tp:taxon-name-part taxon-name-part-type="species" reg="torrei">torrei</tp:taxon-name-part></tp:taxon-name>
                  </italic>
                </td><td rowspan="1" colspan="1">DD</td><td rowspan="1" colspan="1">7053</td><td rowspan="1" colspan="1">12</td><td rowspan="1" colspan="1">3</td></tr><tr><td rowspan="1" colspan="1">
                  <italic>
                    <tp:taxon-name><tp:taxon-name-part taxon-name-part-type="genus" reg="Xylopia">X.</tp:taxon-name-part><tp:taxon-name-part taxon-name-part-type="species" reg="toussaintii">toussaintii</tp:taxon-name-part></tp:taxon-name>
                  </italic>
                </td><td rowspan="1" colspan="1">DD</td><td rowspan="1" colspan="1">6766</td><td rowspan="1" colspan="1">16</td><td rowspan="1" colspan="1">4</td></tr><tr><td rowspan="1" colspan="1">
                  <italic>
                    <tp:taxon-name><tp:taxon-name-part taxon-name-part-type="genus" reg="Xylopia">X.</tp:taxon-name-part><tp:taxon-name-part taxon-name-part-type="species" reg="unguiculata">unguiculata</tp:taxon-name-part></tp:taxon-name>
                  </italic>
                </td><td rowspan="1" colspan="1">DD</td><td rowspan="1" colspan="1">15,417</td><td rowspan="1" colspan="1">20</td><td rowspan="1" colspan="1">4</td></tr><tr><td rowspan="1" colspan="1">
                  <italic>
                    <tp:taxon-name><tp:taxon-name-part taxon-name-part-type="genus" reg="Xylopia">X.</tp:taxon-name-part><tp:taxon-name-part taxon-name-part-type="species" reg="wilwerthii">wilwerthii</tp:taxon-name-part></tp:taxon-name>
                  </italic>
                </td><td rowspan="1" colspan="1">DD</td><td rowspan="1" colspan="1">179,602</td><td rowspan="1" colspan="1">52</td><td rowspan="1" colspan="1">13</td></tr></tbody></table></table-wrap></tp:treatment-sec><ref-list><ref id="B30"><mixed-citation xmlns:xlink="http://www.w3.org/1999/xlink" xlink:type="simple"><person-group><name name-style="western"><surname>Chapman</surname><given-names>JD</given-names></name><name name-style="western"><surname>Chapman</surname><given-names>HM</given-names></name></person-group> (<year>2001</year>) <source>The forests of Taraba and Adamawa States, Nigeria: an ecological account and plant species checklist.</source><publisher-name>Department of Plant and Microbial Sciences</publisher-name>, <publisher-loc>University of Canterbury, Christchurch</publisher-loc>, <size units="page">135 pp</size>. [checklist]</mixed-citation></ref><ref id="B132"><mixed-citation xmlns:xlink="http://www.w3.org/1999/xlink" xlink:type="simple"><person-group><name name-style="western"><surname>Onana</surname><given-names>JM</given-names></name><name name-style="western"><surname>Cheek</surname><given-names>M</given-names></name></person-group> (<year>2011</year>) <source>Red Data Book of the flowering plants of Cameroon: IUCN global assessments.</source><publisher-name>Kew Publishing</publisher-name>, <publisher-loc>Royal Botanic Gardens, Kew</publisher-loc>, <size units="page">578 pp</size>.</mixed-citation></ref><ref id="B88"><mixed-citation xmlns:xlink="http://www.w3.org/1999/xlink" xlink:type="simple"><person-group><name name-style="western"><surname>Johnson</surname><given-names>DM</given-names></name><name name-style="western"><surname>Luke</surname><given-names>Q</given-names></name><name name-style="western"><surname>Goyder</surname><given-names>D</given-names></name><name name-style="western"><surname>Murray</surname><given-names>NA</given-names></name></person-group> (<year>2017</year>) New species of <italic><tp:taxon-name><tp:taxon-name-part taxon-name-part-type="genus">Xylopia</tp:taxon-name-part></tp:taxon-name></italic> (<tp:taxon-name><tp:taxon-name-part taxon-name-part-type="genus">Annonaceae</tp:taxon-name-part></tp:taxon-name>) from East Africa. Kew Bulletin 72: 11. <ext-link xlink:type="simple" ext-link-type="doi" xlink:href="10.1007/S12225-017-9681-X">https://doi.org/10.1007/S12225-017-9681-X</ext-link></mixed-citation></ref></ref-list></tp:taxon-treatment>
