# Supplementary material for: A revision of Xylopia L. (Annonaceae): the species of Tropical Africa
Source: PhytoKeys. 2018 Apr 24;97:1–252. doi: 10.3897/phytokeys.97.20975 (PMC10865103; doi:10.3897/phytokeys.97.20975)
Supplement: XML Treatment for Xylopia paniculata [file phytokeys.97.20975-treatment43.xml]

<!DOCTYPE tp:taxon-treatment
  PUBLIC "-//TaxonX//DTD Taxonomic Treatment Publishing DTD v0 20100105//EN" "tax-treatment-NSO.dtd">
<tp:taxon-treatment xmlns:tp="http://www.plazi.org/taxpub"><tp:treatment-meta><kwd-group><label>Taxon classification</label><kwd>
              <named-content content-type="kingdom">Plantae</named-content>
            </kwd><kwd>
              <named-content content-type="order">Magnoliales</named-content>
            </kwd><kwd>
              <named-content content-type="family">Annonaceae</named-content>
            </kwd></kwd-group><mixed-citation publication-type="journal"><person-group><name><surname>Johnson</surname><given-names>David M.</given-names></name><name><surname>Murray</surname><given-names>Nancy A.</given-names></name></person-group><article-title>A revision of <italic><tp:taxon-name><tp:taxon-name-part taxon-name-part-type="genus" reg="Xylopia">Xylopia</tp:taxon-name-part></tp:taxon-name></italic> L. (<tp:taxon-name><tp:taxon-name-part taxon-name-part-type="genus" reg="Annonaceae">Annonaceae</tp:taxon-name-part></tp:taxon-name>): the species of Tropical Africa</article-title><source>PhytoKeys</source><day>24</day><month>04</month><year>2018</year><volume>97</volume><fpage>1</fpage><lpage>252</lpage><pub-id pub-id-type="doi">10.3897/phytokeys.97.20975</pub-id></mixed-citation></tp:treatment-meta><tp:nomenclature><label>37.</label><tp:taxon-name>
            <object-id xmlns:xlink="http://www.w3.org/1999/xlink" content-type="arpha" xlink:type="simple">269CB479-B73D-5BD1-A7DE-2582AF521780</object-id>
            <tp:taxon-name-part taxon-name-part-type="genus" reg="Xylopia">Xylopia</tp:taxon-name-part>
            <tp:taxon-name-part taxon-name-part-type="species" reg="paniculata">paniculata</tp:taxon-name-part>
          </tp:taxon-name><tp:taxon-authority>Exell, J. Bot. 64 (Suppl.): 8. 1926.</tp:taxon-authority><xref ref-type="fig" rid="F35">Fig. 35M–P</xref><!--PageBreak--></tp:nomenclature><tp:treatment-sec sec-type="material" id="SECID0EZHEO"><title>Type.</title><p>ANGOLA [“Portuguese Congo”]. Cabinda Province, Belize, Mayumbe, 22 Feb 1917, <italic>J. Gossweiler 6988</italic> (holotype: BM! [photos GH, NY]; isotypes: COI! [00004886], LISC! [000321, 000322, 000323, 000324]).</p></tp:treatment-sec><tp:treatment-sec sec-type="description" id="SECID0EBIEO"><title>Description.</title><p><bold><italic>Tree</italic></bold> up to 35 m tall, d.b.h. up to 36 cm, bole straight with stilt roots or small buttresses at the base, crown small; bark gray, fissured. <bold><italic>Twigs</italic></bold> brown, eventually light gray, initially loosely appressed-pubescent, the hairs 0.4–0.9 mm long, eventually glabrate; nodes often with two axillary branches. <bold><italic>Leaf</italic></bold> with larger blades 7.2–11.5 cm long, 1.8–3.7 cm wide, subcoriaceous or chartaceous, somewhat shining above, and slightly discolorous, narrowly elliptic, oblong-elliptic, lanceolate-oblong, or narrowly oblong, apex acuminate, the acumen 2–7 mm long, base broadly cuneate and short-decurrent on the petiole, glabrous or with a few hairs on the midrib adaxially, sparsely appressed-pubescent abaxially; midrib slightly impressed adaxially, raised abaxially, secondary veins strongly arcuate, indistinctly brochidodromous, 8–16 per side, diverging at 45–50° from the midrib, slightly raised on both surfaces, higher-order veins forming a fine raised reticulum adaxially, indistinct abaxially; petiole 2–3 mm long, canaliculate, pubescent. <bold><italic>Inflorescences</italic></bold> axillary, up to 32-flowered, spreading-pubescent; peduncles 2–3 per axil, highly branched, 1.0–4.5 mm long, sometimes with a longer floriferous axis emerging from among the cluster of flowers in an axil; pedicels 2 per ultimate peduncle branch, subtended by a basal bract 1.5-2 mm long, individual pedicels 2.2–5.7 mm long, 0.6–0.9 mm thick; bracts 1 or 2, attached at or distal to the pedicel midpoint, persistent, 1.5–3.0 mm long, ovate to broadly ovate, apex acute to rounded; flower buds lanceolate, apex acute. <bold><italic>Sepals</italic></bold> slightly spreading at anthesis, 1/8–1/3-connate, 2.1–3.0 mm long, 2.4–2.5 mm wide, coriaceous, ovate to semicircular, apex acute to obtuse, pubescent abaxially. <bold><italic>Petals</italic></bold> yellow-green to yellow, red at the base <italic>in vivo</italic>; outer petals slightly spreading at anthesis, 10–19.7 mm long, 2.3–3.6 mm wide at base, 1.0–1.7 mm wide at midpoint, slightly fleshy, linear, apex obtuse, glabrous medially in the proximal half but otherwise densely pubescent adaxially, densely pubescent abaxially; inner petals connivent at widest point of base with tips spreading at anthesis, 9.7–13.1 mm long, <!--PageBreak-->2.2–2.5 mm wide at base, 0.7–1.0 mm wide at midpoint, slightly fleshy, linear, apex acute, base with undifferentiated margin, sparsely pubescent above widest point, densely pubescent in a corrugated band across the widest point, and glabrous at the very base adaxially, densely pubescent except for the glabrous base abaxially. <bold><italic>Stamens</italic></bold> 120–130; fertile stamens 1–1.7 mm long, capitate, apex of connective red <italic>in vivo</italic>, 0.3-0.4 mm long, depressed-globose, overhanging anther thecae, papillate, anthers 6–9-locellate, filament 0.3–0.5 mm long; outer staminodes 1.0–1.3 mm long, clavate, apex obtuse to rounded; inner staminodes ca. 1.1 mm long, clavate, apex rounded; staminal cone 1.1–1.5 mm in diameter, 0.3–0.6 mm high, concealing the bases of the ovaries, rim laciniate. <bold><italic>Carpels</italic></bold> 3–6; ovaries 0.9–1.1 mm long, narrowly oblong, densely pubescent, stigmas connivent, 2.5–2.7 mm long, filiform, sparsely pubescent along entire length. <bold><italic>Torus</italic></bold> flat, 1.5–2.0 mm in diameter. <bold><italic>Fruit</italic></bold> pedicels and torus unknown. <bold><italic>Monocarps</italic></bold> with green exterior [silvery brown ex Letouzey] and carmine, red, or pink-red endocarp <italic>in vivo</italic>, 5.6–8.5 cm long, 3.1–4 cm wide, ca. 2.7 cm thick, oblong or obovoid, not torulose, apex rounded, base sessile, longitudinally ridged and wrinkled, transversely pleated and grainy, glabrate; pericarp ca. 3 mm thick. <bold><italic>Seeds</italic></bold> 3–4 per monocarp, in a single row, perpendicular to long axis, 21–21.6 mm long, 15.7–17.3 mm wide, 9.5–11.0 mm thick, flattened-ellipsoid, elliptic in cross-section, truncate at micropylar end, rounded at chalazal end, brown to black, smooth, dull, raphe/antriraphe visible as a flat band encircling the seed, micropylar scar 6–8 mm long, 4.5–6 mm wide, elliptic to circular; sarcotesta grayish blue or greenish blue, waxy <italic>in vivo</italic>; aril absent.</p></tp:treatment-sec><tp:treatment-sec sec-type="phenology" id="SECID0EXJEO"><title>Phenology.</title><p>Specimens with flowers have been collected in February and from June to August, and with fruit in June.</p></tp:treatment-sec><tp:treatment-sec sec-type="distribution" id="SECID0E3JEO"><title>Distribution</title><p>(Fig. <xref ref-type="fig" rid="F36">36</xref>). Occurs from southern Cameroon south to the Cabinda Province of Angola, in low elevation primary rainforest.</p></tp:treatment-sec><tp:treatment-sec sec-type="Local name" id="SECID0EGKEO"><title>Local name.</title><p>Boëso (Bakota, <italic>Hallé &amp; Le Thomas 379</italic>).</p></tp:treatment-sec><tp:treatment-sec sec-type="material" id="SECID0EOKEO"><title>Additional specimens examined.</title><p><bold>CAMEROON.</bold> East: A 23 km a l’Ouest de Masea (village situé à 50 km au SSW de Yokadouma), 4 Jul 1963 (fl), <italic>Letouzey 5402</italic> (P—4 sheets). <bold>GABON.</bold> Ogooué-Ivindo: 25 km SE de Mékambo 25 km SE, 7 Aug 1966 (fl), <italic>Hallé &amp; Le Thomas 379</italic> (P).—Nyanga: Chantier CEB, Inventory, ca. 50 km SW of Doussala, <named-content xmlns:xlink="http://www.w3.org/1999/xlink" content-type="dwc:verbatimCoordinates" xlink:type="simple"><named-content content-type="geo-json" specific-use="{&#34;type&#34;:&#34;Point&#34;,&#34;coordinates&#34;:[10.583333,-2.600000]}" id="NCID0E6KEO" xlink:type="simple">2°36'S, 10°35'E</named-content></named-content>, 14 Jun 1985 (fl, fr), <italic>Reitsma &amp; Reitsma 1163</italic> (BISH, MO, NY, RSA, WAG).</p><p><italic><tp:taxon-name><tp:taxon-name-part taxon-name-part-type="genus" reg="Xylopia">Xylopia</tp:taxon-name-part><tp:taxon-name-part taxon-name-part-type="species" reg="paniculata">paniculata</tp:taxon-name-part></tp:taxon-name></italic>, as its specific epithet suggests, has highly branched inflorescences of up to 32 flowers, a characteristic unique among African species. It also has one of the largest monocarps of any African <italic><tp:taxon-name><tp:taxon-name-part taxon-name-part-type="genus" reg="Xylopia">Xylopia</tp:taxon-name-part></tp:taxon-name></italic> species, and the largest seeds. The other species tending to have large numbers of flowers per inflorescence are <italic><tp:taxon-name><tp:taxon-name-part taxon-name-part-type="genus" reg="Xylopia">X.</tp:taxon-name-part><tp:taxon-name-part taxon-name-part-type="species" reg="calva">calva</tp:taxon-name-part></tp:taxon-name></italic>, <italic><tp:taxon-name><tp:taxon-name-part taxon-name-part-type="genus" reg="Xylopia">X.</tp:taxon-name-part><tp:taxon-name-part taxon-name-part-type="species" reg="katangensis">katangensis</tp:taxon-name-part></tp:taxon-name></italic>, <italic><tp:taxon-name><tp:taxon-name-part taxon-name-part-type="genus" reg="Xylopia">X.</tp:taxon-name-part><tp:taxon-name-part taxon-name-part-type="species" reg="phloiodora">phloiodora</tp:taxon-name-part></tp:taxon-name></italic>, and <italic><tp:taxon-name><tp:taxon-name-part taxon-name-part-type="genus" reg="Xylopia">X.</tp:taxon-name-part><tp:taxon-name-part taxon-name-part-type="species" reg="villosa">villosa</tp:taxon-name-part></tp:taxon-name></italic>, but all of these species have 12 flowers or fewer. In addition, <italic><tp:taxon-name><tp:taxon-name-part taxon-name-part-type="genus" reg="Xylopia">X.</tp:taxon-name-part><tp:taxon-name-part taxon-name-part-type="species" reg="calva">calva</tp:taxon-name-part></tp:taxon-name></italic> has much larger leaves and broader petals, <italic><tp:taxon-name><tp:taxon-name-part taxon-name-part-type="genus" reg="Xylopia">X.</tp:taxon-name-part><tp:taxon-name-part taxon-name-part-type="species" reg="phloiodora">phloiodora</tp:taxon-name-part></tp:taxon-name></italic> usually has larger leaves with pinkish-red coloration on the secondary veins, longer petioles, longer petals, a larger and more conspicuous staminal cone, and smooth but lenticellate monocarps, and <italic><tp:taxon-name><tp:taxon-name-part taxon-name-part-type="genus" reg="Xylopia">X.</tp:taxon-name-part><tp:taxon-name-part taxon-name-part-type="species" reg="villosa">villosa</tp:taxon-name-part></tp:taxon-name></italic> has leaves that are densely sericeous abaxially.</p><!--PageBreak--><p><italic><tp:taxon-name><tp:taxon-name-part taxon-name-part-type="genus" reg="Xylopia">Xylopia</tp:taxon-name-part><tp:taxon-name-part taxon-name-part-type="species" reg="paniculata">paniculata</tp:taxon-name-part></tp:taxon-name></italic> was included in <xref ref-type="bibr" rid="B109">Le Thomas (1969)</xref> as “<italic><tp:taxon-name><tp:taxon-name-part taxon-name-part-type="genus" reg="Xylopia">Xylopia</tp:taxon-name-part></tp:taxon-name></italic> sp. B,” on the basis of <italic>Hallé &amp; Le Thomas 379</italic>, which is fragmentary although with abundant disarticulated flower material. The single leaf is at the small end of the range of variation for this species, and the petals are slightly larger than those of the other collections, but nonetheless match in qualitative features, such as the shape of the inner petals.</p><p>We calculated <italic><tp:taxon-name><tp:taxon-name-part taxon-name-part-type="genus" reg="Xylopia">Xylopia</tp:taxon-name-part><tp:taxon-name-part taxon-name-part-type="species" reg="paniculata">paniculata</tp:taxon-name-part></tp:taxon-name></italic> to have an <abbrev xmlns:xlink="http://www.w3.org/1999/xlink" xlink:title="Extent of Occurrence" id="ABBRID0EPPEO" xlink:type="simple">EOO</abbrev> of 105,473 km<sup>2</sup> and an <abbrev xmlns:xlink="http://www.w3.org/1999/xlink" xlink:title="Area of Occupancy" id="ABBRID0EVPEO" xlink:type="simple">AOO</abbrev> of 16 km<sup>2</sup>, a wide disparity between the two measurements seen for several Congo Subregion lowland forest species. The most recent collection is from 1985. The label of the collection from Cameroon describes that plant as rare in ombrophilous forest of <italic><tp:taxon-name><tp:taxon-name-part taxon-name-part-type="genus" reg="Baillonella">Baillonella</tp:taxon-name-part><tp:taxon-name-part taxon-name-part-type="species" reg="toxisperma">toxisperma</tp:taxon-name-part></tp:taxon-name></italic> and <italic><tp:taxon-name><tp:taxon-name-part taxon-name-part-type="genus" reg="Pentaclethra">Pentaclethra</tp:taxon-name-part><tp:taxon-name-part taxon-name-part-type="species" reg="macrophylla">macrophylla</tp:taxon-name-part></tp:taxon-name></italic>.</p></tp:treatment-sec><tp:treatment-sec><!--Section generated to contain objects referenced in tp:taxon-treatment.--><fig id="F35" position="float" orientation="portrait"><object-id xmlns:xlink="http://www.w3.org/1999/xlink" content-type="doi" xlink:type="simple">10.3897/phytokeys.97.20975.figure35</object-id><object-id xmlns:xlink="http://www.w3.org/1999/xlink" content-type="zenodo_dep_id" xlink:type="simple">1239339</object-id><object-id xmlns:xlink="http://www.w3.org/1999/xlink" content-type="arpha" xlink:type="simple">58644082-47A9-5347-98DC-0BEDBC515A4D</object-id><label>Figure 35.</label><caption><p><italic><tp:taxon-name><tp:taxon-name-part taxon-name-part-type="genus" reg="Xylopia">Xylopia</tp:taxon-name-part><tp:taxon-name-part taxon-name-part-type="species" reg="phloiodora">phloiodora</tp:taxon-name-part></tp:taxon-name></italic>, <italic><tp:taxon-name><tp:taxon-name-part taxon-name-part-type="genus" reg="Xylopia">X.</tp:taxon-name-part><tp:taxon-name-part taxon-name-part-type="species" reg="paniculata">paniculata</tp:taxon-name-part></tp:taxon-name></italic>, and <italic><tp:taxon-name><tp:taxon-name-part taxon-name-part-type="genus" reg="Xylopia">X.</tp:taxon-name-part><tp:taxon-name-part taxon-name-part-type="species" reg="calva">calva</tp:taxon-name-part></tp:taxon-name></italic>. <bold>A–L</bold><italic><tp:taxon-name><tp:taxon-name-part taxon-name-part-type="genus" reg="Xylopia">X.</tp:taxon-name-part><tp:taxon-name-part taxon-name-part-type="species" reg="phloiodora">phloiodora</tp:taxon-name-part></tp:taxon-name></italic><bold>A</bold> Opening flower, lateral view <bold>B</bold> Old floral receptacle, showing staminal cone <bold>C</bold> Leaf, narrow extreme <bold>D</bold> Habit <bold>E</bold> Expanding vegetative shoot <bold>F, G</bold> Stamens, abaxial view to show size variation <bold>H</bold> Outer petal, adaxial view <bold>I</bold> Inner petal, adaxial view <bold>J</bold> Fruit <bold>K</bold> Seed, view from micropylar end <bold>L</bold> Seed, lateral view <bold>M–P</bold><italic><tp:taxon-name><tp:taxon-name-part taxon-name-part-type="genus" reg="Xylopia">X.</tp:taxon-name-part><tp:taxon-name-part taxon-name-part-type="species" reg="paniculata">paniculata</tp:taxon-name-part></tp:taxon-name></italic><bold>M</bold> Inflorescence <bold>N</bold> Flower with petals and stamens removed, to show staminal cone <bold>O</bold> Inner petal, adaxial view <bold>P</bold> Outer petal, adaxial view <bold>Q–T</bold><italic><tp:taxon-name><tp:taxon-name-part taxon-name-part-type="genus" reg="Xylopia">X.</tp:taxon-name-part><tp:taxon-name-part taxon-name-part-type="species" reg="calva">calva</tp:taxon-name-part></tp:taxon-name></italic><bold>Q</bold> Inflorescence <bold>R</bold> Flower with stamens and petals removed, to show staminal cone <bold>S</bold> Inner petal, adaxial view <bold>T</bold> Outer petal, adaxial view. <bold>A, B, D, F–I</bold> from <italic>Louis 13430</italic> (US) <bold>C</bold> from <italic>Louis 7220</italic> (WAG) <bold>E</bold> from <italic>Tisserant 1113</italic> (BM) <bold>J</bold> from <italic>Tisserant 1138</italic> (P) <bold>K, L</bold> from <italic>Fay and Harris 1138</italic> (MO) <bold>M–P</bold> from <italic>Reitsma &amp; Reitsma 1163</italic> (NY) <bold>Q–T</bold> from <italic>Letouzey 10306</italic> (P).</p></caption><graphic xmlns:xlink="http://www.w3.org/1999/xlink" xlink:href="phytokeys-97-001_article-20975__-g035.jpg" position="float" orientation="portrait" xlink:type="simple" id="oo_199120.jpg"><uri content-type="original_file" xlink:type="simple">https://binary.pensoft.net/fig/199120</uri></graphic></fig><fig id="F36" position="float" orientation="portrait"><object-id xmlns:xlink="http://www.w3.org/1999/xlink" content-type="doi" xlink:type="simple">10.3897/phytokeys.97.20975.figure36</object-id><object-id xmlns:xlink="http://www.w3.org/1999/xlink" content-type="zenodo_dep_id" xlink:type="simple">1239341</object-id><object-id xmlns:xlink="http://www.w3.org/1999/xlink" content-type="arpha" xlink:type="simple">06C5DB86-9C54-5C4C-8332-E17E1CB6A4BD</object-id><label>Figure 36.</label><caption><p>Distributions of <italic><tp:taxon-name><tp:taxon-name-part taxon-name-part-type="genus" reg="Xylopia">Xylopia</tp:taxon-name-part><tp:taxon-name-part taxon-name-part-type="species" reg="phloiodora">phloiodora</tp:taxon-name-part></tp:taxon-name></italic>, <italic><tp:taxon-name><tp:taxon-name-part taxon-name-part-type="genus" reg="Xylopia">X.</tp:taxon-name-part><tp:taxon-name-part taxon-name-part-type="species" reg="paniculata">paniculata</tp:taxon-name-part></tp:taxon-name></italic>, and <italic><tp:taxon-name><tp:taxon-name-part taxon-name-part-type="genus" reg="Xylopia">X.</tp:taxon-name-part><tp:taxon-name-part taxon-name-part-type="species" reg="calva">calva</tp:taxon-name-part></tp:taxon-name></italic>. Bolder lines represent country borders, fainter lines lakes and major rivers.</p></caption><graphic xmlns:xlink="http://www.w3.org/1999/xlink" xlink:href="phytokeys-97-001_article-20975__-g036.jpg" position="float" orientation="portrait" xlink:type="simple" id="oo_199121.jpg"><uri content-type="original_file" xlink:type="simple">https://binary.pensoft.net/fig/199121</uri></graphic></fig></tp:treatment-sec><ref-list><ref id="B109"><mixed-citation xmlns:xlink="http://www.w3.org/1999/xlink" xlink:type="simple"><person-group><name name-style="western"><surname>Le Thomas</surname><given-names>A</given-names></name></person-group> (<year>1969</year>) <article-title>16: Annonacées.</article-title> In: <person-group><name name-style="western"><surname>Aubréville</surname><given-names>A</given-names></name></person-group> (<role>Ed.</role>) <issue-title>Flore du Gabon.</issue-title><source>Muséum National d’Histoire Naturelle, Paris</source>, <fpage>1</fpage>–<lpage>371</lpage>.</mixed-citation></ref></ref-list></tp:taxon-treatment>
