# Supplementary material for: A revision of Xylopia L. (Annonaceae): the species of Tropical Africa
Source: PhytoKeys. 2018 Apr 24;97:1–252. doi: 10.3897/phytokeys.97.20975 (PMC10865103; doi:10.3897/phytokeys.97.20975)
Supplement: XML Treatment for Xylopia phloiodora [file phytokeys.97.20975-treatment44.xml]

<!DOCTYPE tp:taxon-treatment
  PUBLIC "-//TaxonX//DTD Taxonomic Treatment Publishing DTD v0 20100105//EN" "tax-treatment-NSO.dtd">
<tp:taxon-treatment xmlns:tp="http://www.plazi.org/taxpub"><tp:treatment-meta><kwd-group><label>Taxon classification</label><kwd>
              <named-content content-type="kingdom">Plantae</named-content>
            </kwd><kwd>
              <named-content content-type="order">Magnoliales</named-content>
            </kwd><kwd>
              <named-content content-type="family">Annonaceae</named-content>
            </kwd></kwd-group><mixed-citation publication-type="journal"><person-group><name><surname>Johnson</surname><given-names>David M.</given-names></name><name><surname>Murray</surname><given-names>Nancy A.</given-names></name></person-group><article-title>A revision of <italic><tp:taxon-name><tp:taxon-name-part taxon-name-part-type="genus" reg="Xylopia">Xylopia</tp:taxon-name-part></tp:taxon-name></italic> L. (<tp:taxon-name><tp:taxon-name-part taxon-name-part-type="genus" reg="Annonaceae">Annonaceae</tp:taxon-name-part></tp:taxon-name>): the species of Tropical Africa</article-title><source>PhytoKeys</source><day>24</day><month>04</month><year>2018</year><volume>97</volume><fpage>1</fpage><lpage>252</lpage><pub-id pub-id-type="doi">10.3897/phytokeys.97.20975</pub-id></mixed-citation></tp:treatment-meta><tp:nomenclature><label>38.</label><tp:taxon-name>
            <object-id xmlns:xlink="http://www.w3.org/1999/xlink" content-type="arpha" xlink:type="simple">877E8441-DB4C-5CD4-B6F1-4BC604E8EF2D</object-id>
            <tp:taxon-name-part taxon-name-part-type="genus" reg="Xylopia">Xylopia</tp:taxon-name-part>
            <tp:taxon-name-part taxon-name-part-type="species" reg="phloiodora">phloiodora</tp:taxon-name-part>
          </tp:taxon-name><tp:taxon-authority>Mildbraed, Notizbl. Bot. Gart. Berlin-Dahlem 8: 55–56. 1921.</tp:taxon-authority><xref ref-type="fig" rid="F35">Fig. 35A–L</xref></tp:nomenclature><tp:treatment-sec sec-type="material" id="SECID0E1REO"><title>Type.</title><p>CAMEROON. South Region, zwischen Bipindi und Ebolowa bei Malakat, Dec 1913, <italic>J. Mildbraed 7592</italic> (lectotype, here designated: B! [100153152]; isolectotype: K! [000199053]).</p></tp:treatment-sec><tp:treatment-sec sec-type="description" id="SECID0ECSEO"><title>Description.</title><p><bold><italic>Tree</italic></bold> up to 38 m tall, d.b.h. up to 80 cm, bole straight, cylindrical, sometimes with small buttresses up to 1.5 high extending up to 50 cm from the base, rarely with stilt roots, secondary branches radiating horizontally from trunk to form a small crown; bark yellowish gray to light gray, finely fissured and brown-punctate. <bold><italic>Twigs</italic></bold> brown, eventually light gray, initially densely appressed-pubescent, the hairs 0.1–0.4 mm long, soon glabrate; nodes occasionally with two axillary branches, young shoots often with flattened conduplicate leaves. <bold><italic>Leaf</italic></bold> with larger blades 5.7–17.2 cm long, 1.9–5.9 cm wide, chartaceous or subcoriaceous, concolorous or slightly discolorous, elliptic or oblong-elliptic to lanceolate, apex obtuse to gradually acuminate, base broadly cuneate, rounded, or rarely subcordate, sometimes slightly oblique, short-decurrent on petiole, glabrous or with a few hairs along the midrib adaxially, initially golden-sericeous but soon sparsely appressed-pubescent abaxially; midrib slight impressed to slightly raised adaxially, raised abaxially, secondary veins arcuate, indistinctly brochidodromous, often drying pinkish red and contrasting with the gray of the lamina, 10–16 per side, diverging at 40–60° from the midrib, these and higher-order veins slightly raised on both surfaces; petiole 3.5–8 mm long, flattened to canaliculate, pubescent. <bold><italic>Inflorescences</italic></bold> axillary or from the axils of fallen leaves, 1–10-flowered, commonly 2–3-flowered, pubescent; peduncle 1 per axil, 2–4 mm long; pedicels 3 per peduncle or not pedunculate, 2.5–5.5 mm long, 0.9–1.0 mm thick; bracts 2, both attached near the pedicel midpoint, the lower caducous and the upper persistent, 1.5–2.5 mm long, ovate, semicircular, or rounded, apex obtuse to bifid; buds linear-lanceolate to linear-oblong, often falcate, apex obtuse. <bold><italic>Sepals</italic></bold> slightly spreading at anthesis, 1/5–2/3 connate, 2–3.6 mm long, 2.5–2.8 mm wide, coriaceous, ovate to broadly ovate or triangular, apex obtuse to acute, appressed-pubescent abaxially. <bold><italic>Petals</italic></bold> cream-colored to pale yellow with a blotch of purple at the base <italic>in vivo</italic>; outer petals spreading at anthesis, 19–23 mm long, 3–4.3 mm wide at base, 1.7–2 mm wide at midpoint, fleshy, linear-lanceolate, apex obtuse, densely puberulent except for the glabrous base adaxially, sericeous to the base abaxially; inner petals spreading, possibly bent outward at anthesis, 15.5–21 mm long, 2–3 mm wide, 0.6–0.8 mm wide at midpoint, fleshy, linear, apex acute, base with undifferentiated margin, puberulent on both surfaces except for glabrous base. <bold><italic>Stamens</italic></bold> ca. 120; fertile stamens 1.3–2 mm long, narrowly oblong, apex of connective 0.1–0.3 mm long, shieldlike or slightly hemispheric, overhanging anther thecae, glabrous, anthers 20–24-locellate, filament 0.4–0.5 mm long; outer staminodes 1.3–1.6 mm long, broadly clavate to narrowly oblong, apex obtuse, rounded, bifid, or truncate; inner staminodes 1.1–1.3 mm long, broadly clavate, apex truncate; staminal cone 1.2–1.6 mm in diameter, 1.1–1.5 mm high, completely concealing the ovaries, rim even. <bold><italic>Carpels</italic></bold> 5–8; ovaries 1.1–2 mm long, narrowly ellipsoid, pubescent, stigmas connivent, 2.1–3.0 mm long, linear, sometimes widened at the midpoint, glabrous, sometimes warty, rarely with a few hairs at the apex. <bold><italic>Torus</italic></bold> flat, 2–2.5 mm in diameter. <bold><italic>Fruit</italic></bold> of up to 9 glabrate monocarps borne on a pedicel 5–16 mm long, 5–8 mm thick, glabrate; torus 11–19 mm in diameter, 6–12 mm high, depressed-globose. <bold><italic>Monocarps</italic></bold> with greenish purple, dark brown, brownish gray, reddish brown, or cinnamon-colored exterior and light pink endocarp <italic>in vivo</italic>, 2.7–4.3 cm long, 1.7–3.1 cm wide, 1.7–2.4 cm thick, ovoid, oblong, or broadly ellipsoid, not torulose, apex rounded, base sessile but slightly narrowed, slightly rugose, usually conspicuously lenticellate; pericarp 1.5–4 mm thick. <bold><italic>Seeds</italic></bold> 7–12 per monocarp, in two rows, lying nearly perpendicular to long axis, 16–21 mm long, 7–10 mm wide, 4.5–7 mm thick, oblong, elliptic to wedge-shaped in cross-section, truncate at micropylar end, rounded at chalazal end, brown to blackish brown, smooth, glossy or dull, raphe/antiraphe not evident, micropylar scar 1.7–2.5 mm long, 1.6–2.7 mm wide, oblong, obovate, or triangular; sarcotesta orange, fleshy <italic>in vivo</italic>, sometimes visible as a white crust on dried seeds; aril absent.</p></tp:treatment-sec><tp:treatment-sec sec-type="phenology" id="SECID0EUTEO"><title>Phenology.</title><p>Specimens with flowers have been collected in all months of the year except October, and with fruits in January, and from April to September.</p></tp:treatment-sec><tp:treatment-sec sec-type="distribution" id="SECID0EZTEO"><title>Distribution</title><p>(Fig. <xref ref-type="fig" rid="F36">36</xref>). Occurs from south-central Nigeria east to northeastern Democratic Republic of the Congo and south to southern Republic of the Congo and southeastern Democratic Republic of the Congo. It has also been reported from Angola (<xref ref-type="bibr" rid="B134">Paiva 2008</xref>) but it is not possible from the specimen images (LISC 16349, 16350) to confirm the identification. <italic><tp:taxon-name><tp:taxon-name-part taxon-name-part-type="genus" reg="Xylopia">Xylopia</tp:taxon-name-part><tp:taxon-name-part taxon-name-part-type="species" reg="phloiodora">phloiodora</tp:taxon-name-part></tp:taxon-name></italic> has been collected from a variety of lowland moist forest habitats, at elevations of 200–900 m.</p></tp:treatment-sec><tp:treatment-sec sec-type="Local names" id="SECID0ESUEO"><title>Local names.</title><p>Aghako (<italic>Kennedy 2612</italic>), bendjo (<italic>Corbisier-Baland 1627</italic>), bompaie bo fufow (Turumbu, <italic>Louis 2477</italic>), ddong-éli (Fang, <italic>Duboislouveau 903</italic>), mbeb (Balavele, <italic>Grison FG 22/RC 827</italic>), molo-nzange (Lissongo, <italic>Tisserant 955</italic>), molo-mosome (Lissongo, <italic>Tisserant 1113</italic>), molo-nyama (Lissongo, <italic>Tisserant 1138</italic>), molonzangue (Issongo, <italic>Guigonis 2320</italic>), odjobbo (Bulu, Mildbraed (1921)), odzobi (<italic>Service Forestier du Cameroun 67</italic>), ohunegbo (<italic>Kennedy 2612</italic>), sange (Bibaya, <italic>Letouzey &amp; Villiers 10418</italic>; Kibila, <italic>Hart TH 1177</italic>; <italic>Hart 1654</italic>), sangue (Baya &amp; Babinga, <italic>Guigonis 3078</italic>), uyen (<italic>Kennedy 2612</italic>).</p></tp:treatment-sec><tp:treatment-sec sec-type="material" id="SECID0EYVEO"><title>Additional specimens examined.</title><p><bold>NIGERIA.</bold> “S. Nigeria” [without definite locality, probably Sapoba], 2 Apr 1945 (fl), <italic>Kennedy 2612</italic> (A, BR, F, MO, PR, US, YF). <!--PageBreak--><bold>CAMEROON.</bold> Est, Ndakan, Sango River, <named-content xmlns:xlink="http://www.w3.org/1999/xlink" content-type="dwc:verbatimCoordinates" xlink:type="simple"><named-content content-type="geo-json" specific-use="{&#34;type&#34;:&#34;Point&#34;,&#34;coordinates&#34;:[16.150000,2.366667]}" id="NCID0EIWEO" xlink:type="simple">02°22'N, 16°09'E</named-content></named-content>, 10 May 1988 (st), <italic>Gentry et al. 62649</italic> (MO); près Ngola (30 km à l’Est de Yokadouma, 11 May 1963 (fl, fr), <italic>Letouzey 5027</italic> (P—2 sheets; mistakenly cited as <italic>Letouzey 5057</italic> in <xref ref-type="bibr" rid="B109">Le Thomas (1969)</xref>); a 24 km à l’Ouest de Masea (village situé à 50 km au SSW de Yokadouma, 4 Jul 1963 (fl), <italic>Letouzey 5401</italic> (P); a 25 km environ à l’ENE de Mikel village siuté à 85 km au N de Moloundou au route de Yokadouma, 24 Feb 1971 (fl), <italic>Letouzey &amp; Villiers 10418</italic> (K, P); près Nkongong II sur axe Lomie-Ngoila-Souanke, à 15 km SSW de Ngoila, 22 Feb 1973 (st), <italic>Letouzey 12026</italic> (BR, K); 20 km ENE of Moloundou-Nguilili chantier, 10 Mar 1973 (fl), <italic>Mbenkum 310</italic> (P); Bezirk Kribi, Vorland mit einzeln Hügeln bei Adjab, 35 km östlich Groß-Batanga, ca. 100 m, Jul 1911 (fr), <italic>Mildbraed 6090</italic> (HBG); Reserve d’Ototomo prés Yaoundé, s. d. (fr), <italic>Service Forestier du Cameroun 67</italic> (P); bank Nyong River, near the new bridge, about 65 km SW of Eséka, alt. ca. 200 m, 16 Jul 1964 (buds), <italic>de Wilde &amp; de Wilde-Duyfjes 2838A</italic> (BR, K, MO, WAG—2 sheets), <italic>2838B</italic> (WAG—2 sheets); Bipinde or Yaunde Nknambe, 1907 (fl), <italic>Zenker &amp; Staudt 3314</italic> (A, B, BM—2 sheets, G-81404, G-81405 as to leaves only, K, L, MO). <bold>CENTRAL AFRICAN REPUBLIC.</bold> Sangha Economic Prefecture, Ndakan Gorilla Study Area, <named-content xmlns:xlink="http://www.w3.org/1999/xlink" content-type="dwc:verbatimCoordinates" xlink:type="simple"><named-content content-type="geo-json" specific-use="{&#34;type&#34;:&#34;Point&#34;,&#34;coordinates&#34;:[16.150000,2.333333]}" id="NCID0EOXEO" xlink:type="simple">2°20'N, 16°09'E</named-content></named-content>, 21 Jun 1988 (fr), <italic>Fay &amp; Harris 8457</italic> (MO); Grima, 25 Dec 1961 (fl), <italic>Guigonis 2320</italic> (P); Sekamba Route 6° parallèle, 16 May 1964 (fl), <italic>Guigonis 3078</italic> (P); Région de Mbaiki et Boukoko, 5 Jun 1948 (fl), <italic>Tisserant 955</italic> (BM, P); Région de Mbaïki, Station Central de Boukoko, 27 Aug 1948 (fl), <italic>Tisserant 1113</italic> (BM); 9 Sep 1948 (fr), <italic>Tisserant 1138</italic> (BM, P). <bold>GABON.</bold> Estuaire: Liby, 25 Feb 1952 (fl, yg fr), <italic>Duboislouveau 903 S. R. F.</italic> (P).—Ogooué-Ivindo: Bélinga Mines de Fer, 20 Jul 1966 (fl), <italic>Hallé &amp; Le Thomas 104</italic> (P); Bélinga, Mines de Fer, 4 km on the road to Mvadi, 900 m, <named-content xmlns:xlink="http://www.w3.org/1999/xlink" content-type="dwc:verbatimCoordinates" xlink:type="simple"><named-content content-type="geo-json" specific-use="{&#34;type&#34;:&#34;Point&#34;,&#34;coordinates&#34;:[13.200000,1.083333]}" id="NCID0EIYEO" xlink:type="simple">1°05'N, 13°12'E</named-content></named-content>, 5 Nov 2005 (fr), <italic>Sosef et al. 2218</italic> (OWU); E border of Lopé-Okanda Reserve, along roads S of SEG lumber camp, W of Offoué River, <named-content xmlns:xlink="http://www.w3.org/1999/xlink" content-type="dwc:verbatimCoordinates" xlink:type="simple"><named-content content-type="geo-json" specific-use="{&#34;type&#34;:&#34;Point&#34;,&#34;coordinates&#34;:[11.750000,-0.450000]}" id="NCID0ESYEO" xlink:type="simple">0°27'S, 11°45'E</named-content></named-content>, 14 Jan 1993 (fl), <italic>McPherson 16058</italic> (OWU).—Woleu-Ntem: ca. 25 km WSW of Mitzic [“Mintsic”], 7 Feb 1987 (st), <named-content xmlns:xlink="http://www.w3.org/1999/xlink" content-type="dwc:verbatimCoordinates" xlink:type="simple"><named-content content-type="geo-json" specific-use="{&#34;type&#34;:&#34;Point&#34;,&#34;coordinates&#34;:[11.366667,0.733333]}" id="NCID0E3YEO" xlink:type="simple">0°44'N, 11°22'E</named-content></named-content>, <italic>Reitsma &amp; Reitsma 2900</italic> (MO, NY, WAG). <bold>REPUBLIC OF THE CONGO.</bold> Ouesso, 25 Apr 1971 (fl), <italic>Grison FG 22/RC 827</italic> (P); Ile M’Bamou, forêt et prairie à 10 km environ de Moutou ya N’Gombé—Brazzaville, 16 May 1967 (fl), <italic>Sita 1634</italic> (P). <bold>DEMOCRATIC REPUBLIC OF THE CONGO.</bold> Équateur: Eala, 3 Aug 1932 (fl), <italic>Corbisier-Baland 1627</italic> (BR); Bikoro, 31 Mar 1958 (fl, yr fr), <italic>Evrard 3849</italic> (K); Wendji [near Coquilhatville], Aug 1930 (fl), <italic>Lebrun 1014</italic> (BM, K, MO, NY, P, RSA, US).—Ituri: Epulu, Zone: Mambasa (Ituri), <named-content xmlns:xlink="http://www.w3.org/1999/xlink" content-type="dwc:verbatimCoordinates" xlink:type="simple"><named-content content-type="geo-json" specific-use="{&#34;type&#34;:&#34;Point&#34;,&#34;coordinates&#34;:[28.583333,1.416667]}" id="NCID0EUZEO" xlink:type="simple">1°25'N, 28°35'E</named-content></named-content>, 750 m, 25 Jun 1986 (fl), <italic>Hart 628</italic> (BR, MO); Haut-Zaire: Zone de Mambasa (Ituri Forest), Epulu, <named-content xmlns:xlink="http://www.w3.org/1999/xlink" content-type="dwc:verbatimCoordinates" xlink:type="simple"><named-content content-type="geo-json" specific-use="{&#34;type&#34;:&#34;Point&#34;,&#34;coordinates&#34;:[28.583333,1.416667]}" id="NCID0E5ZEO" xlink:type="simple">1°25'N, 28°35'E</named-content></named-content>, 750 m, 6 Jul 1991 (fl), <italic>Hart TH 1177</italic> (BR, K); Zone de Mambasa (Ituri Forest), Afarama, <named-content xmlns:xlink="http://www.w3.org/1999/xlink" content-type="dwc:verbatimCoordinates" xlink:type="simple"><named-content content-type="geo-json" specific-use="{&#34;type&#34;:&#34;Point&#34;,&#34;coordinates&#34;:[28.383333,1.550000]}" id="NCID0EI1EO" xlink:type="simple">1°33'N, 28°23'E</named-content></named-content>, <italic>Hart 1654</italic> (K, MO).—Kasai Oriental: camp de Kifuku, 27 Jan 1949 (fr), <italic>Michelson 881</italic> (K, P).—Maniema: Secteur Bangengele, Parc National Proposé de la Lomami, ca. 6.2 km au NNE de Katopa, <named-content xmlns:xlink="http://www.w3.org/1999/xlink" content-type="dwc:verbatimCoordinates" xlink:type="simple"><named-content content-type="geo-json" specific-use="{&#34;type&#34;:&#34;Point&#34;,&#34;coordinates&#34;:[25.136111,-2.700000]}" id="NCID0EU1EO" xlink:type="simple">02°42'00"S, 025°08'10"E</named-content></named-content>, 470 m, 19 Apr 2015 (fr), <italic>Gereau et al. 7565</italic> (MO) .—Tshopo: Yangambi, 12 Jan 1936 (bud), <italic>Louis 1007</italic> (BM, NY); Yangambi, km 8, 400 de la route de Ngazi, à l’E (abatages pour extensions Elaeis), 20 Aug 1936 (fr), <italic>Louis 2477</italic> (BR); Yangambi, ca. 470 m, 19 May 1937 (old fl), <italic>Louis 3909</italic> (NY, RSA); Yangambi, ca. 470 m, 25 Dec 1937 (fl), <!--PageBreak--><italic>Louis 7220</italic> (K, MO, US, WAG); <italic>7918</italic> (FI-T, MO), 27 Jan 1939 (fl), <italic>Louis 13430</italic> (K, MO, NY, US); Kisangani [“Stanleyville”], 12 Mar 1939 (fl), <italic>van der Meiren 70</italic> (K, P).</p><p><italic><tp:taxon-name><tp:taxon-name-part taxon-name-part-type="genus" reg="Xylopia">Xylopia</tp:taxon-name-part><tp:taxon-name-part taxon-name-part-type="species" reg="phloiodora">phloiodora</tp:taxon-name-part></tp:taxon-name></italic> is most easily identified in fruit. Its monocarps are among the largest of the African species, 2.7–4.3 by 1.7–3.1 cm, brown, oblong, sessile, glabrate, and strongly lenticellate, and lacking external ridges at maturity. The leaves, with a fine raised reticulum on the adaxial surface, are variable in size and shape, but have strongly arcuate secondary veins often drying a pinkish red color that contrasts with the grayish background color of the lamina. The bark, as noted in the specific epithet, is aromatic when cut, a trait frequently noted by collectors.</p><p>Specimens in flower, especially those with smaller and narrower leaves, are more difficult to identify. The pedicels are short, with a persistent bract closely subtending the rigid calyx. The petals are narrow and densely pubescent on both surfaces. The anthers have more locelli, 20–24, than those of any other African species, and the staminal cone is dome-shaped with an even rim, completely enclosing the ovaries (Fig. <xref ref-type="fig" rid="F35">35B</xref>).</p><p><italic><tp:taxon-name><tp:taxon-name-part taxon-name-part-type="genus" reg="Xylopia">Xylopia</tp:taxon-name-part><tp:taxon-name-part taxon-name-part-type="species" reg="phloiodora">phloiodora</tp:taxon-name-part></tp:taxon-name></italic> most closely resembles <italic><tp:taxon-name><tp:taxon-name-part taxon-name-part-type="genus" reg="Xylopia">X.</tp:taxon-name-part><tp:taxon-name-part taxon-name-part-type="species" reg="paniculata">paniculata</tp:taxon-name-part></tp:taxon-name></italic>, but that species has shorter petioles, more pronounced branching of the inflorescence, shorter petals, and a shorter more open staminal cone with a laciniate rim. <italic><tp:taxon-name><tp:taxon-name-part taxon-name-part-type="genus" reg="Xylopia">Xylopia</tp:taxon-name-part><tp:taxon-name-part taxon-name-part-type="species" reg="cupularis">cupularis</tp:taxon-name-part></tp:taxon-name></italic> is also similar to <italic><tp:taxon-name><tp:taxon-name-part taxon-name-part-type="genus" reg="Xylopia">X.</tp:taxon-name-part><tp:taxon-name-part taxon-name-part-type="species" reg="phloiodora">phloiodora</tp:taxon-name-part></tp:taxon-name></italic>, but it has longer pedicels with caducous bracts and larger numbers of carpels. In the sum of its characters, <italic><tp:taxon-name><tp:taxon-name-part taxon-name-part-type="genus" reg="Xylopia">X.</tp:taxon-name-part><tp:taxon-name-part taxon-name-part-type="species" reg="phloiodora">phloiodora</tp:taxon-name-part></tp:taxon-name></italic> belongs to the group of African <italic><tp:taxon-name><tp:taxon-name-part taxon-name-part-type="genus" reg="Xylopia">Xylopia</tp:taxon-name-part></tp:taxon-name></italic> species with large thick-walled monocarps and large seeds with light green sarcotestas, but the labels of two specimens, <italic>Louis 2477</italic> and <italic>Harris 2622</italic>, report the seeds to be orange. The fallen monocarps of <italic>Harris 2622</italic> were all split into three segments, as happens in other species of this group, such as <italic><tp:taxon-name><tp:taxon-name-part taxon-name-part-type="genus" reg="Xylopia">X.</tp:taxon-name-part><tp:taxon-name-part taxon-name-part-type="species" reg="hypolampra">hypolampra</tp:taxon-name-part></tp:taxon-name></italic>.</p><p>The habitat of <italic><tp:taxon-name><tp:taxon-name-part taxon-name-part-type="genus" reg="Xylopia">Xylopia</tp:taxon-name-part><tp:taxon-name-part taxon-name-part-type="species" reg="phloiodora">phloiodora</tp:taxon-name-part></tp:taxon-name></italic> is not well defined. Reported associates in the southwestern Central African Republic are <italic><tp:taxon-name><tp:taxon-name-part taxon-name-part-type="genus" reg="Eribroma">Eribroma</tp:taxon-name-part><tp:taxon-name-part taxon-name-part-type="species" reg="oblonga">oblonga</tp:taxon-name-part></tp:taxon-name></italic> and species of <italic><tp:taxon-name><tp:taxon-name-part taxon-name-part-type="genus" reg="Celtis">Celtis</tp:taxon-name-part></tp:taxon-name></italic>, <italic><tp:taxon-name><tp:taxon-name-part taxon-name-part-type="genus" reg="Entadophragma">Entadophragma</tp:taxon-name-part></tp:taxon-name></italic>, <italic><tp:taxon-name><tp:taxon-name-part taxon-name-part-type="genus" reg="Guibortia">Guibortia</tp:taxon-name-part></tp:taxon-name></italic>, <italic><tp:taxon-name><tp:taxon-name-part taxon-name-part-type="genus" reg="Myrianthus">Myrianthus</tp:taxon-name-part></tp:taxon-name></italic>, <italic><tp:taxon-name><tp:taxon-name-part taxon-name-part-type="genus" reg="Tetrapleura">Tetrapleura</tp:taxon-name-part></tp:taxon-name></italic>, and <italic><tp:taxon-name><tp:taxon-name-part taxon-name-part-type="genus" reg="Megaphrynium">Megaphrynium</tp:taxon-name-part></tp:taxon-name></italic>. Seeds are reported to be taken by hornbills (<italic>Harris 2622</italic>) and the fruits fed upon by monkeys (<italic>Fay &amp; Harris 8457</italic>). The conservation status of the species was assessed by <xref ref-type="bibr" rid="B132">Onana and Cheek (2011)</xref>, who proposed Not Threatened (NT) status. The range of the species covers a large area but it was only represented in this study by 42 collections.</p><p>Mildbraed (1921) based the name <italic><tp:taxon-name><tp:taxon-name-part taxon-name-part-type="genus" reg="Xylopia">Xylopia</tp:taxon-name-part><tp:taxon-name-part taxon-name-part-type="species" reg="phloiodora">phloiodora</tp:taxon-name-part></tp:taxon-name></italic> on <italic>Mildbraed 7592</italic> and <italic>Mildbraed 6090</italic>, neither of which was designated as a type. The former agrees well with the protologue and was identified as the type of this name by Le Thomas; we formally designated it here as the lectotype.</p></tp:treatment-sec><tp:treatment-sec><!--Section generated to contain objects referenced in tp:taxon-treatment.--><fig id="F35" position="float" orientation="portrait"><object-id xmlns:xlink="http://www.w3.org/1999/xlink" content-type="doi" xlink:type="simple">10.3897/phytokeys.97.20975.figure35</object-id><object-id xmlns:xlink="http://www.w3.org/1999/xlink" content-type="zenodo_dep_id" xlink:type="simple">1239339</object-id><object-id xmlns:xlink="http://www.w3.org/1999/xlink" content-type="arpha" xlink:type="simple">58644082-47A9-5347-98DC-0BEDBC515A4D</object-id><label>Figure 35.</label><caption><p><italic><tp:taxon-name><tp:taxon-name-part taxon-name-part-type="genus" reg="Xylopia">Xylopia</tp:taxon-name-part><tp:taxon-name-part taxon-name-part-type="species" reg="phloiodora">phloiodora</tp:taxon-name-part></tp:taxon-name></italic>, <italic><tp:taxon-name><tp:taxon-name-part taxon-name-part-type="genus" reg="Xylopia">X.</tp:taxon-name-part><tp:taxon-name-part taxon-name-part-type="species" reg="paniculata">paniculata</tp:taxon-name-part></tp:taxon-name></italic>, and <italic><tp:taxon-name><tp:taxon-name-part taxon-name-part-type="genus" reg="Xylopia">X.</tp:taxon-name-part><tp:taxon-name-part taxon-name-part-type="species" reg="calva">calva</tp:taxon-name-part></tp:taxon-name></italic>. <bold>A–L</bold><italic><tp:taxon-name><tp:taxon-name-part taxon-name-part-type="genus" reg="Xylopia">X.</tp:taxon-name-part><tp:taxon-name-part taxon-name-part-type="species" reg="phloiodora">phloiodora</tp:taxon-name-part></tp:taxon-name></italic><bold>A</bold> Opening flower, lateral view <bold>B</bold> Old floral receptacle, showing staminal cone <bold>C</bold> Leaf, narrow extreme <bold>D</bold> Habit <bold>E</bold> Expanding vegetative shoot <bold>F, G</bold> Stamens, abaxial view to show size variation <bold>H</bold> Outer petal, adaxial view <bold>I</bold> Inner petal, adaxial view <bold>J</bold> Fruit <bold>K</bold> Seed, view from micropylar end <bold>L</bold> Seed, lateral view <bold>M–P</bold><italic><tp:taxon-name><tp:taxon-name-part taxon-name-part-type="genus" reg="Xylopia">X.</tp:taxon-name-part><tp:taxon-name-part taxon-name-part-type="species" reg="paniculata">paniculata</tp:taxon-name-part></tp:taxon-name></italic><bold>M</bold> Inflorescence <bold>N</bold> Flower with petals and stamens removed, to show staminal cone <bold>O</bold> Inner petal, adaxial view <bold>P</bold> Outer petal, adaxial view <bold>Q–T</bold><italic><tp:taxon-name><tp:taxon-name-part taxon-name-part-type="genus" reg="Xylopia">X.</tp:taxon-name-part><tp:taxon-name-part taxon-name-part-type="species" reg="calva">calva</tp:taxon-name-part></tp:taxon-name></italic><bold>Q</bold> Inflorescence <bold>R</bold> Flower with stamens and petals removed, to show staminal cone <bold>S</bold> Inner petal, adaxial view <bold>T</bold> Outer petal, adaxial view. <bold>A, B, D, F–I</bold> from <italic>Louis 13430</italic> (US) <bold>C</bold> from <italic>Louis 7220</italic> (WAG) <bold>E</bold> from <italic>Tisserant 1113</italic> (BM) <bold>J</bold> from <italic>Tisserant 1138</italic> (P) <bold>K, L</bold> from <italic>Fay and Harris 1138</italic> (MO) <bold>M–P</bold> from <italic>Reitsma &amp; Reitsma 1163</italic> (NY) <bold>Q–T</bold> from <italic>Letouzey 10306</italic> (P).</p></caption><graphic xmlns:xlink="http://www.w3.org/1999/xlink" xlink:href="phytokeys-97-001_article-20975__-g035.jpg" position="float" orientation="portrait" xlink:type="simple" id="oo_199120.jpg"><uri content-type="original_file" xlink:type="simple">https://binary.pensoft.net/fig/199120</uri></graphic></fig><fig id="F36" position="float" orientation="portrait"><object-id xmlns:xlink="http://www.w3.org/1999/xlink" content-type="doi" xlink:type="simple">10.3897/phytokeys.97.20975.figure36</object-id><object-id xmlns:xlink="http://www.w3.org/1999/xlink" content-type="zenodo_dep_id" xlink:type="simple">1239341</object-id><object-id xmlns:xlink="http://www.w3.org/1999/xlink" content-type="arpha" xlink:type="simple">06C5DB86-9C54-5C4C-8332-E17E1CB6A4BD</object-id><label>Figure 36.</label><caption><p>Distributions of <italic><tp:taxon-name><tp:taxon-name-part taxon-name-part-type="genus" reg="Xylopia">Xylopia</tp:taxon-name-part><tp:taxon-name-part taxon-name-part-type="species" reg="phloiodora">phloiodora</tp:taxon-name-part></tp:taxon-name></italic>, <italic><tp:taxon-name><tp:taxon-name-part taxon-name-part-type="genus" reg="Xylopia">X.</tp:taxon-name-part><tp:taxon-name-part taxon-name-part-type="species" reg="paniculata">paniculata</tp:taxon-name-part></tp:taxon-name></italic>, and <italic><tp:taxon-name><tp:taxon-name-part taxon-name-part-type="genus" reg="Xylopia">X.</tp:taxon-name-part><tp:taxon-name-part taxon-name-part-type="species" reg="calva">calva</tp:taxon-name-part></tp:taxon-name></italic>. Bolder lines represent country borders, fainter lines lakes and major rivers.</p></caption><graphic xmlns:xlink="http://www.w3.org/1999/xlink" xlink:href="phytokeys-97-001_article-20975__-g036.jpg" position="float" orientation="portrait" xlink:type="simple" id="oo_199121.jpg"><uri content-type="original_file" xlink:type="simple">https://binary.pensoft.net/fig/199121</uri></graphic></fig></tp:treatment-sec><ref-list><ref id="B134"><mixed-citation xmlns:xlink="http://www.w3.org/1999/xlink" xlink:type="simple"><person-group><name name-style="western"><surname>Paiva</surname><given-names>JAR</given-names></name></person-group> (<year>2008</year>) <article-title><tp:taxon-name><tp:taxon-name-part taxon-name-part-type="genus">Annonaceae</tp:taxon-name-part></tp:taxon-name>.</article-title> In: <issue-title>Figueiredo E, Smith GF (Eds) Plants of Angola/Plantas de Angola.</issue-title><source>Strelitzia</source><volume>22</volume>: <fpage>29</fpage>–<lpage>32</lpage>.</mixed-citation></ref><ref id="B109"><mixed-citation xmlns:xlink="http://www.w3.org/1999/xlink" xlink:type="simple"><person-group><name name-style="western"><surname>Le Thomas</surname><given-names>A</given-names></name></person-group> (<year>1969</year>) <article-title>16: Annonacées.</article-title> In: <person-group><name name-style="western"><surname>Aubréville</surname><given-names>A</given-names></name></person-group> (<role>Ed.</role>) <issue-title>Flore du Gabon.</issue-title><source>Muséum National d’Histoire Naturelle, Paris</source>, <fpage>1</fpage>–<lpage>371</lpage>.</mixed-citation></ref><ref id="B132"><mixed-citation xmlns:xlink="http://www.w3.org/1999/xlink" xlink:type="simple"><person-group><name name-style="western"><surname>Onana</surname><given-names>JM</given-names></name><name name-style="western"><surname>Cheek</surname><given-names>M</given-names></name></person-group> (<year>2011</year>) <source>Red Data Book of the flowering plants of Cameroon: IUCN global assessments.</source><publisher-name>Kew Publishing</publisher-name>, <publisher-loc>Royal Botanic Gardens, Kew</publisher-loc>, <size units="page">578 pp</size>.</mixed-citation></ref></ref-list></tp:taxon-treatment>
