# Supplementary material for: A revision of Xylopia L. (Annonaceae): the species of Tropical Africa
Source: PhytoKeys. 2018 Apr 24;97:1–252. doi: 10.3897/phytokeys.97.20975 (PMC10865103; doi:10.3897/phytokeys.97.20975)
Supplement: XML Treatment for Xylopia piratae [file phytokeys.97.20975-treatment45.xml]

<!DOCTYPE tp:taxon-treatment
  PUBLIC "-//TaxonX//DTD Taxonomic Treatment Publishing DTD v0 20100105//EN" "tax-treatment-NSO.dtd">
<tp:taxon-treatment xmlns:tp="http://www.plazi.org/taxpub"><tp:treatment-meta><kwd-group><label>Taxon classification</label><kwd>
              <named-content content-type="kingdom">Plantae</named-content>
            </kwd><kwd>
              <named-content content-type="order">Magnoliales</named-content>
            </kwd><kwd>
              <named-content content-type="family">Annonaceae</named-content>
            </kwd></kwd-group><mixed-citation publication-type="journal"><person-group><name><surname>Johnson</surname><given-names>David M.</given-names></name><name><surname>Murray</surname><given-names>Nancy A.</given-names></name></person-group><article-title>A revision of <italic><tp:taxon-name><tp:taxon-name-part taxon-name-part-type="genus" reg="Xylopia">Xylopia</tp:taxon-name-part></tp:taxon-name></italic> L. (<tp:taxon-name><tp:taxon-name-part taxon-name-part-type="genus" reg="Annonaceae">Annonaceae</tp:taxon-name-part></tp:taxon-name>): the species of Tropical Africa</article-title><source>PhytoKeys</source><day>24</day><month>04</month><year>2018</year><volume>97</volume><fpage>1</fpage><lpage>252</lpage><pub-id pub-id-type="doi">10.3897/phytokeys.97.20975</pub-id></mixed-citation></tp:treatment-meta><tp:nomenclature><label>39.</label><tp:taxon-name>
            <object-id xmlns:xlink="http://www.w3.org/1999/xlink" content-type="arpha" xlink:type="simple">2C3C1678-A39D-519E-800E-14295D8C6512</object-id>
            <tp:taxon-name-part taxon-name-part-type="genus" reg="Xylopia">Xylopia</tp:taxon-name-part>
            <tp:taxon-name-part taxon-name-part-type="species" reg="piratae">piratae</tp:taxon-name-part>
            <object-id xmlns:xlink="http://www.w3.org/1999/xlink" content-type="ipni" xlink:type="simple">urn:lsid:ipni.org:names:60476245-2</object-id>
          </tp:taxon-name><tp:taxon-authority>D. M. Johnson &amp; N. A. Murray</tp:taxon-authority><tp:taxon-status xmlns:xlink="http://www.w3.org/1999/xlink" xlink:type="simple">sp. nov.</tp:taxon-status><xref ref-type="fig" rid="F3">Figs 3F</xref><xref ref-type="fig" rid="F33">, 33H–J</xref><!--PageBreak--></tp:nomenclature><tp:treatment-sec sec-type="diagnosis" id="SECID0E3CFO"><title>Diagnosis.</title><p>Species resembling <italic><tp:taxon-name><tp:taxon-name-part taxon-name-part-type="genus" reg="Xylopia">Xylopia</tp:taxon-name-part><tp:taxon-name-part taxon-name-part-type="species" reg="thomsonii">thomsonii</tp:taxon-name-part></tp:taxon-name></italic> in the twig indument consisting of both short and long erect hairs, the one-flowered inflorescence with multiple overlapping bracts on the short pedicel, and the linear petals, but differing in the more <!--PageBreak-->strongly lianescent habit with ultimate branches departing at right angles to the twig that bears them, the leaves only 4.1–11.3 cm long, the outer petals reaching 73 mm in length, carpels only 4–9 per flower, and monocarps only 0.5–0.7 cm in width with a more pronounced beak.</p></tp:treatment-sec><tp:treatment-sec sec-type="material" id="SECID0EPDFO"><title>Type.</title><p>IVORY COAST. Grand Bassam Department, forêt de l’Abouabou, between Abidjan and Grand Bassam, 2 m, 6 Jan 1959, <italic>A. J. M. Leeuwenberg 2365</italic> (holotype: WAG! [0005952]; isotypes: K! P!).</p></tp:treatment-sec><tp:treatment-sec sec-type="description" id="SECID0EXDFO"><title>Description.</title><p><bold><italic>Liana</italic></bold> extending to 20 m, or occasionally a shrub, the ultimate branches often departing at right angles to the twig that bears them and slightly thickened at the base. <bold><italic>Twigs</italic></bold> brown, pubescent, the hairs 0.5–1.2 mm long, soon dark brown to gray-brown, glabrate, sometimes with bark exfoliating; no nodes with two axillary branches seen. <bold><italic>Leaf</italic></bold> with larger blades 4.1–11.3 cm long, 1.9–3.9 cm wide, chartaceous, concolorous to discolorous, elliptic, oblong, oblong-oblanceolate, or lanceolate, apex acuminate, the acumen 2–11 mm long, base broadly cuneate to rounded, pubescent on the midrib but otherwise glabrous adaxially, finely appressed-pubescent to glabrate abaxially; midrib plane adaxially, raised abaxially, secondary veins weakly brochidodromous, 8–15 per side, diverging at 65–70° from the midrib, these and higher-order veins indistinct to raised adaxially, slightly raised to raised abaxially; petiole 1.2–3.5 mm long, shallowly canaliculate, sparsely pubescent to glabrate. <bold><italic>Inflorescences</italic></bold> axillary, 1-flowered, pubescent; pedicels 3.2–4.5 mm long, 0.8–1.2 mm thick; bracts 4–5, imbricate over length of pedicel, persistent, 1.7–3 mm long, ovate to circular, apex acute to rounded; buds linear-lanceolate, somewhat falciform, apex acute. <bold><italic>Sepals</italic></bold> slightly spreading at anthesis, 1/4–1/3-connate, 2.4–3.1 mm long, 2.2–3.0 mm wide, chartaceous, ovate to broadly triangular, apex acute to acuminate, sericeous abaxially. <bold><italic>Petals</italic></bold> cream-colored to white <italic>in vivo</italic>; outer petals spreading but curved inward toward the apices at anthesis, 24.3–73 mm long, 2.6–4 mm wide at base, 1.0–1.5 mm wide at midpoint, subcoriaceous, linear, apex acute, puberulent but becoming glabrous and warty in the proximal 1/3–1/2 adaxially, puberulent abaxially; inner petals spreading but curved inward toward the apices at anthesis, 25.8–48 mm long, 2.1–3.4 mm wide at base, 0.6–1.0 mm wide at midpoint, subcoriaceous, linear, apex acute, base with undifferentiated margin, puberulent, glabrous in the proximal 1/3 adaxially, sparsely puberulent abaxially. <bold><italic>Stamens</italic></bold> ca. 100; fertile stamens 0.9–1.5 mm long, narrowly oblong, apex of connective ca. 0.2 mm long, shieldlike to dome-shaped, overhanging the anther thecae, glabrous, anthers ca. 12–13-locellate, filament 0.2–0.4 mm long; outer staminodes 1.3–1.6 mm long, clavate, apex obtuse to obliquely truncate; inner staminodes 0.8–1 mm long, oblong to clavate, apex truncate; staminal cone 1.7–2.0 mm in diameter, 0.6–1.1 mm high, concealing lower half of the ovaries, rim laciniate. <bold><italic>Carpels</italic></bold> 4–9; ovaries 1.0–1.4 mm long, narrowly oblong, densely pubescent, stigmas connivent, 3.4–4 mm long, filiform, apex acute, with short tuft of hairs at apex but otherwise glabrous. <bold><italic>Torus</italic></bold> flat, ca. 2.4 mm in diameter. <bold><italic>Fruit</italic></bold> of up to 6 sparsely pubescent to glabrate monocarps borne on a pedicel 6.5–6.8 mm long, 2.2–2.7 mm thick, sparsely pubescent to glabrate; torus ca. 5.5 mm in diameter, 3.5 mm high, depressed-globose. <bold><italic>Monocarps</italic></bold> with a green, sometimes purple-tinged, exterior and red endocarp <italic>in vivo</italic>, <!--PageBreak-->3.1–6.6 cm long, 0.5–0.7 cm wide, ca. 0.7 cm thick, narrowly oblong and slightly falciform, torulose, apex with a curved beak 1.5–3 mm long or occasionally rounded, base contracted into a stipe 5–12 mm long, 1.2–3.2 mm thick, verrucose; pericarp ca. 0.4 mm thick. <bold><italic>Seeds</italic></bold> up to 9 per monocarp, in a single row, lying oblique to long axis, 9–10.9 mm long, 5.5–7.5 mm wide, 5.6–6.1 mm thick, ellipsoid, broadly elliptic in cross-section, obliquely truncate at micropylar end, rounded at chalazal end, light brown, smooth, dull, raphe/antiraphe not evident, micropylar scar 1.7–5 mm long, 1.4–3.5 mm wide, elliptic, oblong, or circular with the endostome protruding; sarcotesta pale gray to green <italic>in vivo</italic>; aril absent.</p></tp:treatment-sec><tp:treatment-sec sec-type="phenology" id="SECID0ELFFO"><title>Phenology.</title><p>Specimens with flowers have been collected from October to February and in April, May, July, and August; specimens with fruits have been collected from November to January and in July and August.</p></tp:treatment-sec><tp:treatment-sec sec-type="distribution" id="SECID0EQFFO"><title>Distribution</title><p>(Fig. <xref ref-type="fig" rid="F34">34</xref>). Occurs from southern Ivory Coast east to southwestern Ghana, growing in coastal thickets and savanna, sometimes in secondary forest, at elevations from sea level up to 50 m.</p></tp:treatment-sec><tp:treatment-sec sec-type="material" id="SECID0E1FFO"><title>Additional specimens examined.</title><p><bold>IVORY COAST.</bold> Bords de la lagune Ebrié, 1932 (fr), <italic>Aubréville 1537</italic> (K); Km 25 Sassandra-Gagnoa, ca. 5.5N, 6.5W, 30 Oct 1968 (fl), <italic>Breteler 5856</italic> (K, MO, WAG); near Grand Bassam, NW along Rd. to Aboisso, ca. <named-content xmlns:xlink="http://www.w3.org/1999/xlink" content-type="dwc:verbatimCoordinates" xlink:type="simple"><named-content content-type="geo-json" specific-use="{&#34;type&#34;:&#34;Point&#34;,&#34;coordinates&#34;:[-3.716667,5.216667]}" id="NCID0EJGFO" xlink:type="simple">5°13'N, 3°43'W</named-content></named-content>, 12 Nov 1968 (fl), <italic>Breteler 5983</italic> (B, K, M, MO, NY, U, WAG); near Maféré, <named-content xmlns:xlink="http://www.w3.org/1999/xlink" content-type="dwc:verbatimCoordinates" xlink:type="simple"><named-content content-type="geo-json" specific-use="{&#34;type&#34;:&#34;Point&#34;,&#34;coordinates&#34;:[-3.083333,5.383333]}" id="NCID0ETGFO" xlink:type="simple">5°23'N, 3°05'W</named-content></named-content>, 23 Apr 1974 (fl), <italic>Breteler 7445</italic> (MO); Banco Forest Reserve, near Abidjan, 50 m, 24 Jan 1970 (fl), <italic>de Koning 84</italic> (WAG—2 sheets); Banco Forest Reserve, 22 Dec 1972 (fl), <italic>de Koning 983</italic> (WAG); 25 Apr 1973 (fl), <italic>de Koning 1555</italic> (WAG); 10 Dec 1974 (fl), <italic>de Koning 4999</italic> (WAG—2 sheets), 10 Dec 1974 (bud, fr), <italic>de Koning 5000</italic> (WAG); Abidjan, Banco Forest Reserve, 5 May 1976 (fl), <italic>de Koning 6856</italic> (WAG—2 sheets); forêt de l’Abouabou, between Abidjan and Grand Bassam, <named-content xmlns:xlink="http://www.w3.org/1999/xlink" content-type="dwc:verbatimCoordinates" xlink:type="simple"><named-content content-type="geo-json" specific-use="{&#34;type&#34;:&#34;Point&#34;,&#34;coordinates&#34;:[-3.550000,5.233333]}" id="NCID0EJHFO" xlink:type="simple">5°14'N, 3°33'W</named-content></named-content>, 2 m, 1 Aug 1970 (fl), <italic>Leeuwenberg 8022</italic> (B, K, MO, P, U); about 10 km W of Jacqueville, island Aladian, <named-content xmlns:xlink="http://www.w3.org/1999/xlink" content-type="dwc:verbatimCoordinates" xlink:type="simple"><named-content content-type="geo-json" specific-use="{&#34;type&#34;:&#34;Point&#34;,&#34;coordinates&#34;:[-4.533333,5.183333]}" id="NCID0ETHFO" xlink:type="simple">5°11'N, 4°32'W</named-content></named-content>, 0 m, 3 Aug 1970 (yg fr), <italic>Leeuwenberg 8089</italic> (K); E of Tabou, Yokobo, <named-content xmlns:xlink="http://www.w3.org/1999/xlink" content-type="dwc:verbatimCoordinates" xlink:type="simple"><named-content content-type="geo-json" specific-use="{&#34;type&#34;:&#34;Point&#34;,&#34;coordinates&#34;:[-7.366667,4.433333]}" id="NCID0E4HFO" xlink:type="simple">4°26'N, 7°22'W</named-content></named-content>, 9 Nov 1981 (fl), <italic>Leeuwenberg 12304</italic> (WAG); Ile Bonbay, près Adiopodoumé, 29 Aug 1955 (fr), <italic>Nozeran s. n.</italic> (BR, P); savane d’Abouabou, between Abidjan and Grand Bassam, 28 Nov 1963 (fl), <italic>Oldeman 682</italic> (K, P); Arboretum, forêt du Banco (cultiv.), 6 Dec 1956 (fl), <italic>de Wilde 982</italic> (WAG); I. R. H. O. (Cocos cultures) ca. 20 km W of Grand Bassam, near the beach on sandy soil between Port Bouet and G. Bassam, 1 Jul 1963 (fl), <italic>de Wilde 354</italic> (K, P), 1 Jul 1963 (fr), <italic>de Wilde 356</italic> (K, P); ca. 5 km SE of O. R. S. T. O. M., Ile Boulay, beyond Lagune Ebrié, 22 Jul 1963 (fr), <italic>de Wilde 497</italic> (BR, K); forêt d’Andouin, 24 Aug 1955 (fr), <italic>de Wit 7999</italic> (WAG). <bold>GHANA.</bold> Princes [Town], 9 Jan 1939 (fl, fr), <italic>Akpabla 767</italic> (K—2 sheets); Atwabo, W. Province, Feb 1934 (fl), <italic>Irvine 2299</italic> (K); Western, Bia Reserves, along borderline between Bia National Parc and Bia Production Reserve, near Camp 15, <named-content xmlns:xlink="http://www.w3.org/1999/xlink" content-type="dwc:verbatimCoordinates" xlink:type="simple"><named-content content-type="geo-json" specific-use="{&#34;type&#34;:&#34;Point&#34;,&#34;coordinates&#34;:[-3.033333,6.545000]}" id="NCID0E2IFO" xlink:type="simple">6°32'42"N, 3°02'00"W</named-content></named-content>, 13 Nov 1993 (fr), <italic>Jongkind et al. 1301</italic> (MO).</p><p><italic><tp:taxon-name><tp:taxon-name-part taxon-name-part-type="genus" reg="Xylopia">Xylopia</tp:taxon-name-part><tp:taxon-name-part taxon-name-part-type="species" reg="piratae">piratae</tp:taxon-name-part></tp:taxon-name></italic> bears pure white flowers with slender petals that, at 70 mm, are among the longest known in the genus. The climbing habit of the plants is more strongly developed than in any other species of <italic><tp:taxon-name><tp:taxon-name-part taxon-name-part-type="genus" reg="Xylopia">Xylopia</tp:taxon-name-part></tp:taxon-name></italic>: label descriptions invariably refer to the climbing or scrambling growth form, and on the label of <italic>de Koning 983</italic> the <!--PageBreak-->plant is described as reaching a length of 20 m. Plants identified as <italic><tp:taxon-name><tp:taxon-name-part taxon-name-part-type="genus" reg="Xylopia">X.</tp:taxon-name-part><tp:taxon-name-part taxon-name-part-type="species" reg="acutiflora">acutiflora</tp:taxon-name-part></tp:taxon-name></italic> by <xref ref-type="bibr" rid="B65">Hall and Swaine (1981)</xref> from forest plots in southwestern Ghana and described as “a woody climber with leafy shoots of limited growth inserted approximately at right angles to the main stem, as in <italic><tp:taxon-name><tp:taxon-name-part taxon-name-part-type="genus" reg="Uvaria">Uvaria</tp:taxon-name-part><tp:taxon-name-part taxon-name-part-type="species" reg="ovata">ovata</tp:taxon-name-part></tp:taxon-name></italic>,” probably represent this species rather than <italic><tp:taxon-name><tp:taxon-name-part taxon-name-part-type="genus" reg="Xylopia">X.</tp:taxon-name-part><tp:taxon-name-part taxon-name-part-type="species" reg="acutiflora">acutiflora</tp:taxon-name-part></tp:taxon-name></italic>. In addition, there is a tendency in <italic><tp:taxon-name><tp:taxon-name-part taxon-name-part-type="genus" reg="Xylopia">X.</tp:taxon-name-part><tp:taxon-name-part taxon-name-part-type="species" reg="piratae">piratae</tp:taxon-name-part></tp:taxon-name></italic> for the shoots inserted at right angles to have a slight thickening where they join the supporting branch; <italic><tp:taxon-name><tp:taxon-name-part taxon-name-part-type="genus" reg="Xylopia">Xylopia</tp:taxon-name-part><tp:taxon-name-part taxon-name-part-type="species" reg="dinklagei">dinklagei</tp:taxon-name-part></tp:taxon-name></italic> shows a similar tendency. The sweet scent of the flowers has been noted by many collectors; <italic>Leeuwenberg 12304</italic> added that the flowers were fragrant at 1700 h. This species is named in memory of Celine Pirat, who photographed the plants (Fig. <xref ref-type="fig" rid="F3">3F</xref>) on Ile Assoko, Ivory Coast, on 10 May 2014.</p><p><italic><tp:taxon-name><tp:taxon-name-part taxon-name-part-type="genus" reg="Xylopia">Xylopia</tp:taxon-name-part><tp:taxon-name-part taxon-name-part-type="species" reg="piratae">piratae</tp:taxon-name-part></tp:taxon-name></italic> most closely resembles <italic><tp:taxon-name><tp:taxon-name-part taxon-name-part-type="genus" reg="Xylopia">X.</tp:taxon-name-part><tp:taxon-name-part taxon-name-part-type="species" reg="thomsonii">thomsonii</tp:taxon-name-part></tp:taxon-name></italic> from central Africa. Both species have a tendency for the branches to become lianescent, although this is more extreme in <italic><tp:taxon-name><tp:taxon-name-part taxon-name-part-type="genus" reg="Xylopia">X.</tp:taxon-name-part><tp:taxon-name-part taxon-name-part-type="species" reg="piratae">piratae</tp:taxon-name-part></tp:taxon-name></italic>. Both have a mixture of both long and short erect hairs persistent on the twigs. The petals of <italic><tp:taxon-name><tp:taxon-name-part taxon-name-part-type="genus" reg="Xylopia">X.</tp:taxon-name-part><tp:taxon-name-part taxon-name-part-type="species" reg="thomsonii">thomsonii</tp:taxon-name-part></tp:taxon-name></italic>, while they do not reach the length of those of <italic><tp:taxon-name><tp:taxon-name-part taxon-name-part-type="genus" reg="Xylopia">X.</tp:taxon-name-part><tp:taxon-name-part taxon-name-part-type="species" reg="piratae">piratae</tp:taxon-name-part></tp:taxon-name></italic>, are long for this species subgroup but broader. The liana habit and extremely long petals combine to distinguish <italic><tp:taxon-name><tp:taxon-name-part taxon-name-part-type="genus" reg="Xylopia">X.</tp:taxon-name-part><tp:taxon-name-part taxon-name-part-type="species" reg="piratae">piratae</tp:taxon-name-part></tp:taxon-name></italic> from both <italic><tp:taxon-name><tp:taxon-name-part taxon-name-part-type="genus" reg="Xylopia">X.</tp:taxon-name-part><tp:taxon-name-part taxon-name-part-type="species" reg="acutiflora">acutiflora</tp:taxon-name-part></tp:taxon-name></italic> and <italic><tp:taxon-name><tp:taxon-name-part taxon-name-part-type="genus" reg="Xylopia">X.</tp:taxon-name-part><tp:taxon-name-part taxon-name-part-type="species" reg="dinklagei">dinklagei</tp:taxon-name-part></tp:taxon-name></italic>, the other two species of the <italic><tp:taxon-name><tp:taxon-name-part taxon-name-part-type="genus" reg="Xylopia">X.</tp:taxon-name-part><tp:taxon-name-part taxon-name-part-type="species" reg="acutiflora">acutiflora</tp:taxon-name-part></tp:taxon-name></italic> subgroup found in West Africa.</p><p>Three specimens from southern Togo may represent <italic><tp:taxon-name><tp:taxon-name-part taxon-name-part-type="genus" reg="Xylopia">Xylopia</tp:taxon-name-part><tp:taxon-name-part taxon-name-part-type="species" reg="piratae">piratae</tp:taxon-name-part></tp:taxon-name></italic>: <italic>Schäfer 7577</italic> (GH, MO, WAG—2 sheets), <italic>de Wit &amp; Morton A2895</italic> (WAG), and <italic>Ern 2710</italic> (B—2 sheets). The specimens are incomplete, and no habitat information is given for these specimens.</p><p><italic><tp:taxon-name><tp:taxon-name-part taxon-name-part-type="genus" reg="Xylopia">Xylopia</tp:taxon-name-part><tp:taxon-name-part taxon-name-part-type="species" reg="piratae">piratae</tp:taxon-name-part></tp:taxon-name></italic> is one of three <italic><tp:taxon-name><tp:taxon-name-part taxon-name-part-type="genus" reg="Xylopia">Xylopia</tp:taxon-name-part></tp:taxon-name></italic> species endemic to the Guinea Coast region of West Africa, all of them with relatively narrow distributions and all belonging to the <italic><tp:taxon-name><tp:taxon-name-part taxon-name-part-type="genus" reg="Xylopia">Xylopia</tp:taxon-name-part><tp:taxon-name-part taxon-name-part-type="species" reg="acutiflora">acutiflora</tp:taxon-name-part></tp:taxon-name></italic> subgroup. For <italic><tp:taxon-name><tp:taxon-name-part taxon-name-part-type="genus" reg="Xylopia">Xylopia</tp:taxon-name-part><tp:taxon-name-part taxon-name-part-type="species" reg="piratae">piratae</tp:taxon-name-part></tp:taxon-name></italic>, we calculated an <abbrev xmlns:xlink="http://www.w3.org/1999/xlink" xlink:title="Extent of Occurrence" id="ABBRID0E4QFO" xlink:type="simple">EOO</abbrev> of 31,476 km<sup>2</sup> and an <abbrev xmlns:xlink="http://www.w3.org/1999/xlink" xlink:title="Area of Occupancy" id="ABBRID0EDRFO" xlink:type="simple">AOO</abbrev> of 64 km<sup>2</sup>. Its narrow coastal savanna distribution may make it vulnerable to habitat loss. It may be somewhat tolerant of disturbance, however, as several collections are from secondary forest habitat and the collection <italic>Leeuwenberg 8022</italic>, bearing flowers, was taken from a shoot regenerating from a stump in <italic><tp:taxon-name><tp:taxon-name-part taxon-name-part-type="genus" reg="Alchornea">Alchornea</tp:taxon-name-part><tp:taxon-name-part taxon-name-part-type="species" reg="cordifolia">cordifolia</tp:taxon-name-part></tp:taxon-name></italic> thicket.</p></tp:treatment-sec><tp:treatment-sec><!--Section generated to contain objects referenced in tp:taxon-treatment.--><fig id="F3" position="float" orientation="portrait"><object-id xmlns:xlink="http://www.w3.org/1999/xlink" content-type="doi" xlink:type="simple">10.3897/phytokeys.97.20975.figure3</object-id><object-id xmlns:xlink="http://www.w3.org/1999/xlink" content-type="zenodo_dep_id" xlink:type="simple">1239327</object-id><object-id xmlns:xlink="http://www.w3.org/1999/xlink" content-type="arpha" xlink:type="simple">FBE6E7A5-4182-5887-B276-02678627862C</object-id><label>Figure 3.</label><caption><p>Flowers of representative <italic><tp:taxon-name><tp:taxon-name-part taxon-name-part-type="genus" reg="Xylopia">Xylopia</tp:taxon-name-part></tp:taxon-name></italic> species. <bold>A</bold> Flower from type collection of <italic><tp:taxon-name><tp:taxon-name-part taxon-name-part-type="genus" reg="Xylopia">Xylopia</tp:taxon-name-part><tp:taxon-name-part taxon-name-part-type="species" reg="globosa">globosa</tp:taxon-name-part></tp:taxon-name></italic> from Gabon <bold>B</bold><italic><tp:taxon-name><tp:taxon-name-part taxon-name-part-type="genus" reg="Xylopia">Xylopia</tp:taxon-name-part><tp:taxon-name-part taxon-name-part-type="species" reg="tenuipetala">tenuipetala</tp:taxon-name-part></tp:taxon-name></italic> from Mozambique <bold>C</bold><italic><tp:taxon-name><tp:taxon-name-part taxon-name-part-type="genus" reg="Xylopia">Xylopia</tp:taxon-name-part><tp:taxon-name-part taxon-name-part-type="species" reg="quintasii">quintasii</tp:taxon-name-part></tp:taxon-name></italic> from Gabon <bold>D</bold><italic><tp:taxon-name><tp:taxon-name-part taxon-name-part-type="genus" reg="Xylopia">Xylopia</tp:taxon-name-part><tp:taxon-name-part taxon-name-part-type="species" reg="aethiopica">aethiopica</tp:taxon-name-part></tp:taxon-name></italic> from Gabon <bold>E</bold><italic><tp:taxon-name><tp:taxon-name-part taxon-name-part-type="genus" reg="Xylopia">Xylopia</tp:taxon-name-part><tp:taxon-name-part taxon-name-part-type="species" reg="longipetala">longipetala</tp:taxon-name-part></tp:taxon-name></italic> from Mali, representing a record for the country not otherwise documented <bold>F</bold><italic><tp:taxon-name><tp:taxon-name-part taxon-name-part-type="genus" reg="Xylopia">Xylopia</tp:taxon-name-part><tp:taxon-name-part taxon-name-part-type="species" reg="piratae">piratae</tp:taxon-name-part></tp:taxon-name></italic> from Ivory Coast <bold>G</bold><italic><tp:taxon-name><tp:taxon-name-part taxon-name-part-type="genus" reg="Xylopia">Xylopia</tp:taxon-name-part><tp:taxon-name-part taxon-name-part-type="species" reg="odoratissima">odoratissima</tp:taxon-name-part></tp:taxon-name></italic> from Zambia <bold>H</bold><italic><tp:taxon-name><tp:taxon-name-part taxon-name-part-type="genus" reg="Xylopia">Xylopia</tp:taxon-name-part><tp:taxon-name-part taxon-name-part-type="species" reg="arenaria">arenaria</tp:taxon-name-part></tp:taxon-name></italic> from Tanzania <bold>I</bold><italic><tp:taxon-name><tp:taxon-name-part taxon-name-part-type="genus" reg="Xylopia">Xylopia</tp:taxon-name-part><tp:taxon-name-part taxon-name-part-type="species" reg="collina">collina</tp:taxon-name-part></tp:taxon-name></italic> from Tanzania. <bold>A, D</bold> by Thomas L. P. Couvreur <bold>B</bold> by Frances Chase <bold>C</bold> by Ehoarn Bidault <bold>E</bold> by Philip Birnbaum <bold>F</bold> by Céline Pirat <bold>G</bold> by Warren McClelland <bold>H</bold> and <bold>I</bold> by D. M. Johnson.</p></caption><graphic xmlns:xlink="http://www.w3.org/1999/xlink" xlink:href="phytokeys-97-001_article-20975__-g003.jpg" position="float" orientation="portrait" xlink:type="simple" id="oo_199088.jpg"><uri content-type="original_file" xlink:type="simple">https://binary.pensoft.net/fig/199088</uri></graphic></fig><fig id="F33" position="float" orientation="portrait"><object-id xmlns:xlink="http://www.w3.org/1999/xlink" content-type="doi" xlink:type="simple">10.3897/phytokeys.97.20975.figure33</object-id><object-id xmlns:xlink="http://www.w3.org/1999/xlink" content-type="zenodo_dep_id" xlink:type="simple">1239335</object-id><object-id xmlns:xlink="http://www.w3.org/1999/xlink" content-type="arpha" xlink:type="simple">7821A982-5DD7-59AD-99A6-F6CE46A23629</object-id><label>Figure 33.</label><caption><p><italic><tp:taxon-name><tp:taxon-name-part taxon-name-part-type="genus" reg="Xylopia">Xylopia</tp:taxon-name-part><tp:taxon-name-part taxon-name-part-type="species" reg="unguiculata">unguiculata</tp:taxon-name-part></tp:taxon-name></italic>, <italic><tp:taxon-name><tp:taxon-name-part taxon-name-part-type="genus" reg="Xylopia">X.</tp:taxon-name-part><tp:taxon-name-part taxon-name-part-type="species" reg="acutiflora">acutiflora</tp:taxon-name-part></tp:taxon-name></italic>, and <italic><tp:taxon-name><tp:taxon-name-part taxon-name-part-type="genus" reg="Xylopia">X.</tp:taxon-name-part><tp:taxon-name-part taxon-name-part-type="species" reg="piratae">piratae</tp:taxon-name-part></tp:taxon-name></italic>. <bold>A–D, L–O</bold><italic><tp:taxon-name><tp:taxon-name-part taxon-name-part-type="genus" reg="Xylopia">X.</tp:taxon-name-part><tp:taxon-name-part taxon-name-part-type="species" reg="unguiculata">unguiculata</tp:taxon-name-part></tp:taxon-name></italic><bold>A</bold> Monocarp, lateral view <bold>B</bold> Seed <bold>C</bold> Leaves <bold>D</bold> Flower, lateral view <bold>L, M</bold> Staminodes, abaxial view <bold>N</bold> Stamen, abaxial view <bold>O</bold> Carpel, lateral view with ovary wall cut away to show arrangement of ovules <bold>E–G</bold><italic><tp:taxon-name><tp:taxon-name-part taxon-name-part-type="genus" reg="Xylopia">X.</tp:taxon-name-part><tp:taxon-name-part taxon-name-part-type="species" reg="acutiflora">acutiflora</tp:taxon-name-part></tp:taxon-name></italic><bold>E</bold> Monocarp, lateral view, attached to pedicel <bold>F</bold> Leaves <bold>G</bold> Flower, lateral view <bold>H–K</bold><italic><tp:taxon-name><tp:taxon-name-part taxon-name-part-type="genus" reg="Xylopia">X.</tp:taxon-name-part><tp:taxon-name-part taxon-name-part-type="species" reg="piratae">piratae</tp:taxon-name-part></tp:taxon-name></italic><bold>H</bold> Flower bud, lateral view <bold>I</bold> Leaves <bold>J</bold> Flower, lateral view <bold>K</bold> Fruit. <bold>A–B</bold> from <italic>Le Testu 1179</italic> (BM) <bold>C–D</bold> from <italic>Reitsma &amp; Reitsma 1923</italic> (NY) <bold>E–G</bold> from <italic>Beentje 879</italic> (WAG) <bold>H–J</bold> from <italic>de Koning 4999</italic> (WAG) <bold>K</bold> from de <italic>Wilde 356</italic> (P) <bold>L–O</bold> from <italic>McPherson 16960A</italic> (MO).</p></caption><graphic xmlns:xlink="http://www.w3.org/1999/xlink" xlink:href="phytokeys-97-001_article-20975__-g033.jpg" position="float" orientation="portrait" xlink:type="simple" id="oo_199118.jpg"><uri content-type="original_file" xlink:type="simple">https://binary.pensoft.net/fig/199118</uri></graphic></fig><fig id="F34" position="float" orientation="portrait"><object-id xmlns:xlink="http://www.w3.org/1999/xlink" content-type="doi" xlink:type="simple">10.3897/phytokeys.97.20975.figure34</object-id><object-id xmlns:xlink="http://www.w3.org/1999/xlink" content-type="zenodo_dep_id" xlink:type="simple">1239337</object-id><object-id xmlns:xlink="http://www.w3.org/1999/xlink" content-type="arpha" xlink:type="simple">55E7B25F-12D4-558B-8FF2-4067C6F21E82</object-id><label>Figure 34.</label><caption><p>Distributions of <italic><tp:taxon-name><tp:taxon-name-part taxon-name-part-type="genus" reg="Xylopia">Xylopia</tp:taxon-name-part><tp:taxon-name-part taxon-name-part-type="species" reg="acutiflora">acutiflora</tp:taxon-name-part></tp:taxon-name></italic>, <italic><tp:taxon-name><tp:taxon-name-part taxon-name-part-type="genus" reg="Xylopia">X.</tp:taxon-name-part><tp:taxon-name-part taxon-name-part-type="species" reg="dinklagei">dinklagei</tp:taxon-name-part></tp:taxon-name></italic>, <italic><tp:taxon-name><tp:taxon-name-part taxon-name-part-type="genus" reg="Xylopia">X.</tp:taxon-name-part><tp:taxon-name-part taxon-name-part-type="species" reg="monticola">monticola</tp:taxon-name-part></tp:taxon-name></italic>, <italic><tp:taxon-name><tp:taxon-name-part taxon-name-part-type="genus" reg="Xylopia">X.</tp:taxon-name-part><tp:taxon-name-part taxon-name-part-type="species" reg="piratae">piratae</tp:taxon-name-part></tp:taxon-name></italic>, <italic><tp:taxon-name><tp:taxon-name-part taxon-name-part-type="genus" reg="Xylopia">X.</tp:taxon-name-part><tp:taxon-name-part taxon-name-part-type="species" reg="thomsonii">thomsonii</tp:taxon-name-part></tp:taxon-name></italic>, and <italic><tp:taxon-name><tp:taxon-name-part taxon-name-part-type="genus" reg="Xylopia">X.</tp:taxon-name-part><tp:taxon-name-part taxon-name-part-type="species" reg="unguiculata">unguiculata</tp:taxon-name-part></tp:taxon-name></italic>. Bolder lines represent country borders, fainter lines lakes and major rivers.</p></caption><graphic xmlns:xlink="http://www.w3.org/1999/xlink" xlink:href="phytokeys-97-001_article-20975__-g034.jpg" position="float" orientation="portrait" xlink:type="simple" id="oo_199119.jpg"><uri content-type="original_file" xlink:type="simple">https://binary.pensoft.net/fig/199119</uri></graphic></fig></tp:treatment-sec><ref-list><ref id="B65"><mixed-citation xmlns:xlink="http://www.w3.org/1999/xlink" xlink:type="simple"><person-group><name name-style="western"><surname>Hall</surname><given-names>JB</given-names></name><name name-style="western"><surname>Swaine</surname><given-names>MD</given-names></name></person-group> (<year>1981</year>) <source>Distribution and ecology of vascular plants in a tropical rain forest: Forest vegetation in Ghana. Geobotany 1.</source><publisher-name>Dr W Junk</publisher-name>, <publisher-loc>Publishers, The Hague</publisher-loc>, <size units="page">383 pp</size>.</mixed-citation></ref></ref-list></tp:taxon-treatment>
