# Supplementary material for: A revision of Xylopia L. (Annonaceae): the species of Tropical Africa
Source: PhytoKeys. 2018 Apr 24;97:1–252. doi: 10.3897/phytokeys.97.20975 (PMC10865103; doi:10.3897/phytokeys.97.20975)
Supplement: XML Treatment for Xylopia talbotii [file phytokeys.97.20975-treatment47.xml]

<!DOCTYPE tp:taxon-treatment
  PUBLIC "-//TaxonX//DTD Taxonomic Treatment Publishing DTD v0 20100105//EN" "tax-treatment-NSO.dtd">
<tp:taxon-treatment xmlns:tp="http://www.plazi.org/taxpub"><tp:treatment-meta><kwd-group><label>Taxon classification</label><kwd>
              <named-content content-type="kingdom">Plantae</named-content>
            </kwd><kwd>
              <named-content content-type="order">Magnoliales</named-content>
            </kwd><kwd>
              <named-content content-type="family">Annonaceae</named-content>
            </kwd></kwd-group><mixed-citation publication-type="journal"><person-group><name><surname>Johnson</surname><given-names>David M.</given-names></name><name><surname>Murray</surname><given-names>Nancy A.</given-names></name></person-group><article-title>A revision of <italic><tp:taxon-name><tp:taxon-name-part taxon-name-part-type="genus" reg="Xylopia">Xylopia</tp:taxon-name-part></tp:taxon-name></italic> L. (<tp:taxon-name><tp:taxon-name-part taxon-name-part-type="genus" reg="Annonaceae">Annonaceae</tp:taxon-name-part></tp:taxon-name>): the species of Tropical Africa</article-title><source>PhytoKeys</source><day>24</day><month>04</month><year>2018</year><volume>97</volume><fpage>1</fpage><lpage>252</lpage><pub-id pub-id-type="doi">10.3897/phytokeys.97.20975</pub-id></mixed-citation></tp:treatment-meta><tp:nomenclature><label>41.</label><tp:taxon-name>
            <object-id xmlns:xlink="http://www.w3.org/1999/xlink" content-type="arpha" xlink:type="simple">6D2F9BF3-2A59-5645-A9DF-C11300E43832</object-id>
            <tp:taxon-name-part taxon-name-part-type="genus" reg="Xylopia">Xylopia</tp:taxon-name-part>
            <tp:taxon-name-part taxon-name-part-type="species" reg="talbotii">talbotii</tp:taxon-name-part>
          </tp:taxon-name><tp:taxon-authority>Exell, J. Bot. 69: 98–99. 1931.</tp:taxon-authority><xref ref-type="fig" rid="F39">Fig. 39F</xref></tp:nomenclature><tp:treatment-sec sec-type="material" id="SECID0EK3FO"><title>Type.</title><p>NIGERIA. Cross River State, Oban, S. Nigeria, 1912, <italic>P. A. Talbot 1601</italic> (holotype: BM! (photos GH, NY); isotype: K! [000199068]).</p></tp:treatment-sec><tp:treatment-sec sec-type="description" id="SECID0ES3FO"><title>Description.</title><p><bold><italic>Tree</italic></bold> up to 5 m tall; branches slender and somewhat flexuous. <bold><italic>Twigs</italic></bold> light brown, prominently ferruginous-pilose, with sparser hairs 1.5–2 mm long mixed with denser hairs 0.2–0.4 mm long, at length gray-brown, glabrate; no nodes seen with two axillary branches. <bold><italic>Leaf</italic></bold> with larger blades 9.2–12.5 cm long, 3.0–4.2 cm wide, chartaceous, concolorous to discolorous, lanceolate-oblong to elliptic, occasionally elliptic-oblanceolate or oblong-oblanceolate, apex acuminate, the acumen 9–17 mm long, base cuneate to rounded, glabrous except for the ferruginous-pubescent midrib adaxially, thinly sericeous to coarsely villous, especially along midrib, abaxially; midrib plane adaxially, raised abaxially, secondary veins weakly brochidodromous, 11–15 per side, diverging at 50–75° from the midrib, these and higher-order veins indistinct to slightly raised adaxially, slightly raised abaxially; petiole 2.5–5 mm long, shallowly canaliculate, ferruginous-pilose. <bold><italic>Inflorescences</italic></bold> axillary, 1-flowered, ferruginous-pilose; peduncles absent; pedicels 3.0–5.5 mm long, 1.3–1.5 mm thick; bracts 2–3, evenly spaced along pedicel, persistent, 2.8–4 mm long, ovate to broadly circular, apex acute to obtuse; buds lanceolate, apex acute and sometimes falciform. <bold><italic>Sepals</italic></bold> erect to slightly spreading at anthesis, 1/4-connate, 4–6 mm long, 3.1–3.8 mm wide, coriaceous, triangular to ovate, apex acute to acuminate, densely ferruginous-pubescent abaxially. <bold><italic>Petal</italic></bold> color <italic>in vivo</italic> unknown; outer petals slightly spreading at anthesis, 32–38 mm long, 3.1–3.3 mm wide at base, 2.0–3.0 mm wide at midpoint, coriaceous, linear, apex acute to obtuse, sometimes with a faint line down the center of the petal adaxially, with a weak longitudinal ridge abaxially, glabrous from base to one-third of length and then densely puberulent adaxially, sericeous abaxially; inner petals more or less erect at anthesis, 23–25 mm long, 2.4–3.3 mm wide at base, 1–1.5 mm wide at midpoint, coriaceous, linear, apex acute, base with undifferentiated margin, longitudinally ridged on both surfaces, densely gray-puberulent on both surfaces except for the glabrous base. <bold><italic>Stamens</italic></bold> ca. 120; fertile stamens 0.9–1.6 mm long, narrowly oblong, apex of connective 0.1–0.2 mm long, shieldlike, overhanging anther thecae, minutely papillate, anthers ca. 10–12-locellate, filament 0.3–0.4 mm long; outer staminodes 1.2–1.8 mm long, clavate to oblong, apex obtuse, rounded, or truncate; inner staminodes 1.1–1.2 mm long, clavate to oblong, apex truncate; staminal cone 1.3 mm in diameter, 1–1.1 mm high, concealing lower half of ovaries, rim laciniate. <bold><italic>Carpels</italic></bold> at least 8; ovaries ca. 1.3 mm long, oblong, pubescent, stigmas connivent, ca. 2.5–3 mm long, linear, a little bent at midpoint, glabrous except for apical tuft of hairs. <bold><italic>Torus</italic></bold> flat, 1.5–2.0 mm in diameter. Only immature fruit (&lt; 6 mm long) seen, so pedicel and torus not expanded; <bold><italic>Monocarps</italic></bold> 8, clavate and somewhat falcate, apex with small curved beak, stipitate, sparsely pubescent. <bold><italic>Seeds</italic></bold> unknown.</p></tp:treatment-sec><tp:treatment-sec sec-type="phenology" id="SECID0E44FO"><title>Phenology.</title><p>Specimens with flowers have been collected in late November or December, and between late February and early April; immature fruits were collected in May.</p></tp:treatment-sec><tp:treatment-sec sec-type="distribution" id="SECID0EC5FO"><title>Distribution</title><p>(Fig. <xref ref-type="fig" rid="F46">46</xref>). Occurs from southeastern Nigeria to Equatorial Guinea in gallery or lowland forest at ca. 50 m.</p></tp:treatment-sec><tp:treatment-sec sec-type="material" id="SECID0EM5FO"><title>Additional specimens examined.</title><p><bold>NIGERIA.</bold> Eket District, S. Nigeria, 1912–1913, <italic>Talbot &amp; Talbot 3209</italic> (BM, MO). <bold>CAMEROON.</bold> About 10 km from Kribi, S of Lolodorf road, <named-content xmlns:xlink="http://www.w3.org/1999/xlink" content-type="dwc:verbatimCoordinates" xlink:type="simple"><named-content content-type="geo-json" specific-use="{&#34;type&#34;:&#34;Point&#34;,&#34;coordinates&#34;:[9.966667,2.966667]}" id="NCID0E25FO" xlink:type="simple">2°58'N, 9°58'E</named-content></named-content>, gallery forest on N bank of Kienke River, 27 May 1969 (yg fr), <italic>Bos 4650</italic> (BR, MO, P, WAG); Southwest Province, Korup National Park, <named-content xmlns:xlink="http://www.w3.org/1999/xlink" content-type="dwc:verbatimCoordinates" xlink:type="simple"><named-content content-type="geo-json" specific-use="{&#34;type&#34;:&#34;Point&#34;,&#34;coordinates&#34;:[8.800000,5.050000]}" id="NCID0EF6FO" xlink:type="simple">5°03'N, 8°48'E</named-content></named-content>, 50 m, 28 Feb–3 April 1984 (fl), <italic>Thomas 3204</italic> (K, MO). <bold>EQUATORIAL GUINEA.</bold> Bebai, Camposgebiet, Weg u. [along Cameroon border, <xref ref-type="bibr" rid="B162">Tessmann 1913</xref>; locality is in NE corner of modern Equatorial Guinea], 23 Nov or Dec 1908 (fl), <italic>Tessmann 747</italic> (K).</p><p><italic><tp:taxon-name><tp:taxon-name-part taxon-name-part-type="genus" reg="Xylopia">Xylopia</tp:taxon-name-part><tp:taxon-name-part taxon-name-part-type="species" reg="talbotii">talbotii</tp:taxon-name-part></tp:taxon-name></italic> is a species of the <italic><tp:taxon-name><tp:taxon-name-part taxon-name-part-type="genus" reg="Xylopia">X.</tp:taxon-name-part><tp:taxon-name-part taxon-name-part-type="species" reg="acutiflora">acutiflora</tp:taxon-name-part></tp:taxon-name></italic> subgroup, readily distinguished by the striking and persistent ferruginous pubescence of the twigs, petioles, pedicels, and calyx, and the long-acuminate leaves. Exell compared the species to <italic><tp:taxon-name><tp:taxon-name-part taxon-name-part-type="genus" reg="Xylopia">X.</tp:taxon-name-part><tp:taxon-name-part taxon-name-part-type="species" reg="villosa">villosa</tp:taxon-name-part></tp:taxon-name></italic>, which has a similar pubescence and overlaps somewhat in distribution, but <italic><tp:taxon-name><tp:taxon-name-part taxon-name-part-type="genus" reg="Xylopia">X.</tp:taxon-name-part><tp:taxon-name-part taxon-name-part-type="species" reg="talbotii">talbotii</tp:taxon-name-part></tp:taxon-name></italic> differs in the sparser, coarser, and more erect indument of the abaxial leaf surface, versus the dense fine golden-sericeous indument of <italic><tp:taxon-name><tp:taxon-name-part taxon-name-part-type="genus" reg="Xylopia">X.</tp:taxon-name-part><tp:taxon-name-part taxon-name-part-type="species" reg="villosa">villosa</tp:taxon-name-part></tp:taxon-name></italic>, as well as inflorescences consisting of a single flower, rather than up to 8 flowers. The specimen <italic>Tessmann 747</italic> from Equatorial Guinea differs from the other specimens in the less pronounced leaf acumen and twig indument but is otherwise similar.</p><p>We calculated an <abbrev xmlns:xlink="http://www.w3.org/1999/xlink" xlink:title="Extent of Occurrence" id="ABBRID0ERBGO" xlink:type="simple">EOO</abbrev> of 27,199 km<sup>2</sup> and an <abbrev xmlns:xlink="http://www.w3.org/1999/xlink" xlink:title="Area of Occupancy" id="ABBRID0EXBGO" xlink:type="simple">AOO</abbrev> of 20 km<sup>2</sup> for <italic><tp:taxon-name><tp:taxon-name-part taxon-name-part-type="genus" reg="Xylopia">Xylopia</tp:taxon-name-part><tp:taxon-name-part taxon-name-part-type="species" reg="talbotii">talbotii</tp:taxon-name-part></tp:taxon-name></italic>. It is one of several central African species that are represented in herbarium collections by a small number of specimens collected over a relatively wide area.</p></tp:treatment-sec><tp:treatment-sec><!--Section generated to contain objects referenced in tp:taxon-treatment.--><fig id="F39" position="float" orientation="portrait"><object-id xmlns:xlink="http://www.w3.org/1999/xlink" content-type="doi" xlink:type="simple">10.3897/phytokeys.97.20975.figure39</object-id><object-id xmlns:xlink="http://www.w3.org/1999/xlink" content-type="zenodo_dep_id" xlink:type="simple">1239347</object-id><object-id xmlns:xlink="http://www.w3.org/1999/xlink" content-type="arpha" xlink:type="simple">A793FCD2-9E25-5B21-BB1A-2F5597A4B5FD</object-id><label>Figure 39.</label><caption><p><italic><tp:taxon-name><tp:taxon-name-part taxon-name-part-type="genus" reg="Xylopia">Xylopia</tp:taxon-name-part><tp:taxon-name-part taxon-name-part-type="species" reg="thomsonii">thomsonii</tp:taxon-name-part></tp:taxon-name></italic>, <italic><tp:taxon-name><tp:taxon-name-part taxon-name-part-type="genus" reg="Xylopia">X.</tp:taxon-name-part><tp:taxon-name-part taxon-name-part-type="species" reg="monticola">monticola</tp:taxon-name-part></tp:taxon-name></italic>, <italic><tp:taxon-name><tp:taxon-name-part taxon-name-part-type="genus" reg="Xylopia">X.</tp:taxon-name-part><tp:taxon-name-part taxon-name-part-type="species" reg="talbotii">talbotii</tp:taxon-name-part></tp:taxon-name></italic>, and <italic><tp:taxon-name><tp:taxon-name-part taxon-name-part-type="genus" reg="Xylopia">X.</tp:taxon-name-part><tp:taxon-name-part taxon-name-part-type="species" reg="dinklagei">dinklagei</tp:taxon-name-part></tp:taxon-name></italic>. <bold>A–C</bold><italic><tp:taxon-name><tp:taxon-name-part taxon-name-part-type="genus" reg="Xylopia">X.</tp:taxon-name-part><tp:taxon-name-part taxon-name-part-type="species" reg="thomsonii">thomsonii</tp:taxon-name-part></tp:taxon-name></italic><bold>A</bold> Fruit <bold>B</bold> Leaf <bold>C</bold> Flower <bold>D–E</bold><italic><tp:taxon-name><tp:taxon-name-part taxon-name-part-type="genus" reg="Xylopia">X.</tp:taxon-name-part><tp:taxon-name-part taxon-name-part-type="species" reg="monticola">monticola</tp:taxon-name-part></tp:taxon-name></italic><bold>D</bold> Flower <bold>E</bold> Leaf and fruit <bold>F</bold><italic><tp:taxon-name><tp:taxon-name-part taxon-name-part-type="genus" reg="Xylopia">X.</tp:taxon-name-part><tp:taxon-name-part taxon-name-part-type="species" reg="talbotii">talbotii</tp:taxon-name-part></tp:taxon-name></italic>, flower, side view <bold>G–I</bold><italic><tp:taxon-name><tp:taxon-name-part taxon-name-part-type="genus" reg="Xylopia">X.</tp:taxon-name-part><tp:taxon-name-part taxon-name-part-type="species" reg="dinklagei">dinklagei</tp:taxon-name-part></tp:taxon-name></italic><bold>G</bold> Leaf <bold>H</bold> Flower <bold>I</bold> Fruit. A from <italic>de Wilde &amp; de Wilde-Duyfjes 2703</italic> (K) <bold>B, C</bold> from <italic>Talbot &amp; Talbot 3267</italic> (BM) <bold>D</bold> from <italic>Chapman 3755</italic> (K) <bold>E</bold> from <italic>Thomas et al. 7400</italic> (MO) <bold>F</bold> from <italic>Thomas 3204</italic> (MO) <bold>G, H</bold> from <italic>Dinklage 1840</italic> (A) <bold>I</bold> from <italic>Baldwin 10805</italic> (K).</p></caption><graphic xmlns:xlink="http://www.w3.org/1999/xlink" xlink:href="phytokeys-97-001_article-20975__-g039.jpg" position="float" orientation="portrait" xlink:type="simple" id="oo_199124.jpg"><uri content-type="original_file" xlink:type="simple">https://binary.pensoft.net/fig/199124</uri></graphic></fig><fig id="F46" position="float" orientation="portrait"><object-id xmlns:xlink="http://www.w3.org/1999/xlink" content-type="doi" xlink:type="simple">10.3897/phytokeys.97.20975.figure46</object-id><object-id xmlns:xlink="http://www.w3.org/1999/xlink" content-type="zenodo_dep_id" xlink:type="simple">1239365</object-id><object-id xmlns:xlink="http://www.w3.org/1999/xlink" content-type="arpha" xlink:type="simple">EB6C7826-2808-5EFE-9F36-77A4AE9CC629</object-id><label>Figure 46.</label><caption><p>Distributions of <italic><tp:taxon-name><tp:taxon-name-part taxon-name-part-type="genus" reg="Xylopia">Xylopia</tp:taxon-name-part><tp:taxon-name-part taxon-name-part-type="species" reg="talbotii">talbotii</tp:taxon-name-part></tp:taxon-name></italic> and <italic><tp:taxon-name><tp:taxon-name-part taxon-name-part-type="genus" reg="Xylopia">X.</tp:taxon-name-part><tp:taxon-name-part taxon-name-part-type="species" reg="mildbraedii">mildbraedii</tp:taxon-name-part></tp:taxon-name></italic>. Bolder lines represent country borders, fainter lines lakes and major rivers.</p></caption><graphic xmlns:xlink="http://www.w3.org/1999/xlink" xlink:href="phytokeys-97-001_article-20975__-g046.jpg" position="float" orientation="portrait" xlink:type="simple" id="oo_199131.jpg"><uri content-type="original_file" xlink:type="simple">https://binary.pensoft.net/fig/199131</uri></graphic></fig></tp:treatment-sec><ref-list><ref id="B162"><mixed-citation xmlns:xlink="http://www.w3.org/1999/xlink" xlink:type="simple"><person-group><name name-style="western"><surname>Tessmann</surname><given-names>G</given-names></name></person-group> (<year>1913</year>) Die Pangwe: Völkerkundliche Monographie eines westafrikanischen Negerstammes. Ernst Wasmuth A.-G., Berlin, 275 [Vol. 1], 402 [Vol. 2].</mixed-citation></ref></ref-list></tp:taxon-treatment>
