# Supplementary material for: A revision of Xylopia L. (Annonaceae): the species of Tropical Africa
Source: PhytoKeys. 2018 Apr 24;97:1–252. doi: 10.3897/phytokeys.97.20975 (PMC10865103; doi:10.3897/phytokeys.97.20975)
Supplement: XML Treatment for Xylopia tanganyikensis [file phytokeys.97.20975-treatment48.xml]

<!DOCTYPE tp:taxon-treatment
  PUBLIC "-//TaxonX//DTD Taxonomic Treatment Publishing DTD v0 20100105//EN" "tax-treatment-NSO.dtd">
<tp:taxon-treatment xmlns:tp="http://www.plazi.org/taxpub"><tp:treatment-meta><kwd-group><label>Taxon classification</label><kwd>
              <named-content content-type="kingdom">Plantae</named-content>
            </kwd><kwd>
              <named-content content-type="order">Magnoliales</named-content>
            </kwd><kwd>
              <named-content content-type="family">Annonaceae</named-content>
            </kwd></kwd-group><mixed-citation publication-type="journal"><person-group><name><surname>Johnson</surname><given-names>David M.</given-names></name><name><surname>Murray</surname><given-names>Nancy A.</given-names></name></person-group><article-title>A revision of <italic><tp:taxon-name><tp:taxon-name-part taxon-name-part-type="genus" reg="Xylopia">Xylopia</tp:taxon-name-part></tp:taxon-name></italic> L. (<tp:taxon-name><tp:taxon-name-part taxon-name-part-type="genus" reg="Annonaceae">Annonaceae</tp:taxon-name-part></tp:taxon-name>): the species of Tropical Africa</article-title><source>PhytoKeys</source><day>24</day><month>04</month><year>2018</year><volume>97</volume><fpage>1</fpage><lpage>252</lpage><pub-id pub-id-type="doi">10.3897/phytokeys.97.20975</pub-id></mixed-citation></tp:treatment-meta><tp:nomenclature><label>42.</label><tp:taxon-name>
            <object-id xmlns:xlink="http://www.w3.org/1999/xlink" content-type="arpha" xlink:type="simple">C0369849-FE88-5CAA-B475-2900B93FB600</object-id>
            <tp:taxon-name-part taxon-name-part-type="genus" reg="Xylopia">Xylopia</tp:taxon-name-part>
            <tp:taxon-name-part taxon-name-part-type="species" reg="tanganyikensis">tanganyikensis</tp:taxon-name-part>
          </tp:taxon-name><tp:taxon-authority>D. M. Johnson, Kew Bull. 72:11: 9–11. 2017.</tp:taxon-authority><xref ref-type="fig" rid="F4">Figs 4H</xref><xref ref-type="fig" rid="F28">, 28F–O</xref></tp:nomenclature><tp:treatment-sec sec-type="material" id="SECID0EVDGO"><title>Type.</title><p>TANZANIA. Kigoma Region, T4, Kigoma District, Mahali Mts., 800–1500 m, s. d., <italic>T. Nishida 57</italic> (holotype: K!; isotype: EA!).</p></tp:treatment-sec><tp:treatment-sec sec-type="description" id="SECID0E4DGO"><title>Description.</title><p><bold><italic>Tree</italic></bold> up to 25 m tall, d.b.h. up to 20 cm; bark light gray, finely fissured or scaly. <bold><italic>Twigs</italic></bold> reddish brown to blackish brown, sparsely and finely pubescent, the hairs 0.2–0.6 mm long, eventually gray to gray-brown, sparsely pubescent to glabrate; nodes occasionally with two axillary branches. <bold><italic>Leaf</italic></bold> with larger blades 6.4–9.0 cm long, 1.8–2.8 cm wide, chartaceous, usually discolorous, gray adaxially, yellow-olive to tan and paler abaxially, lanceolate to elliptic, apex acute, acuminate, obtuse, or retuse and more or less mucronate, the acumen, if present, 6–11 mm long, base cuneate to broadly cuneate, glabrous except for the pubescent midrib adaxially, finely appressed-pubescent abaxially; midrib plane to slightly impressed adaxially, raised abaxially, secondary veins brochidodromous, 10–17 per side, diverging at 60–70° from the midrib, these and higher-order veins indistinct to slightly raised on both surfaces; petiole 2–4 mm long, shallowly canaliculate, pubescent. <bold><italic>Inflorescences</italic></bold> axillary, 1(–2)-flowered, sparsely pubescent; peduncle 1 per axil, 1.3–2.2 mm long; pedicels 1 per peduncle, articulated with peduncle, 1–1.5 mm long; 1.5–1.6 mm thick; bracts 2–3, evenly spaced along pedicel, caducous, 1.7–3.5 mm long, broadly ovate to semicircular, apex acute to rounded; buds linear, falciform, apex acute. <bold><italic>Sepals</italic></bold> slightly spreading to spreading at anthesis, 1/4-connate, 2–3 mm long, 2.8–3.2 mm wide, coriaceous or sometimes slightly fleshy at base, ovate to broadly ovate, apex acute or apiculate, densely sericeous abaxially. <bold><italic>Petals</italic></bold> of unknown color <italic>in vivo</italic>; outer petals slightly spreading at anthesis, 28–38 mm long, 3.8–3.9 mm wide at base, 1.4–1.8 mm wide at midpoint, coriaceous, linear, apex acute, puberulent on distal half and downward along the margins but otherwise glabrous adaxially, appressed-pubescent abaxially; inner petals curved outward from the base but with the tips incurved at anthesis, 27–31 mm long, 2.7–3.0 mm wide at base, 0.9–1.0 mm wide at midpoint, coriaceous, linear, apex acute, base with undifferentiated margin, grayish silver-pubescent on both surfaces. <bold><italic>Stamens</italic></bold> 140–170; fertile stamens 1.3–2.7 mm long, narrowly oblong, apex of connective 0.1–0.2 mm long, shieldlike, overhanging the anther thecae, finely papillate, anthers 9–11-locellate, filament 0.4–0.6 mm long; outer staminodes ca. 1.7 mm long, oblong to broadly clavate, apex rounded; inner staminodes 1.0–1.2 mm long, oblong, apex obtuse to truncate; staminal cone ca. 2.1 mm in diameter, 0.8–1 mm high, concealing all but apices of the ovaries, rim laciniate. <bold><italic>Carpels</italic></bold> ca. 11; ovaries ca. 1.2 mm long, oblong, pubescent, stigmas more or less discrete, 2.5–3.3 mm long, linear, glabrous except for an apical tuft of hairs. <bold><italic>Torus</italic></bold> flat, 2.0–2.7 mm in diameter. <bold><italic>Fruit</italic></bold> of up to 9 glabrate monocarps borne on a pedicel 5–16 mm long, 1.3–6 mm thick, sparsely pubescent to glabrate; torus 9–14 mm in diameter, 8–9 mm high, globose to depressed-globose. <bold><italic>Monocarps</italic></bold> with a green exterior and red endocarp <italic>in vivo</italic>, 3.0–5.4 cm long, 1.6–2.0 cm wide, 0.8–1.6 cm thick, obovoid to oblong-obovoid, not or only weakly torulose, apex rounded, base sessile or contracted into a stipe 2–10 mm long, 3.5–6 mm thick, finely verrucose; pericarp 0.5–0.7 mm thick. <bold><italic>Seeds</italic></bold> 3–7 per monocarp, in a single or irregular double row, lying oblique to perpendicular to long axis, 9.4–14.0 mm long, 6.9–9.2 mm wide, 6.2–8.4 mm thick, ellipsoid to oblong, irregularly elliptic to wedge-shaped in cross section, truncate at micropylar end, rounded at chalazal end, brown, smooth, slightly shiny, raphe/antiraphe not evident, micropylar scar 5–5.5 mm long, 3–4 mm wide, ovoid; sarcotesta pale gray, fleshy <italic>in vivo</italic>; aril absent.</p><!--PageBreak--></tp:treatment-sec><tp:treatment-sec sec-type="phenology" id="SECID0EQFGO"><title>Phenology.</title><p>The single flowering collection lacks a date. Flowering phenology information in <xref ref-type="bibr" rid="B88">Johnson et al. (2017)</xref> indicating flowering in March and April is an error. Specimens with fruits have been collected in February, April, and July.</p></tp:treatment-sec><tp:treatment-sec sec-type="distribution" id="SECID0E1FGO"><title>Distribution</title><p>(Fig. <xref ref-type="fig" rid="F38">38</xref>). Known only from western Tanzania along or near Lake Tanganyika, growing in evergreen forest at 800–1600 m.</p></tp:treatment-sec><tp:treatment-sec sec-type="Local names" id="SECID0EEGGO"><title>Local names.</title><p>Kafwibili (Kitongwe, <italic>Nishida 57</italic>), kahwibili (<italic>Itoh &amp; Sakamaki NI97-62</italic>, <italic>Uehara 580</italic>), tunda-yai (Kibembe, <italic>Abeid et al. 1028</italic>).</p></tp:treatment-sec><tp:treatment-sec sec-type="material" id="SECID0ESGGO"><title>Additional specimens examined.</title><p><bold>TANZANIA.</bold> Katavi: Mpanda District, SW of Mwese village, Lubalisi Village, Mtakala Forest, Kuleba Hill Peak, <named-content xmlns:xlink="http://www.w3.org/1999/xlink" content-type="dwc:verbatimCoordinates" xlink:type="simple"><named-content content-type="geo-json" specific-use="{&#34;type&#34;:&#34;Point&#34;,&#34;coordinates&#34;:[30.300000,-6.216667]}" id="NCID0E4GGO" xlink:type="simple">06°13 00 S, 030°18 00 E</named-content></named-content>, 1600 m, 20 Jul 2001 (fr), <italic>Abeid et al. 1028</italic> (L, MO).—Kigoma: Mahale Mts., 860–880 m, 23 Feb 1998 (fr), <italic>Itoh &amp; Sakamaki NI97-62</italic> (K); Mahale National Park, <italic>Ken’ichi Masni [Masui?] 2-20</italic> (EA); T4, Kigoma District, Mahali Mts., 800–1500 m, s. d. (fr), <italic>Nishida 51</italic> (EA, K). T4, Lake Tanganyika, Mahale Mts., Kasiha, 850 m, 25 Apr 1978 (fr), <italic>Uehara 580</italic> (EA, K).</p><p><italic><tp:taxon-name><tp:taxon-name-part taxon-name-part-type="genus" reg="Xylopia">Xylopia</tp:taxon-name-part><tp:taxon-name-part taxon-name-part-type="species" reg="tanganyikensis">tanganyikensis</tp:taxon-name-part></tp:taxon-name></italic> has narrow discolorous leaves with appressed abaxial pubescence, short-pedicellate flowers with petals up to 38 mm long, and sessile monocarps widest at or beyond the middle and rounded at the apex. It resembles <italic><tp:taxon-name><tp:taxon-name-part taxon-name-part-type="genus" reg="Xylopia">Xylopia</tp:taxon-name-part><tp:taxon-name-part taxon-name-part-type="species" reg="elliotii">elliotii</tp:taxon-name-part></tp:taxon-name></italic> of the Sahel and Sudanian regions in its discolorous leaves and oblong to obovoid monocarps with rounded apices, but the latter species is a smaller tree of gallery forest with longer flower pedicels and smaller monocarps. <italic><tp:taxon-name><tp:taxon-name-part taxon-name-part-type="genus" reg="Xylopia">Xylopia</tp:taxon-name-part><tp:taxon-name-part taxon-name-part-type="species" reg="tanganyikensis">tanganyikensis</tp:taxon-name-part></tp:taxon-name></italic> also resembles <italic><tp:taxon-name><tp:taxon-name-part taxon-name-part-type="genus" reg="Xylopia">X.</tp:taxon-name-part><tp:taxon-name-part taxon-name-part-type="species" reg="cupularis">cupularis</tp:taxon-name-part></tp:taxon-name></italic>, but lacks the golden-sericeous abaxial leaf surface, longer pedicels, and long-stipitate monocarps of that species. <italic><tp:taxon-name><tp:taxon-name-part taxon-name-part-type="genus" reg="Xylopia">Xylopia</tp:taxon-name-part><tp:taxon-name-part taxon-name-part-type="species" reg="shirensis">shirensis</tp:taxon-name-part></tp:taxon-name></italic>, with which it possibly overlaps in distribution, is a smaller tree of miombo (<italic><tp:taxon-name><tp:taxon-name-part taxon-name-part-type="genus" reg="Brachystegia">Brachystegia</tp:taxon-name-part></tp:taxon-name></italic> spp.) woodland with broader and more pubescent leaves.</p><p>This is the easternmost species of the <italic><tp:taxon-name><tp:taxon-name-part taxon-name-part-type="genus" reg="Xylopia">Xylopia</tp:taxon-name-part><tp:taxon-name-part taxon-name-part-type="species" reg="acutiflora">acutiflora</tp:taxon-name-part></tp:taxon-name></italic> group. It is probably allied to the other members of the group with large ovoid or oblong monocarps, such as <italic><tp:taxon-name><tp:taxon-name-part taxon-name-part-type="genus" reg="Xylopia">X.</tp:taxon-name-part><tp:taxon-name-part taxon-name-part-type="species" reg="hypolampra">hypolampra</tp:taxon-name-part></tp:taxon-name></italic> and <italic><tp:taxon-name><tp:taxon-name-part taxon-name-part-type="genus" reg="Xylopia">X.</tp:taxon-name-part><tp:taxon-name-part taxon-name-part-type="species" reg="phloiodora">phloiodora</tp:taxon-name-part></tp:taxon-name></italic>, which share a tendency for the monocarp to split into three segments upon dehiscence.</p><p><italic><tp:taxon-name><tp:taxon-name-part taxon-name-part-type="genus" reg="Xylopia">Xylopia</tp:taxon-name-part><tp:taxon-name-part taxon-name-part-type="species" reg="tanganyikensis">tanganyikensis</tp:taxon-name-part></tp:taxon-name></italic> has a proposed IUCN Conservation Assessment of Endangered B1ab(iii) + B2ab(iii), recognizing threats from habitat alteration despite the fact that it occurs within the protected area of Mahale Mountains National Park (<xref ref-type="bibr" rid="B88">Johnson et al. 2017</xref>). The specimen <italic>Léonard 4713</italic> (BR), from the eastern Democratic Republic of the Congo, may also represent <italic><tp:taxon-name><tp:taxon-name-part taxon-name-part-type="genus" reg="Xylopia">X.</tp:taxon-name-part><tp:taxon-name-part taxon-name-part-type="species" reg="tanganyikensis">tanganyikensis</tp:taxon-name-part></tp:taxon-name></italic>.</p></tp:treatment-sec><tp:treatment-sec><!--Section generated to contain objects referenced in tp:taxon-treatment.--><fig id="F4" position="float" orientation="portrait"><object-id xmlns:xlink="http://www.w3.org/1999/xlink" content-type="doi" xlink:type="simple">10.3897/phytokeys.97.20975.figure4</object-id><object-id xmlns:xlink="http://www.w3.org/1999/xlink" content-type="zenodo_dep_id" xlink:type="simple">1239349</object-id><object-id xmlns:xlink="http://www.w3.org/1999/xlink" content-type="arpha" xlink:type="simple">6BF4025A-910B-56C4-8D82-ABCE98F5AA35</object-id><label>Figure 4.</label><caption><p>Fruits and seeds of representative <italic><tp:taxon-name><tp:taxon-name-part taxon-name-part-type="genus" reg="Xylopia">Xylopia</tp:taxon-name-part></tp:taxon-name></italic> species. <bold>A</bold><italic><tp:taxon-name><tp:taxon-name-part taxon-name-part-type="genus" reg="Xylopia">Xylopia</tp:taxon-name-part><tp:taxon-name-part taxon-name-part-type="species" reg="staudtii">staudtii</tp:taxon-name-part></tp:taxon-name></italic> from Democratic Republic of the Congo <bold>B</bold><italic><tp:taxon-name><tp:taxon-name-part taxon-name-part-type="genus" reg="Xylopia">Xylopia</tp:taxon-name-part><tp:taxon-name-part taxon-name-part-type="species" reg="aethiopica">aethiopica</tp:taxon-name-part></tp:taxon-name></italic> from Republic of the Congo <bold>C</bold><italic><tp:taxon-name><tp:taxon-name-part taxon-name-part-type="genus" reg="Xylopia">Xylopia</tp:taxon-name-part><tp:taxon-name-part taxon-name-part-type="species" reg="quintasii">quintasii</tp:taxon-name-part></tp:taxon-name></italic> from Cameroon <bold>D</bold><italic><tp:taxon-name><tp:taxon-name-part taxon-name-part-type="genus" reg="Xylopia">Xylopia</tp:taxon-name-part><tp:taxon-name-part taxon-name-part-type="species" reg="tenuipetala">tenuipetala</tp:taxon-name-part></tp:taxon-name></italic> from Mozambique <bold>E</bold><italic><tp:taxon-name><tp:taxon-name-part taxon-name-part-type="genus" reg="Xylopia">Xylopia</tp:taxon-name-part><tp:taxon-name-part taxon-name-part-type="species" reg="collina">collina</tp:taxon-name-part></tp:taxon-name></italic> from Mozambique <bold>F</bold><italic><tp:taxon-name><tp:taxon-name-part taxon-name-part-type="genus" reg="Xylopia">Xylopia</tp:taxon-name-part><tp:taxon-name-part taxon-name-part-type="species" reg="gracilipes">gracilipes</tp:taxon-name-part></tp:taxon-name></italic> from Mozambique <bold>G</bold><italic><tp:taxon-name><tp:taxon-name-part taxon-name-part-type="genus" reg="Xylopia">Xylopia</tp:taxon-name-part><tp:taxon-name-part taxon-name-part-type="species" reg="hypolampra">hypolampra</tp:taxon-name-part></tp:taxon-name></italic> from Gabon <bold>H</bold><italic><tp:taxon-name><tp:taxon-name-part taxon-name-part-type="genus" reg="Xylopia">Xylopia</tp:taxon-name-part><tp:taxon-name-part taxon-name-part-type="species" reg="tanganyikensis">tanganyikensis</tp:taxon-name-part></tp:taxon-name></italic> from Tanzania. <bold>A</bold> by Quentin Luke <bold>B</bold> by David Harris <bold>C, G</bold> by Thomas L. P. Couvreur <bold>D</bold> by Jonathan Timberlake <bold>E, F</bold> by Mervyn Lötter <bold>H</bold> by Noriko Itoh. <bold>C</bold> reproduced with permission of Thomas L. P. Couvreur and of the American Society of Plant Taxonomists <bold>D</bold> reproduced with the permission of Jonathan Timberlake and of the Board of Trustees, Royal Botanic Gardens Kew.</p></caption><graphic xmlns:xlink="http://www.w3.org/1999/xlink" xlink:href="phytokeys-97-001_article-20975__-g004.jpg" position="float" orientation="portrait" xlink:type="simple" id="oo_199089.jpg"><uri content-type="original_file" xlink:type="simple">https://binary.pensoft.net/fig/199089</uri></graphic></fig><fig id="F28" position="float" orientation="portrait"><object-id xmlns:xlink="http://www.w3.org/1999/xlink" content-type="doi" xlink:type="simple">10.3897/phytokeys.97.20975.figure28</object-id><object-id xmlns:xlink="http://www.w3.org/1999/xlink" content-type="zenodo_dep_id" xlink:type="simple">1239323</object-id><object-id xmlns:xlink="http://www.w3.org/1999/xlink" content-type="arpha" xlink:type="simple">F46B8356-B257-54D0-93AF-496977ADCF5A</object-id><label>Figure 28.</label><caption><p><italic><tp:taxon-name><tp:taxon-name-part taxon-name-part-type="genus" reg="Xylopia">Xylopia</tp:taxon-name-part><tp:taxon-name-part taxon-name-part-type="species" reg="keniensis">keniensis</tp:taxon-name-part></tp:taxon-name></italic> and <italic><tp:taxon-name><tp:taxon-name-part taxon-name-part-type="genus" reg="Xylopia">X.</tp:taxon-name-part><tp:taxon-name-part taxon-name-part-type="species" reg="tanganyikensis">tanganyikensis</tp:taxon-name-part></tp:taxon-name></italic>, with leaves of <italic><tp:taxon-name><tp:taxon-name-part taxon-name-part-type="genus" reg="Xylopia">X.</tp:taxon-name-part><tp:taxon-name-part taxon-name-part-type="species" reg="holtzii">holtzii</tp:taxon-name-part></tp:taxon-name></italic> and <italic><tp:taxon-name><tp:taxon-name-part taxon-name-part-type="genus" reg="Xylopia">X.</tp:taxon-name-part><tp:taxon-name-part taxon-name-part-type="species" reg="longipetala">longipetala</tp:taxon-name-part></tp:taxon-name></italic> for comparison. <bold>A</bold> Leaf of <italic><tp:taxon-name><tp:taxon-name-part taxon-name-part-type="genus" reg="Xylopia">X.</tp:taxon-name-part><tp:taxon-name-part taxon-name-part-type="species" reg="holtzii">holtzii</tp:taxon-name-part></tp:taxon-name></italic> from Tanzania <bold>B</bold> Leaf of <italic><tp:taxon-name><tp:taxon-name-part taxon-name-part-type="genus" reg="Xylopia">X.</tp:taxon-name-part><tp:taxon-name-part taxon-name-part-type="species" reg="longipetala">longipetala</tp:taxon-name-part></tp:taxon-name></italic> from Ghana <bold>C–E</bold><italic><tp:taxon-name><tp:taxon-name-part taxon-name-part-type="genus" reg="Xylopia">X.</tp:taxon-name-part><tp:taxon-name-part taxon-name-part-type="species" reg="keniensis">keniensis</tp:taxon-name-part></tp:taxon-name></italic><bold>C</bold> Habit <bold>D</bold> Fruit <bold>E</bold> Inflorescence <bold>F–O</bold><italic><tp:taxon-name><tp:taxon-name-part taxon-name-part-type="genus" reg="Xylopia">X.</tp:taxon-name-part><tp:taxon-name-part taxon-name-part-type="species" reg="tanganyikensis">tanganyikensis</tp:taxon-name-part></tp:taxon-name></italic><bold>F</bold> Pedicel, sepals, and staminal cone <bold>G</bold> Base of inner petal, adaxial view <bold>H</bold> Base of outer petal, adaxial view <bold>I</bold> Flower, lateral view <bold>J</bold> Carpel <bold>K, L</bold> Habit <bold>M</bold> Stamen, abaxial view <bold>N</bold> Staminode, abaxial view <bold>O</bold> Fruit. <bold>A</bold> from <italic>Semsei 1718</italic> (K) <bold>B</bold> from <italic>Jongkind &amp; Nieuwenhuis 2130</italic> (WAG) <bold>C, D</bold> from <italic>Luke &amp; Robertson 2723</italic> (MO) <bold>F–J, L–N</bold> from <italic>Nishida 57</italic> (K) <bold>K, O</bold> from <italic>Abeid et al. 1028</italic> (L). Reproduced with the permission of the Board of Trustees, Royal Botanic Gardens Kew.</p></caption><graphic xmlns:xlink="http://www.w3.org/1999/xlink" xlink:href="phytokeys-97-001_article-20975__-g028.jpg" position="float" orientation="portrait" xlink:type="simple" id="oo_199113.jpg"><uri content-type="original_file" xlink:type="simple">https://binary.pensoft.net/fig/199113</uri></graphic></fig><fig id="F38" position="float" orientation="portrait"><object-id xmlns:xlink="http://www.w3.org/1999/xlink" content-type="doi" xlink:type="simple">10.3897/phytokeys.97.20975.figure38</object-id><object-id xmlns:xlink="http://www.w3.org/1999/xlink" content-type="zenodo_dep_id" xlink:type="simple">1239345</object-id><object-id xmlns:xlink="http://www.w3.org/1999/xlink" content-type="arpha" xlink:type="simple">2571592A-AD29-5E87-A469-8833DC301B22</object-id><label>Figure 38.</label><caption><p>Distributions of <italic><tp:taxon-name><tp:taxon-name-part taxon-name-part-type="genus" reg="Xylopia">Xylopia</tp:taxon-name-part><tp:taxon-name-part taxon-name-part-type="species" reg="cupularis">cupularis</tp:taxon-name-part></tp:taxon-name></italic> and <italic><tp:taxon-name><tp:taxon-name-part taxon-name-part-type="genus" reg="Xylopia">X.</tp:taxon-name-part><tp:taxon-name-part taxon-name-part-type="species" reg="tanganyikensis">tanganyikensis</tp:taxon-name-part></tp:taxon-name></italic>. Bolder lines represent country borders, fainter lines lakes and major rivers.</p></caption><graphic xmlns:xlink="http://www.w3.org/1999/xlink" xlink:href="phytokeys-97-001_article-20975__-g038.jpg" position="float" orientation="portrait" xlink:type="simple" id="oo_199123.jpg"><uri content-type="original_file" xlink:type="simple">https://binary.pensoft.net/fig/199123</uri></graphic></fig></tp:treatment-sec><ref-list><ref id="B88"><mixed-citation xmlns:xlink="http://www.w3.org/1999/xlink" xlink:type="simple"><person-group><name name-style="western"><surname>Johnson</surname><given-names>DM</given-names></name><name name-style="western"><surname>Luke</surname><given-names>Q</given-names></name><name name-style="western"><surname>Goyder</surname><given-names>D</given-names></name><name name-style="western"><surname>Murray</surname><given-names>NA</given-names></name></person-group> (<year>2017</year>) New species of <italic><tp:taxon-name><tp:taxon-name-part taxon-name-part-type="genus">Xylopia</tp:taxon-name-part></tp:taxon-name></italic> (<tp:taxon-name><tp:taxon-name-part taxon-name-part-type="genus">Annonaceae</tp:taxon-name-part></tp:taxon-name>) from East Africa. Kew Bulletin 72: 11. <ext-link xlink:type="simple" ext-link-type="doi" xlink:href="10.1007/S12225-017-9681-X">https://doi.org/10.1007/S12225-017-9681-X</ext-link></mixed-citation></ref></ref-list></tp:taxon-treatment>
