# Supplementary material for: A revision of Xylopia L. (Annonaceae): the species of Tropical Africa
Source: PhytoKeys. 2018 Apr 24;97:1–252. doi: 10.3897/phytokeys.97.20975 (PMC10865103; doi:10.3897/phytokeys.97.20975)
Supplement: XML Treatment for Xylopia unguiculata [file phytokeys.97.20975-treatment50.xml]

<!DOCTYPE tp:taxon-treatment
  PUBLIC "-//TaxonX//DTD Taxonomic Treatment Publishing DTD v0 20100105//EN" "tax-treatment-NSO.dtd">
<tp:taxon-treatment xmlns:tp="http://www.plazi.org/taxpub"><tp:treatment-meta><kwd-group><label>Taxon classification</label><kwd>
              <named-content content-type="kingdom">Plantae</named-content>
            </kwd><kwd>
              <named-content content-type="order">Magnoliales</named-content>
            </kwd><kwd>
              <named-content content-type="family">Annonaceae</named-content>
            </kwd></kwd-group><mixed-citation publication-type="journal"><person-group><name><surname>Johnson</surname><given-names>David M.</given-names></name><name><surname>Murray</surname><given-names>Nancy A.</given-names></name></person-group><article-title>A revision of <italic><tp:taxon-name><tp:taxon-name-part taxon-name-part-type="genus" reg="Xylopia">Xylopia</tp:taxon-name-part></tp:taxon-name></italic> L. (<tp:taxon-name><tp:taxon-name-part taxon-name-part-type="genus" reg="Annonaceae">Annonaceae</tp:taxon-name-part></tp:taxon-name>): the species of Tropical Africa</article-title><source>PhytoKeys</source><day>24</day><month>04</month><year>2018</year><volume>97</volume><fpage>1</fpage><lpage>252</lpage><pub-id pub-id-type="doi">10.3897/phytokeys.97.20975</pub-id></mixed-citation></tp:treatment-meta><tp:nomenclature><label>44.</label><tp:taxon-name>
            <object-id xmlns:xlink="http://www.w3.org/1999/xlink" content-type="arpha" xlink:type="simple">9AB87A39-1367-5A2A-8196-8C1B5146D454</object-id>
            <tp:taxon-name-part taxon-name-part-type="genus" reg="Xylopia">Xylopia</tp:taxon-name-part>
            <tp:taxon-name-part taxon-name-part-type="species" reg="unguiculata">unguiculata</tp:taxon-name-part>
            <object-id xmlns:xlink="http://www.w3.org/1999/xlink" content-type="ipni" xlink:type="simple">urn:lsid:ipni.org:names:60476246-2</object-id>
          </tp:taxon-name><tp:taxon-authority>D. M. Johnson &amp; N. A. Murray</tp:taxon-authority><tp:taxon-status xmlns:xlink="http://www.w3.org/1999/xlink" xlink:type="simple">sp. nov.</tp:taxon-status><xref ref-type="fig" rid="F33">Fig. 33A–D, L–O</xref></tp:nomenclature><tp:treatment-sec sec-type="diagnosis" id="SECID0EHHHO"><title>Diagnosis.</title><p>Species resembling <italic><tp:taxon-name><tp:taxon-name-part taxon-name-part-type="genus" reg="Xylopia">X.</tp:taxon-name-part><tp:taxon-name-part taxon-name-part-type="species" reg="acutiflora">acutiflora</tp:taxon-name-part></tp:taxon-name></italic> in the tree habit, mixture of long and short erect hairs on the twigs, short pedicels 2.8–4.8 mm long, and outer petals up to 2.5 mm wide at midpoint, but differing in the cuneate to broadly cuneate leaf base and the strongly torulose monocarps with seeds in a single row and a prominent beak at the apex.</p></tp:treatment-sec><tp:treatment-sec sec-type="material" id="SECID0EYHHO"><title>Type.</title><p>GABON. Nyanga Province, ca. 50 km SW of Forestry Camp Doussala,<named-content xmlns:xlink="http://www.w3.org/1999/xlink" content-type="dwc:verbatimCoordinates" xlink:type="simple"><named-content content-type="geo-json" specific-use="{&#34;type&#34;:&#34;Point&#34;,&#34;coordinates&#34;:[10.583333,-2.600000]}" id="NCID0EBIHO" xlink:type="simple"> 2°36'S, 10°35'E</named-content></named-content>, 20 Feb 1986, <italic>J. M. Reitsma &amp; B. Reitsma 1923</italic> (holotype: WAG! [0050003]; isotypes: MO! [3879083], NY! RSA!).</p></tp:treatment-sec><tp:treatment-sec sec-type="description" id="SECID0EIIHO"><title>Description.</title><p><bold><italic>Tree</italic></bold> up to 17 m tall, rarely a shrub, d.b.h. up to 16 cm; bark smooth. <bold><italic>Twigs</italic></bold> brown, pilose-pubescent, with a mixture of dense hairs 0.1–0.2 mm long and sparser longer hairs 0.7–1.3 mm long, at length gray-brown to dark brown, glabrate, with the bark somewhat exfoliating; nodes rarely with two axillary branches. <bold><italic>Leaf</italic></bold> with larger blades 8.9–12 cm long, 3.0–4.5 cm wide, chartaceous, slightly discolorous, elliptic to somewhat oblanceolate, obovate, or oblong, apex acuminate, the acumen 4–13 mm long, base cuneate to broadly cuneate, glabrous except for the pubescent midrib adaxially, sparsely appressed-pubescent to glabrate abaxially; midrib slightly impressed adaxially, raised abaxially, secondary veins indistinctly brochidodromous, 8–14 per side, diverging at 45–75° from the midrib, these and higher-order veins plane to slightly raised adaxially, raised abaxially; petiole 2.5–6 mm long, canaliculate, sparsely pubescent. <bold><italic>Inflorescences</italic></bold> axillary or from the axils of fallen leaves, 1-flowered, densely pubescent; pedicels not pedunculate, 2.8–4.8 mm long, 1.4–1.5 mm thick; bracts 3–4, imbricate, persistent, 2.3–3.8 mm long, orbicular, apex rounded to emarginate; buds linear, apex obtuse. <bold><italic>Sepals</italic></bold> slightly spreading at anthesis, 1/4–1/3-connate, 2.8–3.9 mm long, 3.4–3.6 mm wide, coriaceous, broadly ovate, apex acute to obtuse, densely brown-tomentose abaxially. <bold><italic>Petals</italic></bold> white to pale yellow with a patch of purple on the adaxial base <italic>in vivo</italic>; outer petals slightly spreading at anthesis, 22–30 (–46) mm long, 3.4–4.5 mm wide at base, (1.4–) 2.2–2.5 mm wide at midpoint, coriaceous, linear, apex acute to obtuse, glabrous and somewhat verrucose on lower half but otherwise puberulent adaxially, sericeous abaxially; inner petals appearing bent outward at the base at anthesis, 15.5–25 (–29) mm long, 3.0–3.6 mm wide at base, 1.2–1.6 mm wide at midpoint, coriaceous, linear, apex acute, glabrous on proximal 1/3–1/2 but otherwise puberulent adaxially, puberulent except for the glabrous base abaxially. <bold><italic>Stamens</italic></bold> 90–160; fertile stamens 1.2–1.9 mm long, clavate to narrowly oblong, apex of connective purple <italic>in vivo</italic>, 0.2–0.4 mm long, dome-shaped to shieldlike, overhanging the anther thecae, minutely papillate, anthers 9–13-locellate, filament 0.2–0.7 mm long; outer staminodes 1.2–1.9 mm long, clavate or oblong, apex obtuse to truncate; inner staminodes 0.8–0.9 mm long, clavate, apex truncate; staminal cone 1.9–2.1 diameter, 0.6–1.1 mm high, concealing the lower half of the ovaries, rim laciniate. <bold><italic>Carpels</italic></bold> 10–15; ovaries ca. 1 mm long, oblong, densely pubescent, stigmas connivent except for the free apices, ca. 3 mm long, linear, glabrous except for tuft of hairs at apex. <bold><italic>Torus</italic></bold> flat, 1.8–2.5 mm in diameter. <bold><italic>Fruit</italic></bold> of up to 20 sparsely pubescent to glabrate monocarps borne on a pedicel 6.7–9 mm long, 3.3–6.5 mm thick, with sepals and bracts persistent, glabrate; torus of fruit ca. 8 mm in diameter, 5 mm high, depressed-globose. <bold><italic>Monocarps</italic></bold> with green exterior and red endocarp <italic>in vivo</italic>, 4.9–8.5 cm long, 0.8–0.9 cm wide, 0.7–0.8 cm thick, narrowly oblong, strongly torulose, almost moniliform, apex rostrate, the beak 2.5–6 mm long, strongly curved, base contracted into a flattened and grooved stipe 8–18 mm long, 1.9–2.1 mm thick, slightly wrinkled and verrucose; pericarp 0.1–0.3 mm thick. <bold><italic>Seeds</italic></bold> up to 8 per monocarp, in a single row, parallel or oblique to long axis, 11.9–12.4 mm long, 6.6–7.5 mm wide, 6.0–7.0 mm thick, oblong, more or less circular in cross-section, truncate at micropylar end, rounded at chalazal end, smooth or slightly bumpy, dull, raphe/antiraphe not evident, micropylar scar 3.3–4.6 mm long, 2.9-4.5 mm wide, broadly elliptic or roughly circular; sarcotesta unknown <italic>in vivo</italic>, sometimes forming a white crust on dried seeds; aril absent.</p></tp:treatment-sec><tp:treatment-sec sec-type="phenology" id="SECID0E3JHO"><title>Phenology.</title><p>Specimens with flowers have been collected in February, March, May, July, and December, and with fruits from October to December.</p></tp:treatment-sec><tp:treatment-sec sec-type="distribution" id="SECID0EBKHO"><title>Distribution</title><p>(Fig. <xref ref-type="fig" rid="F34">34</xref>). Gabon, with one collection from the northern part of the country near the border with Cameroon and the remainder from southern Gabon, in primary rainforest or exploited high forest, at elevations of 250–650 m.</p></tp:treatment-sec><tp:treatment-sec sec-type="material" id="SECID0ELKHO"><title>Additional specimens examined.</title><p><bold>GABON.</bold> Nyanga: Tchibanga, 5 Oct 1907 (fr), <italic>Le Testu 1179</italic> (BM, P); forêts du Mayombe, Tchibanga, Dabilila, 15 Nov 1908 (fr), <italic>Le Testu 1446</italic> (BM, P); Mayombe bayaka, Dabilila, 11 Dec 1908 (fl), <italic>Le Testu 1514</italic> (BM—2 sheets, MO, P); région Nyanga, Tchibanga, 8 Dec 1914 (fr), <italic>Le Testu 1903</italic> (BM, P); chantier CEB, ca. 50 km SW of Doussala, <named-content xmlns:xlink="http://www.w3.org/1999/xlink" content-type="dwc:verbatimCoordinates" xlink:type="simple"><named-content content-type="geo-json" specific-use="{&#34;type&#34;:&#34;Point&#34;,&#34;coordinates&#34;:[10.583333,-2.600000]}" id="NCID0E5KHO" xlink:type="simple">2°36'S, 10°35'E</named-content></named-content>, 26 Aug 1985 (buds), <italic>Reitsma &amp; Reitsma 1401</italic> (MO, NY, RSA); about 30 km NW of Doussala, in the direction of Bongo, 400 m, 16 Mar 1988 (fl), <italic>de Wilde &amp; Jongkind 9393</italic> (MO, WAG).—Ogooue-Maritime: 32 road-km N of Igotchi-Mouenda, Bakker timber concession, 250 m, <named-content xmlns:xlink="http://www.w3.org/1999/xlink" content-type="dwc:verbatimCoordinates" xlink:type="simple"><named-content content-type="geo-json" specific-use="{&#34;type&#34;:&#34;Point&#34;,&#34;coordinates&#34;:[10.500000,-2.683333]}" id="NCID0EKLHO" xlink:type="simple">02°41'S, 10°30'E</named-content></named-content>, 13 May 1977 (fl), <italic>McPherson 16960</italic> (MO), <italic>McPherson 16960A</italic> (MO).—Woleu-Ntem: région entre Ogooué et Cameroun, Mbabou, 31 Jul 1933 (fl), <italic>Le Testu 9208</italic> (BM, K, P).</p><p><italic><tp:taxon-name><tp:taxon-name-part taxon-name-part-type="genus" reg="Xylopia">Xylopia</tp:taxon-name-part><tp:taxon-name-part taxon-name-part-type="species" reg="unguiculata">unguiculata</tp:taxon-name-part></tp:taxon-name></italic> bears monocarps with distinctive claw-like apices; the specific epithet alludes to this apex shape. The illustration of the fruit identified as <italic><tp:taxon-name><tp:taxon-name-part taxon-name-part-type="genus" reg="Xylopia">X.</tp:taxon-name-part><tp:taxon-name-part taxon-name-part-type="species" reg="acutiflora">acutiflora</tp:taxon-name-part></tp:taxon-name></italic> in <xref ref-type="bibr" rid="B109">Le Thomas (1969)</xref> shows the appearance of the apex well. The new species shares with <italic><tp:taxon-name><tp:taxon-name-part taxon-name-part-type="genus" reg="Xylopia">X.</tp:taxon-name-part><tp:taxon-name-part taxon-name-part-type="species" reg="acutiflora">acutiflora</tp:taxon-name-part></tp:taxon-name></italic> from West Africa a tree habit and a short pedicel covered by imbricate bracts. <italic><tp:taxon-name><tp:taxon-name-part taxon-name-part-type="genus" reg="Xylopia">Xylopia</tp:taxon-name-part><tp:taxon-name-part taxon-name-part-type="species" reg="unguiculata">unguiculata</tp:taxon-name-part></tp:taxon-name></italic> differs, however, in its cuneate to broadly cuneate, rather than broadly cuneate to rounded leaf base, broader outer petals, and a larger number of falciform, strongly torulose monocarps with the prominent claw-like beak and seeds in a single row. [Note: The illustrations in <xref ref-type="bibr" rid="B109">Le Thomas (1969)</xref> provided for <italic><tp:taxon-name><tp:taxon-name-part taxon-name-part-type="genus" reg="Xylopia">Xylopia</tp:taxon-name-part><tp:taxon-name-part taxon-name-part-type="species" reg="acutiflora">acutiflora</tp:taxon-name-part></tp:taxon-name></italic> show a mixture of two species, the flowers and floral parts being based on <italic>Bates 1852</italic>, identified here as <italic><tp:taxon-name><tp:taxon-name-part taxon-name-part-type="genus" reg="Xylopia">X.</tp:taxon-name-part><tp:taxon-name-part taxon-name-part-type="species" reg="thomsonii">thomsonii</tp:taxon-name-part></tp:taxon-name></italic>, and the fruits on <italic>Le Testu 1179</italic>, identified as <italic><tp:taxon-name><tp:taxon-name-part taxon-name-part-type="genus" reg="Xylopia">X.</tp:taxon-name-part><tp:taxon-name-part taxon-name-part-type="species" reg="unguiculata">unguiculata</tp:taxon-name-part></tp:taxon-name></italic>.]</p><p><italic><tp:taxon-name><tp:taxon-name-part taxon-name-part-type="genus" reg="Xylopia">Xylopia</tp:taxon-name-part><tp:taxon-name-part taxon-name-part-type="species" reg="unguiculata">unguiculata</tp:taxon-name-part></tp:taxon-name></italic> may prove to be more widely distributed, but as known at present it is endemic to the Congo Subregion within the Congolian Biogeographic Region of <xref ref-type="bibr" rid="B112">Linder et al. (2012)</xref>. It is of potential conservation concern, with an <abbrev xmlns:xlink="http://www.w3.org/1999/xlink" xlink:title="Extent of Occurrence" id="ABBRID0EBPHO" xlink:type="simple">EOO</abbrev> of 15,417 km<sup>2</sup> and <abbrev xmlns:xlink="http://www.w3.org/1999/xlink" xlink:title="Area of Occupancy" id="ABBRID0EHPHO" xlink:type="simple">AOO</abbrev> of 20 km<sup>2</sup>.</p><!--PageBreak--></tp:treatment-sec><tp:treatment-sec><!--Section generated to contain objects referenced in tp:taxon-treatment.--><fig id="F33" position="float" orientation="portrait"><object-id xmlns:xlink="http://www.w3.org/1999/xlink" content-type="doi" xlink:type="simple">10.3897/phytokeys.97.20975.figure33</object-id><object-id xmlns:xlink="http://www.w3.org/1999/xlink" content-type="zenodo_dep_id" xlink:type="simple">1239335</object-id><object-id xmlns:xlink="http://www.w3.org/1999/xlink" content-type="arpha" xlink:type="simple">7821A982-5DD7-59AD-99A6-F6CE46A23629</object-id><label>Figure 33.</label><caption><p><italic><tp:taxon-name><tp:taxon-name-part taxon-name-part-type="genus" reg="Xylopia">Xylopia</tp:taxon-name-part><tp:taxon-name-part taxon-name-part-type="species" reg="unguiculata">unguiculata</tp:taxon-name-part></tp:taxon-name></italic>, <italic><tp:taxon-name><tp:taxon-name-part taxon-name-part-type="genus" reg="Xylopia">X.</tp:taxon-name-part><tp:taxon-name-part taxon-name-part-type="species" reg="acutiflora">acutiflora</tp:taxon-name-part></tp:taxon-name></italic>, and <italic><tp:taxon-name><tp:taxon-name-part taxon-name-part-type="genus" reg="Xylopia">X.</tp:taxon-name-part><tp:taxon-name-part taxon-name-part-type="species" reg="piratae">piratae</tp:taxon-name-part></tp:taxon-name></italic>. <bold>A–D, L–O</bold><italic><tp:taxon-name><tp:taxon-name-part taxon-name-part-type="genus" reg="Xylopia">X.</tp:taxon-name-part><tp:taxon-name-part taxon-name-part-type="species" reg="unguiculata">unguiculata</tp:taxon-name-part></tp:taxon-name></italic><bold>A</bold> Monocarp, lateral view <bold>B</bold> Seed <bold>C</bold> Leaves <bold>D</bold> Flower, lateral view <bold>L, M</bold> Staminodes, abaxial view <bold>N</bold> Stamen, abaxial view <bold>O</bold> Carpel, lateral view with ovary wall cut away to show arrangement of ovules <bold>E–G</bold><italic><tp:taxon-name><tp:taxon-name-part taxon-name-part-type="genus" reg="Xylopia">X.</tp:taxon-name-part><tp:taxon-name-part taxon-name-part-type="species" reg="acutiflora">acutiflora</tp:taxon-name-part></tp:taxon-name></italic><bold>E</bold> Monocarp, lateral view, attached to pedicel <bold>F</bold> Leaves <bold>G</bold> Flower, lateral view <bold>H–K</bold><italic><tp:taxon-name><tp:taxon-name-part taxon-name-part-type="genus" reg="Xylopia">X.</tp:taxon-name-part><tp:taxon-name-part taxon-name-part-type="species" reg="piratae">piratae</tp:taxon-name-part></tp:taxon-name></italic><bold>H</bold> Flower bud, lateral view <bold>I</bold> Leaves <bold>J</bold> Flower, lateral view <bold>K</bold> Fruit. <bold>A–B</bold> from <italic>Le Testu 1179</italic> (BM) <bold>C–D</bold> from <italic>Reitsma &amp; Reitsma 1923</italic> (NY) <bold>E–G</bold> from <italic>Beentje 879</italic> (WAG) <bold>H–J</bold> from <italic>de Koning 4999</italic> (WAG) <bold>K</bold> from de <italic>Wilde 356</italic> (P) <bold>L–O</bold> from <italic>McPherson 16960A</italic> (MO).</p></caption><graphic xmlns:xlink="http://www.w3.org/1999/xlink" xlink:href="phytokeys-97-001_article-20975__-g033.jpg" position="float" orientation="portrait" xlink:type="simple" id="oo_199118.jpg"><uri content-type="original_file" xlink:type="simple">https://binary.pensoft.net/fig/199118</uri></graphic></fig><fig id="F34" position="float" orientation="portrait"><object-id xmlns:xlink="http://www.w3.org/1999/xlink" content-type="doi" xlink:type="simple">10.3897/phytokeys.97.20975.figure34</object-id><object-id xmlns:xlink="http://www.w3.org/1999/xlink" content-type="zenodo_dep_id" xlink:type="simple">1239337</object-id><object-id xmlns:xlink="http://www.w3.org/1999/xlink" content-type="arpha" xlink:type="simple">55E7B25F-12D4-558B-8FF2-4067C6F21E82</object-id><label>Figure 34.</label><caption><p>Distributions of <italic><tp:taxon-name><tp:taxon-name-part taxon-name-part-type="genus" reg="Xylopia">Xylopia</tp:taxon-name-part><tp:taxon-name-part taxon-name-part-type="species" reg="acutiflora">acutiflora</tp:taxon-name-part></tp:taxon-name></italic>, <italic><tp:taxon-name><tp:taxon-name-part taxon-name-part-type="genus" reg="Xylopia">X.</tp:taxon-name-part><tp:taxon-name-part taxon-name-part-type="species" reg="dinklagei">dinklagei</tp:taxon-name-part></tp:taxon-name></italic>, <italic><tp:taxon-name><tp:taxon-name-part taxon-name-part-type="genus" reg="Xylopia">X.</tp:taxon-name-part><tp:taxon-name-part taxon-name-part-type="species" reg="monticola">monticola</tp:taxon-name-part></tp:taxon-name></italic>, <italic><tp:taxon-name><tp:taxon-name-part taxon-name-part-type="genus" reg="Xylopia">X.</tp:taxon-name-part><tp:taxon-name-part taxon-name-part-type="species" reg="piratae">piratae</tp:taxon-name-part></tp:taxon-name></italic>, <italic><tp:taxon-name><tp:taxon-name-part taxon-name-part-type="genus" reg="Xylopia">X.</tp:taxon-name-part><tp:taxon-name-part taxon-name-part-type="species" reg="thomsonii">thomsonii</tp:taxon-name-part></tp:taxon-name></italic>, and <italic><tp:taxon-name><tp:taxon-name-part taxon-name-part-type="genus" reg="Xylopia">X.</tp:taxon-name-part><tp:taxon-name-part taxon-name-part-type="species" reg="unguiculata">unguiculata</tp:taxon-name-part></tp:taxon-name></italic>. Bolder lines represent country borders, fainter lines lakes and major rivers.</p></caption><graphic xmlns:xlink="http://www.w3.org/1999/xlink" xlink:href="phytokeys-97-001_article-20975__-g034.jpg" position="float" orientation="portrait" xlink:type="simple" id="oo_199119.jpg"><uri content-type="original_file" xlink:type="simple">https://binary.pensoft.net/fig/199119</uri></graphic></fig></tp:treatment-sec><ref-list><ref id="B109"><mixed-citation xmlns:xlink="http://www.w3.org/1999/xlink" xlink:type="simple"><person-group><name name-style="western"><surname>Le Thomas</surname><given-names>A</given-names></name></person-group> (<year>1969</year>) <article-title>16: Annonacées.</article-title> In: <person-group><name name-style="western"><surname>Aubréville</surname><given-names>A</given-names></name></person-group> (<role>Ed.</role>) <issue-title>Flore du Gabon.</issue-title><source>Muséum National d’Histoire Naturelle, Paris</source>, <fpage>1</fpage>–<lpage>371</lpage>.</mixed-citation></ref><ref id="B112"><mixed-citation xmlns:xlink="http://www.w3.org/1999/xlink" xlink:type="simple"><person-group><name name-style="western"><surname>Linder</surname><given-names>HP</given-names></name><name name-style="western"><surname>de Klerk</surname><given-names>HM</given-names></name><name name-style="western"><surname>Born</surname><given-names>J</given-names></name><name name-style="western"><surname>Burgess</surname><given-names>ND</given-names></name><name name-style="western"><surname>Fjeldså</surname><given-names>J</given-names></name><name name-style="western"><surname>Rahbek</surname><given-names>C</given-names></name></person-group> (<year>2012</year>) <article-title>The partitioning of Africa: statistically defined biogeographical regions in sub-Saharan Africa.</article-title><source>Journal of Biogeography</source><volume>39</volume>: <fpage>1189</fpage>–<lpage>1205</lpage>. <ext-link xlink:type="simple" ext-link-type="doi" xlink:href="10.1111/j.1365-2699.2012.02728.x">https://doi.org/10.1111/j.1365-2699.2012.02728.x</ext-link></mixed-citation></ref></ref-list></tp:taxon-treatment>
