# Supplementary material for: A revision of Xylopia L. (Annonaceae): the species of Tropical Africa
Source: PhytoKeys. 2018 Apr 24;97:1–252. doi: 10.3897/phytokeys.97.20975 (PMC10865103; doi:10.3897/phytokeys.97.20975)
Supplement: XML Treatment for Xylopia villosa [file phytokeys.97.20975-treatment51.xml]

<!DOCTYPE tp:taxon-treatment
  PUBLIC "-//TaxonX//DTD Taxonomic Treatment Publishing DTD v0 20100105//EN" "tax-treatment-NSO.dtd">
<tp:taxon-treatment xmlns:tp="http://www.plazi.org/taxpub"><tp:treatment-meta><kwd-group><label>Taxon classification</label><kwd>
              <named-content content-type="kingdom">Plantae</named-content>
            </kwd><kwd>
              <named-content content-type="order">Magnoliales</named-content>
            </kwd><kwd>
              <named-content content-type="family">Annonaceae</named-content>
            </kwd></kwd-group><mixed-citation publication-type="journal"><person-group><name><surname>Johnson</surname><given-names>David M.</given-names></name><name><surname>Murray</surname><given-names>Nancy A.</given-names></name></person-group><article-title>A revision of <italic><tp:taxon-name><tp:taxon-name-part taxon-name-part-type="genus" reg="Xylopia">Xylopia</tp:taxon-name-part></tp:taxon-name></italic> L. (<tp:taxon-name><tp:taxon-name-part taxon-name-part-type="genus" reg="Annonaceae">Annonaceae</tp:taxon-name-part></tp:taxon-name>): the species of Tropical Africa</article-title><source>PhytoKeys</source><day>24</day><month>04</month><year>2018</year><volume>97</volume><fpage>1</fpage><lpage>252</lpage><pub-id pub-id-type="doi">10.3897/phytokeys.97.20975</pub-id></mixed-citation></tp:treatment-meta><tp:nomenclature><label>45.</label><tp:taxon-name>
            <object-id xmlns:xlink="http://www.w3.org/1999/xlink" content-type="arpha" xlink:type="simple">C2B250C4-0FDF-5CD4-9774-CA31A6346768</object-id>
            <tp:taxon-name-part taxon-name-part-type="genus" reg="Xylopia">Xylopia</tp:taxon-name-part>
            <tp:taxon-name-part taxon-name-part-type="species" reg="villosa">villosa</tp:taxon-name-part>
          </tp:taxon-name><tp:taxon-authority>Chipp, Kew Bull. Misc. Inform. 1923: 183. 1923.</tp:taxon-authority><xref ref-type="fig" rid="F48">Fig. 48A–G</xref><tp:nomenclature-citation-list><tp:nomenclature-citation><tp:taxon-name>
                <tp:taxon-name-part taxon-name-part-type="genus" reg="Xylopiastrum">Xylopiastrum</tp:taxon-name-part>
                <tp:taxon-name-part taxon-name-part-type="species" reg="villosum">villosum</tp:taxon-name-part>
              </tp:taxon-name><comment>(Chipp) Aubréville, Flor. For. Côte d’Ivoire, ed. 2, 1: 140. 1959. Type. NIGERIA. Lagos State, Ibadan Forest Reserve, Lagos, 17 Nov 1900, <italic>C. Punch 119</italic> (lectotype, here designated: K! [000199069]). </comment></tp:nomenclature-citation></tp:nomenclature-citation-list></tp:nomenclature><tp:treatment-sec sec-type="description" id="SECID0EKRHO"><title>Description.</title><p><bold><italic>Tree</italic></bold> up to 30 m tall, d.b.h. up to ca. 90 cm, bole cylindrical, fluted at the base, forming narrow concave buttresses ca. 1 m high and extending up to 50 cm from the trunk, branches horizontal from trunk, forming a pyramidal crown [ex <italic>Bernardi 8679</italic>]; bark pale gray to brownish orange, rough or longitudinally wrinkled. <bold><italic>Twigs</italic></bold> initially brown, densely villous, with erect orangish or reddish brown hairs 0.5–1.3 mm long, eventually gray-brown to black, sparsely pubescent to glabrate; nodes occasionally with two axillary branches. <bold><italic>Leaf</italic></bold> with larger blades 8.6–12.6 cm long, 2.6–4.1 cm wide, subcoriaceous, discolorous, lanceolate to lanceolate-elliptic or oblong-lanceolate, apex acute to acuminate, the acumen 4–13 mm long, base broadly cuneate to rounded, glabrous or with a few hairs along the midrib adaxially, golden-sericeous, sometimes only sparsely so, abaxially; midrib impressed adaxially, raised abaxially, secondary veins weakly brochidodromous, 10–15 per side, diverging at 45–55° from the midrib, these and higher order veins indistinct or slightly raised on both surfaces; petiole 2–4 mm long, canaliculate, villous. <bold><italic>Inflorescences</italic></bold> axillary, 1–8-flowered, but branch apices sometimes with terminal bud aborting and the distalmost nodes lacking leaves so that a congested pseudo-terminal inflorescence is formed, densely pubescent; peduncles 1 or 2 per axil, sometimes developing into an extended rachis 8.5–17 mm long with flower pedicels branching from it, and with bracts ca. 7.4 mm long; pedicels 2–7 per peduncle or rachis, 2.4–4.5 mm long, 1.5–2 mm thick; bracts 2–4, spaced evenly along the pedicel, imbricate, more or less persistent, 3.0–3.7 mm long, ovate to nearly circular but sometimes split in the middle, apex rounded or emarginate; buds lanceolate, slightly angled in cross-section, apex acute to obtuse. <bold><italic>Sepals</italic></bold> somewhat spreading at anthesis, 1/4–1/2-connate, 4.3–5.5 mm long, 3.3–4.1 mm wide, coriaceous or a little fleshy, ovate, apex acute, warty, warts visible where hairs abraded, densely appressed-pubescent abaxially. <bold><italic>Petals</italic></bold> light yellow <italic>in vivo</italic>; outer petals slightly spreading at anthesis, (22–) 27–34 mm long, 3.5–3.9 mm wide at base, 1.7–2.3 mm wide at midpoint, coriaceous, linear, apex acute to obtuse, densely pubescent on both surfaces except for glabrous base adaxially; inner petals probably more or less erect at anthesis, connivent at broadest point of the base but slightly spreading toward apices, 17.4–23 mm long, 2.5–3.6 mm wide at base, 1.2–1.7 mm wide at midpoint, coriaceous, linear, apex acute, base with undifferentiated margin, with slight transverse thickening adaxially at widest point, densely pubescent except medial portion below the midpoint, but with a transverse strip of hairs across widest point of base adaxially, densely pubescent except at base abaxially. <bold><italic>Stamens</italic></bold> 60–80; fertile stamens 1.1–1.8 mm long, narrowly oblong, apex of connective 0.2–0.3 mm long, dome-shaped to shieldlike, overhanging the anther thecae, papillate, anthers 9–12-locellate, filament 0.4–0.5 mm long; <!--PageBreak-->outer staminodes 1.7–2.0 mm long, clavate, apex rounded; inner staminodes 0.8–1.1 mm long, oblong, apex truncate; staminal cone 1.6–2.0 mm in diameter, ca. 0.8 mm high, partially concealing the ovaries, rim laciniate. <bold><italic>Carpels</italic></bold> 10–12; ovaries 1–1.3 mm <!--PageBreak-->long, oblong, densely white-pubescent, stigmas connivent with tips free, 2.5–4 mm long, linear, densely pubescent at apices and sparsely pubescent along sides. <bold><italic>Torus</italic></bold> flat, 2.5–2.7 mm in diameter. <bold><italic>Fruit</italic></bold> of up to 10 sparsely pubescent monocarps borne on a pedicel 6–42 mm long, 7–11 mm thick, glabrate; torus 14–33 mm in diameter, 8–27 mm high, depressed-globose. <bold><italic>Monocarps</italic></bold> with a green exterior <italic>in vivo</italic>, endocarp color unknown, ca. 4.6 cm long, 2.3 cm wide, 2.5 cm thick, oblong, apex rounded, base sessile or contracted into a stipe ca. 3 mm long, 9 mm thick, slightly wrinkled and verrucose; pericarp 3–4 mm thick. <bold><italic>Seeds</italic></bold> unknown, apart from illustration of <xref ref-type="bibr" rid="B9">Aubréville (1959</xref>, Plate 37, Fig. <xref ref-type="fig" rid="F10">10</xref>), where the seed illustrated is semicircular in lateral view, truncate at micropylar end, rounded at chalazal end, and lacking an aril.</p><fig id="F48" position="float" orientation="portrait"><object-id xmlns:xlink="http://www.w3.org/1999/xlink" content-type="doi" xlink:type="simple">10.3897/phytokeys.97.20975.figure48</object-id><object-id xmlns:xlink="http://www.w3.org/1999/xlink" content-type="zenodo_dep_id" xlink:type="simple">1239369</object-id><object-id xmlns:xlink="http://www.w3.org/1999/xlink" content-type="arpha" xlink:type="simple">10603188-0997-54BD-97E1-DD7826CFB991</object-id><label>Figure 48.</label><caption><p><italic><tp:taxon-name><tp:taxon-name-part taxon-name-part-type="genus" reg="Xylopia">Xylopia</tp:taxon-name-part><tp:taxon-name-part taxon-name-part-type="species" reg="villosa">villosa</tp:taxon-name-part></tp:taxon-name></italic>. <bold>A</bold> Flower, lateral view <bold>B</bold> Pedicel and torus of fruit <bold>C</bold> Outer petal, adaxial view <bold>D</bold> Inner petal, adaxial view <bold>E</bold> Shoot <bold>F</bold> Torus with sepals and staminal cone attached <bold>G</bold> Close-up of portion of inflorescence. <bold>A, C–G</bold> from <italic>Bernardi 8679</italic> (A) <bold>B</bold> from <italic>Chevalier 22516</italic> (P).</p></caption><graphic xmlns:xlink="http://www.w3.org/1999/xlink" xlink:href="phytokeys-97-001_article-20975__-g048.jpg" position="float" orientation="portrait" xlink:type="simple" id="oo_199133.jpg"><uri content-type="original_file" xlink:type="simple">https://binary.pensoft.net/fig/199133</uri></graphic></fig></tp:treatment-sec><tp:treatment-sec sec-type="phenology" id="SECID0EWUHO"><title>Phenology.</title><p>Collections with flowers have been gathered from October to December, and in February and March (<xref ref-type="bibr" rid="B9">Aubréville (1959)</xref> gives the flowering period in Ivory Coast as November to April). The collections with fruits are from March, April, and December, but <xref ref-type="bibr" rid="B9">Aubréville (1959)</xref> gives June as the time of fruiting.</p></tp:treatment-sec><tp:treatment-sec sec-type="distribution" id="SECID0EEVHO"><title>Distribution</title><p>(Fig. <xref ref-type="fig" rid="F43">43</xref>). Occurs near the coast from Ivory Coast to southern Cameroon, growing in evergreen forest, semi-deciduous forest of <tp:taxon-name><tp:taxon-name-part taxon-name-part-type="family">Sterculiaceae</tp:taxon-name-part></tp:taxon-name> and <tp:taxon-name><tp:taxon-name-part taxon-name-part-type="family">Ulmaceae</tp:taxon-name-part></tp:taxon-name>, and old secondary forest with <italic><tp:taxon-name><tp:taxon-name-part taxon-name-part-type="genus" reg="Lophira">Lophira</tp:taxon-name-part><tp:taxon-name-part taxon-name-part-type="species" reg="alata">alata</tp:taxon-name-part></tp:taxon-name></italic>, <italic><tp:taxon-name><tp:taxon-name-part taxon-name-part-type="genus" reg="Coula">Coula</tp:taxon-name-part><tp:taxon-name-part taxon-name-part-type="species" reg="edulis">edulis</tp:taxon-name-part></tp:taxon-name></italic>, and <italic><tp:taxon-name><tp:taxon-name-part taxon-name-part-type="genus" reg="Sacoglottis">Sacoglottis</tp:taxon-name-part><tp:taxon-name-part taxon-name-part-type="species" reg="gabonensis">gabonensis</tp:taxon-name-part></tp:taxon-name></italic>, at ca. 100 m.</p></tp:treatment-sec><tp:treatment-sec sec-type="Local names" id="SECID0EZWHO"><title>Local names.</title><p>Aghako (Benin, <italic>Kennedy 417</italic>), elo (<italic>Aubréville 198, 1159</italic>), oda’ (<italic>Thomas 1951</italic>), ohun (Benin, <italic>Kennedy 2574</italic>), orogbo-erin (<italic>Foster 354</italic>), oyakwi (Yaoundé, <italic>Letouzey 9524</italic>), unien (Benin, <italic>Kennedy 415</italic>), and palufon (Dudu, <italic>Punch 119</italic>). <xref ref-type="bibr" rid="B25">Burkill (1985)</xref> lists additional names, but given the confusion regarding the identification of this species, those names and uses are not recounted here.</p></tp:treatment-sec><tp:treatment-sec sec-type="material" id="SECID0ETXHO"><title>Additional specimens examined.</title><p><bold>IVORY COAST.</bold> Abidjan, <italic>Aubréville 198</italic> (A, P); Danipleu, 31 Mar 1932 (fl), <italic>Aubréville 1159</italic> (P); in vicinioribus Yapo-Nord, ad orientem oppidi, 15–16 Mar 1962 (fl), <italic>Bernardi 8679</italic> (A, F, K, M, MO, P, US, WAG—4 sheets); Ano, entre Eterokrou [<named-content xmlns:xlink="http://www.w3.org/1999/xlink" content-type="dwc:verbatimCoordinates" xlink:type="simple"><named-content content-type="geo-json" specific-use="{&#34;type&#34;:&#34;Point&#34;,&#34;coordinates&#34;:[-3.766667,7.250000]}" id="NCID0EEYHO" xlink:type="simple">7°15'N, 3°46'W</named-content></named-content>] et Tchoumkrou, 8 Dec 1909 (fl), <italic>Chevalier 22516</italic> (B, K, OWU, P—5 sheets); Abidjan, Banco Forest Reserve, near Esso station, c. <named-content xmlns:xlink="http://www.w3.org/1999/xlink" content-type="dwc:verbatimCoordinates" xlink:type="simple"><named-content content-type="geo-json" specific-use="{&#34;type&#34;:&#34;Point&#34;,&#34;coordinates&#34;:[-4.050000,5.383333]}" id="NCID0EOYHO" xlink:type="simple">5°23'N, 4°03'W</named-content></named-content>, 28 Apr 1976 (fr), <italic>de Koning 6823</italic> (MO). <bold>GHANA.</bold> Dunkwa [<named-content xmlns:xlink="http://www.w3.org/1999/xlink" content-type="dwc:verbatimCoordinates" xlink:type="simple"><named-content content-type="geo-json" specific-use="{&#34;type&#34;:&#34;Point&#34;,&#34;coordinates&#34;:[-1.783333,5.966667]}" id="NCID0E1YHO" xlink:type="simple">5°58'N, 1°47'W</named-content></named-content>], s. d. (st), <italic>Vigne 81</italic> (K); “Gold Coast” [without specific locality], s. d., <italic>Vigne 2561</italic> (BM). <bold>NIGERIA.</bold> S. Nigeria, Sapoba, 1929 (fl), <italic>Kennedy 415</italic> (K); S. Nigeria, Sapoba, 1929–30 (fl), <italic>Kennedy 417</italic> (K); S. Nigeria, <italic>Kennedy 1983</italic> (K); Sapoba, Feb 1935 (fl), <italic>Kennedy 2574</italic> (A, BM, F, MO, US); Calabar Province, Calabar District, Dukwe felling area, Calabar River Division, 9 Mar 1959 (fr), <italic>Latilo FHI 40346</italic> (K); Sapoba, 29 Nov 1934 (fl), <italic>Ross 236</italic> (K); Degema District, southern Nigeria, 1916 (fl), <italic>Talbot &amp; Talbot 3775</italic> (BM, K); S. Nigeria, Ala, 350’, 2 Nov 1912 (buds), <italic>Thomas 1951</italic> (K). <bold>CAMEROON.</bold> 2 km E of km 58 of road Edéa-Kribi, ca. 100 m, 5 Oct 1965 (fl), <italic>Leeuwenberg 6815</italic> (BR, K, MO, P, WAG—2 sheets); près Nkomeyo, 10 km E d’Esse, 7 Nov 1969 (fl), <italic>Letouzey 9524</italic> (P).</p><p><italic><tp:taxon-name><tp:taxon-name-part taxon-name-part-type="genus" reg="Xylopia">Xylopia</tp:taxon-name-part><tp:taxon-name-part taxon-name-part-type="species" reg="villosa">villosa</tp:taxon-name-part></tp:taxon-name></italic> has subcoriaceous leaves with shining abaxial hairs, a branching inflorescence, and large monocarps. The limits of its distribution have been unclear because of confusion with <italic><tp:taxon-name><tp:taxon-name-part taxon-name-part-type="genus" reg="Xylopia">X.</tp:taxon-name-part><tp:taxon-name-part taxon-name-part-type="species" reg="letestui">letestui</tp:taxon-name-part></tp:taxon-name></italic>. The two species share densely hairy young twigs and short-stipitate or sessile monocarps, but <italic><tp:taxon-name><tp:taxon-name-part taxon-name-part-type="genus" reg="Xylopia">X.</tp:taxon-name-part><tp:taxon-name-part taxon-name-part-type="species" reg="villosa">villosa</tp:taxon-name-part></tp:taxon-name></italic> differs in the broadly cuneate to <!--PageBreak-->rounded rather, than truncate, leaf bases, slightly longer petioles, and longer outer petals. <italic><tp:taxon-name><tp:taxon-name-part taxon-name-part-type="genus" reg="Xylopia">Xylopia</tp:taxon-name-part><tp:taxon-name-part taxon-name-part-type="species" reg="villosa">villosa</tp:taxon-name-part></tp:taxon-name></italic> also lacks tufts of hairs on the bases of the inner petals found in <italic><tp:taxon-name><tp:taxon-name-part taxon-name-part-type="genus" reg="Xylopia">X.</tp:taxon-name-part><tp:taxon-name-part taxon-name-part-type="species" reg="letestui">letestui</tp:taxon-name-part></tp:taxon-name></italic>. The monocarps are oblong rather than globose. Sterile specimens resembling <italic><tp:taxon-name><tp:taxon-name-part taxon-name-part-type="genus" reg="Xylopia">X.</tp:taxon-name-part><tp:taxon-name-part taxon-name-part-type="species" reg="villosa">villosa</tp:taxon-name-part></tp:taxon-name></italic>, for example <italic>Small 633</italic> (K, MO) from the Gola Forest of Sierra Leone, suggest that the species may be more widespread in West Africa than indicated here.</p><p>Given past confusion, it is necessary to re-evaluate literature on the two species. For example, <xref ref-type="bibr" rid="B74">Holmgren et al. (2004)</xref> report the formation of aerial roots on the base of the trunk in <italic><tp:taxon-name><tp:taxon-name-part taxon-name-part-type="genus" reg="Xylopia">X.</tp:taxon-name-part><tp:taxon-name-part taxon-name-part-type="species" reg="villosa">villosa</tp:taxon-name-part></tp:taxon-name></italic>, <xref ref-type="bibr" rid="B186">Yapi et al. (2012)</xref> list chemical constituents distilled from the bark, and <xref ref-type="bibr" rid="B97">Koné et al. (2008)</xref> report four species of monkeys in Ivory Coast as swallowing the seeds, but no voucher specimens have been cited to document these observations.</p><p>In <italic>Forest flora of southern Nigeria</italic>, the voucher specimen cited by <xref ref-type="bibr" rid="B94">Kennedy (1936)</xref> as <italic><tp:taxon-name><tp:taxon-name-part taxon-name-part-type="genus" reg="Hexalobus">Hexalobus</tp:taxon-name-part><tp:taxon-name-part taxon-name-part-type="species" reg="monopetalus">monopetalus</tp:taxon-name-part></tp:taxon-name></italic> (A. Rich.) Engl. is a <italic><tp:taxon-name><tp:taxon-name-part taxon-name-part-type="genus" reg="Xylopia">Xylopia</tp:taxon-name-part></tp:taxon-name></italic> species, probably <italic><tp:taxon-name><tp:taxon-name-part taxon-name-part-type="genus" reg="Xylopia">X.</tp:taxon-name-part><tp:taxon-name-part taxon-name-part-type="species" reg="villosa">villosa</tp:taxon-name-part></tp:taxon-name></italic>, described as having white axillary flowers and monocarps “splitting irregularly into three valves which reflex to expose about ten bean shaped seeds packed transversely” against a red endocarp. Dehiscent fruits do not occur in <italic><tp:taxon-name><tp:taxon-name-part taxon-name-part-type="genus" reg="Hexalobus">Hexalobus</tp:taxon-name-part></tp:taxon-name></italic>, and the specimen was not cited in a 2011 revision of <italic><tp:taxon-name><tp:taxon-name-part taxon-name-part-type="genus" reg="Hexalobus">Hexalobus</tp:taxon-name-part></tp:taxon-name></italic> (<xref ref-type="bibr" rid="B19">Botermans et al. 2011</xref>). A photograph of the spirit collection of the specimen at FHO is plausible for <italic><tp:taxon-name><tp:taxon-name-part taxon-name-part-type="genus" reg="Xylopia">X.</tp:taxon-name-part><tp:taxon-name-part taxon-name-part-type="species" reg="villosa">villosa</tp:taxon-name-part></tp:taxon-name></italic>.</p><p>The name <italic><tp:taxon-name><tp:taxon-name-part taxon-name-part-type="genus" reg="Xylopia">Xylopia</tp:taxon-name-part><tp:taxon-name-part taxon-name-part-type="species" reg="macrocarpa">macrocarpa</tp:taxon-name-part></tp:taxon-name></italic> A. Chevalier (<xref ref-type="bibr" rid="B32">Chevalier 1920</xref>) is associated with the specimen <italic>Chevalier 22516</italic> cited above, but the name was published without a validating description. <xref ref-type="bibr" rid="B143">Roberty (1953)</xref>, in proposing the generic name <italic><tp:taxon-name><tp:taxon-name-part taxon-name-part-type="genus" reg="Xylopiastrum">Xylopiastrum</tp:taxon-name-part></tp:taxon-name></italic> and making the combination <italic><tp:taxon-name><tp:taxon-name-part taxon-name-part-type="genus" reg="Xylopiastrum">Xylopiastrum</tp:taxon-name-part><tp:taxon-name-part taxon-name-part-type="species" reg="macrocarpum">macrocarpum</tp:taxon-name-part></tp:taxon-name></italic> (Vahl) Roberty, mentioned the name <italic><tp:taxon-name><tp:taxon-name-part taxon-name-part-type="genus" reg="Xylopia">Xylopia</tp:taxon-name-part><tp:taxon-name-part taxon-name-part-type="species" reg="macrocarpa">macrocarpa</tp:taxon-name-part></tp:taxon-name></italic> Oliv., which we have been unable to trace; it is possible that this was a copying error for <italic><tp:taxon-name><tp:taxon-name-part taxon-name-part-type="genus" reg="Xylopia">Xylopia</tp:taxon-name-part><tp:taxon-name-part taxon-name-part-type="species" reg="macrocarpa">macrocarpa</tp:taxon-name-part></tp:taxon-name></italic> Chev. Roberty’s combination was explicitly based, however, on <italic><tp:taxon-name><tp:taxon-name-part taxon-name-part-type="genus" reg="Unona">Unona</tp:taxon-name-part><tp:taxon-name-part taxon-name-part-type="species" reg="macrocarpa">macrocarpa</tp:taxon-name-part></tp:taxon-name></italic> Vahl ex Dunal, which is today identified as <italic><tp:taxon-name><tp:taxon-name-part taxon-name-part-type="genus" reg="Uvaria">Uvaria</tp:taxon-name-part><tp:taxon-name-part taxon-name-part-type="species" reg="chamae">chamae</tp:taxon-name-part></tp:taxon-name></italic> (<xref ref-type="bibr" rid="B90">Junghans 1961</xref>); the name <italic><tp:taxon-name><tp:taxon-name-part taxon-name-part-type="genus" reg="Xylopiastrum">Xylopiastrum</tp:taxon-name-part></tp:taxon-name></italic> Roberty should therefore properly be considered a generic synonym of <italic><tp:taxon-name><tp:taxon-name-part taxon-name-part-type="genus" reg="Uvaria">Uvaria</tp:taxon-name-part></tp:taxon-name></italic>, not of <italic><tp:taxon-name><tp:taxon-name-part taxon-name-part-type="genus" reg="Xylopia">Xylopia</tp:taxon-name-part></tp:taxon-name></italic>. As <xref ref-type="bibr" rid="B32">Chevalier (1920)</xref> cited no basionym, the name <italic><tp:taxon-name><tp:taxon-name-part taxon-name-part-type="genus" reg="Xylopia">Xylopia</tp:taxon-name-part><tp:taxon-name-part taxon-name-part-type="species" reg="macrocarpa">macrocarpa</tp:taxon-name-part></tp:taxon-name></italic> is treated as a <italic>nomen nudum</italic> and not a new combination.</p><p>The specimen <italic>Punch 119</italic> agrees well with the protologue and it is designated as the lectotype of the name <italic><tp:taxon-name><tp:taxon-name-part taxon-name-part-type="genus" reg="Xylopia">Xylopia</tp:taxon-name-part><tp:taxon-name-part taxon-name-part-type="species" reg="villosa">villosa</tp:taxon-name-part></tp:taxon-name></italic>; the paratype <italic>Foster 354</italic> (K) could not be located at K.</p><sec sec-type="Excluded names based on types from continental Africa and published in Coelocline, Habzelia, Unona, Xylopia, and Xylopiastrum" id="SECID0EODIO"><title>Excluded names based on types from continental Africa and published in <italic><tp:taxon-name><tp:taxon-name-part taxon-name-part-type="genus" reg="Coelocline">Coelocline</tp:taxon-name-part></tp:taxon-name></italic>, <italic><tp:taxon-name><tp:taxon-name-part taxon-name-part-type="genus" reg="Habzelia">Habzelia</tp:taxon-name-part></tp:taxon-name></italic>, <italic><tp:taxon-name><tp:taxon-name-part taxon-name-part-type="genus" reg="Unona">Unona</tp:taxon-name-part></tp:taxon-name></italic>, <italic><tp:taxon-name><tp:taxon-name-part taxon-name-part-type="genus" reg="Xylopia">Xylopia</tp:taxon-name-part></tp:taxon-name></italic>, and <italic><tp:taxon-name><tp:taxon-name-part taxon-name-part-type="genus" reg="Xylopiastrum">Xylopiastrum</tp:taxon-name-part></tp:taxon-name></italic></title><p><italic><tp:taxon-name><tp:taxon-name-part taxon-name-part-type="genus" reg="Coelocline">Coelocline</tp:taxon-name-part></tp:taxon-name>? <tp:taxon-name><tp:taxon-name-part taxon-name-part-type="genus" reg="Xylopia"/><tp:taxon-name-part taxon-name-part-type="species" reg="polycarpa">polycarpa</tp:taxon-name-part></tp:taxon-name></italic> (Dunal) A. de Candolle, Mém. Soc. Phys. Genève 5: 209. 1832.</p><p>Type: Based on <italic><tp:taxon-name><tp:taxon-name-part taxon-name-part-type="genus" reg="Unona">Unona</tp:taxon-name-part><tp:taxon-name-part taxon-name-part-type="species" reg="polycarpa">polycarpa</tp:taxon-name-part></tp:taxon-name></italic> Dunal.</p><p>= <bold><italic><tp:taxon-name><tp:taxon-name-part taxon-name-part-type="genus" reg="Annickia">Annickia</tp:taxon-name-part><tp:taxon-name-part taxon-name-part-type="species" reg="polycarpa">polycarpa</tp:taxon-name-part></tp:taxon-name></italic></bold> (Dunal) Maas &amp; Setten</p><p><italic><tp:taxon-name><tp:taxon-name-part taxon-name-part-type="genus" reg="Habzelia">Habzelia</tp:taxon-name-part></tp:taxon-name></italic> A. de Candolle, Mém. Soc. Phys. Genève 5: 208. 1832.</p><p>Type: <italic><tp:taxon-name><tp:taxon-name-part taxon-name-part-type="genus" reg="Habzelia">Habzelia</tp:taxon-name-part><tp:taxon-name-part taxon-name-part-type="species" reg="aethiopica">aethiopica</tp:taxon-name-part></tp:taxon-name></italic> (Dunal) A. de Candolle.</p><p>This name is illegitimate and to be rejected under ICN (2012) Article 52.1 because it included at the time of its publication <italic><tp:taxon-name><tp:taxon-name-part taxon-name-part-type="genus" reg="Unona">Unona</tp:taxon-name-part><tp:taxon-name-part taxon-name-part-type="species" reg="discreta">discreta</tp:taxon-name-part></tp:taxon-name></italic>, the type of the genus <italic><tp:taxon-name><tp:taxon-name-part taxon-name-part-type="genus" reg="Unona">Unona</tp:taxon-name-part></tp:taxon-name></italic>, among its four species. The binomials published by Candolle in the genus <!--PageBreak-->are likewise not legitimate names. However, the name was taken up by <xref ref-type="bibr" rid="B75">Hooker and Thomson (1855)</xref> who placed two species into the genus when it was adopted; the name may therefore be accepted as valid from the date of publication for <italic>Flora Indica</italic>, and one of the two named species chosen as lectotype.</p><p><italic><tp:taxon-name><tp:taxon-name-part taxon-name-part-type="genus" reg="Habzelia">Habzelia</tp:taxon-name-part><tp:taxon-name-part taxon-name-part-type="species" reg="aethiopica">aethiopica</tp:taxon-name-part></tp:taxon-name></italic> (Dunal) A. de Candolle, Mém. Soc. Phys. Genève 5: 208. 1832.</p><p>Type: Based on <italic><tp:taxon-name><tp:taxon-name-part taxon-name-part-type="genus" reg="Unona">Unona</tp:taxon-name-part><tp:taxon-name-part taxon-name-part-type="species" reg="aethiopica">aethiopica</tp:taxon-name-part></tp:taxon-name></italic> Dunal, but an illegitimate name under ICN Article 52.1.</p><p>= <bold><italic><tp:taxon-name><tp:taxon-name-part taxon-name-part-type="genus" reg="Xylopia">Xylopia</tp:taxon-name-part><tp:taxon-name-part taxon-name-part-type="species" reg="aethiopica">aethiopica</tp:taxon-name-part></tp:taxon-name></italic></bold> (Dun.) A. Rich.</p><p><italic><tp:taxon-name><tp:taxon-name-part taxon-name-part-type="genus" reg="Habzelia">Habzelia</tp:taxon-name-part><tp:taxon-name-part taxon-name-part-type="species" reg="undulata">undulata</tp:taxon-name-part></tp:taxon-name></italic> (Palisot de Beauvois) A. de Candolle, Mém. Soc. Phys. Genève 5: 208. 1832.</p><p>Type: Based on <italic><tp:taxon-name><tp:taxon-name-part taxon-name-part-type="genus" reg="Xylopia">Xylopia</tp:taxon-name-part><tp:taxon-name-part taxon-name-part-type="species" reg="undulata">undulata</tp:taxon-name-part></tp:taxon-name></italic> Palisot de Beauvois.</p><p>= <bold><italic><tp:taxon-name><tp:taxon-name-part taxon-name-part-type="genus" reg="Monodora">Monodora</tp:taxon-name-part><tp:taxon-name-part taxon-name-part-type="species" reg="undulata">undulata</tp:taxon-name-part></tp:taxon-name></italic></bold> (Pal. Beauv.) Couvreur</p><p><italic><tp:taxon-name><tp:taxon-name-part taxon-name-part-type="genus" reg="Unona">Unona</tp:taxon-name-part><tp:taxon-name-part taxon-name-part-type="species" reg="albida">albida</tp:taxon-name-part></tp:taxon-name></italic> Engler ex Engler &amp; Diels, Notizbl. Königl. Bot. Gart. Berlin 2: 297. 1899.</p><p>Type: CAMEROON. South Region, Bipindi, 6 Mar 1898 (fl), <italic>G. A. Zenker 1715</italic> (holotype: B! [100153057]; isotypes: B! [100153058] MO! PRC! WU!).</p><p>= <bold><italic><tp:taxon-name><tp:taxon-name-part taxon-name-part-type="genus" reg="Sphaerocoryne">Sphaerocoryne</tp:taxon-name-part><tp:taxon-name-part taxon-name-part-type="species" reg="gracilipes">gracilipes</tp:taxon-name-part></tp:taxon-name></italic></bold> (Benth.) X. Guo &amp; R. M. K. Saunders (<xref ref-type="bibr" rid="B64">Guo et al. 2017</xref>)</p><p><italic><tp:taxon-name><tp:taxon-name-part taxon-name-part-type="genus" reg="Unona">Unona</tp:taxon-name-part><tp:taxon-name-part taxon-name-part-type="species" reg="buchananii">buchananii</tp:taxon-name-part></tp:taxon-name></italic> Engler, Pflanzenw. Ost-Afrikas C: 179. 1895.</p><p>Type: MALAWI: Without definite locality, 1891 (fr), <italic>J. Buchanan 1152</italic> (lectotype, here designated: B! [100153048]). The two Stuhlmann syntypes, 6238 and 6703, from Usaramo, Kisserewe, apparently do not survive.</p><p>= <bold><italic><tp:taxon-name><tp:taxon-name-part taxon-name-part-type="genus" reg="Monanthotaxis">Monanthotaxis</tp:taxon-name-part><tp:taxon-name-part taxon-name-part-type="species" reg="buchananii">buchananii</tp:taxon-name-part></tp:taxon-name></italic></bold> (Engler) Verdc. (<xref ref-type="bibr" rid="B175">Verdcourt 1971a</xref>).</p><p><italic><tp:taxon-name><tp:taxon-name-part taxon-name-part-type="genus" reg="Unona">Unona</tp:taxon-name-part><tp:taxon-name-part taxon-name-part-type="species" reg="caffra">caffra</tp:taxon-name-part></tp:taxon-name></italic> E. Meyer in Pl. Drege. A nomen nudum, referred to by Sonder (1860) in publication of the name <italic><tp:taxon-name><tp:taxon-name-part taxon-name-part-type="genus" reg="Guatteria">Guatteria</tp:taxon-name-part><tp:taxon-name-part taxon-name-part-type="species" reg="caffra">caffra</tp:taxon-name-part></tp:taxon-name></italic> E. Meyer ex Sonder, Fl. Cap. 1: 9. 1860.</p><p>= <bold><italic><tp:taxon-name><tp:taxon-name-part taxon-name-part-type="genus" reg="Monanthotaxis">Monanthotaxis</tp:taxon-name-part><tp:taxon-name-part taxon-name-part-type="species" reg="caffra">caffra</tp:taxon-name-part></tp:taxon-name></italic></bold> (Sond.) Verdc.</p><p><italic><tp:taxon-name><tp:taxon-name-part taxon-name-part-type="genus" reg="Unona">Unona</tp:taxon-name-part><tp:taxon-name-part taxon-name-part-type="species" reg="confinis">confinis</tp:taxon-name-part></tp:taxon-name></italic> Pierre, nomen nudum. Cited by <xref ref-type="bibr" rid="B120">Maas et al. (2003)</xref> as only a herbarium name.</p><p>= <bold><italic><tp:taxon-name><tp:taxon-name-part taxon-name-part-type="genus" reg="Duguetia">Duguetia</tp:taxon-name-part><tp:taxon-name-part taxon-name-part-type="species" reg="confinis">confinis</tp:taxon-name-part></tp:taxon-name></italic></bold> (Engl. &amp; Diels) Chatrou</p><p><italic><tp:taxon-name><tp:taxon-name-part taxon-name-part-type="genus" reg="Unona">Unona</tp:taxon-name-part><tp:taxon-name-part taxon-name-part-type="species" reg="congensis">congensis</tp:taxon-name-part></tp:taxon-name></italic> Engler &amp; Diels, Notizbl. Königl. Bot. Gart. Berlin 2: 296. 1899.</p><p>Type: DEMOCRATIC REPUBLIC OF THE CONGO [“Kongo-Gebiet”]. Équateur Province, Bangala, <italic>M. D. J. Laurent s. n.</italic> (holotype: BR).</p><p>= <bold><italic><tp:taxon-name><tp:taxon-name-part taxon-name-part-type="genus" reg="Monanthotaxis">Monanthotaxis</tp:taxon-name-part><tp:taxon-name-part taxon-name-part-type="species" reg="laurentii">laurentii</tp:taxon-name-part></tp:taxon-name></italic></bold> (De Wild.) Verdc. (<xref ref-type="bibr" rid="B175">Verdcourt 1971a</xref>)</p><p><italic><tp:taxon-name><tp:taxon-name-part taxon-name-part-type="genus" reg="Unona">Unona</tp:taxon-name-part><tp:taxon-name-part taxon-name-part-type="species" reg="dielsiana">dielsiana</tp:taxon-name-part></tp:taxon-name></italic> Engler, Bot. Jahrb. Syst. 39: 476–477. 1907.</p><p>Type: CAMEROON. South Region, bei Bipinde im Urwald, Dec 1901 (fl), <italic>G. A. Zenker 2473</italic> (holotype: B!; isotypes: B! WAG!).</p><p>= <bold><italic><tp:taxon-name><tp:taxon-name-part taxon-name-part-type="genus" reg="Monanthotaxis">Monanthotaxis</tp:taxon-name-part><tp:taxon-name-part taxon-name-part-type="species" reg="dielsiana">dielsiana</tp:taxon-name-part></tp:taxon-name></italic></bold> (Engl.) Hoekstra (<xref ref-type="bibr" rid="B64">Guo et al. 2017</xref>)</p><p><italic><tp:taxon-name><tp:taxon-name-part taxon-name-part-type="genus" reg="Unona">Unona</tp:taxon-name-part><tp:taxon-name-part taxon-name-part-type="species" reg="elegans">elegans</tp:taxon-name-part></tp:taxon-name></italic> Engler ex Engler &amp; Diels, Notizbl. Königl. Bot. Gart. Berlin 2: 296. 1899, non Thwaites, 1864.</p><p>Type: CAMEROON. South Region, Bipinde, <italic>G. A. Zenker 1321</italic> (holotype: B!).</p><p>= <bold><italic><tp:taxon-name><tp:taxon-name-part taxon-name-part-type="genus" reg="Monanthotaxis">Monanthotaxis</tp:taxon-name-part><tp:taxon-name-part taxon-name-part-type="species" reg="elegans">elegans</tp:taxon-name-part></tp:taxon-name></italic></bold> Verdc. (<xref ref-type="bibr" rid="B175">Verdcourt 1971a</xref>) [Note: as a later homonym, <italic><tp:taxon-name><tp:taxon-name-part taxon-name-part-type="genus" reg="Unona">Unona</tp:taxon-name-part><tp:taxon-name-part taxon-name-part-type="species" reg="elegans">elegans</tp:taxon-name-part></tp:taxon-name></italic> Engl. &amp; Diels is not valid as a basionym.]</p><p><italic><tp:taxon-name><tp:taxon-name-part taxon-name-part-type="genus" reg="Unona">Unona</tp:taxon-name-part><tp:taxon-name-part taxon-name-part-type="species" reg="eminii">eminii</tp:taxon-name-part></tp:taxon-name></italic> Engler, Pflanzenw. Ost-Afrikas C: 179. 1895.</p><p>Types: “Bu.” [= Bukoba?], <italic>F. L. Stuhlmann 1556</italic>, <italic>F. L. Stuhlmann 4022</italic> (B, not found).</p><p>= <bold><italic><tp:taxon-name><tp:taxon-name-part taxon-name-part-type="genus" reg="Monanthotaxis">Monanthotaxis</tp:taxon-name-part><tp:taxon-name-part taxon-name-part-type="species" reg="ferruginea">ferruginea</tp:taxon-name-part></tp:taxon-name></italic></bold> (Oliv.) Verdc. (<xref ref-type="bibr" rid="B175">Verdcourt 1971a</xref>)</p><p><italic><tp:taxon-name><tp:taxon-name-part taxon-name-part-type="genus" reg="Unona">Unona</tp:taxon-name-part><tp:taxon-name-part taxon-name-part-type="species" reg="ferruginea">ferruginea</tp:taxon-name-part></tp:taxon-name></italic> Oliver, Fl. trop. Afr. 1: 35–36. 1868.</p><!--PageBreak--><p>Type: ANGOLA [“Lower Guinea”]. Cuanza Norte Province, Golungo Alto and Cazengo [Dist. Golungo, 1000–2400’], <italic>F. Welwitsch 761</italic> (isotype: B [100153029])</p><p>= <bold><italic><tp:taxon-name><tp:taxon-name-part taxon-name-part-type="genus" reg="Monanthotaxis">Monanthotaxis</tp:taxon-name-part><tp:taxon-name-part taxon-name-part-type="species" reg="ferruginea">ferruginea</tp:taxon-name-part></tp:taxon-name></italic></bold> (Oliv.) Verdc., (<xref ref-type="bibr" rid="B175">Verdcourt 1971a</xref>)</p><p><tp:taxon-name><tp:taxon-name-part taxon-name-part-type="genus" reg="Unona">Unona</tp:taxon-name-part><tp:taxon-name-part taxon-name-part-type="species" reg="ferruginea">ferruginea</tp:taxon-name-part><tp:taxon-name-part taxon-name-part-type="infraspecific-rank">var.</tp:taxon-name-part><tp:taxon-name-part taxon-name-part-type="variety" reg="brevifolia">brevifolia</tp:taxon-name-part></tp:taxon-name> Engler, Pflanzenw. Ost-Afrikas C: 179. 1895.</p><p>Type: TANZANIA. Usaramo, <italic>s. coll</italic>.</p><p>= <bold><italic><tp:taxon-name><tp:taxon-name-part taxon-name-part-type="genus" reg="Monanthotaxis">Monanthotaxis</tp:taxon-name-part><tp:taxon-name-part taxon-name-part-type="species" reg="trichocarpa">trichocarpa</tp:taxon-name-part></tp:taxon-name></italic></bold> (Engl. &amp; Diels) Verdc. (<xref ref-type="bibr" rid="B176">Verdcourt 1971b</xref>, p. 103)</p><p><italic><tp:taxon-name><tp:taxon-name-part taxon-name-part-type="genus" reg="Unona">Unona</tp:taxon-name-part><tp:taxon-name-part taxon-name-part-type="species" reg="glauca">glauca</tp:taxon-name-part></tp:taxon-name></italic> Engler &amp; Diels, Notizbl. Königl. Bot. Gart. Berlin 2: 296–297. 1899.</p><p>Type: GABON [“Gabun”]. Munda, Sibange, 6 Feb 1881 or 1882 (fr), <italic>H. Soyaux 203</italic> (lectotype, designated by Hoekstra in <xref ref-type="bibr" rid="B64">Guo et al. 2017</xref>: B; isolectotype: K).</p><p>= <bold><italic><tp:taxon-name><tp:taxon-name-part taxon-name-part-type="genus" reg="Monanthotaxis">Monanthotaxis</tp:taxon-name-part><tp:taxon-name-part taxon-name-part-type="species" reg="montana">montana</tp:taxon-name-part></tp:taxon-name></italic></bold> (Engl. &amp; Diels) Hoekstra (<xref ref-type="bibr" rid="B64">Guo et al. 2017</xref>)</p><p><italic><tp:taxon-name><tp:taxon-name-part taxon-name-part-type="genus" reg="Unona">Unona</tp:taxon-name-part><tp:taxon-name-part taxon-name-part-type="species" reg="hirsuta">hirsuta</tp:taxon-name-part></tp:taxon-name></italic> Bentham, Trans. Linn. Soc. 23: 469. 1862.</p><p>Type: EQUATORIAL GUINEA. Bioco, Fernando Poo, 1860, <italic>G. Mann 559</italic> (holotype: P [00363313]; isotypes: K [000198950], P [00363314]).</p><p>= <bold><italic><tp:taxon-name><tp:taxon-name-part taxon-name-part-type="genus" reg="Monanthotaxis">Monanthotaxis</tp:taxon-name-part><tp:taxon-name-part taxon-name-part-type="species" reg="hirsuta">hirsuta</tp:taxon-name-part></tp:taxon-name></italic></bold> (Benth.) Hoekstra (<xref ref-type="bibr" rid="B64">Guo et al. 2017</xref>)</p><p><tp:taxon-name><tp:taxon-name-part taxon-name-part-type="genus" reg="Unona">Unona</tp:taxon-name-part><tp:taxon-name-part taxon-name-part-type="uncertainty-rank">?</tp:taxon-name-part><tp:taxon-name-part taxon-name-part-type="species" reg="lepidota">lepidota</tp:taxon-name-part></tp:taxon-name> Oliver, Fl. trop. Afr. 1: 36. Oct 1868.</p><p>Type: As for <italic><tp:taxon-name><tp:taxon-name-part taxon-name-part-type="genus" reg="Unona">Unona</tp:taxon-name-part><tp:taxon-name-part taxon-name-part-type="species" reg="oliveriana">oliveriana</tp:taxon-name-part></tp:taxon-name></italic> Baillon below.</p><p><italic><tp:taxon-name><tp:taxon-name-part taxon-name-part-type="genus" reg="Unona">Unona</tp:taxon-name-part><tp:taxon-name-part taxon-name-part-type="species" reg="lucidula">lucidula</tp:taxon-name-part></tp:taxon-name></italic> Oliver, Fl. trop. Afr. 1: 35. 1868.</p><p>Type: ANGOLA [“Lower Guinea”]. Malanje Province, Pungo Andungo, <italic>F. Welwitsch 762</italic> (lectotype, designated by <xref ref-type="bibr" rid="B133">Paiva 1966</xref>, p. 44: LISU).</p><p>= <bold><italic><tp:taxon-name><tp:taxon-name-part taxon-name-part-type="genus" reg="Monanthotaxis">Monanthotaxis</tp:taxon-name-part><tp:taxon-name-part taxon-name-part-type="species" reg="lucidula">lucidula</tp:taxon-name-part></tp:taxon-name></italic></bold> (Oliv.) Verdc. (<xref ref-type="bibr" rid="B175">Verdcourt 1971a</xref>)</p><p><italic><tp:taxon-name><tp:taxon-name-part taxon-name-part-type="genus" reg="Unona">Unona</tp:taxon-name-part><tp:taxon-name-part taxon-name-part-type="species" reg="macrocarpa">macrocarpa</tp:taxon-name-part></tp:taxon-name></italic> Vahl ex Candolle ex Dunal, Monogr. Anonac. 103–104. Aug–Nov 1817.</p><p>Types: GHANA. “Hab. in Guineâ,” <italic>P. Thonning s. n., P. E. Isert s. n.</italic> (DC. v. s. herb. Juss.)</p><p>= <bold><italic><tp:taxon-name><tp:taxon-name-part taxon-name-part-type="genus" reg="Uvaria">Uvaria</tp:taxon-name-part><tp:taxon-name-part taxon-name-part-type="species" reg="chamae">chamae</tp:taxon-name-part></tp:taxon-name></italic></bold> Pal. Beauv.</p><p><italic><tp:taxon-name><tp:taxon-name-part taxon-name-part-type="genus" reg="Unona">Unona</tp:taxon-name-part><tp:taxon-name-part taxon-name-part-type="species" reg="millenii">millenii</tp:taxon-name-part></tp:taxon-name></italic> Engler &amp; Diels, Monogr. afrik. Pflanzen-Fam. 6: 40. 1901.</p><p>Type: NIGERIA [“Oberguinea”]. Lagos State, Lagos, Mar 1896 (fl), <italic>H. Millen 149</italic> (holotype: K).</p><p>= <bold><italic><tp:taxon-name><tp:taxon-name-part taxon-name-part-type="genus" reg="Monanthotaxis">Monanthotaxis</tp:taxon-name-part><tp:taxon-name-part taxon-name-part-type="species" reg="gracilis">gracilis</tp:taxon-name-part></tp:taxon-name></italic></bold> (Hook. f.) Hoekstra (<xref ref-type="bibr" rid="B64">Guo et al. 2017</xref>)</p><p><italic><tp:taxon-name><tp:taxon-name-part taxon-name-part-type="genus" reg="Unona">Unona</tp:taxon-name-part><tp:taxon-name-part taxon-name-part-type="species" reg="montana">montana</tp:taxon-name-part></tp:taxon-name></italic> Engler &amp; Diels, Notizbl. Königl. Bot. Gart. Berlin 2: 296. 1899.</p><p>Type: CAMEROON. Centre Region, Yaoundé [“Yaunde”], 1894, <italic>G. A. Zenker &amp; A. Staudt 431</italic> (holotype: B).</p><p>= <bold><italic><tp:taxon-name><tp:taxon-name-part taxon-name-part-type="genus" reg="Monanthotaxis">Monanthotaxis</tp:taxon-name-part><tp:taxon-name-part taxon-name-part-type="species" reg="montana">montana</tp:taxon-name-part></tp:taxon-name></italic></bold> (Engl. &amp; Diels) Hoekstra (<xref ref-type="bibr" rid="B64">Guo et al. 2017</xref>)</p><p><italic><tp:taxon-name><tp:taxon-name-part taxon-name-part-type="genus" reg="Unona">Unona</tp:taxon-name-part><tp:taxon-name-part taxon-name-part-type="species" reg="obanensis">obanensis</tp:taxon-name-part></tp:taxon-name></italic> E.G. Baker, Cat. Talbot’s Nigerian Pl. 4. 1913.</p><p>Type: NIGERIA. Cross River State, Oban, 1911, <italic>P. A. Talbot 1246</italic> (holotype: BM).</p><p>= <bold><italic><tp:taxon-name><tp:taxon-name-part taxon-name-part-type="genus" reg="Monanthotaxis">Monanthotaxis</tp:taxon-name-part><tp:taxon-name-part taxon-name-part-type="species" reg="enghiana">enghiana</tp:taxon-name-part></tp:taxon-name></italic></bold> (E.G. Baker) Hoekstra (<xref ref-type="bibr" rid="B64">Guo et al. 2017</xref>)</p><p><italic><tp:taxon-name><tp:taxon-name-part taxon-name-part-type="genus" reg="Unona">Unona</tp:taxon-name-part><tp:taxon-name-part taxon-name-part-type="species" reg="obovata">obovata</tp:taxon-name-part></tp:taxon-name></italic> Bentham, Trans. Linn. Soc. London 23: 469. 1862.</p><p>Type: MOZAMBIQUE [“Mozamb. Distr.”]. Zambezia Province, foot of Moramballa, Zambesia, 31 Dec 1858 (fl), <italic>J. Kirk s. n.</italic> (holotype: K; isotype: B).</p><p>= <bold><italic><tp:taxon-name><tp:taxon-name-part taxon-name-part-type="genus" reg="Monanthotaxis">Monanthotaxis</tp:taxon-name-part><tp:taxon-name-part taxon-name-part-type="species" reg="obovata">obovata</tp:taxon-name-part></tp:taxon-name></italic></bold> (Benth.) Hoekstra (<xref ref-type="bibr" rid="B64">Guo et al. 2017</xref>)</p><p><italic><tp:taxon-name><tp:taxon-name-part taxon-name-part-type="genus" reg="Unona">Unona</tp:taxon-name-part><tp:taxon-name-part taxon-name-part-type="species" reg="oliveriana">oliveriana</tp:taxon-name-part></tp:taxon-name></italic> Baillon, Adansonia 8: 307. May–June 1868.</p><p>Type: EQUATORIAL GUINEA. Muni River, Aug 1862, <italic>G. Mann 1774</italic> (lectotype, here designated: K! [000795931]; isotypes: K! [000795932], P! [00362615]).</p><!--PageBreak--><p>This name appears to be based on the same type as <italic><tp:taxon-name><tp:taxon-name-part taxon-name-part-type="genus" reg="Unona">Unona</tp:taxon-name-part><tp:taxon-name-part taxon-name-part-type="species" reg="lepidota">lepidota</tp:taxon-name-part></tp:taxon-name></italic> above, for the plant currently known as <italic><tp:taxon-name><tp:taxon-name-part taxon-name-part-type="genus" reg="Meiocarpidium">Meiocarpidium</tp:taxon-name-part><tp:taxon-name-part taxon-name-part-type="species" reg="lepidotum">lepidotum</tp:taxon-name-part></tp:taxon-name></italic> (Oliv.) Engl. &amp; Diels, but the name of <xref ref-type="bibr" rid="B12">Baillon (1868)</xref> was published several months earlier and has priority. The correct name should be <bold><italic><tp:taxon-name><tp:taxon-name-part taxon-name-part-type="genus" reg="Meiocarpidium">Meiocarpidium</tp:taxon-name-part><tp:taxon-name-part taxon-name-part-type="species" reg="oliverianum">oliverianum</tp:taxon-name-part></tp:taxon-name></italic> (Baillon) D. M. Johnson &amp; N. A. Murray, comb. nov.</bold></p><p><italic><tp:taxon-name><tp:taxon-name-part taxon-name-part-type="genus" reg="Unona">Unona</tp:taxon-name-part><tp:taxon-name-part taxon-name-part-type="species" reg="ovata">ovata</tp:taxon-name-part></tp:taxon-name></italic> Vahl ex Candolle ex Dunal, Monogr. Anonac. 104. Aug–Nov 1817.</p><p>Type: GHANA. “Hab. in Guineâ,”] <italic>P. Thonning s. n.</italic> (DC. v. s. h. Juss.).</p><p>= <bold><italic><tp:taxon-name><tp:taxon-name-part taxon-name-part-type="genus" reg="Uvaria">Uvaria</tp:taxon-name-part><tp:taxon-name-part taxon-name-part-type="species" reg="ovata">ovata</tp:taxon-name-part></tp:taxon-name></italic></bold> (Dun.) A. DC. subsp. <bold><italic><tp:taxon-name><tp:taxon-name-part taxon-name-part-type="genus" reg="Xylopia"/><tp:taxon-name-part taxon-name-part-type="species" reg="ovata">ovata</tp:taxon-name-part></tp:taxon-name></italic></bold> (<xref ref-type="bibr" rid="B92">Keay 1954–1958</xref>)</p><p><italic><tp:taxon-name><tp:taxon-name-part taxon-name-part-type="genus" reg="Unona">Unona</tp:taxon-name-part><tp:taxon-name-part taxon-name-part-type="species" reg="ovata">ovata</tp:taxon-name-part></tp:taxon-name></italic> var. ß <italic>afzeliana</italic> Candolle, Prodr. 1: 89. 1824.</p><p>Type: “Priori fere similes, sed folia adulta omnino (excepto nervo longitudinali) <tp:taxon-name><tp:taxon-name-part taxon-name-part-type="genus" reg="Xylopia"/><tp:taxon-name-part taxon-name-part-type="species" reg="glabra">glabra</tp:taxon-name-part></tp:taxon-name> fusco-<tp:taxon-name><tp:taxon-name-part taxon-name-part-type="genus" reg="Xylopia"/><tp:taxon-name-part taxon-name-part-type="species" reg="ferruginea">ferruginea</tp:taxon-name-part></tp:taxon-name>. (v. s. in h. Lamb.)”</p><p>= <bold><italic><tp:taxon-name><tp:taxon-name-part taxon-name-part-type="genus" reg="Uvaria">Uvaria</tp:taxon-name-part><tp:taxon-name-part taxon-name-part-type="species" reg="ovata">ovata</tp:taxon-name-part></tp:taxon-name></italic></bold> (Dun.) A. DC. subsp. <bold><italic>afzeliana</italic></bold> (DC.) Keay (<xref ref-type="bibr" rid="B92">Keay 1954–1958</xref>)</p><p><italic><tp:taxon-name><tp:taxon-name-part taxon-name-part-type="genus" reg="Unona">Unona</tp:taxon-name-part><tp:taxon-name-part taxon-name-part-type="species" reg="parvifolia">parvifolia</tp:taxon-name-part></tp:taxon-name></italic> Oliver, Fl. trop. Afr. 1: 36, 1868.</p><p>Type: ANGOLA [“Lower Guinea”]. Cuanza Norte Province, Golungo Alto, <italic>F. Welwitsch s. n.</italic> (holotype: LISU [P. Hoekstra, personal communication]).</p><p>= <bold><italic><tp:taxon-name><tp:taxon-name-part taxon-name-part-type="genus" reg="Monanthotaxis">Monanthotaxis</tp:taxon-name-part><tp:taxon-name-part taxon-name-part-type="species" reg="parvifolia">parvifolia</tp:taxon-name-part></tp:taxon-name></italic></bold> (Oliv.) Verdc. (<xref ref-type="bibr" rid="B175">Verdcourt 1971a</xref>)</p><p><tp:taxon-name><tp:taxon-name-part taxon-name-part-type="genus" reg="Unona">Unona</tp:taxon-name-part><tp:taxon-name-part taxon-name-part-type="species" reg="parvifolia">parvifolia</tp:taxon-name-part><tp:taxon-name-part taxon-name-part-type="infraspecific-rank">var.</tp:taxon-name-part><tp:taxon-name-part taxon-name-part-type="variety" reg="petersii">petersii</tp:taxon-name-part></tp:taxon-name> Engler, Pflanzenw. Ost-Afrikas C: 179. 1895.</p><p>Type: MOZAMBIQUE. Sena, <italic>W. C. H. Peters s. n.</italic> (holotype: B).</p><p>= <bold><italic><tp:taxon-name><tp:taxon-name-part taxon-name-part-type="genus" reg="Cleistochlamys">Cleistochlamys</tp:taxon-name-part><tp:taxon-name-part taxon-name-part-type="species" reg="kirkii">kirkii</tp:taxon-name-part></tp:taxon-name></italic></bold> (Benth.) Oliv. (Sprague &amp; Hutchinson 1916, <xref ref-type="bibr" rid="B176">Verdcourt 1971b</xref>)</p><p><italic><tp:taxon-name><tp:taxon-name-part taxon-name-part-type="genus" reg="Unona">Unona</tp:taxon-name-part></tp:taxon-name> ? <tp:taxon-name><tp:taxon-name-part taxon-name-part-type="genus" reg="Xylopia"/><tp:taxon-name-part taxon-name-part-type="species" reg="polycarpa">polycarpa</tp:taxon-name-part></tp:taxon-name></italic> Candolle ex Dunal, Monogr. Anonac. 117–118. Aug–Nov 1817.</p><p>Type: “Hab. in Sierra Leonâ,” <italic>A. Afzelius s. n.</italic> (DC. v. s. sinè fl. in herb. Lamb.)</p><p>= <bold><italic><tp:taxon-name><tp:taxon-name-part taxon-name-part-type="genus" reg="Annickia">Annickia</tp:taxon-name-part><tp:taxon-name-part taxon-name-part-type="species" reg="polycarpa">polycarpa</tp:taxon-name-part></tp:taxon-name></italic></bold> (Dun.) P. Maas &amp; van Setten (<xref ref-type="bibr" rid="B177">Versteegh and Sosef 2007</xref>)</p><p><italic><tp:taxon-name><tp:taxon-name-part taxon-name-part-type="genus" reg="Unona">Unona</tp:taxon-name-part><tp:taxon-name-part taxon-name-part-type="species" reg="stuhlmannii">stuhlmannii</tp:taxon-name-part></tp:taxon-name></italic> Engler, Pflanzenw. Ost.-Afr. C: 179. 1895.</p><p>Type: TANZANIA. Pwani Region, Bagamoyo, Feb 1890 (fl, fr), <italic>F. L. Stuhlmann 229</italic> (holotype: B! [100154088]).</p><p>= <bold><italic><tp:taxon-name><tp:taxon-name-part taxon-name-part-type="genus" reg="Huberantha">Huberantha</tp:taxon-name-part><tp:taxon-name-part taxon-name-part-type="species" reg="stuhlmannii">stuhlmannii</tp:taxon-name-part></tp:taxon-name></italic></bold> (Engl.) Chaowasku (<xref ref-type="bibr" rid="B28">Chaowasku et al. 2015</xref>).</p><p><italic><tp:taxon-name><tp:taxon-name-part taxon-name-part-type="genus" reg="Unona">Unona</tp:taxon-name-part><tp:taxon-name-part taxon-name-part-type="species" reg="undulata">undulata</tp:taxon-name-part></tp:taxon-name></italic> (Palisot de Beauvois) Dunal, Monogr. Anonac. 111. Aug–Nov 1817.</p><p>Type: Based on <italic><tp:taxon-name><tp:taxon-name-part taxon-name-part-type="genus" reg="Xylopia">Xylopia</tp:taxon-name-part><tp:taxon-name-part taxon-name-part-type="species" reg="undulata">undulata</tp:taxon-name-part></tp:taxon-name></italic> Palisot de Beauvois.</p><p>= <bold><italic><tp:taxon-name><tp:taxon-name-part taxon-name-part-type="genus" reg="Monodora">Monodora</tp:taxon-name-part><tp:taxon-name-part taxon-name-part-type="species" reg="undulata">undulata</tp:taxon-name-part></tp:taxon-name></italic></bold> (Pal. Beauv.) Couvreur (<xref ref-type="bibr" rid="B39">Couvreur 2008</xref>).</p><p><italic><tp:taxon-name><tp:taxon-name-part taxon-name-part-type="genus" reg="Xylopia">Xylopia</tp:taxon-name-part><tp:taxon-name-part taxon-name-part-type="species" reg="bokoli">bokoli</tp:taxon-name-part></tp:taxon-name></italic> De Wildeman &amp; T. Durand, Ann. Mus. Congo, Sér. 2, Bot. 1(2): 2. 1900.</p><p>Type: DEMOCRATIC REPUBLIC OF THE CONGO [“Belgian Congo”]. Équateur Province, Bokakata, 10 Mar 1896 (fl, fr), <italic>A. Dewèvre 785</italic> (holotype: BR!; isotypes: BR! [0000008804020, 0000008804358]).</p><p>= <bold><italic><tp:taxon-name><tp:taxon-name-part taxon-name-part-type="genus" reg="Monanthotaxis">Monanthotaxis</tp:taxon-name-part><tp:taxon-name-part taxon-name-part-type="species" reg="bokoli">bokoli</tp:taxon-name-part></tp:taxon-name></italic></bold> (De Wild. &amp; T. Durand) Verdc. (<xref ref-type="bibr" rid="B175">Verdcourt 1971a</xref>)</p><p><italic><tp:taxon-name><tp:taxon-name-part taxon-name-part-type="genus" reg="Xylopia">Xylopia</tp:taxon-name-part><tp:taxon-name-part taxon-name-part-type="species" reg="dunaliana">dunaliana</tp:taxon-name-part></tp:taxon-name></italic> Vallot, Bull. Soc. Bot. France 29: 219. 1882, nomen illegit., non Planchon &amp; Linden, 1863. A nomen novum proposed by Vallot for the plant that had been known as <italic><tp:taxon-name><tp:taxon-name-part taxon-name-part-type="genus" reg="Xylopia">Xylopia</tp:taxon-name-part><tp:taxon-name-part taxon-name-part-type="species" reg="acutiflora">acutiflora</tp:taxon-name-part></tp:taxon-name></italic>.</p><p><tp:taxon-name><tp:taxon-name-part taxon-name-part-type="genus" reg="Xylopia">Xylopia</tp:taxon-name-part><tp:taxon-name-part taxon-name-part-type="species" reg="elliotii">elliotii</tp:taxon-name-part><tp:taxon-name-part taxon-name-part-type="infraspecific-rank">var.</tp:taxon-name-part><tp:taxon-name-part taxon-name-part-type="variety" reg="hedinii">hedinii</tp:taxon-name-part></tp:taxon-name> Robyns &amp; Ghesquière, nomen nudum on <italic>Zenker 4739</italic> at BR</p><p>= <bold><italic><tp:taxon-name><tp:taxon-name-part taxon-name-part-type="genus" reg="Greenwayodendron">Greenwayodendron</tp:taxon-name-part><tp:taxon-name-part taxon-name-part-type="species" reg="suaveolens">suaveolens</tp:taxon-name-part></tp:taxon-name></italic></bold> (Engl. &amp; Diels) Verdc.</p><p><italic><tp:taxon-name><tp:taxon-name-part taxon-name-part-type="genus" reg="Xylopia">Xylopia</tp:taxon-name-part><tp:taxon-name-part taxon-name-part-type="species" reg="fernandopoana">fernandopoana</tp:taxon-name-part></tp:taxon-name></italic>, nomen nudum on <italic>Guinea 1658</italic></p><p>= <bold><italic><tp:taxon-name><tp:taxon-name-part taxon-name-part-type="genus" reg="Xylopia">Xylopia</tp:taxon-name-part><tp:taxon-name-part taxon-name-part-type="species" reg="africana">africana</tp:taxon-name-part></tp:taxon-name></italic></bold> (Benth.) Oliv.</p><p><italic><tp:taxon-name><tp:taxon-name-part taxon-name-part-type="genus" reg="Xylopia">Xylopia</tp:taxon-name-part><tp:taxon-name-part taxon-name-part-type="species" reg="houttei">houttei</tp:taxon-name-part></tp:taxon-name></italic>, nomen nudum on type specimen of <italic><tp:taxon-name><tp:taxon-name-part taxon-name-part-type="genus" reg="Xylopia">Xylopia</tp:taxon-name-part><tp:taxon-name-part taxon-name-part-type="species" reg="dekeyzeriana">dekeyzeriana</tp:taxon-name-part></tp:taxon-name></italic></p><p>= <bold><italic><tp:taxon-name><tp:taxon-name-part taxon-name-part-type="genus" reg="Xylopia">Xylopia</tp:taxon-name-part><tp:taxon-name-part taxon-name-part-type="species" reg="aethiopica">aethiopica</tp:taxon-name-part></tp:taxon-name></italic></bold> (Dun.) A. Rich.</p><!--PageBreak--><p><italic><tp:taxon-name><tp:taxon-name-part taxon-name-part-type="genus" reg="Xylopia">Xylopia</tp:taxon-name-part><tp:taxon-name-part taxon-name-part-type="species" reg="lehmbachii">lehmbachii</tp:taxon-name-part></tp:taxon-name></italic> Diels, nomen nudum on <italic>Lehmbach 137a</italic></p><p>= <bold><italic><tp:taxon-name><tp:taxon-name-part taxon-name-part-type="genus" reg="Xylopia">Xylopia</tp:taxon-name-part><tp:taxon-name-part taxon-name-part-type="species" reg="africana">africana</tp:taxon-name-part></tp:taxon-name></italic></bold> (Benth.) Oliv.</p><p><italic><tp:taxon-name><tp:taxon-name-part taxon-name-part-type="genus" reg="Xylopia">Xylopia</tp:taxon-name-part><tp:taxon-name-part taxon-name-part-type="species" reg="macrocarpa">macrocarpa</tp:taxon-name-part></tp:taxon-name></italic> A. Chevalier, Expl. Bot. Afr. Occ. Franç. 1: 15. 1920, nomen nudum</p><p>= <bold><italic><tp:taxon-name><tp:taxon-name-part taxon-name-part-type="genus" reg="Xylopia">Xylopia</tp:taxon-name-part><tp:taxon-name-part taxon-name-part-type="species" reg="villosa">villosa</tp:taxon-name-part></tp:taxon-name></italic></bold> Chipp</p><p><italic><tp:taxon-name><tp:taxon-name-part taxon-name-part-type="genus" reg="Xylopia">Xylopia</tp:taxon-name-part><tp:taxon-name-part taxon-name-part-type="species" reg="otunga">otunga</tp:taxon-name-part></tp:taxon-name></italic> Exell, J. Bot. 69: 99. 1931.</p><p>Type: CAMEROON. Centre Region, Bitye, Yaunde, <italic>G. L. Bates 1226</italic> (holotype: BM! [000513697]).</p><p>= <bold><italic><tp:taxon-name><tp:taxon-name-part taxon-name-part-type="genus" reg="Greenwayodendron">Greenwayodendron</tp:taxon-name-part><tp:taxon-name-part taxon-name-part-type="species" reg="suaveolens">suaveolens</tp:taxon-name-part></tp:taxon-name></italic></bold> (Engl. &amp; Diels) Verdc. (<xref ref-type="bibr" rid="B173">Verdcourt 1969</xref>)</p><p><italic><tp:taxon-name><tp:taxon-name-part taxon-name-part-type="genus" reg="Xylopia">Xylopia</tp:taxon-name-part><tp:taxon-name-part taxon-name-part-type="species" reg="poggeana">poggeana</tp:taxon-name-part></tp:taxon-name></italic> Engler &amp; Diels, Monogr. afrik. Pflanzen-Fam. 6: 65–66. 1901.</p><p>Type: DEMOCRATIC REPUBLIC OF THE CONGO [“Belgian Congo”]. Lualaba Province, Mukenge, s. d. (fr), <italic>P. Pogge 634</italic> (holotype: B, not found). <xref ref-type="bibr" rid="B45">Diels (1915)</xref> commented that with study of more fruiting material the placement of <italic><tp:taxon-name><tp:taxon-name-part taxon-name-part-type="genus" reg="Xylopia">X.</tp:taxon-name-part><tp:taxon-name-part taxon-name-part-type="species" reg="poggeana">poggeana</tp:taxon-name-part></tp:taxon-name></italic> in <italic><tp:taxon-name><tp:taxon-name-part taxon-name-part-type="genus" reg="Xylopia">Xylopia</tp:taxon-name-part></tp:taxon-name></italic> was doubtful, and suggested that it might be more similar to a <italic><tp:taxon-name><tp:taxon-name-part taxon-name-part-type="genus" reg="Popowia">Popowia</tp:taxon-name-part></tp:taxon-name></italic> such as <italic><tp:taxon-name><tp:taxon-name-part taxon-name-part-type="genus" reg="Popowia">P.</tp:taxon-name-part><tp:taxon-name-part taxon-name-part-type="species" reg="laurentii">laurentii</tp:taxon-name-part></tp:taxon-name></italic> De Wild., but that he had not examined material of that species. <xref ref-type="bibr" rid="B175">Verdcourt (1971a)</xref> did not discuss the name <italic><tp:taxon-name><tp:taxon-name-part taxon-name-part-type="genus" reg="Xylopia">Xylopia</tp:taxon-name-part><tp:taxon-name-part taxon-name-part-type="species" reg="poggeana">poggeana</tp:taxon-name-part></tp:taxon-name></italic> in his revision of <italic><tp:taxon-name><tp:taxon-name-part taxon-name-part-type="genus" reg="Monanthotaxis">Monanthotaxis</tp:taxon-name-part></tp:taxon-name></italic>, where African <italic><tp:taxon-name><tp:taxon-name-part taxon-name-part-type="genus" reg="Popowia">Popowia</tp:taxon-name-part></tp:taxon-name></italic> species are now placed.</p><p><italic><tp:taxon-name><tp:taxon-name-part taxon-name-part-type="genus" reg="Xylopia">Xylopia</tp:taxon-name-part><tp:taxon-name-part taxon-name-part-type="species" reg="polycarpa">polycarpa</tp:taxon-name-part></tp:taxon-name></italic> (Candolle ex Dunal) Oliver, Fl. trop. Afr. 1: 32. 1868.</p><p>Type: Based on <italic><tp:taxon-name><tp:taxon-name-part taxon-name-part-type="genus" reg="Unona">Unona</tp:taxon-name-part><tp:taxon-name-part taxon-name-part-type="species" reg="polycarpa">polycarpa</tp:taxon-name-part></tp:taxon-name></italic> Candolle ex Dunal.</p><p>= <bold><italic><tp:taxon-name><tp:taxon-name-part taxon-name-part-type="genus" reg="Annickia">Annickia</tp:taxon-name-part><tp:taxon-name-part taxon-name-part-type="species" reg="polycarpa">polycarpa</tp:taxon-name-part></tp:taxon-name></italic></bold> (DC. ex Dun.) P. Maas &amp; van Setten</p><p><italic><tp:taxon-name><tp:taxon-name-part taxon-name-part-type="genus" reg="Xylopia">Xylopia</tp:taxon-name-part><tp:taxon-name-part taxon-name-part-type="species" reg="smithii">smithii</tp:taxon-name-part></tp:taxon-name></italic>, nomen nudum in sched.</p><p>= <bold><italic><tp:taxon-name><tp:taxon-name-part taxon-name-part-type="genus" reg="Xylopia">Xylopia</tp:taxon-name-part><tp:taxon-name-part taxon-name-part-type="species" reg="longipetala">longipetala</tp:taxon-name-part></tp:taxon-name></italic></bold> De Wild. &amp; T. Durand</p><p><italic><tp:taxon-name><tp:taxon-name-part taxon-name-part-type="genus" reg="Xylopia">Xylopia</tp:taxon-name-part></tp:taxon-name></italic> [“Xilopia”] <italic><tp:taxon-name><tp:taxon-name-part taxon-name-part-type="genus" reg="Xylopia"/><tp:taxon-name-part taxon-name-part-type="species" reg="undulata">undulata</tp:taxon-name-part></tp:taxon-name></italic> Palisot de Beauvois, Fl. Owar. 1: 27–28 + t. 16. 20 May 1805 [“1804”].</p><p>Type: NIGERIA. Without definite locality, s. d., <italic>A. M. F. J. Palisot de Beauvois s. n.</italic> (holotype: G-DC (<xref ref-type="bibr" rid="B39">Couvreur 2008</xref>)).</p><p>= <bold><italic><tp:taxon-name><tp:taxon-name-part taxon-name-part-type="genus" reg="Monodora">Monodora</tp:taxon-name-part><tp:taxon-name-part taxon-name-part-type="species" reg="undulata">undulata</tp:taxon-name-part></tp:taxon-name></italic></bold> (Pal. Beauv.) Couvreur</p><p><italic><tp:taxon-name><tp:taxon-name-part taxon-name-part-type="genus" reg="Xylopiastrum">Xylopiastrum</tp:taxon-name-part></tp:taxon-name></italic> Roberty, Bull. Inst. Franç. Afr. Noire 15: 1397. 1953.</p><p>Type: <italic><tp:taxon-name><tp:taxon-name-part taxon-name-part-type="genus" reg="Unona">Unona</tp:taxon-name-part><tp:taxon-name-part taxon-name-part-type="species" reg="macrocarpa">macrocarpa</tp:taxon-name-part></tp:taxon-name></italic> Vahl.</p><p>= <bold><italic><tp:taxon-name><tp:taxon-name-part taxon-name-part-type="genus" reg="Uvaria">Uvaria</tp:taxon-name-part><tp:taxon-name-part taxon-name-part-type="species" reg="chamae">chamae</tp:taxon-name-part></tp:taxon-name></italic></bold> Pal. Beauv. (<xref ref-type="bibr" rid="B90">Junghans 1961</xref>)</p><p><italic><tp:taxon-name><tp:taxon-name-part taxon-name-part-type="genus" reg="Xylopiastrum">Xylopiastrum</tp:taxon-name-part><tp:taxon-name-part taxon-name-part-type="species" reg="macrocarpum">macrocarpum</tp:taxon-name-part></tp:taxon-name></italic> (Vahl ex Dunal) Roberty, Bull. Inst. Franç. Afr. Noire 15: 1398. 1953.</p><p>Type: Based on <italic><tp:taxon-name><tp:taxon-name-part taxon-name-part-type="genus" reg="Unona">Unona</tp:taxon-name-part><tp:taxon-name-part taxon-name-part-type="species" reg="macrocarpa">macrocarpa</tp:taxon-name-part></tp:taxon-name></italic> Vahl ex Candolle ex Dunal</p><p>= <bold><italic><tp:taxon-name><tp:taxon-name-part taxon-name-part-type="genus" reg="Uvaria">Uvaria</tp:taxon-name-part><tp:taxon-name-part taxon-name-part-type="species" reg="chamae">chamae</tp:taxon-name-part></tp:taxon-name></italic></bold> Pal. Beauv.</p><p><italic><tp:taxon-name><tp:taxon-name-part taxon-name-part-type="genus" reg="Xylopiastrum">Xylopiastrum</tp:taxon-name-part><tp:taxon-name-part taxon-name-part-type="species" reg="taiense">taiense</tp:taxon-name-part></tp:taxon-name></italic> Aubréville, Flor. For. Côte d’Ivoire, ed. 2, 1, 140 + pl. 41, 3-4. 1959. This name was based on the specimen <italic>Aubréville 4090</italic> from Taï, Ivory Coast, but the protologue lacks a Latin diagnosis or description and the name is thus not validly published under Article 39.1 of the ICN (2012).</p><p>= <bold><italic><tp:taxon-name><tp:taxon-name-part taxon-name-part-type="genus" reg="Xylopia">Xylopia</tp:taxon-name-part><tp:taxon-name-part taxon-name-part-type="species" reg="acutiflora">acutiflora</tp:taxon-name-part></tp:taxon-name></italic></bold> (Dun.) A. Rich.</p><p><italic><tp:taxon-name><tp:taxon-name-part taxon-name-part-type="genus" reg="Xylopicrum">Xylopicrum</tp:taxon-name-part><tp:taxon-name-part taxon-name-part-type="species" reg="polycarpum">polycarpum</tp:taxon-name-part></tp:taxon-name></italic> (Candolle ex Dunal) Kuntze, Revis. gen. pl. 1: 8. 1891.</p><p>Type: Based on <italic><tp:taxon-name><tp:taxon-name-part taxon-name-part-type="genus" reg="Unona">Unona</tp:taxon-name-part><tp:taxon-name-part taxon-name-part-type="species" reg="polycarpa">polycarpa</tp:taxon-name-part></tp:taxon-name></italic> Candolle ex Dunal.</p><p>= <bold><italic><tp:taxon-name><tp:taxon-name-part taxon-name-part-type="genus" reg="Annickia">Annickia</tp:taxon-name-part><tp:taxon-name-part taxon-name-part-type="species" reg="polycarpa">polycarpa</tp:taxon-name-part></tp:taxon-name></italic></bold> (DC. ex Dun.) P. Maas &amp; van Setten</p><!--PageBreak--></sec></tp:treatment-sec><tp:treatment-sec><!--Section generated to contain objects referenced in tp:taxon-treatment.--><fig id="F10" position="float" orientation="portrait"><object-id xmlns:xlink="http://www.w3.org/1999/xlink" content-type="doi" xlink:type="simple">10.3897/phytokeys.97.20975.figure10</object-id><object-id xmlns:xlink="http://www.w3.org/1999/xlink" content-type="zenodo_dep_id" xlink:type="simple">1239285</object-id><object-id xmlns:xlink="http://www.w3.org/1999/xlink" content-type="arpha" xlink:type="simple">B0BBD368-E95B-5487-ADC4-EAC775781FCF</object-id><label>Figure 10.</label><caption><p>Distributions of <italic><tp:taxon-name><tp:taxon-name-part taxon-name-part-type="genus" reg="Xylopia">Xylopia</tp:taxon-name-part><tp:taxon-name-part taxon-name-part-type="species" reg="africana">africana</tp:taxon-name-part></tp:taxon-name></italic>, <italic><tp:taxon-name><tp:taxon-name-part taxon-name-part-type="genus" reg="Xylopia">X.</tp:taxon-name-part><tp:taxon-name-part taxon-name-part-type="species" reg="globosa">globosa</tp:taxon-name-part></tp:taxon-name></italic>, and <italic><tp:taxon-name><tp:taxon-name-part taxon-name-part-type="genus" reg="Xylopia">X.</tp:taxon-name-part><tp:taxon-name-part taxon-name-part-type="species" reg="staudtii">staudtii</tp:taxon-name-part></tp:taxon-name></italic>. Bolder lines represent country borders, fainter lines lakes and major rivers.</p></caption><graphic xmlns:xlink="http://www.w3.org/1999/xlink" xlink:href="phytokeys-97-001_article-20975__-g010.jpg" position="float" orientation="portrait" xlink:type="simple" id="oo_199095.jpg"><uri content-type="original_file" xlink:type="simple">https://binary.pensoft.net/fig/199095</uri></graphic></fig><fig id="F43" position="float" orientation="portrait"><object-id xmlns:xlink="http://www.w3.org/1999/xlink" content-type="doi" xlink:type="simple">10.3897/phytokeys.97.20975.figure43</object-id><object-id xmlns:xlink="http://www.w3.org/1999/xlink" content-type="zenodo_dep_id" xlink:type="simple">1239359</object-id><object-id xmlns:xlink="http://www.w3.org/1999/xlink" content-type="arpha" xlink:type="simple">F20B83B7-B73A-57E9-92E2-61643B9DC414</object-id><label>Figure 43.</label><caption><p>Distributions of <italic><tp:taxon-name><tp:taxon-name-part taxon-name-part-type="genus" reg="Xylopia">Xylopia</tp:taxon-name-part><tp:taxon-name-part taxon-name-part-type="species" reg="villosa">villosa</tp:taxon-name-part></tp:taxon-name></italic>, <italic><tp:taxon-name><tp:taxon-name-part taxon-name-part-type="genus" reg="Xylopia">X.</tp:taxon-name-part><tp:taxon-name-part taxon-name-part-type="species" reg="letestui">letestui</tp:taxon-name-part></tp:taxon-name></italic>, and <italic><tp:taxon-name><tp:taxon-name-part taxon-name-part-type="genus" reg="Xylopia">X.</tp:taxon-name-part><tp:taxon-name-part taxon-name-part-type="species" reg="hypolampra">hypolampra</tp:taxon-name-part></tp:taxon-name></italic>. Bolder lines represent country borders, fainter lines lakes and major rivers.</p></caption><graphic xmlns:xlink="http://www.w3.org/1999/xlink" xlink:href="phytokeys-97-001_article-20975__-g043.jpg" position="float" orientation="portrait" xlink:type="simple" id="oo_199128.jpg"><uri content-type="original_file" xlink:type="simple">https://binary.pensoft.net/fig/199128</uri></graphic></fig></tp:treatment-sec><ref-list><ref id="B9"><mixed-citation xmlns:xlink="http://www.w3.org/1999/xlink" xlink:type="simple"><person-group><name name-style="western"><surname>Aubréville</surname><given-names>A</given-names></name></person-group> (<year>1959</year>) <source>La flore forestière de la Côte d’Ivoire, deuxiéme edition revisee, tome premier.</source><publisher-name>Centre Technique Forestier Tropical</publisher-name>, <publisher-loc>Nogent-Sur-Marne</publisher-loc>, <size units="page">369 pp</size>.</mixed-citation></ref><ref id="B25"><mixed-citation xmlns:xlink="http://www.w3.org/1999/xlink" xlink:type="simple"><person-group><name name-style="western"><surname>Burkill</surname><given-names>HM</given-names></name></person-group> (<year>1985</year>) <source>The useful plants of west tropical Africa, second edition, Volume 1.</source><publisher-name>Royal Botanic Gardens</publisher-name>, <publisher-loc>Kew</publisher-loc>, <size units="page">960 pp</size>.</mixed-citation></ref><ref id="B74"><mixed-citation xmlns:xlink="http://www.w3.org/1999/xlink" xlink:type="simple"><person-group><name name-style="western"><surname>Holmgren</surname><given-names>M</given-names></name><name name-style="western"><surname>Poorter</surname><given-names>L</given-names></name><name name-style="western"><surname>Siepel</surname><given-names>A</given-names></name><name name-style="western"><surname>Bongers</surname><given-names>F</given-names></name><name name-style="western"><surname>Buitelaar</surname><given-names>M</given-names></name><name name-style="western"><surname>Chatelain</surname><given-names>C</given-names></name><name name-style="western"><surname>Gautier</surname><given-names>L</given-names></name><name name-style="western"><surname>Hawthorne</surname><given-names>WD</given-names></name><name name-style="western"><surname>Jongkind</surname><given-names>CCH</given-names></name><name name-style="western"><surname>Os-Breijer</surname><given-names>H-J</given-names></name><name name-style="western"><surname>Wieringa</surname><given-names>JJ</given-names></name><name name-style="western"><surname>van Zoest</surname><given-names>AR</given-names></name></person-group> (<year>2004</year>) <article-title>Chapter 9. Ecological profiles of rare and endemic species.</article-title> In: <person-group><name name-style="western"><surname>Poorter</surname><given-names>L</given-names></name><name name-style="western"><surname>Bongers</surname><given-names>F</given-names></name><name name-style="western"><surname>Kouamé</surname><given-names>FN’</given-names></name><name name-style="western"><surname>Hawthorne</surname><given-names>WD</given-names></name></person-group> (<role>Eds</role>) <issue-title>Biodiversity of West African forests: an ecological atlas of woody plant species.</issue-title><source>CABI Publishing, Wallingford</source>, <fpage>101</fpage>–<lpage>390</lpage>. <ext-link xlink:type="simple" ext-link-type="doi" xlink:href="10.1079/9780851997346.0101">https://doi.org/10.1079/9780851997346.0101</ext-link></mixed-citation></ref><ref id="B186"><mixed-citation xmlns:xlink="http://www.w3.org/1999/xlink" xlink:type="simple"><person-group><name name-style="western"><surname>Yapi</surname><given-names>TA</given-names></name><name name-style="western"><surname>Boti</surname><given-names>JB</given-names></name><name name-style="western"><surname>Ahibo</surname><given-names>CA</given-names></name><name name-style="western"><surname>Bighelli</surname><given-names>A</given-names></name><name name-style="western"><surname>Casanova</surname><given-names>J</given-names></name><name name-style="western"><surname>Tomi</surname><given-names>F</given-names></name></person-group> (<year>2012</year>) <article-title>Composition of leaf and stem bark oils of <italic><tp:taxon-name><tp:taxon-name-part taxon-name-part-type="genus">Xylopia</tp:taxon-name-part><tp:taxon-name-part taxon-name-part-type="species">villosa</tp:taxon-name-part></tp:taxon-name></italic> Chipp.</article-title><source>Journal of Essential Oil Research</source><volume>24</volume>(<issue>3</issue>): <fpage>253</fpage>–<lpage>257</lpage>. <ext-link xlink:type="simple" ext-link-type="doi" xlink:href="10.1080/10412905.2012.676771">https://doi.org/10.1080/10412905.2012.676771</ext-link></mixed-citation></ref><ref id="B97"><mixed-citation xmlns:xlink="http://www.w3.org/1999/xlink" xlink:type="simple"><person-group><name name-style="western"><surname>Koné</surname><given-names>I</given-names></name><name name-style="western"><surname>Lambert</surname><given-names>JE</given-names></name><name name-style="western"><surname>Refisch</surname><given-names>J</given-names></name><name name-style="western"><surname>Bakayoko</surname><given-names>A</given-names></name></person-group> (<year>2008</year>) <article-title>Primate seed dispersal and its potential role in maintaining useful tree species in the Taï region, Côte-d’Ivoire: implications for the conservation of forest fragments.</article-title><source>Tropical Conservation Science</source><volume>1</volume>(<issue>3</issue>): <fpage>293</fpage>–<lpage>306</lpage>. <ext-link xlink:type="simple" ext-link-type="doi" xlink:href="10.1177/194008290800100309">https://doi.org/10.1177/194008290800100309</ext-link></mixed-citation></ref><ref id="B94"><mixed-citation xmlns:xlink="http://www.w3.org/1999/xlink" xlink:type="simple"><person-group><name name-style="western"><surname>Kennedy</surname><given-names>JD</given-names></name></person-group> (<year>1936</year>) <source>Forest flora of southern Nigeria.</source><publisher-name>Government Printer</publisher-name>, <publisher-loc>Lagos</publisher-loc>, <size units="page">242 pp</size>.</mixed-citation></ref><ref id="B19"><mixed-citation xmlns:xlink="http://www.w3.org/1999/xlink" xlink:type="simple"><person-group><name name-style="western"><surname>Botermans</surname><given-names>M</given-names></name><name name-style="western"><surname>Sosef</surname><given-names>MSM</given-names></name><name name-style="western"><surname>Chatrou</surname><given-names>LW</given-names></name><name name-style="western"><surname>Couvreur</surname><given-names>TLP</given-names></name></person-group> (<year>2011</year>) <article-title>Revision of the African genus <italic><tp:taxon-name><tp:taxon-name-part taxon-name-part-type="genus">Hexalobus</tp:taxon-name-part></tp:taxon-name></italic> (<tp:taxon-name><tp:taxon-name-part taxon-name-part-type="genus">Annonaceae</tp:taxon-name-part></tp:taxon-name>).</article-title><source>Systematic Botany</source><volume>36</volume>: <fpage>33</fpage>–<lpage>48</lpage>. <ext-link xlink:type="simple" ext-link-type="doi" xlink:href="10.1600/036364411X553108">https://doi.org/10.1600/036364411X553108</ext-link></mixed-citation></ref><ref id="B32"><mixed-citation xmlns:xlink="http://www.w3.org/1999/xlink" xlink:type="simple"><person-group><name name-style="western"><surname>Chevalier</surname><given-names>A</given-names></name></person-group> (<year>1920</year>) <source>Exploration Botanique de l’Afrique Occidentale Française, Tome 1.</source><publisher-name>Paul Lechevallier</publisher-name>, <publisher-loc>Éditeur, Paris</publisher-loc>, <size units="page">798 pp</size>.</mixed-citation></ref><ref id="B143"><mixed-citation xmlns:xlink="http://www.w3.org/1999/xlink" xlink:type="simple"><person-group><name name-style="western"><surname>Roberty</surname><given-names>G</given-names></name></person-group> (<year>1953</year>) <article-title>Notes sur la flore de l’Ouest africain.</article-title><source>Bulletin de l’Institut Français d’Afrique Noire</source><volume>15</volume>: <fpage>1397</fpage>–<lpage>1400</lpage>.</mixed-citation></ref><ref id="B90"><mixed-citation xmlns:xlink="http://www.w3.org/1999/xlink" xlink:type="simple"><person-group><name name-style="western"><surname>Junghans</surname><given-names>J</given-names></name></person-group> (<year>1961</year>) <article-title>Thonning’s and Isert’s collections from “Danish Guinea” (Ghana) in west tropical Africa.</article-title><source>Botanisk Tidsskrift</source><volume>57</volume>: <fpage>310</fpage>–<lpage>355</lpage>.</mixed-citation></ref><ref id="B75"><mixed-citation xmlns:xlink="http://www.w3.org/1999/xlink" xlink:type="simple"><person-group><name name-style="western"><surname>Hooker</surname><given-names>JD</given-names></name><name name-style="western"><surname>Thomson</surname><given-names>T</given-names></name></person-group> (<year>1855</year>) <source>Flora Indica, Volume 1. W.</source><publisher-name>Pamplin</publisher-name>, <publisher-loc>London</publisher-loc>, <size units="page">280 pp</size>.</mixed-citation></ref><ref id="B64"><mixed-citation xmlns:xlink="http://www.w3.org/1999/xlink" xlink:type="simple"><person-group><name name-style="western"><surname>Guo</surname><given-names>X</given-names></name><name name-style="western"><surname>Hoekstra</surname><given-names>PH</given-names></name><name name-style="western"><surname>Tang</surname><given-names>CC</given-names></name><name name-style="western"><surname>Thomas</surname><given-names>DC</given-names></name><name name-style="western"><surname>Wieringa</surname><given-names>JJ</given-names></name><name name-style="western"><surname>Chatrou</surname><given-names>LW</given-names></name><name name-style="western"><surname>Saunders</surname><given-names>RMK</given-names></name></person-group> (<year>2017</year>) <article-title>Cutting up the climbers: evidence for extensive polyphyly in <italic><tp:taxon-name><tp:taxon-name-part taxon-name-part-type="genus">Friesodielsia</tp:taxon-name-part></tp:taxon-name></italic> (<tp:taxon-name><tp:taxon-name-part taxon-name-part-type="genus">Annonaceae</tp:taxon-name-part></tp:taxon-name>) necessitates generic realignment across the tribe <tp:taxon-name><tp:taxon-name-part taxon-name-part-type="tribe">Uvarieae</tp:taxon-name-part></tp:taxon-name>.</article-title><source>Taxon</source><volume>66</volume>(<issue>1</issue>): <fpage>3</fpage>–<lpage>19</lpage>. <ext-link xlink:type="simple" ext-link-type="doi" xlink:href="10.12705/661.1">https://doi.org/10.12705/661.1</ext-link></mixed-citation></ref><ref id="B175"><mixed-citation xmlns:xlink="http://www.w3.org/1999/xlink" xlink:type="simple"><person-group><name name-style="western"><surname>Verdcourt</surname><given-names>B</given-names></name></person-group> (<year>1971a</year>) <article-title>Notes on East African <italic><tp:taxon-name><tp:taxon-name-part taxon-name-part-type="genus">Annonaceae</tp:taxon-name-part></tp:taxon-name></italic>.</article-title><source>Kew Bulletin</source><volume>25</volume>(<issue>1</issue>): <fpage>1</fpage>–<lpage>34</lpage>. <ext-link xlink:type="simple" ext-link-type="doi" xlink:href="10.2307/4103132">https://doi.org/10.2307/4103132</ext-link></mixed-citation></ref><ref id="B120"><mixed-citation xmlns:xlink="http://www.w3.org/1999/xlink" xlink:type="simple"><person-group><name name-style="western"><surname>Maas</surname><given-names>PJM</given-names></name><name name-style="western"><surname>Westra</surname><given-names>LYT</given-names></name><name name-style="western"><surname>Chatrou</surname><given-names>LW</given-names></name></person-group> (<year>2003</year>) <article-title><italic><tp:taxon-name><tp:taxon-name-part taxon-name-part-type="genus">Duguetia</tp:taxon-name-part></tp:taxon-name></italic> (<tp:taxon-name><tp:taxon-name-part taxon-name-part-type="genus">Annonaceae</tp:taxon-name-part></tp:taxon-name>).</article-title><source>Flora Neotropica Monograph</source><volume>88</volume>: <fpage>1</fpage>–<lpage>274</lpage>.</mixed-citation></ref><ref id="B176"><mixed-citation xmlns:xlink="http://www.w3.org/1999/xlink" xlink:type="simple"><person-group><name name-style="western"><surname>Verdcourt</surname><given-names>B</given-names></name></person-group> (<year>1971b</year>) <source><tp:taxon-name><tp:taxon-name-part taxon-name-part-type="genus">Annonaceae</tp:taxon-name-part></tp:taxon-name>. In: Milne-Redhead E, Polhill RM (Eds) Flora of Tropical East Africa.</source><publisher-name>Crown Agents for Oversea Governments and Administrations</publisher-name>, <publisher-loc>London</publisher-loc>, <size units="page">132 pp</size>.</mixed-citation></ref><ref id="B133"><mixed-citation xmlns:xlink="http://www.w3.org/1999/xlink" xlink:type="simple"><person-group><name name-style="western"><surname>Paiva</surname><given-names>JAR</given-names></name></person-group> (<year>1966</year>) <article-title>Revisão das <tp:taxon-name><tp:taxon-name-part taxon-name-part-type="genus">Annonaceae</tp:taxon-name-part></tp:taxon-name> de Angola.</article-title><source>Memorias da Sociedade Broteriana</source><volume>19</volume>: <fpage>5</fpage>–<lpage>128</lpage>. [pl. 1–14]</mixed-citation></ref><ref id="B12"><mixed-citation xmlns:xlink="http://www.w3.org/1999/xlink" xlink:type="simple"><person-group><name name-style="western"><surname>Baillon</surname><given-names>H</given-names></name></person-group> (<year>1868</year>) <article-title>Mémoire sur la famille des Anonacées.</article-title><source>Adansonia</source><volume>8</volume>: <fpage>295</fpage>–<lpage>344</lpage>.</mixed-citation></ref><ref id="B92"><mixed-citation xmlns:xlink="http://www.w3.org/1999/xlink" xlink:type="simple"><person-group><name name-style="western"><surname>Keay</surname><given-names>RWJ</given-names></name></person-group> (<year>1954–1958</year>) <source>Flora of West Tropical Africa, second edition, Volume 1.</source><publisher-name>Crown Agents for Oversea Governments and Administrations</publisher-name>, <publisher-loc>London</publisher-loc>, <size units="page">828 pp</size>.</mixed-citation></ref><ref id="B177"><mixed-citation xmlns:xlink="http://www.w3.org/1999/xlink" xlink:type="simple"><person-group><name name-style="western"><surname>Versteegh</surname><given-names>CPC</given-names></name><name name-style="western"><surname>Sosef</surname><given-names>MSM</given-names></name></person-group> (<year>2007</year>) <article-title>Revision of the African genus <italic><tp:taxon-name><tp:taxon-name-part taxon-name-part-type="genus">Annickia</tp:taxon-name-part></tp:taxon-name></italic> (<tp:taxon-name><tp:taxon-name-part taxon-name-part-type="genus">Annonaceae</tp:taxon-name-part></tp:taxon-name>).</article-title><source>Systematics and Geography of Plants</source><volume>77</volume>: <fpage>91</fpage>–<lpage>118</lpage>.</mixed-citation></ref><ref id="B28"><mixed-citation xmlns:xlink="http://www.w3.org/1999/xlink" xlink:type="simple"><person-group><name name-style="western"><surname>Chaowasku</surname><given-names>T</given-names></name><name name-style="western"><surname>Johnson</surname><given-names>DM</given-names></name><name name-style="western"><surname>van der Ham</surname><given-names>RWJM</given-names></name><name name-style="western"><surname>Chatrou</surname><given-names>LW</given-names></name></person-group> (<year>2015</year>) <italic><tp:taxon-name><tp:taxon-name-part taxon-name-part-type="genus">Huberantha</tp:taxon-name-part></tp:taxon-name></italic>, a replacement name for <italic><tp:taxon-name><tp:taxon-name-part taxon-name-part-type="genus">Hubera</tp:taxon-name-part></tp:taxon-name></italic> (<tp:taxon-name><tp:taxon-name-part taxon-name-part-type="genus">Annonaceae</tp:taxon-name-part></tp:taxon-name>: <tp:taxon-name><tp:taxon-name-part taxon-name-part-type="subfamily">Malmeoideae</tp:taxon-name-part></tp:taxon-name>: Miliuseae). Kew Bulletin 70: 23. <ext-link xlink:type="simple" ext-link-type="doi" xlink:href="10.1007/S12225-015-9571-Z">https://doi.org/10.1007/S12225-015-9571-Z</ext-link></mixed-citation></ref><ref id="B39"><mixed-citation xmlns:xlink="http://www.w3.org/1999/xlink" xlink:type="simple"><person-group><name name-style="western"><surname>Couvreur</surname><given-names>TLP</given-names></name></person-group> (<year>2008</year>) <source>Revealing the secrets of African <tp:taxon-name><tp:taxon-name-part taxon-name-part-type="genus">Annonaceae</tp:taxon-name-part></tp:taxon-name>: Systematics, evolution and biogeography of the syncarpous genera <italic><tp:taxon-name><tp:taxon-name-part taxon-name-part-type="genus">Isolona</tp:taxon-name-part></tp:taxon-name></italic> and <italic><tp:taxon-name><tp:taxon-name-part taxon-name-part-type="genus">Monodora</tp:taxon-name-part></tp:taxon-name></italic>.</source><publisher-name>PhD Dissertation</publisher-name>, <publisher-loc>Wageningen University, Wageningen</publisher-loc>, <size units="page">298 pp</size>.</mixed-citation></ref><ref id="B173"><mixed-citation xmlns:xlink="http://www.w3.org/1999/xlink" xlink:type="simple"><person-group><name name-style="western"><surname>Verdcourt</surname><given-names>B</given-names></name></person-group> (<year>1969</year>) The status of the genus <italic><tp:taxon-name><tp:taxon-name-part taxon-name-part-type="genus">Polyalthia</tp:taxon-name-part></tp:taxon-name></italic> Blume (<italic><tp:taxon-name><tp:taxon-name-part taxon-name-part-type="genus">Annonaceae</tp:taxon-name-part></tp:taxon-name></italic>) in Africa. Adansonia, series 2, 9(1): 87–94.</mixed-citation></ref><ref id="B45"><mixed-citation xmlns:xlink="http://www.w3.org/1999/xlink" xlink:type="simple"><person-group><name name-style="western"><surname>Diels</surname><given-names>L</given-names></name></person-group> (<year>1915</year>) Beiträge zur Flora von Afrika. XLV. Botanische Jahrbücher 53, Heft 3–5, Beiblatt 116: 434–448.</mixed-citation></ref></ref-list></tp:taxon-treatment>
