# Supplementary material for: A revision of Xylopia L. (Annonaceae): the species of Tropical Africa
Source: PhytoKeys. 2018 Apr 24;97:1–252. doi: 10.3897/phytokeys.97.20975 (PMC10865103; doi:10.3897/phytokeys.97.20975)
Supplement: Supplementary material 1 — KML files [file phytokeys-97-001_article-20975__-s001.zip]

Archive with 45 entries (45 files):
- Xylopia acutiflora.kml
- Xylopia aethiopica.kml
- Xylopia africana.kml
- Xylopia arenaria.kml
- Xylopia aurantiiodora.kml
- Xylopia calva.kml
- Xylopia collina.kml
- Xylopia congolensis.kml
- Xylopia cupularis.kml
- Xylopia dinklagei.kml
- Xylopia elliotii.kml
- Xylopia flamignii.kml
- Xylopia gilbertii.kml
- Xylopia globosa.kml
- Xylopia gracilipes.kml
- Xylopia holtzii.kml
- Xylopia hypolampra.kml
- Xylopia katangensis.kml
- Xylopia keniensis.kml
- Xylopia letestui.kml
- Xylopia longipetala.kml
- Xylopia lukei.kml
- Xylopia mildbraedii.kml
- Xylopia monticola.kml
- Xylopia mwasumbii.kml
- Xylopia nilotica.kml
- Xylopia odoratissima.kml
- Xylopia paniculata.kml
- Xylopia phloiodora.kml
- Xylopia piratae.kml
- Xylopia pynaertii.kml
- Xylopia quintasii.kml
- Xylopia rubescens.kml
- Xylopia shirensis.kml
- Xylopia staudtii updated.kml
- Xylopia talbotii.kml
- Xylopia tanganyikensis.kml
- Xylopia tenuipetala.kml
- Xylopia thomsonii.kml
- Xylopia tomentosa.kml
- Xylopia torrei.kml
- Xylopia toussaintii.kml
- Xylopia unguiculata.kml
- Xylopia villosa.kml
- Xylopia wilwerthii.kml
