# Supplementary material for: A revision of Xylopia L. (Annonaceae): the species of Tropical Africa
Source: PhytoKeys. 2018 Apr 24;97:1–252. doi: 10.3897/phytokeys.97.20975 (PMC10865103; doi:10.3897/phytokeys.97.20975)
Supplement: Supplementary material 1 — KML files [file phytokeys-97-001_article-20975__-s001.zip › Xylopia acutiflora.kml]

<?xml version="1.0" encoding="UTF-8"?>
<kml xmlns="http://www.opengis.net/kml/2.2">
  <Document>
    <name>Xylopia acutiflora</name>
    <description/>
    <Style id="icon-1739-673AB7-normal">
      <IconStyle>
        <color>ffb73a67</color>
        <scale>1</scale>
        <Icon>
          <href>http://www.gstatic.com/mapspro/images/stock/503-wht-blank_maps.png</href>
        </Icon>
      </IconStyle>
      <LabelStyle>
        <scale>0</scale>
      </LabelStyle>
    </Style>
    <Style id="icon-1739-673AB7-highlight">
      <IconStyle>
        <color>ffb73a67</color>
        <scale>1</scale>
        <Icon>
          <href>http://www.gstatic.com/mapspro/images/stock/503-wht-blank_maps.png</href>
        </Icon>
      </IconStyle>
      <LabelStyle>
        <scale>1</scale>
      </LabelStyle>
    </Style>
    <StyleMap id="icon-1739-673AB7">
      <Pair>
        <key>normal</key>
        <styleUrl>#icon-1739-673AB7-normal</styleUrl>
      </Pair>
      <Pair>
        <key>highlight</key>
        <styleUrl>#icon-1739-673AB7-highlight</styleUrl>
      </Pair>
    </StyleMap>
    <Folder>
      <name>Xylopia acutiflora coordinates, completed.xlsx</name>
      <Placemark>
        <name>Adam 22396</name>
        <description><![CDATA[Lattitude: 9.170358<br>Longitude: -11.122938<br>Country: Sierra Leone<br>Species: Xylopia acutiflora<br>Notes:: ]]></description>
        <styleUrl>#icon-1739-673AB7</styleUrl>
        <ExtendedData>
          <Data name="Lattitude">
            <value>9.170358</value>
          </Data>
          <Data name="Longitude">
            <value>-11.122938</value>
          </Data>
          <Data name="Country">
            <value>Sierra Leone</value>
          </Data>
          <Data name="Species">
            <value>Xylopia acutiflora</value>
          </Data>
          <Data name="Notes:">
            <value/>
          </Data>
        </ExtendedData>
        <Point>
          <coordinates>
            -11.122938,9.170358,0
          </coordinates>
        </Point>
      </Placemark>
      <Placemark>
        <name>Aylmer 29</name>
        <description><![CDATA[Lattitude: 9.85344<br>Longitude: -11.321579<br>Country: Sierra Leone<br>Species: Xylopia acutiflora<br>Notes:: ]]></description>
        <styleUrl>#icon-1739-673AB7</styleUrl>
        <ExtendedData>
          <Data name="Lattitude">
            <value>9.85344</value>
          </Data>
          <Data name="Longitude">
            <value>-11.321579</value>
          </Data>
          <Data name="Country">
            <value>Sierra Leone</value>
          </Data>
          <Data name="Species">
            <value>Xylopia acutiflora</value>
          </Data>
          <Data name="Notes:">
            <value/>
          </Data>
        </ExtendedData>
        <Point>
          <coordinates>
            -11.321579,9.85344,0
          </coordinates>
        </Point>
      </Placemark>
      <Placemark>
        <name>Small 639</name>
        <description><![CDATA[Lattitude: 7.882974<br>Longitude: -11.212441<br>Country: Sierra Leone<br>Species: Xylopia acutiflora<br>Notes:: ]]></description>
        <styleUrl>#icon-1739-673AB7</styleUrl>
        <ExtendedData>
          <Data name="Lattitude">
            <value>7.882974</value>
          </Data>
          <Data name="Longitude">
            <value>-11.212441</value>
          </Data>
          <Data name="Country">
            <value>Sierra Leone</value>
          </Data>
          <Data name="Species">
            <value>Xylopia acutiflora</value>
          </Data>
          <Data name="Notes:">
            <value/>
          </Data>
        </ExtendedData>
        <Point>
          <coordinates>
            -11.212441,7.882974,0
          </coordinates>
        </Point>
      </Placemark>
      <Placemark>
        <name>Small 664</name>
        <description><![CDATA[Lattitude: 7.882974<br>Longitude: -11.212441<br>Country: Sierra Leone<br>Species: Xylopia acutiflora<br>Notes:: Note: Same locality as Small 639]]></description>
        <styleUrl>#icon-1739-673AB7</styleUrl>
        <ExtendedData>
          <Data name="Lattitude">
            <value>7.882974</value>
          </Data>
          <Data name="Longitude">
            <value>-11.212441</value>
          </Data>
          <Data name="Country">
            <value>Sierra Leone</value>
          </Data>
          <Data name="Species">
            <value>Xylopia acutiflora</value>
          </Data>
          <Data name="Notes:">
            <value>Note: Same locality as Small 639</value>
          </Data>
        </ExtendedData>
        <Point>
          <coordinates>
            -11.212441,7.882974,0
          </coordinates>
        </Point>
      </Placemark>
      <Placemark>
        <name>Jacques Félix 1715</name>
        <description><![CDATA[Lattitude: 9.439865<br>Longitude: -13.094691<br>Country: Guinea<br>Species: Xylopia acutiflora<br>Notes:: ]]></description>
        <styleUrl>#icon-1739-673AB7</styleUrl>
        <ExtendedData>
          <Data name="Lattitude">
            <value>9.439865</value>
          </Data>
          <Data name="Longitude">
            <value>-13.094691</value>
          </Data>
          <Data name="Country">
            <value>Guinea</value>
          </Data>
          <Data name="Species">
            <value>Xylopia acutiflora</value>
          </Data>
          <Data name="Notes:">
            <value/>
          </Data>
        </ExtendedData>
        <Point>
          <coordinates>
            -13.094691,9.439865,0
          </coordinates>
        </Point>
      </Placemark>
      <Placemark>
        <name>Adam 24221</name>
        <description><![CDATA[Lattitude: 7.517538<br>Longitude: -8.514347<br>Country: Liberia<br>Species: Xylopia acutiflora<br>Notes:: ]]></description>
        <styleUrl>#icon-1739-673AB7</styleUrl>
        <ExtendedData>
          <Data name="Lattitude">
            <value>7.517538</value>
          </Data>
          <Data name="Longitude">
            <value>-8.514347</value>
          </Data>
          <Data name="Country">
            <value>Liberia</value>
          </Data>
          <Data name="Species">
            <value>Xylopia acutiflora</value>
          </Data>
          <Data name="Notes:">
            <value/>
          </Data>
        </ExtendedData>
        <Point>
          <coordinates>
            -8.514347,7.517538,0
          </coordinates>
        </Point>
      </Placemark>
      <Placemark>
        <name>Adam 25678</name>
        <description><![CDATA[Lattitude: 7.517538<br>Longitude: -8.514347<br>Country: Liberia<br>Species: Xylopia acutiflora<br>Notes:: Note: Same locality as Adam 24221]]></description>
        <styleUrl>#icon-1739-673AB7</styleUrl>
        <ExtendedData>
          <Data name="Lattitude">
            <value>7.517538</value>
          </Data>
          <Data name="Longitude">
            <value>-8.514347</value>
          </Data>
          <Data name="Country">
            <value>Liberia</value>
          </Data>
          <Data name="Species">
            <value>Xylopia acutiflora</value>
          </Data>
          <Data name="Notes:">
            <value>Note: Same locality as Adam 24221</value>
          </Data>
        </ExtendedData>
        <Point>
          <coordinates>
            -8.514347,7.517538,0
          </coordinates>
        </Point>
      </Placemark>
      <Placemark>
        <name>Adam 26395</name>
        <description><![CDATA[Lattitude: 7.517538<br>Longitude: -8.514347<br>Country: Liberia<br>Species: Xylopia acutiflora<br>Notes:: Note: Same locality as Adam 24221]]></description>
        <styleUrl>#icon-1739-673AB7</styleUrl>
        <ExtendedData>
          <Data name="Lattitude">
            <value>7.517538</value>
          </Data>
          <Data name="Longitude">
            <value>-8.514347</value>
          </Data>
          <Data name="Country">
            <value>Liberia</value>
          </Data>
          <Data name="Species">
            <value>Xylopia acutiflora</value>
          </Data>
          <Data name="Notes:">
            <value>Note: Same locality as Adam 24221</value>
          </Data>
        </ExtendedData>
        <Point>
          <coordinates>
            -8.514347,7.517538,0
          </coordinates>
        </Point>
      </Placemark>
      <Placemark>
        <name>Adam 27551</name>
        <description><![CDATA[Lattitude: 7.487408<br>Longitude: -8.571018<br>Country: Liberia<br>Species: Xylopia acutiflora<br>Notes:: ]]></description>
        <styleUrl>#icon-1739-673AB7</styleUrl>
        <ExtendedData>
          <Data name="Lattitude">
            <value>7.487408</value>
          </Data>
          <Data name="Longitude">
            <value>-8.571018</value>
          </Data>
          <Data name="Country">
            <value>Liberia</value>
          </Data>
          <Data name="Species">
            <value>Xylopia acutiflora</value>
          </Data>
          <Data name="Notes:">
            <value/>
          </Data>
        </ExtendedData>
        <Point>
          <coordinates>
            -8.571018,7.487408,0
          </coordinates>
        </Point>
      </Placemark>
      <Placemark>
        <name>Baldwin 6970</name>
        <description><![CDATA[Lattitude: 5.747793<br>Longitude: -7.853674<br>Country: Liberia<br>Species: Xylopia acutiflora<br>Notes:: ]]></description>
        <styleUrl>#icon-1739-673AB7</styleUrl>
        <ExtendedData>
          <Data name="Lattitude">
            <value>5.747793</value>
          </Data>
          <Data name="Longitude">
            <value>-7.853674</value>
          </Data>
          <Data name="Country">
            <value>Liberia</value>
          </Data>
          <Data name="Species">
            <value>Xylopia acutiflora</value>
          </Data>
          <Data name="Notes:">
            <value/>
          </Data>
        </ExtendedData>
        <Point>
          <coordinates>
            -7.853674,5.747793,0
          </coordinates>
        </Point>
      </Placemark>
      <Placemark>
        <name>Baldwin 14086</name>
        <description><![CDATA[Lattitude: 6.892802<br>Longitude: -10.828955<br>Country: Liberia<br>Species: Xylopia acutiflora<br>Notes:: ]]></description>
        <styleUrl>#icon-1739-673AB7</styleUrl>
        <ExtendedData>
          <Data name="Lattitude">
            <value>6.892802</value>
          </Data>
          <Data name="Longitude">
            <value>-10.828955</value>
          </Data>
          <Data name="Country">
            <value>Liberia</value>
          </Data>
          <Data name="Species">
            <value>Xylopia acutiflora</value>
          </Data>
          <Data name="Notes:">
            <value/>
          </Data>
        </ExtendedData>
        <Point>
          <coordinates>
            -10.828955,6.892802,0
          </coordinates>
        </Point>
      </Placemark>
      <Placemark>
        <name>van Meer 390</name>
        <description><![CDATA[Lattitude: 6.932739<br>Longitude: -10.762281<br>Country: Liberia<br>Species: Xylopia acutiflora<br>Notes:: ]]></description>
        <styleUrl>#icon-1739-673AB7</styleUrl>
        <ExtendedData>
          <Data name="Lattitude">
            <value>6.932739</value>
          </Data>
          <Data name="Longitude">
            <value>-10.762281</value>
          </Data>
          <Data name="Country">
            <value>Liberia</value>
          </Data>
          <Data name="Species">
            <value>Xylopia acutiflora</value>
          </Data>
          <Data name="Notes:">
            <value/>
          </Data>
        </ExtendedData>
        <Point>
          <coordinates>
            -10.762281,6.932739,0
          </coordinates>
        </Point>
      </Placemark>
      <Placemark>
        <name>Voorhoeve 1089</name>
        <description><![CDATA[Lattitude: 7.024152<br>Longitude: -8.770212<br>Country: Liberia<br>Species: Xylopia acutiflora<br>Notes:: ]]></description>
        <styleUrl>#icon-1739-673AB7</styleUrl>
        <ExtendedData>
          <Data name="Lattitude">
            <value>7.024152</value>
          </Data>
          <Data name="Longitude">
            <value>-8.770212</value>
          </Data>
          <Data name="Country">
            <value>Liberia</value>
          </Data>
          <Data name="Species">
            <value>Xylopia acutiflora</value>
          </Data>
          <Data name="Notes:">
            <value/>
          </Data>
        </ExtendedData>
        <Point>
          <coordinates>
            -8.770212,7.024152,0
          </coordinates>
        </Point>
      </Placemark>
      <Placemark>
        <name><![CDATA[JJFE de Wilde & Voorhoeve 3833]]></name>
        <description><![CDATA[Lattitude: 6.932739<br>Longitude: -10.762281<br>Country: Liberia<br>Species: Xylopia acutiflora<br>Notes:: Note: Same locality as van Meer 390]]></description>
        <styleUrl>#icon-1739-673AB7</styleUrl>
        <ExtendedData>
          <Data name="Lattitude">
            <value>6.932739</value>
          </Data>
          <Data name="Longitude">
            <value>-10.762281</value>
          </Data>
          <Data name="Country">
            <value>Liberia</value>
          </Data>
          <Data name="Species">
            <value>Xylopia acutiflora</value>
          </Data>
          <Data name="Notes:">
            <value>Note: Same locality as van Meer 390</value>
          </Data>
        </ExtendedData>
        <Point>
          <coordinates>
            -10.762281,6.932739,0
          </coordinates>
        </Point>
      </Placemark>
      <Placemark>
        <name>Yallah 51</name>
        <description><![CDATA[Lattitude: 7.400024<br>Longitude: -8.6<br>Country: Liberia<br>Species: Xylopia acutiflora<br>Notes:: ]]></description>
        <styleUrl>#icon-1739-673AB7</styleUrl>
        <ExtendedData>
          <Data name="Lattitude">
            <value>7.400024</value>
          </Data>
          <Data name="Longitude">
            <value>-8.6</value>
          </Data>
          <Data name="Country">
            <value>Liberia</value>
          </Data>
          <Data name="Species">
            <value>Xylopia acutiflora</value>
          </Data>
          <Data name="Notes:">
            <value/>
          </Data>
        </ExtendedData>
        <Point>
          <coordinates>
            -8.6,7.400024,0
          </coordinates>
        </Point>
      </Placemark>
      <Placemark>
        <name>Aubréville 90</name>
        <description><![CDATA[Lattitude: 5.871389<br>Longitude: -7.453909<br>Country: Ivory Coast<br>Species: Xylopia acutiflora<br>Notes:: ]]></description>
        <styleUrl>#icon-1739-673AB7</styleUrl>
        <ExtendedData>
          <Data name="Lattitude">
            <value>5.871389</value>
          </Data>
          <Data name="Longitude">
            <value>-7.453909</value>
          </Data>
          <Data name="Country">
            <value>Ivory Coast</value>
          </Data>
          <Data name="Species">
            <value>Xylopia acutiflora</value>
          </Data>
          <Data name="Notes:">
            <value/>
          </Data>
        </ExtendedData>
        <Point>
          <coordinates>
            -7.453909,5.871389,0
          </coordinates>
        </Point>
      </Placemark>
      <Placemark>
        <name>Beentje 879</name>
        <description><![CDATA[Lattitude: 5.833291<br>Longitude: -7.366667<br>Country: Ivory Coast<br>Species: Xylopia acutiflora<br>Notes:: ]]></description>
        <styleUrl>#icon-1739-673AB7</styleUrl>
        <ExtendedData>
          <Data name="Lattitude">
            <value>5.833291</value>
          </Data>
          <Data name="Longitude">
            <value>-7.366667</value>
          </Data>
          <Data name="Country">
            <value>Ivory Coast</value>
          </Data>
          <Data name="Species">
            <value>Xylopia acutiflora</value>
          </Data>
          <Data name="Notes:">
            <value/>
          </Data>
        </ExtendedData>
        <Point>
          <coordinates>
            -7.366667,5.833291,0
          </coordinates>
        </Point>
      </Placemark>
      <Placemark>
        <name>Bernardi 8315</name>
        <description><![CDATA[Lattitude: 6.733828<br>Longitude: -7.0503<br>Country: Ivory Coast<br>Species: Xylopia acutiflora<br>Notes:: Note: Could not find Tienkula, found Tien Oula II instead]]></description>
        <styleUrl>#icon-1739-673AB7</styleUrl>
        <ExtendedData>
          <Data name="Lattitude">
            <value>6.733828</value>
          </Data>
          <Data name="Longitude">
            <value>-7.0503</value>
          </Data>
          <Data name="Country">
            <value>Ivory Coast</value>
          </Data>
          <Data name="Species">
            <value>Xylopia acutiflora</value>
          </Data>
          <Data name="Notes:">
            <value>Note: Could not find Tienkula, found Tien Oula II instead</value>
          </Data>
        </ExtendedData>
        <Point>
          <coordinates>
            -7.0503,6.733828,0
          </coordinates>
        </Point>
      </Placemark>
      <Placemark>
        <name><![CDATA[Geerling & Bokdam 2478]]></name>
        <description><![CDATA[Lattitude: 5.168566<br>Longitude: -6.547423<br>Country: Ivory Coast<br>Species: Xylopia acutiflora<br>Notes:: ]]></description>
        <styleUrl>#icon-1739-673AB7</styleUrl>
        <ExtendedData>
          <Data name="Lattitude">
            <value>5.168566</value>
          </Data>
          <Data name="Longitude">
            <value>-6.547423</value>
          </Data>
          <Data name="Country">
            <value>Ivory Coast</value>
          </Data>
          <Data name="Species">
            <value>Xylopia acutiflora</value>
          </Data>
          <Data name="Notes:">
            <value/>
          </Data>
        </ExtendedData>
        <Point>
          <coordinates>
            -6.547423,5.168566,0
          </coordinates>
        </Point>
      </Placemark>
      <Placemark>
        <name>de Koning 5996</name>
        <description><![CDATA[Lattitude: 5.841233<br>Longitude: -7.385351<br>Country: Ivory Coast<br>Species: Xylopia acutiflora<br>Notes:: ]]></description>
        <styleUrl>#icon-1739-673AB7</styleUrl>
        <ExtendedData>
          <Data name="Lattitude">
            <value>5.841233</value>
          </Data>
          <Data name="Longitude">
            <value>-7.385351</value>
          </Data>
          <Data name="Country">
            <value>Ivory Coast</value>
          </Data>
          <Data name="Species">
            <value>Xylopia acutiflora</value>
          </Data>
          <Data name="Notes:">
            <value/>
          </Data>
        </ExtendedData>
        <Point>
          <coordinates>
            -7.385351,5.841233,0
          </coordinates>
        </Point>
      </Placemark>
      <Placemark>
        <name>Stäuble NS 0460</name>
        <description><![CDATA[Lattitude: 6.554238<br>Longitude: -7.502565<br>Country: Ivory Coast<br>Species: Xylopia acutiflora<br>Notes:: ]]></description>
        <styleUrl>#icon-1739-673AB7</styleUrl>
        <ExtendedData>
          <Data name="Lattitude">
            <value>6.554238</value>
          </Data>
          <Data name="Longitude">
            <value>-7.502565</value>
          </Data>
          <Data name="Country">
            <value>Ivory Coast</value>
          </Data>
          <Data name="Species">
            <value>Xylopia acutiflora</value>
          </Data>
          <Data name="Notes:">
            <value/>
          </Data>
        </ExtendedData>
        <Point>
          <coordinates>
            -7.502565,6.554238,0
          </coordinates>
        </Point>
      </Placemark>
    </Folder>
  </Document>
</kml>
