# Supplementary material for: A revision of Xylopia L. (Annonaceae): the species of Tropical Africa
Source: PhytoKeys. 2018 Apr 24;97:1–252. doi: 10.3897/phytokeys.97.20975 (PMC10865103; doi:10.3897/phytokeys.97.20975)
Supplement: Supplementary material 1 — KML files [file phytokeys-97-001_article-20975__-s001.zip › Xylopia aethiopica.kml]

<?xml version="1.0" encoding="UTF-8"?>
<kml xmlns="http://www.opengis.net/kml/2.2">
  <Document>
    <name>Xylopia aethiopica</name>
    <description/>
    <Style id="icon-1739-0097A7-normal">
      <IconStyle>
        <color>ffa79700</color>
        <scale>1</scale>
        <Icon>
          <href>http://www.gstatic.com/mapspro/images/stock/503-wht-blank_maps.png</href>
        </Icon>
      </IconStyle>
      <LabelStyle>
        <scale>0</scale>
      </LabelStyle>
    </Style>
    <Style id="icon-1739-0097A7-highlight">
      <IconStyle>
        <color>ffa79700</color>
        <scale>1</scale>
        <Icon>
          <href>http://www.gstatic.com/mapspro/images/stock/503-wht-blank_maps.png</href>
        </Icon>
      </IconStyle>
      <LabelStyle>
        <scale>1</scale>
      </LabelStyle>
    </Style>
    <StyleMap id="icon-1739-0097A7">
      <Pair>
        <key>normal</key>
        <styleUrl>#icon-1739-0097A7-normal</styleUrl>
      </Pair>
      <Pair>
        <key>highlight</key>
        <styleUrl>#icon-1739-0097A7-highlight</styleUrl>
      </Pair>
    </StyleMap>
    <Folder>
      <name>aethiopica.xlsx</name>
      <Placemark>
        <name><![CDATA[Adam 417 & Berhaut 1035]]></name>
        <description><![CDATA[FID: 0<br>Id: 0<br>Latitude: 14.7669001<br>Longitude: -17.2203007]]></description>
        <styleUrl>#icon-1739-0097A7</styleUrl>
        <ExtendedData>
          <Data name="FID">
            <value>0.0</value>
          </Data>
          <Data name="Id">
            <value>0.0</value>
          </Data>
          <Data name="Latitude">
            <value>14.7669001</value>
          </Data>
          <Data name="Longitude">
            <value>-17.2203007</value>
          </Data>
        </ExtendedData>
        <Point>
          <coordinates>
            -17.2203007,14.7669001,0
          </coordinates>
        </Point>
      </Placemark>
      <Placemark>
        <name> Chevalier 2545</name>
        <description><![CDATA[FID: 1<br>Id: 0<br>Latitude: 14.8519001<br>Longitude: -15.6780996]]></description>
        <styleUrl>#icon-1739-0097A7</styleUrl>
        <ExtendedData>
          <Data name="FID">
            <value>1.0</value>
          </Data>
          <Data name="Id">
            <value>0.0</value>
          </Data>
          <Data name="Latitude">
            <value>14.8519001</value>
          </Data>
          <Data name="Longitude">
            <value>-15.6780996</value>
          </Data>
        </ExtendedData>
        <Point>
          <coordinates>
            -15.6780996,14.8519001,0
          </coordinates>
        </Point>
      </Placemark>
      <Placemark>
        <name> Perrottet 9</name>
        <description><![CDATA[FID: 2<br>Id: 0<br>Latitude: 13.6939001<br>Longitude: -15.5353003]]></description>
        <styleUrl>#icon-1739-0097A7</styleUrl>
        <ExtendedData>
          <Data name="FID">
            <value>2.0</value>
          </Data>
          <Data name="Id">
            <value>0.0</value>
          </Data>
          <Data name="Latitude">
            <value>13.6939001</value>
          </Data>
          <Data name="Longitude">
            <value>-15.5353003</value>
          </Data>
        </ExtendedData>
        <Point>
          <coordinates>
            -15.5353003,13.6939001,0
          </coordinates>
        </Point>
      </Placemark>
      <Placemark>
        <name> Raynal 13562</name>
        <description><![CDATA[FID: 3<br>Id: 0<br>Latitude: 15.1294003<br>Longitude: -16.8857994]]></description>
        <styleUrl>#icon-1739-0097A7</styleUrl>
        <ExtendedData>
          <Data name="FID">
            <value>3.0</value>
          </Data>
          <Data name="Id">
            <value>0.0</value>
          </Data>
          <Data name="Latitude">
            <value>15.1294003</value>
          </Data>
          <Data name="Longitude">
            <value>-16.8857994</value>
          </Data>
        </ExtendedData>
        <Point>
          <coordinates>
            -16.8857994,15.1294003,0
          </coordinates>
        </Point>
      </Placemark>
      <Placemark>
        <name> Exploracoes Botanicas 1717</name>
        <description><![CDATA[FID: 4<br>Id: 0<br>Latitude: 11.8621998<br>Longitude: -15.5988998]]></description>
        <styleUrl>#icon-1739-0097A7</styleUrl>
        <ExtendedData>
          <Data name="FID">
            <value>4.0</value>
          </Data>
          <Data name="Id">
            <value>0.0</value>
          </Data>
          <Data name="Latitude">
            <value>11.8621998</value>
          </Data>
          <Data name="Longitude">
            <value>-15.5988998</value>
          </Data>
        </ExtendedData>
        <Point>
          <coordinates>
            -15.5988998,11.8621998,0
          </coordinates>
        </Point>
      </Placemark>
      <Placemark>
        <name><![CDATA[ Malaisse & Claes 14911]]></name>
        <description><![CDATA[FID: 5<br>Id: 0<br>Latitude: 11.2252998<br>Longitude: -15.0472002]]></description>
        <styleUrl>#icon-1739-0097A7</styleUrl>
        <ExtendedData>
          <Data name="FID">
            <value>5.0</value>
          </Data>
          <Data name="Id">
            <value>0.0</value>
          </Data>
          <Data name="Latitude">
            <value>11.2252998</value>
          </Data>
          <Data name="Longitude">
            <value>-15.0472002</value>
          </Data>
        </ExtendedData>
        <Point>
          <coordinates>
            -15.0472002,11.2252998,0
          </coordinates>
        </Point>
      </Placemark>
      <Placemark>
        <name><![CDATA[ Caille14771 & 14812]]></name>
        <description><![CDATA[FID: 6<br>Id: 0<br>Latitude: 9.7738895<br>Longitude: -13.3511]]></description>
        <styleUrl>#icon-1739-0097A7</styleUrl>
        <ExtendedData>
          <Data name="FID">
            <value>6.0</value>
          </Data>
          <Data name="Id">
            <value>0.0</value>
          </Data>
          <Data name="Latitude">
            <value>9.7738895</value>
          </Data>
          <Data name="Longitude">
            <value>-13.3511</value>
          </Data>
        </ExtendedData>
        <Point>
          <coordinates>
            -13.3511,9.7738895,0
          </coordinates>
        </Point>
      </Placemark>
      <Placemark>
        <name> Jacques s. n.</name>
        <description><![CDATA[FID: 7<br>Id: 0<br>Latitude: 10.1752996<br>Longitude: -12.9903002]]></description>
        <styleUrl>#icon-1739-0097A7</styleUrl>
        <ExtendedData>
          <Data name="FID">
            <value>7.0</value>
          </Data>
          <Data name="Id">
            <value>0.0</value>
          </Data>
          <Data name="Latitude">
            <value>10.1752996</value>
          </Data>
          <Data name="Longitude">
            <value>-12.9903002</value>
          </Data>
        </ExtendedData>
        <Point>
          <coordinates>
            -12.9903002,10.1752996,0
          </coordinates>
        </Point>
      </Placemark>
      <Placemark>
        <name> Pobeguin 849</name>
        <description><![CDATA[FID: 8<br>Id: 0<br>Latitude: 10.6485996<br>Longitude: -9.8861103]]></description>
        <styleUrl>#icon-1739-0097A7</styleUrl>
        <ExtendedData>
          <Data name="FID">
            <value>8.0</value>
          </Data>
          <Data name="Id">
            <value>0.0</value>
          </Data>
          <Data name="Latitude">
            <value>10.6485996</value>
          </Data>
          <Data name="Longitude">
            <value>-9.8861103</value>
          </Data>
        </ExtendedData>
        <Point>
          <coordinates>
            -9.8861103,10.6485996,0
          </coordinates>
        </Point>
      </Placemark>
      <Placemark>
        <name> Jordan 2063</name>
        <description><![CDATA[FID: 9<br>Id: 0<br>Latitude: 7.7494402<br>Longitude: -11.2707996]]></description>
        <styleUrl>#icon-1739-0097A7</styleUrl>
        <ExtendedData>
          <Data name="FID">
            <value>9.0</value>
          </Data>
          <Data name="Id">
            <value>0.0</value>
          </Data>
          <Data name="Latitude">
            <value>7.7494402</value>
          </Data>
          <Data name="Longitude">
            <value>-11.2707996</value>
          </Data>
        </ExtendedData>
        <Point>
          <coordinates>
            -11.2707996,7.7494402,0
          </coordinates>
        </Point>
      </Placemark>
      <Placemark>
        <name><![CDATA[Adam 20994 & 25627]]></name>
        <description><![CDATA[FID: 10<br>Id: 0<br>Latitude: 7.5766702<br>Longitude: -8.5377798]]></description>
        <styleUrl>#icon-1739-0097A7</styleUrl>
        <ExtendedData>
          <Data name="FID">
            <value>10.0</value>
          </Data>
          <Data name="Id">
            <value>0.0</value>
          </Data>
          <Data name="Latitude">
            <value>7.5766702</value>
          </Data>
          <Data name="Longitude">
            <value>-8.5377798</value>
          </Data>
        </ExtendedData>
        <Point>
          <coordinates>
            -8.5377798,7.5766702,0
          </coordinates>
        </Point>
      </Placemark>
      <Placemark>
        <name> Adam 27753</name>
        <description><![CDATA[FID: 11<br>Id: 0<br>Latitude: 6.34833<br>Longitude: -10.7444]]></description>
        <styleUrl>#icon-1739-0097A7</styleUrl>
        <ExtendedData>
          <Data name="FID">
            <value>11.0</value>
          </Data>
          <Data name="Id">
            <value>0.0</value>
          </Data>
          <Data name="Latitude">
            <value>6.34833</value>
          </Data>
          <Data name="Longitude">
            <value>-10.7444</value>
          </Data>
        </ExtendedData>
        <Point>
          <coordinates>
            -10.7444,6.34833,0
          </coordinates>
        </Point>
      </Placemark>
      <Placemark>
        <name>Baldwin 11141</name>
        <description><![CDATA[FID: 12<br>Id: 0<br>Latitude: 6.0283298<br>Longitude: -10.0156002]]></description>
        <styleUrl>#icon-1739-0097A7</styleUrl>
        <ExtendedData>
          <Data name="FID">
            <value>12.0</value>
          </Data>
          <Data name="Id">
            <value>0.0</value>
          </Data>
          <Data name="Latitude">
            <value>6.0283298</value>
          </Data>
          <Data name="Longitude">
            <value>-10.0156002</value>
          </Data>
        </ExtendedData>
        <Point>
          <coordinates>
            -10.0156002,6.0283298,0
          </coordinates>
        </Point>
      </Placemark>
      <Placemark>
        <name>Cooper 174</name>
        <description><![CDATA[FID: 13<br>Id: 0<br>Latitude: 6.2399998<br>Longitude: -10.2349997]]></description>
        <styleUrl>#icon-1739-0097A7</styleUrl>
        <ExtendedData>
          <Data name="FID">
            <value>13.0</value>
          </Data>
          <Data name="Id">
            <value>0.0</value>
          </Data>
          <Data name="Latitude">
            <value>6.2399998</value>
          </Data>
          <Data name="Longitude">
            <value>-10.2349997</value>
          </Data>
        </ExtendedData>
        <Point>
          <coordinates>
            -10.2349997,6.2399998,0
          </coordinates>
        </Point>
      </Placemark>
      <Placemark>
        <name><![CDATA[Dinklage 2005 & Jansen 1874]]></name>
        <description><![CDATA[FID: 14<br>Id: 0<br>Latitude: 6.2066698<br>Longitude: -10.0474997]]></description>
        <styleUrl>#icon-1739-0097A7</styleUrl>
        <ExtendedData>
          <Data name="FID">
            <value>14.0</value>
          </Data>
          <Data name="Id">
            <value>0.0</value>
          </Data>
          <Data name="Latitude">
            <value>6.2066698</value>
          </Data>
          <Data name="Longitude">
            <value>-10.0474997</value>
          </Data>
        </ExtendedData>
        <Point>
          <coordinates>
            -10.0474997,6.2066698,0
          </coordinates>
        </Point>
      </Placemark>
      <Placemark>
        <name>Jansen 2184</name>
        <description><![CDATA[FID: 15<br>Id: 0<br>Latitude: 6.3752799<br>Longitude: -10.3647003]]></description>
        <styleUrl>#icon-1739-0097A7</styleUrl>
        <ExtendedData>
          <Data name="FID">
            <value>15.0</value>
          </Data>
          <Data name="Id">
            <value>0.0</value>
          </Data>
          <Data name="Latitude">
            <value>6.3752799</value>
          </Data>
          <Data name="Longitude">
            <value>-10.3647003</value>
          </Data>
        </ExtendedData>
        <Point>
          <coordinates>
            -10.3647003,6.3752799,0
          </coordinates>
        </Point>
      </Placemark>
      <Placemark>
        <name><![CDATA[Jansen 2219 & 2281]]></name>
        <description><![CDATA[FID: 16<br>Id: 0<br>Latitude: 6.8930602<br>Longitude: -10.8285999]]></description>
        <styleUrl>#icon-1739-0097A7</styleUrl>
        <ExtendedData>
          <Data name="FID">
            <value>16.0</value>
          </Data>
          <Data name="Id">
            <value>0.0</value>
          </Data>
          <Data name="Latitude">
            <value>6.8930602</value>
          </Data>
          <Data name="Longitude">
            <value>-10.8285999</value>
          </Data>
        </ExtendedData>
        <Point>
          <coordinates>
            -10.8285999,6.8930602,0
          </coordinates>
        </Point>
      </Placemark>
      <Placemark>
        <name>Jansen 2433</name>
        <description><![CDATA[FID: 17<br>Id: 0<br>Latitude: 4.3786101<br>Longitude: -7.5880599]]></description>
        <styleUrl>#icon-1739-0097A7</styleUrl>
        <ExtendedData>
          <Data name="FID">
            <value>17.0</value>
          </Data>
          <Data name="Id">
            <value>0.0</value>
          </Data>
          <Data name="Latitude">
            <value>4.3786101</value>
          </Data>
          <Data name="Longitude">
            <value>-7.5880599</value>
          </Data>
        </ExtendedData>
        <Point>
          <coordinates>
            -7.5880599,4.3786101,0
          </coordinates>
        </Point>
      </Placemark>
      <Placemark>
        <name><![CDATA[Leeuwenberg & Voorhoeve 4924]]></name>
        <description><![CDATA[FID: 18<br>Id: 0<br>Latitude: 6.82056<br>Longitude: -10.2966995]]></description>
        <styleUrl>#icon-1739-0097A7</styleUrl>
        <ExtendedData>
          <Data name="FID">
            <value>18.0</value>
          </Data>
          <Data name="Id">
            <value>0.0</value>
          </Data>
          <Data name="Latitude">
            <value>6.82056</value>
          </Data>
          <Data name="Longitude">
            <value>-10.2966995</value>
          </Data>
        </ExtendedData>
        <Point>
          <coordinates>
            -10.2966995,6.82056,0
          </coordinates>
        </Point>
      </Placemark>
      <Placemark>
        <name>Wilde 3633</name>
        <description><![CDATA[FID: 19<br>Id: 0<br>Latitude: 6.2644401<br>Longitude: -10.6864004]]></description>
        <styleUrl>#icon-1739-0097A7</styleUrl>
        <ExtendedData>
          <Data name="FID">
            <value>19.0</value>
          </Data>
          <Data name="Id">
            <value>0.0</value>
          </Data>
          <Data name="Latitude">
            <value>6.2644401</value>
          </Data>
          <Data name="Longitude">
            <value>-10.6864004</value>
          </Data>
        </ExtendedData>
        <Point>
          <coordinates>
            -10.6864004,6.2644401,0
          </coordinates>
        </Point>
      </Placemark>
      <Placemark>
        <name><![CDATA[Van Meer 74 & 184]]></name>
        <description><![CDATA[FID: 20<br>Id: 0<br>Latitude: 6.94139<br>Longitude: -10.7702999]]></description>
        <styleUrl>#icon-1739-0097A7</styleUrl>
        <ExtendedData>
          <Data name="FID">
            <value>20.0</value>
          </Data>
          <Data name="Id">
            <value>0.0</value>
          </Data>
          <Data name="Latitude">
            <value>6.94139</value>
          </Data>
          <Data name="Longitude">
            <value>-10.7702999</value>
          </Data>
        </ExtendedData>
        <Point>
          <coordinates>
            -10.7702999,6.94139,0
          </coordinates>
        </Point>
      </Placemark>
      <Placemark>
        <name>Ake Assi 13159</name>
        <description><![CDATA[FID: 21<br>Id: 0<br>Latitude: 5.77667<br>Longitude: -6.6030598]]></description>
        <styleUrl>#icon-1739-0097A7</styleUrl>
        <ExtendedData>
          <Data name="FID">
            <value>21.0</value>
          </Data>
          <Data name="Id">
            <value>0.0</value>
          </Data>
          <Data name="Latitude">
            <value>5.77667</value>
          </Data>
          <Data name="Longitude">
            <value>-6.6030598</value>
          </Data>
        </ExtendedData>
        <Point>
          <coordinates>
            -6.6030598,5.77667,0
          </coordinates>
        </Point>
      </Placemark>
      <Placemark>
        <name>Ake Assi16073</name>
        <description><![CDATA[FID: 22<br>Id: 0<br>Latitude: 5.55972<br>Longitude: -3.61833]]></description>
        <styleUrl>#icon-1739-0097A7</styleUrl>
        <ExtendedData>
          <Data name="FID">
            <value>22.0</value>
          </Data>
          <Data name="Id">
            <value>0.0</value>
          </Data>
          <Data name="Latitude">
            <value>5.55972</value>
          </Data>
          <Data name="Longitude">
            <value>-3.61833</value>
          </Data>
        </ExtendedData>
        <Point>
          <coordinates>
            -3.61833,5.55972,0
          </coordinates>
        </Point>
      </Placemark>
      <Placemark>
        <name>Aubreville828</name>
        <description><![CDATA[FID: 23<br>Id: 0<br>Latitude: 7.4333301<br>Longitude: -5.09694]]></description>
        <styleUrl>#icon-1739-0097A7</styleUrl>
        <ExtendedData>
          <Data name="FID">
            <value>23.0</value>
          </Data>
          <Data name="Id">
            <value>0.0</value>
          </Data>
          <Data name="Latitude">
            <value>7.4333301</value>
          </Data>
          <Data name="Longitude">
            <value>-5.09694</value>
          </Data>
        </ExtendedData>
        <Point>
          <coordinates>
            -5.09694,7.4333301,0
          </coordinates>
        </Point>
      </Placemark>
      <Placemark>
        <name><![CDATA[ Ake Assi 16784 & Aubreville 1329]]></name>
        <description><![CDATA[FID: 24<br>Id: 0<br>Latitude: 5.3441701<br>Longitude: -4.0022202]]></description>
        <styleUrl>#icon-1739-0097A7</styleUrl>
        <ExtendedData>
          <Data name="FID">
            <value>24.0</value>
          </Data>
          <Data name="Id">
            <value>0.0</value>
          </Data>
          <Data name="Latitude">
            <value>5.3441701</value>
          </Data>
          <Data name="Longitude">
            <value>-4.0022202</value>
          </Data>
        </ExtendedData>
        <Point>
          <coordinates>
            -4.0022202,5.3441701,0
          </coordinates>
        </Point>
      </Placemark>
      <Placemark>
        <name>Aubreville 1944</name>
        <description><![CDATA[FID: 25<br>Id: 0<br>Latitude: 5.2725<br>Longitude: -3.88694]]></description>
        <styleUrl>#icon-1739-0097A7</styleUrl>
        <ExtendedData>
          <Data name="FID">
            <value>25.0</value>
          </Data>
          <Data name="Id">
            <value>0.0</value>
          </Data>
          <Data name="Latitude">
            <value>5.2725</value>
          </Data>
          <Data name="Longitude">
            <value>-3.88694</value>
          </Data>
        </ExtendedData>
        <Point>
          <coordinates>
            -3.88694,5.2725,0
          </coordinates>
        </Point>
      </Placemark>
      <Placemark>
        <name>Chevalier 19912</name>
        <description><![CDATA[FID: 26<br>Id: 0<br>Latitude: 4.4391699<br>Longitude: -7.5283298]]></description>
        <styleUrl>#icon-1739-0097A7</styleUrl>
        <ExtendedData>
          <Data name="FID">
            <value>26.0</value>
          </Data>
          <Data name="Id">
            <value>0.0</value>
          </Data>
          <Data name="Latitude">
            <value>4.4391699</value>
          </Data>
          <Data name="Longitude">
            <value>-7.5283298</value>
          </Data>
        </ExtendedData>
        <Point>
          <coordinates>
            -7.5283298,4.4391699,0
          </coordinates>
        </Point>
      </Placemark>
      <Placemark>
        <name>Breteler 5251</name>
        <description><![CDATA[FID: 27<br>Id: 0<br>Latitude: 6.25<br>Longitude: -5.0500002]]></description>
        <styleUrl>#icon-1739-0097A7</styleUrl>
        <ExtendedData>
          <Data name="FID">
            <value>27.0</value>
          </Data>
          <Data name="Id">
            <value>0.0</value>
          </Data>
          <Data name="Latitude">
            <value>6.25</value>
          </Data>
          <Data name="Longitude">
            <value>-5.0500002</value>
          </Data>
        </ExtendedData>
        <Point>
          <coordinates>
            -5.0500002,6.25,0
          </coordinates>
        </Point>
      </Placemark>
      <Placemark>
        <name><![CDATA[Aubreville 526 & Jolly 287]]></name>
        <description><![CDATA[FID: 28<br>Id: 0<br>Latitude: 5.3525<br>Longitude: -3.8952799]]></description>
        <styleUrl>#icon-1739-0097A7</styleUrl>
        <ExtendedData>
          <Data name="FID">
            <value>28.0</value>
          </Data>
          <Data name="Id">
            <value>0.0</value>
          </Data>
          <Data name="Latitude">
            <value>5.3525</value>
          </Data>
          <Data name="Longitude">
            <value>-3.8952799</value>
          </Data>
        </ExtendedData>
        <Point>
          <coordinates>
            -3.8952799,5.3525,0
          </coordinates>
        </Point>
      </Placemark>
      <Placemark>
        <name>Pobeguin 255</name>
        <description><![CDATA[FID: 29<br>Id: 0<br>Latitude: 6.4687° N <br>Longitude: 4.9767° W]]></description>
        <styleUrl>#icon-1739-0097A7</styleUrl>
        <ExtendedData>
          <Data name="FID">
            <value>29.0</value>
          </Data>
          <Data name="Id">
            <value>0.0</value>
          </Data>
          <Data name="Latitude">
            <value>6.4687° N </value>
          </Data>
          <Data name="Longitude">
            <value>4.9767° W</value>
          </Data>
        </ExtendedData>
        <Point>
          <coordinates>
            -4.9767,6.4687,0
          </coordinates>
        </Point>
      </Placemark>
      <Placemark>
        <name>Porteres s.n.</name>
        <description><![CDATA[FID: 30<br>Id: 0<br>Latitude: 4.7066698<br>Longitude: -6.8847198]]></description>
        <styleUrl>#icon-1739-0097A7</styleUrl>
        <ExtendedData>
          <Data name="FID">
            <value>30.0</value>
          </Data>
          <Data name="Id">
            <value>0.0</value>
          </Data>
          <Data name="Latitude">
            <value>4.7066698</value>
          </Data>
          <Data name="Longitude">
            <value>-6.8847198</value>
          </Data>
        </ExtendedData>
        <Point>
          <coordinates>
            -6.8847198,4.7066698,0
          </coordinates>
        </Point>
      </Placemark>
      <Placemark>
        <name>Thoire 85</name>
        <description><![CDATA[FID: 31<br>Id: 0<br>Latitude: 4.74862<br>Longitude: -6.7178998]]></description>
        <styleUrl>#icon-1739-0097A7</styleUrl>
        <ExtendedData>
          <Data name="FID">
            <value>31.0</value>
          </Data>
          <Data name="Id">
            <value>0.0</value>
          </Data>
          <Data name="Latitude">
            <value>4.74862</value>
          </Data>
          <Data name="Longitude">
            <value>-6.7178998</value>
          </Data>
        </ExtendedData>
        <Point>
          <coordinates>
            -6.7178998,4.74862,0
          </coordinates>
        </Point>
      </Placemark>
      <Placemark>
        <name><![CDATA[ Versteegh & Den Outer 97]]></name>
        <description><![CDATA[FID: 32<br>Id: 0<br>Latitude: 5.3077798<br>Longitude: -4.3858299]]></description>
        <styleUrl>#icon-1739-0097A7</styleUrl>
        <ExtendedData>
          <Data name="FID">
            <value>32.0</value>
          </Data>
          <Data name="Id">
            <value>0.0</value>
          </Data>
          <Data name="Latitude">
            <value>5.3077798</value>
          </Data>
          <Data name="Longitude">
            <value>-4.3858299</value>
          </Data>
        </ExtendedData>
        <Point>
          <coordinates>
            -4.3858299,5.3077798,0
          </coordinates>
        </Point>
      </Placemark>
      <Placemark>
        <name>Enti R 1002</name>
        <description><![CDATA[FID: 33<br>Id: 0<br>Latitude: 5.2530799<br>Longitude: -2.4585199]]></description>
        <styleUrl>#icon-1739-0097A7</styleUrl>
        <ExtendedData>
          <Data name="FID">
            <value>33.0</value>
          </Data>
          <Data name="Id">
            <value>0.0</value>
          </Data>
          <Data name="Latitude">
            <value>5.2530799</value>
          </Data>
          <Data name="Longitude">
            <value>-2.4585199</value>
          </Data>
        </ExtendedData>
        <Point>
          <coordinates>
            -2.4585199,5.2530799,0
          </coordinates>
        </Point>
      </Placemark>
      <Placemark>
        <name>Kersting 181</name>
        <description><![CDATA[FID: 36<br>Id: 0<br>Latitude: 8.837083<br>Longitude: 0.982738]]></description>
        <styleUrl>#icon-1739-0097A7</styleUrl>
        <ExtendedData>
          <Data name="FID">
            <value>36.0</value>
          </Data>
          <Data name="Id">
            <value>0.0</value>
          </Data>
          <Data name="Latitude">
            <value>8.837083</value>
          </Data>
          <Data name="Longitude">
            <value>0.982738</value>
          </Data>
        </ExtendedData>
        <Point>
          <coordinates>
            0.982738,8.837083,0
          </coordinates>
        </Point>
      </Placemark>
      <Placemark>
        <name> Chevalier 22767</name>
        <description><![CDATA[FID: 37<br>Id: 0<br>Latitude: 6.5233° N <br>Longitude: 2.6636° E]]></description>
        <styleUrl>#icon-1739-0097A7</styleUrl>
        <ExtendedData>
          <Data name="FID">
            <value>37.0</value>
          </Data>
          <Data name="Id">
            <value>0.0</value>
          </Data>
          <Data name="Latitude">
            <value>6.5233° N </value>
          </Data>
          <Data name="Longitude">
            <value>2.6636° E</value>
          </Data>
        </ExtendedData>
        <Point>
          <coordinates>
            2.6636,6.5233,0
          </coordinates>
        </Point>
      </Placemark>
      <Placemark>
        <name> Laffitte 92</name>
        <description><![CDATA[FID: 38<br>Id: 0<br>Latitude: 6.3716502<br>Longitude: 2.0833299]]></description>
        <styleUrl>#icon-1739-0097A7</styleUrl>
        <ExtendedData>
          <Data name="FID">
            <value>38.0</value>
          </Data>
          <Data name="Id">
            <value>0.0</value>
          </Data>
          <Data name="Latitude">
            <value>6.3716502</value>
          </Data>
          <Data name="Longitude">
            <value>2.0833299</value>
          </Data>
        </ExtendedData>
        <Point>
          <coordinates>
            2.0833299,6.3716502,0
          </coordinates>
        </Point>
      </Placemark>
      <Placemark>
        <name> Chevalier 24177</name>
        <description><![CDATA[FID: 39<br>Id: 0<br>Latitude: 10.9469004<br>Longitude: 1.6052999]]></description>
        <styleUrl>#icon-1739-0097A7</styleUrl>
        <ExtendedData>
          <Data name="FID">
            <value>39.0</value>
          </Data>
          <Data name="Id">
            <value>0.0</value>
          </Data>
          <Data name="Latitude">
            <value>10.9469004</value>
          </Data>
          <Data name="Longitude">
            <value>1.6052999</value>
          </Data>
        </ExtendedData>
        <Point>
          <coordinates>
            1.6052999,10.9469004,0
          </coordinates>
        </Point>
      </Placemark>
      <Placemark>
        <name> Binuyo FHI 41375</name>
        <description><![CDATA[FID: 40<br>Id: 0<br>Latitude: 5.2677798<br>Longitude: 8.1300001]]></description>
        <styleUrl>#icon-1739-0097A7</styleUrl>
        <ExtendedData>
          <Data name="FID">
            <value>40.0</value>
          </Data>
          <Data name="Id">
            <value>0.0</value>
          </Data>
          <Data name="Latitude">
            <value>5.2677798</value>
          </Data>
          <Data name="Longitude">
            <value>8.1300001</value>
          </Data>
        </ExtendedData>
        <Point>
          <coordinates>
            8.1300001,5.2677798,0
          </coordinates>
        </Point>
      </Placemark>
      <Placemark>
        <name> Talbot 226</name>
        <description><![CDATA[FID: 44<br>Id: 0<br>Latitude: 5.1487298<br>Longitude: 8.4312897]]></description>
        <styleUrl>#icon-1739-0097A7</styleUrl>
        <ExtendedData>
          <Data name="FID">
            <value>44.0</value>
          </Data>
          <Data name="Id">
            <value>0.0</value>
          </Data>
          <Data name="Latitude">
            <value>5.1487298</value>
          </Data>
          <Data name="Longitude">
            <value>8.4312897</value>
          </Data>
        </ExtendedData>
        <Point>
          <coordinates>
            8.4312897,5.1487298,0
          </coordinates>
        </Point>
      </Placemark>
      <Placemark>
        <name> Exell 490</name>
        <description><![CDATA[FID: 46<br>Id: 0<br>Latitude: 1.6000°N <br>Longitude: 7.41667°E]]></description>
        <styleUrl>#icon-1739-0097A7</styleUrl>
        <ExtendedData>
          <Data name="FID">
            <value>46.0</value>
          </Data>
          <Data name="Id">
            <value>0.0</value>
          </Data>
          <Data name="Latitude">
            <value>1.6000°N </value>
          </Data>
          <Data name="Longitude">
            <value>7.41667°E</value>
          </Data>
        </ExtendedData>
        <Point>
          <coordinates>
            7.41667,1.6,0
          </coordinates>
        </Point>
      </Placemark>
      <Placemark>
        <name>Exell 620</name>
        <description><![CDATA[FID: 47<br>Id: 0<br>Latitude: 1.56667<br>Longitude: 7.41667]]></description>
        <styleUrl>#icon-1739-0097A7</styleUrl>
        <ExtendedData>
          <Data name="FID">
            <value>47.0</value>
          </Data>
          <Data name="Id">
            <value>0.0</value>
          </Data>
          <Data name="Latitude">
            <value>1.56667</value>
          </Data>
          <Data name="Longitude">
            <value>7.41667</value>
          </Data>
        </ExtendedData>
        <Point>
          <coordinates>
            7.41667,1.56667,0
          </coordinates>
        </Point>
      </Placemark>
      <Placemark>
        <name/>
        <description><![CDATA[FID: <br>Id: <br>Latitude: <br>Longitude: ]]></description>
        <ExtendedData>
          <Data name="FID">
            <value/>
          </Data>
          <Data name="Id">
            <value/>
          </Data>
          <Data name="Latitude">
            <value/>
          </Data>
          <Data name="Longitude">
            <value/>
          </Data>
        </ExtendedData>
      </Placemark>
      <Placemark>
        <name> Aubreville 133</name>
        <description><![CDATA[FID: 49<br>Id: 0<br>Latitude: 4.2644401<br>Longitude: 12.5164003]]></description>
        <styleUrl>#icon-1739-0097A7</styleUrl>
        <ExtendedData>
          <Data name="FID">
            <value>49.0</value>
          </Data>
          <Data name="Id">
            <value>0.0</value>
          </Data>
          <Data name="Latitude">
            <value>4.2644401</value>
          </Data>
          <Data name="Longitude">
            <value>12.5164003</value>
          </Data>
        </ExtendedData>
        <Point>
          <coordinates>
            12.5164003,4.2644401,0
          </coordinates>
        </Point>
      </Placemark>
      <Placemark>
        <name>Benoit 61</name>
        <description><![CDATA[FID: 50<br>Id: 0<br>Latitude: 3<br>Longitude: 12.3514004]]></description>
        <styleUrl>#icon-1739-0097A7</styleUrl>
        <ExtendedData>
          <Data name="FID">
            <value>50.0</value>
          </Data>
          <Data name="Id">
            <value>0.0</value>
          </Data>
          <Data name="Latitude">
            <value>3</value>
          </Data>
          <Data name="Longitude">
            <value>12.3514004</value>
          </Data>
        </ExtendedData>
        <Point>
          <coordinates>
            12.3514004,3,0
          </coordinates>
        </Point>
      </Placemark>
      <Placemark>
        <name> Benoit 111</name>
        <description><![CDATA[FID: 51<br>Id: 0<br>Latitude: 3.00583<br>Longitude: 10.0841999]]></description>
        <styleUrl>#icon-1739-0097A7</styleUrl>
        <ExtendedData>
          <Data name="FID">
            <value>51.0</value>
          </Data>
          <Data name="Id">
            <value>0.0</value>
          </Data>
          <Data name="Latitude">
            <value>3.00583</value>
          </Data>
          <Data name="Longitude">
            <value>10.0841999</value>
          </Data>
        </ExtendedData>
        <Point>
          <coordinates>
            10.0841999,3.00583,0
          </coordinates>
        </Point>
      </Placemark>
      <Placemark>
        <name> Benoit 282</name>
        <description><![CDATA[FID: 52<br>Id: 0<br>Latitude: 2.63111<br>Longitude: 11.0592003]]></description>
        <styleUrl>#icon-1739-0097A7</styleUrl>
        <ExtendedData>
          <Data name="FID">
            <value>52.0</value>
          </Data>
          <Data name="Id">
            <value>0.0</value>
          </Data>
          <Data name="Latitude">
            <value>2.63111</value>
          </Data>
          <Data name="Longitude">
            <value>11.0592003</value>
          </Data>
        </ExtendedData>
        <Point>
          <coordinates>
            11.0592003,2.63111,0
          </coordinates>
        </Point>
      </Placemark>
      <Placemark>
        <name>Bos 3341</name>
        <description><![CDATA[FID: 53<br>Id: 0<br>Latitude: 2.9166701<br>Longitude: 9.9333296]]></description>
        <styleUrl>#icon-1739-0097A7</styleUrl>
        <ExtendedData>
          <Data name="FID">
            <value>53.0</value>
          </Data>
          <Data name="Id">
            <value>0.0</value>
          </Data>
          <Data name="Latitude">
            <value>2.9166701</value>
          </Data>
          <Data name="Longitude">
            <value>9.9333296</value>
          </Data>
        </ExtendedData>
        <Point>
          <coordinates>
            9.9333296,2.9166701,0
          </coordinates>
        </Point>
      </Placemark>
      <Placemark>
        <name>Bos 6296</name>
        <description><![CDATA[FID: 54<br>Id: 0<br>Latitude: 2.8<br>Longitude: 10.0333004]]></description>
        <styleUrl>#icon-1739-0097A7</styleUrl>
        <ExtendedData>
          <Data name="FID">
            <value>54.0</value>
          </Data>
          <Data name="Id">
            <value>0.0</value>
          </Data>
          <Data name="Latitude">
            <value>2.8</value>
          </Data>
          <Data name="Longitude">
            <value>10.0333004</value>
          </Data>
        </ExtendedData>
        <Point>
          <coordinates>
            10.0333004,2.8,0
          </coordinates>
        </Point>
      </Placemark>
      <Placemark>
        <name>Bos 6382</name>
        <description><![CDATA[FID: 55<br>Id: 0<br>Latitude: 2.8499999<br>Longitude: 10.0166998]]></description>
        <styleUrl>#icon-1739-0097A7</styleUrl>
        <ExtendedData>
          <Data name="FID">
            <value>55.0</value>
          </Data>
          <Data name="Id">
            <value>0.0</value>
          </Data>
          <Data name="Latitude">
            <value>2.8499999</value>
          </Data>
          <Data name="Longitude">
            <value>10.0166998</value>
          </Data>
        </ExtendedData>
        <Point>
          <coordinates>
            10.0166998,2.8499999,0
          </coordinates>
        </Point>
      </Placemark>
      <Placemark>
        <name>Bos 6561</name>
        <description><![CDATA[FID: 56<br>Id: 0<br>Latitude: 2.9166701<br>Longitude: 9.96667]]></description>
        <styleUrl>#icon-1739-0097A7</styleUrl>
        <ExtendedData>
          <Data name="FID">
            <value>56.0</value>
          </Data>
          <Data name="Id">
            <value>0.0</value>
          </Data>
          <Data name="Latitude">
            <value>2.9166701</value>
          </Data>
          <Data name="Longitude">
            <value>9.96667</value>
          </Data>
        </ExtendedData>
        <Point>
          <coordinates>
            9.96667,2.9166701,0
          </coordinates>
        </Point>
      </Placemark>
      <Placemark>
        <name>Van Ddr Burgt 328</name>
        <description><![CDATA[FID: 57<br>Id: 0<br>Latitude: 2.55<br>Longitude: 10.3900003]]></description>
        <styleUrl>#icon-1739-0097A7</styleUrl>
        <ExtendedData>
          <Data name="FID">
            <value>57.0</value>
          </Data>
          <Data name="Id">
            <value>0.0</value>
          </Data>
          <Data name="Latitude">
            <value>2.55</value>
          </Data>
          <Data name="Longitude">
            <value>10.3900003</value>
          </Data>
        </ExtendedData>
        <Point>
          <coordinates>
            10.3900003,2.55,0
          </coordinates>
        </Point>
      </Placemark>
      <Placemark>
        <name><![CDATA[ Etuge & Thomas 148]]></name>
        <description><![CDATA[FID: 58<br>Id: 0<br>Latitude: 5.0166702<br>Longitude: 9.6666698]]></description>
        <styleUrl>#icon-1739-0097A7</styleUrl>
        <ExtendedData>
          <Data name="FID">
            <value>58.0</value>
          </Data>
          <Data name="Id">
            <value>0.0</value>
          </Data>
          <Data name="Latitude">
            <value>5.0166702</value>
          </Data>
          <Data name="Longitude">
            <value>9.6666698</value>
          </Data>
        </ExtendedData>
        <Point>
          <coordinates>
            9.6666698,5.0166702,0
          </coordinates>
        </Point>
      </Placemark>
      <Placemark>
        <name>Fleury 33338</name>
        <description><![CDATA[FID: 59<br>Id: 0<br>Latitude: 3.82778<br>Longitude: 9.7866697]]></description>
        <styleUrl>#icon-1739-0097A7</styleUrl>
        <ExtendedData>
          <Data name="FID">
            <value>59.0</value>
          </Data>
          <Data name="Id">
            <value>0.0</value>
          </Data>
          <Data name="Latitude">
            <value>3.82778</value>
          </Data>
          <Data name="Longitude">
            <value>9.7866697</value>
          </Data>
        </ExtendedData>
        <Point>
          <coordinates>
            9.7866697,3.82778,0
          </coordinates>
        </Point>
      </Placemark>
      <Placemark>
        <name><![CDATA[ Jacques 4673 & 4679]]></name>
        <description><![CDATA[FID: 60<br>Id: 0<br>Latitude: 5.1838899<br>Longitude: 13.5225]]></description>
        <styleUrl>#icon-1739-0097A7</styleUrl>
        <ExtendedData>
          <Data name="FID">
            <value>60.0</value>
          </Data>
          <Data name="Id">
            <value>0.0</value>
          </Data>
          <Data name="Latitude">
            <value>5.1838899</value>
          </Data>
          <Data name="Longitude">
            <value>13.5225</value>
          </Data>
        </ExtendedData>
        <Point>
          <coordinates>
            13.5225,5.1838899,0
          </coordinates>
        </Point>
      </Placemark>
      <Placemark>
        <name>Leeuwenberg 5504</name>
        <description><![CDATA[FID: 61<br>Id: 0<br>Latitude: 3.24417<br>Longitude: 10.125]]></description>
        <styleUrl>#icon-1739-0097A7</styleUrl>
        <ExtendedData>
          <Data name="FID">
            <value>61.0</value>
          </Data>
          <Data name="Id">
            <value>0.0</value>
          </Data>
          <Data name="Latitude">
            <value>3.24417</value>
          </Data>
          <Data name="Longitude">
            <value>10.125</value>
          </Data>
        </ExtendedData>
        <Point>
          <coordinates>
            10.125,3.24417,0
          </coordinates>
        </Point>
      </Placemark>
      <Placemark>
        <name> Letouzey 546</name>
        <description><![CDATA[FID: 62<br>Id: 0<br>Latitude: 3.0474999<br>Longitude: 10.0500002]]></description>
        <styleUrl>#icon-1739-0097A7</styleUrl>
        <ExtendedData>
          <Data name="FID">
            <value>62.0</value>
          </Data>
          <Data name="Id">
            <value>0.0</value>
          </Data>
          <Data name="Latitude">
            <value>3.0474999</value>
          </Data>
          <Data name="Longitude">
            <value>10.0500002</value>
          </Data>
        </ExtendedData>
        <Point>
          <coordinates>
            10.0500002,3.0474999,0
          </coordinates>
        </Point>
      </Placemark>
      <Placemark>
        <name> Letouzey 5456</name>
        <description><![CDATA[FID: 64<br>Id: 0<br>Latitude: 3.9419401<br>Longitude: 14.3585997]]></description>
        <styleUrl>#icon-1739-0097A7</styleUrl>
        <ExtendedData>
          <Data name="FID">
            <value>64.0</value>
          </Data>
          <Data name="Id">
            <value>0.0</value>
          </Data>
          <Data name="Latitude">
            <value>3.9419401</value>
          </Data>
          <Data name="Longitude">
            <value>14.3585997</value>
          </Data>
        </ExtendedData>
        <Point>
          <coordinates>
            14.3585997,3.9419401,0
          </coordinates>
        </Point>
      </Placemark>
      <Placemark>
        <name>Letouzey 8186</name>
        <description><![CDATA[FID: 65<br>Id: 0<br>Latitude: 3.2249999<br>Longitude: 11.7861004]]></description>
        <styleUrl>#icon-1739-0097A7</styleUrl>
        <ExtendedData>
          <Data name="FID">
            <value>65.0</value>
          </Data>
          <Data name="Id">
            <value>0.0</value>
          </Data>
          <Data name="Latitude">
            <value>3.2249999</value>
          </Data>
          <Data name="Longitude">
            <value>11.7861004</value>
          </Data>
        </ExtendedData>
        <Point>
          <coordinates>
            11.7861004,3.2249999,0
          </coordinates>
        </Point>
      </Placemark>
      <Placemark>
        <name> Letouzey 11773</name>
        <description><![CDATA[FID: 66<br>Id: 0<br>Latitude: 2.6438899<br>Longitude: 12.6641998]]></description>
        <styleUrl>#icon-1739-0097A7</styleUrl>
        <ExtendedData>
          <Data name="FID">
            <value>66.0</value>
          </Data>
          <Data name="Id">
            <value>0.0</value>
          </Data>
          <Data name="Latitude">
            <value>2.6438899</value>
          </Data>
          <Data name="Longitude">
            <value>12.6641998</value>
          </Data>
        </ExtendedData>
        <Point>
          <coordinates>
            12.6641998,2.6438899,0
          </coordinates>
        </Point>
      </Placemark>
      <Placemark>
        <name>McKey 28</name>
        <description><![CDATA[FID: 67<br>Id: 0<br>Latitude: 3.4849999<br>Longitude: 9.8527803]]></description>
        <styleUrl>#icon-1739-0097A7</styleUrl>
        <ExtendedData>
          <Data name="FID">
            <value>67.0</value>
          </Data>
          <Data name="Id">
            <value>0.0</value>
          </Data>
          <Data name="Latitude">
            <value>3.4849999</value>
          </Data>
          <Data name="Longitude">
            <value>9.8527803</value>
          </Data>
        </ExtendedData>
        <Point>
          <coordinates>
            9.8527803,3.4849999,0
          </coordinates>
        </Point>
      </Placemark>
      <Placemark>
        <name> Nemba 812</name>
        <description><![CDATA[FID: 68<br>Id: 0<br>Latitude: 4.1500001<br>Longitude: 9.6833296]]></description>
        <styleUrl>#icon-1739-0097A7</styleUrl>
        <ExtendedData>
          <Data name="FID">
            <value>68.0</value>
          </Data>
          <Data name="Id">
            <value>0.0</value>
          </Data>
          <Data name="Latitude">
            <value>4.1500001</value>
          </Data>
          <Data name="Longitude">
            <value>9.6833296</value>
          </Data>
        </ExtendedData>
        <Point>
          <coordinates>
            9.6833296,4.1500001,0
          </coordinates>
        </Point>
      </Placemark>
      <Placemark>
        <name> Nkongmeneck 399</name>
        <description><![CDATA[FID: 69<br>Id: 0<br>Latitude: 2.4075<br>Longitude: 10.4031]]></description>
        <styleUrl>#icon-1739-0097A7</styleUrl>
        <ExtendedData>
          <Data name="FID">
            <value>69.0</value>
          </Data>
          <Data name="Id">
            <value>0.0</value>
          </Data>
          <Data name="Latitude">
            <value>2.4075</value>
          </Data>
          <Data name="Longitude">
            <value>10.4031</value>
          </Data>
        </ExtendedData>
        <Point>
          <coordinates>
            10.4031,2.4075,0
          </coordinates>
        </Point>
      </Placemark>
      <Placemark>
        <name>Thomas 3177</name>
        <description><![CDATA[FID: 70<br>Id: 0<br>Latitude: 5.0500002<br>Longitude: 8.8000002]]></description>
        <styleUrl>#icon-1739-0097A7</styleUrl>
        <ExtendedData>
          <Data name="FID">
            <value>70.0</value>
          </Data>
          <Data name="Id">
            <value>0.0</value>
          </Data>
          <Data name="Latitude">
            <value>5.0500002</value>
          </Data>
          <Data name="Longitude">
            <value>8.8000002</value>
          </Data>
        </ExtendedData>
        <Point>
          <coordinates>
            8.8000002,5.0500002,0
          </coordinates>
        </Point>
      </Placemark>
      <Placemark>
        <name> Westphal 10202</name>
        <description><![CDATA[FID: 71<br>Id: 0<br>Latitude: 3.8104899<br>Longitude: 11.5244999]]></description>
        <styleUrl>#icon-1739-0097A7</styleUrl>
        <ExtendedData>
          <Data name="FID">
            <value>71.0</value>
          </Data>
          <Data name="Id">
            <value>0.0</value>
          </Data>
          <Data name="Latitude">
            <value>3.8104899</value>
          </Data>
          <Data name="Longitude">
            <value>11.5244999</value>
          </Data>
        </ExtendedData>
        <Point>
          <coordinates>
            11.5244999,3.8104899,0
          </coordinates>
        </Point>
      </Placemark>
      <Placemark>
        <name>Wilde 1322</name>
        <description><![CDATA[FID: 72<br>Id: 0<br>Latitude: 3.55286<br>Longitude: 10.8709002]]></description>
        <styleUrl>#icon-1739-0097A7</styleUrl>
        <ExtendedData>
          <Data name="FID">
            <value>72.0</value>
          </Data>
          <Data name="Id">
            <value>0.0</value>
          </Data>
          <Data name="Latitude">
            <value>3.55286</value>
          </Data>
          <Data name="Longitude">
            <value>10.8709002</value>
          </Data>
        </ExtendedData>
        <Point>
          <coordinates>
            10.8709002,3.55286,0
          </coordinates>
        </Point>
      </Placemark>
      <Placemark>
        <name>Wilde 7931</name>
        <description><![CDATA[FID: 73<br>Id: 0<br>Latitude: 2.96667<br>Longitude: 11.2833004]]></description>
        <styleUrl>#icon-1739-0097A7</styleUrl>
        <ExtendedData>
          <Data name="FID">
            <value>73.0</value>
          </Data>
          <Data name="Id">
            <value>0.0</value>
          </Data>
          <Data name="Latitude">
            <value>2.96667</value>
          </Data>
          <Data name="Longitude">
            <value>11.2833004</value>
          </Data>
        </ExtendedData>
        <Point>
          <coordinates>
            11.2833004,2.96667,0
          </coordinates>
        </Point>
      </Placemark>
      <Placemark>
        <name>Wilde 8085</name>
        <description><![CDATA[FID: 74<br>Id: 0<br>Latitude: 2.71667<br>Longitude: 9.8666697]]></description>
        <styleUrl>#icon-1739-0097A7</styleUrl>
        <ExtendedData>
          <Data name="FID">
            <value>74.0</value>
          </Data>
          <Data name="Id">
            <value>0.0</value>
          </Data>
          <Data name="Latitude">
            <value>2.71667</value>
          </Data>
          <Data name="Longitude">
            <value>9.8666697</value>
          </Data>
        </ExtendedData>
        <Point>
          <coordinates>
            9.8666697,2.71667,0
          </coordinates>
        </Point>
      </Placemark>
      <Placemark>
        <name><![CDATA[Wilde 7970 & 8707]]></name>
        <description><![CDATA[FID: 75<br>Id: 0<br>Latitude: 2.8166699<br>Longitude: 11.1332998]]></description>
        <styleUrl>#icon-1739-0097A7</styleUrl>
        <ExtendedData>
          <Data name="FID">
            <value>75.0</value>
          </Data>
          <Data name="Id">
            <value>0.0</value>
          </Data>
          <Data name="Latitude">
            <value>2.8166699</value>
          </Data>
          <Data name="Longitude">
            <value>11.1332998</value>
          </Data>
        </ExtendedData>
        <Point>
          <coordinates>
            11.1332998,2.8166699,0
          </coordinates>
        </Point>
      </Placemark>
      <Placemark>
        <name> Zenker 499 (2080)</name>
        <description><![CDATA[FID: 76<br>Id: 0<br>Latitude: 5.7277799<br>Longitude: 9.3147202]]></description>
        <styleUrl>#icon-1739-0097A7</styleUrl>
        <ExtendedData>
          <Data name="FID">
            <value>76.0</value>
          </Data>
          <Data name="Id">
            <value>0.0</value>
          </Data>
          <Data name="Latitude">
            <value>5.7277799</value>
          </Data>
          <Data name="Longitude">
            <value>9.3147202</value>
          </Data>
        </ExtendedData>
        <Point>
          <coordinates>
            9.3147202,5.7277799,0
          </coordinates>
        </Point>
      </Placemark>
      <Placemark>
        <name> Zenker 2112</name>
        <description><![CDATA[FID: 77<br>Id: 0<br>Latitude: 3.07389<br>Longitude: 10.4091997]]></description>
        <styleUrl>#icon-1739-0097A7</styleUrl>
        <ExtendedData>
          <Data name="FID">
            <value>77.0</value>
          </Data>
          <Data name="Id">
            <value>0.0</value>
          </Data>
          <Data name="Latitude">
            <value>3.07389</value>
          </Data>
          <Data name="Longitude">
            <value>10.4091997</value>
          </Data>
        </ExtendedData>
        <Point>
          <coordinates>
            10.4091997,3.07389,0
          </coordinates>
        </Point>
      </Placemark>
      <Placemark>
        <name> Allouette</name>
        <description><![CDATA[FID: 78<br>Id: 0<br>Latitude: 12.1348°N<br>Longitude: 15.0557° E]]></description>
        <styleUrl>#icon-1739-0097A7</styleUrl>
        <ExtendedData>
          <Data name="FID">
            <value>78.0</value>
          </Data>
          <Data name="Id">
            <value>0.0</value>
          </Data>
          <Data name="Latitude">
            <value>12.1348°N</value>
          </Data>
          <Data name="Longitude">
            <value>15.0557° E</value>
          </Data>
        </ExtendedData>
        <Point>
          <coordinates>
            15.0557,12.1348,0
          </coordinates>
        </Point>
      </Placemark>
      <Placemark>
        <name>Forets et Chasses 1946</name>
        <description><![CDATA[FID: 79<br>Id: 0<br>Latitude: 4.6022201<br>Longitude: 21.8913994]]></description>
        <styleUrl>#icon-1739-0097A7</styleUrl>
        <ExtendedData>
          <Data name="FID">
            <value>79.0</value>
          </Data>
          <Data name="Id">
            <value>0.0</value>
          </Data>
          <Data name="Latitude">
            <value>4.6022201</value>
          </Data>
          <Data name="Longitude">
            <value>21.8913994</value>
          </Data>
        </ExtendedData>
        <Point>
          <coordinates>
            21.8913994,4.6022201,0
          </coordinates>
        </Point>
      </Placemark>
      <Placemark>
        <name> Le Testu 2613, 4635</name>
        <description><![CDATA[FID: 80<br>Id: 0<br>Latitude: 6.5161099<br>Longitude: 23.2493992]]></description>
        <styleUrl>#icon-1739-0097A7</styleUrl>
        <ExtendedData>
          <Data name="FID">
            <value>80.0</value>
          </Data>
          <Data name="Id">
            <value>0.0</value>
          </Data>
          <Data name="Latitude">
            <value>6.5161099</value>
          </Data>
          <Data name="Longitude">
            <value>23.2493992</value>
          </Data>
        </ExtendedData>
        <Point>
          <coordinates>
            23.2493992,6.5161099,0
          </coordinates>
        </Point>
      </Placemark>
      <Placemark>
        <name><![CDATA[Harris & Fay 447,479,536, 1132]]></name>
        <description><![CDATA[FID: 81<br>Id: 0<br>Latitude: 2.3499999<br>Longitude: 16.1667004]]></description>
        <styleUrl>#icon-1739-0097A7</styleUrl>
        <ExtendedData>
          <Data name="FID">
            <value>81.0</value>
          </Data>
          <Data name="Id">
            <value>0.0</value>
          </Data>
          <Data name="Latitude">
            <value>2.3499999</value>
          </Data>
          <Data name="Longitude">
            <value>16.1667004</value>
          </Data>
        </ExtendedData>
        <Point>
          <coordinates>
            16.1667004,2.3499999,0
          </coordinates>
        </Point>
      </Placemark>
      <Placemark>
        <name> Tisserant 337, 791</name>
        <description><![CDATA[FID: 82<br>Id: 0<br>Latitude: 3.8905599<br>Longitude: 17.9146996]]></description>
        <styleUrl>#icon-1739-0097A7</styleUrl>
        <ExtendedData>
          <Data name="FID">
            <value>82.0</value>
          </Data>
          <Data name="Id">
            <value>0.0</value>
          </Data>
          <Data name="Latitude">
            <value>3.8905599</value>
          </Data>
          <Data name="Longitude">
            <value>17.9146996</value>
          </Data>
        </ExtendedData>
        <Point>
          <coordinates>
            17.9146996,3.8905599,0
          </coordinates>
        </Point>
      </Placemark>
      <Placemark>
        <name>Tisserant 1436</name>
        <description><![CDATA[FID: 83<br>Id: 0<br>Latitude: 5.7508302<br>Longitude: 20.6693993]]></description>
        <styleUrl>#icon-1739-0097A7</styleUrl>
        <ExtendedData>
          <Data name="FID">
            <value>83.0</value>
          </Data>
          <Data name="Id">
            <value>0.0</value>
          </Data>
          <Data name="Latitude">
            <value>5.7508302</value>
          </Data>
          <Data name="Longitude">
            <value>20.6693993</value>
          </Data>
        </ExtendedData>
        <Point>
          <coordinates>
            20.6693993,5.7508302,0
          </coordinates>
        </Point>
      </Placemark>
      <Placemark>
        <name>Rousseau</name>
        <description><![CDATA[FID: 84<br>Id: 0<br>Latitude: 7.2666702<br>Longitude: 36.2430992]]></description>
        <styleUrl>#icon-1739-0097A7</styleUrl>
        <ExtendedData>
          <Data name="FID">
            <value>84.0</value>
          </Data>
          <Data name="Id">
            <value>0.0</value>
          </Data>
          <Data name="Latitude">
            <value>7.2666702</value>
          </Data>
          <Data name="Longitude">
            <value>36.2430992</value>
          </Data>
        </ExtendedData>
        <Point>
          <coordinates>
            36.2430992,7.2666702,0
          </coordinates>
        </Point>
      </Placemark>
      <Placemark>
        <name> Carvalho 4751</name>
        <description><![CDATA[FID: 85<br>Id: 0<br>Latitude: 2.0513899<br>Longitude: 11.1043997]]></description>
        <styleUrl>#icon-1739-0097A7</styleUrl>
        <ExtendedData>
          <Data name="FID">
            <value>85.0</value>
          </Data>
          <Data name="Id">
            <value>0.0</value>
          </Data>
          <Data name="Latitude">
            <value>2.0513899</value>
          </Data>
          <Data name="Longitude">
            <value>11.1043997</value>
          </Data>
        </ExtendedData>
        <Point>
          <coordinates>
            11.1043997,2.0513899,0
          </coordinates>
        </Point>
      </Placemark>
      <Placemark>
        <name>Bourobou 581</name>
        <description><![CDATA[FID: 86<br>Id: 0<br>Latitude: 0.416667<br>Longitude: 9.4833298]]></description>
        <styleUrl>#icon-1739-0097A7</styleUrl>
        <ExtendedData>
          <Data name="FID">
            <value>86.0</value>
          </Data>
          <Data name="Id">
            <value>0.0</value>
          </Data>
          <Data name="Latitude">
            <value>0.416667</value>
          </Data>
          <Data name="Longitude">
            <value>9.4833298</value>
          </Data>
        </ExtendedData>
        <Point>
          <coordinates>
            9.4833298,0.416667,0
          </coordinates>
        </Point>
      </Placemark>
      <Placemark>
        <name>Bourobou Bourobouo 654</name>
        <description><![CDATA[FID: 87<br>Id: 0<br>Latitude: -1.785<br>Longitude: 9.8841696]]></description>
        <styleUrl>#icon-1739-0097A7</styleUrl>
        <ExtendedData>
          <Data name="FID">
            <value>87.0</value>
          </Data>
          <Data name="Id">
            <value>0.0</value>
          </Data>
          <Data name="Latitude">
            <value>-1.785</value>
          </Data>
          <Data name="Longitude">
            <value>9.8841696</value>
          </Data>
        </ExtendedData>
        <Point>
          <coordinates>
            9.8841696,-1.785,0
          </coordinates>
        </Point>
      </Placemark>
      <Placemark>
        <name><![CDATA[ Bretler & Jiongking10458]]></name>
        <description><![CDATA[FID: 88<br>Id: 0<br>Latitude: -0.0833333<br>Longitude: 10.75]]></description>
        <styleUrl>#icon-1739-0097A7</styleUrl>
        <ExtendedData>
          <Data name="FID">
            <value>88.0</value>
          </Data>
          <Data name="Id">
            <value>0.0</value>
          </Data>
          <Data name="Latitude">
            <value>-0.0833333</value>
          </Data>
          <Data name="Longitude">
            <value>10.75</value>
          </Data>
        </ExtendedData>
        <Point>
          <coordinates>
            10.75,-0.0833333,0
          </coordinates>
        </Point>
      </Placemark>
      <Placemark>
        <name><![CDATA[ Bretler & Van Raalte 5612]]></name>
        <description><![CDATA[FID: 89<br>Id: 0<br>Latitude: -2.76667<br>Longitude: 10.0333004]]></description>
        <styleUrl>#icon-1739-0097A7</styleUrl>
        <ExtendedData>
          <Data name="FID">
            <value>89.0</value>
          </Data>
          <Data name="Id">
            <value>0.0</value>
          </Data>
          <Data name="Latitude">
            <value>-2.76667</value>
          </Data>
          <Data name="Longitude">
            <value>10.0333004</value>
          </Data>
        </ExtendedData>
        <Point>
          <coordinates>
            10.0333004,-2.76667,0
          </coordinates>
        </Point>
      </Placemark>
      <Placemark>
        <name><![CDATA[Bretler & Van Raalte 5563]]></name>
        <description><![CDATA[FID: 90<br>Id: 0<br>Latitude: -0.666667<br>Longitude: 8.8333302]]></description>
        <styleUrl>#icon-1739-0097A7</styleUrl>
        <ExtendedData>
          <Data name="FID">
            <value>90.0</value>
          </Data>
          <Data name="Id">
            <value>0.0</value>
          </Data>
          <Data name="Latitude">
            <value>-0.666667</value>
          </Data>
          <Data name="Longitude">
            <value>8.8333302</value>
          </Data>
        </ExtendedData>
        <Point>
          <coordinates>
            8.8333302,-0.666667,0
          </coordinates>
        </Point>
      </Placemark>
      <Placemark>
        <name> Chalot 45</name>
        <description><![CDATA[FID: 91<br>Id: 0<br>Latitude: 0.387222<br>Longitude: 9.4525003]]></description>
        <styleUrl>#icon-1739-0097A7</styleUrl>
        <ExtendedData>
          <Data name="FID">
            <value>91.0</value>
          </Data>
          <Data name="Id">
            <value>0.0</value>
          </Data>
          <Data name="Latitude">
            <value>0.387222</value>
          </Data>
          <Data name="Longitude">
            <value>9.4525003</value>
          </Data>
        </ExtendedData>
        <Point>
          <coordinates>
            9.4525003,0.387222,0
          </coordinates>
        </Point>
      </Placemark>
      <Placemark>
        <name><![CDATA[ Bretler & de Wilde 246]]></name>
        <description><![CDATA[FID: 92<br>Id: 0<br>Latitude: 0.861667<br>Longitude: 10.4911003]]></description>
        <styleUrl>#icon-1739-0097A7</styleUrl>
        <ExtendedData>
          <Data name="FID">
            <value>92.0</value>
          </Data>
          <Data name="Id">
            <value>0.0</value>
          </Data>
          <Data name="Latitude">
            <value>0.861667</value>
          </Data>
          <Data name="Longitude">
            <value>10.4911003</value>
          </Data>
        </ExtendedData>
        <Point>
          <coordinates>
            10.4911003,0.861667,0
          </coordinates>
        </Point>
      </Placemark>
      <Placemark>
        <name> Chevalier 4305</name>
        <description><![CDATA[FID: 93<br>Id: 0<br>Latitude: -0.846513<br>Longitude: 8.7962599]]></description>
        <styleUrl>#icon-1739-0097A7</styleUrl>
        <ExtendedData>
          <Data name="FID">
            <value>93.0</value>
          </Data>
          <Data name="Id">
            <value>0.0</value>
          </Data>
          <Data name="Latitude">
            <value>-0.846513</value>
          </Data>
          <Data name="Longitude">
            <value>8.7962599</value>
          </Data>
        </ExtendedData>
        <Point>
          <coordinates>
            8.7962599,-0.846513,0
          </coordinates>
        </Point>
      </Placemark>
      <Placemark>
        <name> Fleury 26582</name>
        <description><![CDATA[FID: 94<br>Id: 0<br>Latitude: -0.686111<br>Longitude: 10.2835999]]></description>
        <styleUrl>#icon-1739-0097A7</styleUrl>
        <ExtendedData>
          <Data name="FID">
            <value>94.0</value>
          </Data>
          <Data name="Id">
            <value>0.0</value>
          </Data>
          <Data name="Latitude">
            <value>-0.686111</value>
          </Data>
          <Data name="Longitude">
            <value>10.2835999</value>
          </Data>
        </ExtendedData>
        <Point>
          <coordinates>
            10.2835999,-0.686111,0
          </coordinates>
        </Point>
      </Placemark>
      <Placemark>
        <name> Gentry 33323</name>
        <description><![CDATA[FID: 95<br>Id: 0<br>Latitude: -0.524722<br>Longitude: 12.8368998]]></description>
        <styleUrl>#icon-1739-0097A7</styleUrl>
        <ExtendedData>
          <Data name="FID">
            <value>95.0</value>
          </Data>
          <Data name="Id">
            <value>0.0</value>
          </Data>
          <Data name="Latitude">
            <value>-0.524722</value>
          </Data>
          <Data name="Longitude">
            <value>12.8368998</value>
          </Data>
        </ExtendedData>
        <Point>
          <coordinates>
            12.8368998,-0.524722,0
          </coordinates>
        </Point>
      </Placemark>
      <Placemark>
        <name><![CDATA[ Haegens & van der Burgt 233]]></name>
        <description><![CDATA[FID: 96<br>Id: 0<br>Latitude: -1.95<br>Longitude: 9.9833298]]></description>
        <styleUrl>#icon-1739-0097A7</styleUrl>
        <ExtendedData>
          <Data name="FID">
            <value>96.0</value>
          </Data>
          <Data name="Id">
            <value>0.0</value>
          </Data>
          <Data name="Latitude">
            <value>-1.95</value>
          </Data>
          <Data name="Longitude">
            <value>9.9833298</value>
          </Data>
        </ExtendedData>
        <Point>
          <coordinates>
            9.9833298,-1.95,0
          </coordinates>
        </Point>
      </Placemark>
      <Placemark>
        <name><![CDATA[Halle & Thomas 581]]></name>
        <description><![CDATA[FID: 97<br>Id: 0<br>Latitude: -0.488333<br>Longitude: 9.5661097]]></description>
        <styleUrl>#icon-1739-0097A7</styleUrl>
        <ExtendedData>
          <Data name="FID">
            <value>97.0</value>
          </Data>
          <Data name="Id">
            <value>0.0</value>
          </Data>
          <Data name="Latitude">
            <value>-0.488333</value>
          </Data>
          <Data name="Longitude">
            <value>9.5661097</value>
          </Data>
        </ExtendedData>
        <Point>
          <coordinates>
            9.5661097,-0.488333,0
          </coordinates>
        </Point>
      </Placemark>
      <Placemark>
        <name><![CDATA[Hladik 1470 &1943a]]></name>
        <description><![CDATA[FID: 98<br>Id: 0<br>Latitude: 0.526389<br>Longitude: 12.7721996]]></description>
        <styleUrl>#icon-1739-0097A7</styleUrl>
        <ExtendedData>
          <Data name="FID">
            <value>98.0</value>
          </Data>
          <Data name="Id">
            <value>0.0</value>
          </Data>
          <Data name="Latitude">
            <value>0.526389</value>
          </Data>
          <Data name="Longitude">
            <value>12.7721996</value>
          </Data>
        </ExtendedData>
        <Point>
          <coordinates>
            12.7721996,0.526389,0
          </coordinates>
        </Point>
      </Placemark>
      <Placemark>
        <name><![CDATA[ Klaine 176 &310]]></name>
        <description><![CDATA[FID: 99<br>Id: 0<br>Latitude: 0.375508<br>Longitude: 9.5068197]]></description>
        <styleUrl>#icon-1739-0097A7</styleUrl>
        <ExtendedData>
          <Data name="FID">
            <value>99.0</value>
          </Data>
          <Data name="Id">
            <value>0.0</value>
          </Data>
          <Data name="Latitude">
            <value>0.375508</value>
          </Data>
          <Data name="Longitude">
            <value>9.5068197</value>
          </Data>
        </ExtendedData>
        <Point>
          <coordinates>
            9.5068197,0.375508,0
          </coordinates>
        </Point>
      </Placemark>
      <Placemark>
        <name><![CDATA[Leeuwenberg & Louis12424]]></name>
        <description><![CDATA[FID: 100<br>Id: 0<br>Latitude: -0.1<br>Longitude: 11.5]]></description>
        <styleUrl>#icon-1739-0097A7</styleUrl>
        <ExtendedData>
          <Data name="FID">
            <value>100.0</value>
          </Data>
          <Data name="Id">
            <value>0.0</value>
          </Data>
          <Data name="Latitude">
            <value>-0.1</value>
          </Data>
          <Data name="Longitude">
            <value>11.5</value>
          </Data>
        </ExtendedData>
        <Point>
          <coordinates>
            11.5,-0.1,0
          </coordinates>
        </Point>
      </Placemark>
      <Placemark>
        <name><![CDATA[ Leeuwenberg & Persoon 13614 & 13701]]></name>
        <description><![CDATA[FID: 101<br>Id: 0<br>Latitude: -1.21667<br>Longitude: 10.8167]]></description>
        <styleUrl>#icon-1739-0097A7</styleUrl>
        <ExtendedData>
          <Data name="FID">
            <value>101.0</value>
          </Data>
          <Data name="Id">
            <value>0.0</value>
          </Data>
          <Data name="Latitude">
            <value>-1.21667</value>
          </Data>
          <Data name="Longitude">
            <value>10.8167</value>
          </Data>
        </ExtendedData>
        <Point>
          <coordinates>
            10.8167,-1.21667,0
          </coordinates>
        </Point>
      </Placemark>
      <Placemark>
        <name> Letestu 7960</name>
        <description><![CDATA[FID: 102<br>Id: 0<br>Latitude: -1.51694<br>Longitude: 13.9099998]]></description>
        <styleUrl>#icon-1739-0097A7</styleUrl>
        <ExtendedData>
          <Data name="FID">
            <value>102.0</value>
          </Data>
          <Data name="Id">
            <value>0.0</value>
          </Data>
          <Data name="Latitude">
            <value>-1.51694</value>
          </Data>
          <Data name="Longitude">
            <value>13.9099998</value>
          </Data>
        </ExtendedData>
        <Point>
          <coordinates>
            13.9099998,-1.51694,0
          </coordinates>
        </Point>
      </Placemark>
      <Placemark>
        <name>Le Testu 1877</name>
        <description><![CDATA[FID: 103<br>Id: 0<br>Latitude: -2.9530599<br>Longitude: 11.0032997]]></description>
        <styleUrl>#icon-1739-0097A7</styleUrl>
        <ExtendedData>
          <Data name="FID">
            <value>103.0</value>
          </Data>
          <Data name="Id">
            <value>0.0</value>
          </Data>
          <Data name="Latitude">
            <value>-2.9530599</value>
          </Data>
          <Data name="Longitude">
            <value>11.0032997</value>
          </Data>
        </ExtendedData>
        <Point>
          <coordinates>
            11.0032997,-2.9530599,0
          </coordinates>
        </Point>
      </Placemark>
      <Placemark>
        <name><![CDATA[Louis & Rietsma 2006]]></name>
        <description><![CDATA[FID: 104<br>Id: 0<br>Latitude: -0.428056<br>Longitude: 9.5024996]]></description>
        <styleUrl>#icon-1739-0097A7</styleUrl>
        <ExtendedData>
          <Data name="FID">
            <value>104.0</value>
          </Data>
          <Data name="Id">
            <value>0.0</value>
          </Data>
          <Data name="Latitude">
            <value>-0.428056</value>
          </Data>
          <Data name="Longitude">
            <value>9.5024996</value>
          </Data>
        </ExtendedData>
        <Point>
          <coordinates>
            9.5024996,-0.428056,0
          </coordinates>
        </Point>
      </Placemark>
      <Placemark>
        <name>Louis 798</name>
        <description><![CDATA[FID: 105<br>Id: 0<br>Latitude: -0.75<br>Longitude: 12.7166996]]></description>
        <styleUrl>#icon-1739-0097A7</styleUrl>
        <ExtendedData>
          <Data name="FID">
            <value>105.0</value>
          </Data>
          <Data name="Id">
            <value>0.0</value>
          </Data>
          <Data name="Latitude">
            <value>-0.75</value>
          </Data>
          <Data name="Longitude">
            <value>12.7166996</value>
          </Data>
        </ExtendedData>
        <Point>
          <coordinates>
            12.7166996,-0.75,0
          </coordinates>
        </Point>
      </Placemark>
      <Placemark>
        <name>MC Pherson13712</name>
        <description><![CDATA[FID: 106<br>Id: 0<br>Latitude: -0.416667<br>Longitude: 11.5]]></description>
        <styleUrl>#icon-1739-0097A7</styleUrl>
        <ExtendedData>
          <Data name="FID">
            <value>106.0</value>
          </Data>
          <Data name="Id">
            <value>0.0</value>
          </Data>
          <Data name="Latitude">
            <value>-0.416667</value>
          </Data>
          <Data name="Longitude">
            <value>11.5</value>
          </Data>
        </ExtendedData>
        <Point>
          <coordinates>
            11.5,-0.416667,0
          </coordinates>
        </Point>
      </Placemark>
      <Placemark>
        <name>Mc Pherson 15168</name>
        <description><![CDATA[FID: 107<br>Id: 0<br>Latitude: -1<br>Longitude: 10.2833004]]></description>
        <styleUrl>#icon-1739-0097A7</styleUrl>
        <ExtendedData>
          <Data name="FID">
            <value>107.0</value>
          </Data>
          <Data name="Id">
            <value>0.0</value>
          </Data>
          <Data name="Latitude">
            <value>-1</value>
          </Data>
          <Data name="Longitude">
            <value>10.2833004</value>
          </Data>
        </ExtendedData>
        <Point>
          <coordinates>
            10.2833004,-1,0
          </coordinates>
        </Point>
      </Placemark>
      <Placemark>
        <name>Morel 63</name>
        <description><![CDATA[FID: 108<br>Id: 0<br>Latitude: 0.34555<br>Longitude: 9.5754404]]></description>
        <styleUrl>#icon-1739-0097A7</styleUrl>
        <ExtendedData>
          <Data name="FID">
            <value>108.0</value>
          </Data>
          <Data name="Id">
            <value>0.0</value>
          </Data>
          <Data name="Latitude">
            <value>0.34555</value>
          </Data>
          <Data name="Longitude">
            <value>9.5754404</value>
          </Data>
        </ExtendedData>
        <Point>
          <coordinates>
            9.5754404,0.34555,0
          </coordinates>
        </Point>
      </Placemark>
      <Placemark>
        <name> Nek 300</name>
        <description><![CDATA[FID: 109<br>Id: 0<br>Latitude: -1.89667<br>Longitude: 9.84167]]></description>
        <styleUrl>#icon-1739-0097A7</styleUrl>
        <ExtendedData>
          <Data name="FID">
            <value>109.0</value>
          </Data>
          <Data name="Id">
            <value>0.0</value>
          </Data>
          <Data name="Latitude">
            <value>-1.89667</value>
          </Data>
          <Data name="Longitude">
            <value>9.84167</value>
          </Data>
        </ExtendedData>
        <Point>
          <coordinates>
            9.84167,-1.89667,0
          </coordinates>
        </Point>
      </Placemark>
      <Placemark>
        <name>Nek 345</name>
        <description><![CDATA[FID: 110<br>Id: 0<br>Latitude: -1.86667<br>Longitude: 9.96667]]></description>
        <styleUrl>#icon-1739-0097A7</styleUrl>
        <ExtendedData>
          <Data name="FID">
            <value>110.0</value>
          </Data>
          <Data name="Id">
            <value>0.0</value>
          </Data>
          <Data name="Latitude">
            <value>-1.86667</value>
          </Data>
          <Data name="Longitude">
            <value>9.96667</value>
          </Data>
        </ExtendedData>
        <Point>
          <coordinates>
            9.96667,-1.86667,0
          </coordinates>
        </Point>
      </Placemark>
      <Placemark>
        <name>Po beguin 89</name>
        <description><![CDATA[FID: 111<br>Id: 0<br>Latitude: -0.87847<br>Longitude: 8.8684702]]></description>
        <styleUrl>#icon-1739-0097A7</styleUrl>
        <ExtendedData>
          <Data name="FID">
            <value>111.0</value>
          </Data>
          <Data name="Id">
            <value>0.0</value>
          </Data>
          <Data name="Latitude">
            <value>-0.87847</value>
          </Data>
          <Data name="Longitude">
            <value>8.8684702</value>
          </Data>
        </ExtendedData>
        <Point>
          <coordinates>
            8.8684702,-0.87847,0
          </coordinates>
        </Point>
      </Placemark>
      <Placemark>
        <name><![CDATA[Rietsma & Rietsma 855]]></name>
        <description><![CDATA[FID: 112<br>Id: 0<br>Latitude: 0.866667<br>Longitude: 11.1667004]]></description>
        <styleUrl>#icon-1739-0097A7</styleUrl>
        <ExtendedData>
          <Data name="FID">
            <value>112.0</value>
          </Data>
          <Data name="Id">
            <value>0.0</value>
          </Data>
          <Data name="Latitude">
            <value>0.866667</value>
          </Data>
          <Data name="Longitude">
            <value>11.1667004</value>
          </Data>
        </ExtendedData>
        <Point>
          <coordinates>
            11.1667004,0.866667,0
          </coordinates>
        </Point>
      </Placemark>
      <Placemark>
        <name><![CDATA[Rietsma & Rietsma 1442]]></name>
        <description><![CDATA[FID: 113<br>Id: 0<br>Latitude: -2.5999999<br>Longitude: 10.5832996]]></description>
        <styleUrl>#icon-1739-0097A7</styleUrl>
        <ExtendedData>
          <Data name="FID">
            <value>113.0</value>
          </Data>
          <Data name="Id">
            <value>0.0</value>
          </Data>
          <Data name="Latitude">
            <value>-2.5999999</value>
          </Data>
          <Data name="Longitude">
            <value>10.5832996</value>
          </Data>
        </ExtendedData>
        <Point>
          <coordinates>
            10.5832996,-2.5999999,0
          </coordinates>
        </Point>
      </Placemark>
      <Placemark>
        <name><![CDATA[Rietsma & Rietsma 2343, 2355]]></name>
        <description><![CDATA[FID: 114<br>Id: 0<br>Latitude: -0.5<br>Longitude: 11.5500002]]></description>
        <styleUrl>#icon-1739-0097A7</styleUrl>
        <ExtendedData>
          <Data name="FID">
            <value>114.0</value>
          </Data>
          <Data name="Id">
            <value>0.0</value>
          </Data>
          <Data name="Latitude">
            <value>-0.5</value>
          </Data>
          <Data name="Longitude">
            <value>11.5500002</value>
          </Data>
        </ExtendedData>
        <Point>
          <coordinates>
            11.5500002,-0.5,0
          </coordinates>
        </Point>
      </Placemark>
      <Placemark>
        <name>Schoenmaker 306</name>
        <description><![CDATA[FID: 115<br>Id: 0<br>Latitude: -1.95<br>Longitude: 9.9833298]]></description>
        <styleUrl>#icon-1739-0097A7</styleUrl>
        <ExtendedData>
          <Data name="FID">
            <value>115.0</value>
          </Data>
          <Data name="Id">
            <value>0.0</value>
          </Data>
          <Data name="Latitude">
            <value>-1.95</value>
          </Data>
          <Data name="Longitude">
            <value>9.9833298</value>
          </Data>
        </ExtendedData>
        <Point>
          <coordinates>
            9.9833298,-1.95,0
          </coordinates>
        </Point>
      </Placemark>
      <Placemark>
        <name>SIMAB 020102</name>
        <description><![CDATA[FID: 116<br>Id: 0<br>Latitude: 0.618889<br>Longitude: 10.4097004]]></description>
        <styleUrl>#icon-1739-0097A7</styleUrl>
        <ExtendedData>
          <Data name="FID">
            <value>116.0</value>
          </Data>
          <Data name="Id">
            <value>0.0</value>
          </Data>
          <Data name="Latitude">
            <value>0.618889</value>
          </Data>
          <Data name="Longitude">
            <value>10.4097004</value>
          </Data>
        </ExtendedData>
        <Point>
          <coordinates>
            10.4097004,0.618889,0
          </coordinates>
        </Point>
      </Placemark>
      <Placemark>
        <name>Soyaux 131</name>
        <description><![CDATA[FID: 117<br>Id: 0<br>Latitude: 0.567029<br>Longitude: 9.53866]]></description>
        <styleUrl>#icon-1739-0097A7</styleUrl>
        <ExtendedData>
          <Data name="FID">
            <value>117.0</value>
          </Data>
          <Data name="Id">
            <value>0.0</value>
          </Data>
          <Data name="Latitude">
            <value>0.567029</value>
          </Data>
          <Data name="Longitude">
            <value>9.53866</value>
          </Data>
        </ExtendedData>
        <Point>
          <coordinates>
            9.53866,0.567029,0
          </coordinates>
        </Point>
      </Placemark>
      <Placemark>
        <name><![CDATA[Stone & Niangaddouma 3664]]></name>
        <description><![CDATA[FID: 118<br>Id: 0<br>Latitude: 0.170833<br>Longitude: 12.5424995]]></description>
        <styleUrl>#icon-1739-0097A7</styleUrl>
        <ExtendedData>
          <Data name="FID">
            <value>118.0</value>
          </Data>
          <Data name="Id">
            <value>0.0</value>
          </Data>
          <Data name="Latitude">
            <value>0.170833</value>
          </Data>
          <Data name="Longitude">
            <value>12.5424995</value>
          </Data>
        </ExtendedData>
        <Point>
          <coordinates>
            12.5424995,0.170833,0
          </coordinates>
        </Point>
      </Placemark>
      <Placemark>
        <name>Walters 465</name>
        <description><![CDATA[FID: 119<br>Id: 0<br>Latitude: -0.12<br>Longitude: 11.7158003]]></description>
        <styleUrl>#icon-1739-0097A7</styleUrl>
        <ExtendedData>
          <Data name="FID">
            <value>119.0</value>
          </Data>
          <Data name="Id">
            <value>0.0</value>
          </Data>
          <Data name="Latitude">
            <value>-0.12</value>
          </Data>
          <Data name="Longitude">
            <value>11.7158003</value>
          </Data>
        </ExtendedData>
        <Point>
          <coordinates>
            11.7158003,-0.12,0
          </coordinates>
        </Point>
      </Placemark>
      <Placemark>
        <name>Walters 1079</name>
        <description><![CDATA[FID: 120<br>Id: 0<br>Latitude: -2.1375<br>Longitude: 14.0663996]]></description>
        <styleUrl>#icon-1739-0097A7</styleUrl>
        <ExtendedData>
          <Data name="FID">
            <value>120.0</value>
          </Data>
          <Data name="Id">
            <value>0.0</value>
          </Data>
          <Data name="Latitude">
            <value>-2.1375</value>
          </Data>
          <Data name="Longitude">
            <value>14.0663996</value>
          </Data>
        </ExtendedData>
        <Point>
          <coordinates>
            14.0663996,-2.1375,0
          </coordinates>
        </Point>
      </Placemark>
      <Placemark>
        <name>White LJTW 0471</name>
        <description><![CDATA[FID: 121<br>Id: 0<br>Latitude: -0.25<br>Longitude: 11.6667004]]></description>
        <styleUrl>#icon-1739-0097A7</styleUrl>
        <ExtendedData>
          <Data name="FID">
            <value>121.0</value>
          </Data>
          <Data name="Id">
            <value>0.0</value>
          </Data>
          <Data name="Latitude">
            <value>-0.25</value>
          </Data>
          <Data name="Longitude">
            <value>11.6667004</value>
          </Data>
        </ExtendedData>
        <Point>
          <coordinates>
            11.6667004,-0.25,0
          </coordinates>
        </Point>
      </Placemark>
      <Placemark>
        <name>White 29, 154</name>
        <description><![CDATA[FID: 122<br>Id: 0<br>Latitude: -0.416667<br>Longitude: 11.5]]></description>
        <styleUrl>#icon-1739-0097A7</styleUrl>
        <ExtendedData>
          <Data name="FID">
            <value>122.0</value>
          </Data>
          <Data name="Id">
            <value>0.0</value>
          </Data>
          <Data name="Latitude">
            <value>-0.416667</value>
          </Data>
          <Data name="Longitude">
            <value>11.5</value>
          </Data>
        </ExtendedData>
        <Point>
          <coordinates>
            11.5,-0.416667,0
          </coordinates>
        </Point>
      </Placemark>
      <Placemark>
        <name>Wieringa 485</name>
        <description><![CDATA[FID: 123<br>Id: 0<br>Latitude: 0.616667<br>Longitude: 10.3832998]]></description>
        <styleUrl>#icon-1739-0097A7</styleUrl>
        <ExtendedData>
          <Data name="FID">
            <value>123.0</value>
          </Data>
          <Data name="Id">
            <value>0.0</value>
          </Data>
          <Data name="Latitude">
            <value>0.616667</value>
          </Data>
          <Data name="Longitude">
            <value>10.3832998</value>
          </Data>
        </ExtendedData>
        <Point>
          <coordinates>
            10.3832998,0.616667,0
          </coordinates>
        </Point>
      </Placemark>
      <Placemark>
        <name><![CDATA[Wieringa & van de poll 1506]]></name>
        <description><![CDATA[FID: 124<br>Id: 0<br>Latitude: -1.61667<br>Longitude: 13.75]]></description>
        <styleUrl>#icon-1739-0097A7</styleUrl>
        <ExtendedData>
          <Data name="FID">
            <value>124.0</value>
          </Data>
          <Data name="Id">
            <value>0.0</value>
          </Data>
          <Data name="Latitude">
            <value>-1.61667</value>
          </Data>
          <Data name="Longitude">
            <value>13.75</value>
          </Data>
        </ExtendedData>
        <Point>
          <coordinates>
            13.75,-1.61667,0
          </coordinates>
        </Point>
      </Placemark>
      <Placemark>
        <name>Wieringa 3031</name>
        <description><![CDATA[FID: 125<br>Id: 0<br>Latitude: -1.1950001<br>Longitude: 10.5516996]]></description>
        <styleUrl>#icon-1739-0097A7</styleUrl>
        <ExtendedData>
          <Data name="FID">
            <value>125.0</value>
          </Data>
          <Data name="Id">
            <value>0.0</value>
          </Data>
          <Data name="Latitude">
            <value>-1.1950001</value>
          </Data>
          <Data name="Longitude">
            <value>10.5516996</value>
          </Data>
        </ExtendedData>
        <Point>
          <coordinates>
            10.5516996,-1.1950001,0
          </coordinates>
        </Point>
      </Placemark>
      <Placemark>
        <name>Wilde 804</name>
        <description><![CDATA[FID: 126<br>Id: 0<br>Latitude: -0.69566<br>Longitude: 10.4017]]></description>
        <styleUrl>#icon-1739-0097A7</styleUrl>
        <ExtendedData>
          <Data name="FID">
            <value>126.0</value>
          </Data>
          <Data name="Id">
            <value>0.0</value>
          </Data>
          <Data name="Latitude">
            <value>-0.69566</value>
          </Data>
          <Data name="Longitude">
            <value>10.4017</value>
          </Data>
        </ExtendedData>
        <Point>
          <coordinates>
            10.4017,-0.69566,0
          </coordinates>
        </Point>
      </Placemark>
      <Placemark>
        <name>Wilde 9040</name>
        <description><![CDATA[FID: 127<br>Id: 0<br>Latitude: -2.6666701<br>Longitude: 10.5333004]]></description>
        <styleUrl>#icon-1739-0097A7</styleUrl>
        <ExtendedData>
          <Data name="FID">
            <value>127.0</value>
          </Data>
          <Data name="Id">
            <value>0.0</value>
          </Data>
          <Data name="Latitude">
            <value>-2.6666701</value>
          </Data>
          <Data name="Longitude">
            <value>10.5333004</value>
          </Data>
        </ExtendedData>
        <Point>
          <coordinates>
            10.5333004,-2.6666701,0
          </coordinates>
        </Point>
      </Placemark>
      <Placemark>
        <name><![CDATA[Wilde & Wilde BAkhuizen 11172]]></name>
        <description><![CDATA[FID: 128<br>Id: 0<br>Latitude: -2.78333<br>Longitude: 10.1000004]]></description>
        <styleUrl>#icon-1739-0097A7</styleUrl>
        <ExtendedData>
          <Data name="FID">
            <value>128.0</value>
          </Data>
          <Data name="Id">
            <value>0.0</value>
          </Data>
          <Data name="Latitude">
            <value>-2.78333</value>
          </Data>
          <Data name="Longitude">
            <value>10.1000004</value>
          </Data>
        </ExtendedData>
        <Point>
          <coordinates>
            10.1000004,-2.78333,0
          </coordinates>
        </Point>
      </Placemark>
      <Placemark>
        <name>Wilks WIL 922</name>
        <description><![CDATA[FID: 129<br>Id: 0<br>Latitude: 0.100696<br>Longitude: 12.6301003]]></description>
        <styleUrl>#icon-1739-0097A7</styleUrl>
        <ExtendedData>
          <Data name="FID">
            <value>129.0</value>
          </Data>
          <Data name="Id">
            <value>0.0</value>
          </Data>
          <Data name="Latitude">
            <value>0.100696</value>
          </Data>
          <Data name="Longitude">
            <value>12.6301003</value>
          </Data>
        </ExtendedData>
        <Point>
          <coordinates>
            12.6301003,0.100696,0
          </coordinates>
        </Point>
      </Placemark>
      <Placemark>
        <name>Wilks 1890</name>
        <description><![CDATA[FID: 130<br>Id: 0<br>Latitude: -1.3166699<br>Longitude: 9.03333]]></description>
        <styleUrl>#icon-1739-0097A7</styleUrl>
        <ExtendedData>
          <Data name="FID">
            <value>130.0</value>
          </Data>
          <Data name="Id">
            <value>0.0</value>
          </Data>
          <Data name="Latitude">
            <value>-1.3166699</value>
          </Data>
          <Data name="Longitude">
            <value>9.03333</value>
          </Data>
        </ExtendedData>
        <Point>
          <coordinates>
            9.03333,-1.3166699,0
          </coordinates>
        </Point>
      </Placemark>
      <Placemark>
        <name>Wilks 2610</name>
        <description><![CDATA[FID: 131<br>Id: 0<br>Latitude: 0.616667<br>Longitude: 9.3333302]]></description>
        <styleUrl>#icon-1739-0097A7</styleUrl>
        <ExtendedData>
          <Data name="FID">
            <value>131.0</value>
          </Data>
          <Data name="Id">
            <value>0.0</value>
          </Data>
          <Data name="Latitude">
            <value>0.616667</value>
          </Data>
          <Data name="Longitude">
            <value>9.3333302</value>
          </Data>
        </ExtendedData>
        <Point>
          <coordinates>
            9.3333302,0.616667,0
          </coordinates>
        </Point>
      </Placemark>
      <Placemark>
        <name>Bouquet 685, 808</name>
        <description><![CDATA[FID: 134<br>Id: 0<br>Latitude: -4.2153101<br>Longitude: 13.7528]]></description>
        <styleUrl>#icon-1739-0097A7</styleUrl>
        <ExtendedData>
          <Data name="FID">
            <value>134.0</value>
          </Data>
          <Data name="Id">
            <value>0.0</value>
          </Data>
          <Data name="Latitude">
            <value>-4.2153101</value>
          </Data>
          <Data name="Longitude">
            <value>13.7528</value>
          </Data>
        </ExtendedData>
        <Point>
          <coordinates>
            13.7528,-4.2153101,0
          </coordinates>
        </Point>
      </Placemark>
      <Placemark>
        <name>Descoings 8272</name>
        <description><![CDATA[FID: 135<br>Id: 0<br>Latitude: 0.4830°S<br>Longitude: 15.8936°E]]></description>
        <styleUrl>#icon-1739-0097A7</styleUrl>
        <ExtendedData>
          <Data name="FID">
            <value>135.0</value>
          </Data>
          <Data name="Id">
            <value>0.0</value>
          </Data>
          <Data name="Latitude">
            <value>0.4830°S</value>
          </Data>
          <Data name="Longitude">
            <value>15.8936°E</value>
          </Data>
        </ExtendedData>
        <Point>
          <coordinates>
            15.8936,-0.483,0
          </coordinates>
        </Point>
      </Placemark>
      <Placemark>
        <name> Sargos 60, 126, 206, 223</name>
        <description><![CDATA[FID: 137<br>Id: 0<br>Latitude: -4.1455598<br>Longitude: 11.8888998]]></description>
        <styleUrl>#icon-1739-0097A7</styleUrl>
        <ExtendedData>
          <Data name="FID">
            <value>137.0</value>
          </Data>
          <Data name="Id">
            <value>0.0</value>
          </Data>
          <Data name="Latitude">
            <value>-4.1455598</value>
          </Data>
          <Data name="Longitude">
            <value>11.8888998</value>
          </Data>
        </ExtendedData>
        <Point>
          <coordinates>
            11.8888998,-4.1455598,0
          </coordinates>
        </Point>
      </Placemark>
      <Placemark>
        <name> Bolema 374</name>
        <description><![CDATA[FID: 138<br>Id: 0<br>Latitude: 0.760278<br>Longitude: 24.4417]]></description>
        <styleUrl>#icon-1739-0097A7</styleUrl>
        <ExtendedData>
          <Data name="FID">
            <value>138.0</value>
          </Data>
          <Data name="Id">
            <value>0.0</value>
          </Data>
          <Data name="Latitude">
            <value>0.760278</value>
          </Data>
          <Data name="Longitude">
            <value>24.4417</value>
          </Data>
        </ExtendedData>
        <Point>
          <coordinates>
            24.4417,0.760278,0
          </coordinates>
        </Point>
      </Placemark>
      <Placemark>
        <name> Breyne 934</name>
        <description><![CDATA[FID: 139<br>Id: 0<br>Latitude: 2.7488899<br>Longitude: 20.9367008]]></description>
        <styleUrl>#icon-1739-0097A7</styleUrl>
        <ExtendedData>
          <Data name="FID">
            <value>139.0</value>
          </Data>
          <Data name="Id">
            <value>0.0</value>
          </Data>
          <Data name="Latitude">
            <value>2.7488899</value>
          </Data>
          <Data name="Longitude">
            <value>20.9367008</value>
          </Data>
        </ExtendedData>
        <Point>
          <coordinates>
            20.9367008,2.7488899,0
          </coordinates>
        </Point>
      </Placemark>
      <Placemark>
        <name> Eala* Corbiser 806 to Vermoesen 2315</name>
        <description><![CDATA[FID: 141<br>Id: 0<br>Latitude: 0.0391667<br>Longitude: 18.3353004]]></description>
        <styleUrl>#icon-1739-0097A7</styleUrl>
        <ExtendedData>
          <Data name="FID">
            <value>141.0</value>
          </Data>
          <Data name="Id">
            <value>0.0</value>
          </Data>
          <Data name="Latitude">
            <value>0.0391667</value>
          </Data>
          <Data name="Longitude">
            <value>18.3353004</value>
          </Data>
        </ExtendedData>
        <Point>
          <coordinates>
            18.3353004,0.0391667,0
          </coordinates>
        </Point>
      </Placemark>
      <Placemark>
        <name> Devred 2585</name>
        <description><![CDATA[FID: 142<br>Id: 0<br>Latitude: -5.0436101<br>Longitude: 18.8157997]]></description>
        <styleUrl>#icon-1739-0097A7</styleUrl>
        <ExtendedData>
          <Data name="FID">
            <value>142.0</value>
          </Data>
          <Data name="Id">
            <value>0.0</value>
          </Data>
          <Data name="Latitude">
            <value>-5.0436101</value>
          </Data>
          <Data name="Longitude">
            <value>18.8157997</value>
          </Data>
        </ExtendedData>
        <Point>
          <coordinates>
            18.8157997,-5.0436101,0
          </coordinates>
        </Point>
      </Placemark>
      <Placemark>
        <name><![CDATA[ Dhetchuvi 756 & 874]]></name>
        <description><![CDATA[FID: 143<br>Id: 0<br>Latitude: -1.15<br>Longitude: 21.9500008]]></description>
        <styleUrl>#icon-1739-0097A7</styleUrl>
        <ExtendedData>
          <Data name="FID">
            <value>143.0</value>
          </Data>
          <Data name="Id">
            <value>0.0</value>
          </Data>
          <Data name="Latitude">
            <value>-1.15</value>
          </Data>
          <Data name="Longitude">
            <value>21.9500008</value>
          </Data>
        </ExtendedData>
        <Point>
          <coordinates>
            21.9500008,-1.15,0
          </coordinates>
        </Point>
      </Placemark>
      <Placemark>
        <name> Dubois 780</name>
        <description><![CDATA[FID: 144<br>Id: 0<br>Latitude: -0.662329<br>Longitude: 21.767631]]></description>
        <styleUrl>#icon-1739-0097A7</styleUrl>
        <ExtendedData>
          <Data name="FID">
            <value>144.0</value>
          </Data>
          <Data name="Id">
            <value>0.0</value>
          </Data>
          <Data name="Latitude">
            <value>-0.662329</value>
          </Data>
          <Data name="Longitude">
            <value>21.767631</value>
          </Data>
        </ExtendedData>
        <Point>
          <coordinates>
            21.767631,-0.662329,0
          </coordinates>
        </Point>
      </Placemark>
      <Placemark>
        <name> Evard 2262</name>
        <description><![CDATA[FID: 145<br>Id: 0<br>Latitude: 0°55'N<br>Longitude: 23°53'E]]></description>
        <styleUrl>#icon-1739-0097A7</styleUrl>
        <ExtendedData>
          <Data name="FID">
            <value>145.0</value>
          </Data>
          <Data name="Id">
            <value>0.0</value>
          </Data>
          <Data name="Latitude">
            <value><![CDATA[0°55'N]]></value>
          </Data>
          <Data name="Longitude">
            <value><![CDATA[23°53'E]]></value>
          </Data>
        </ExtendedData>
        <Point>
          <coordinates>
            23.8833333333333,0.916666666666667,0
          </coordinates>
        </Point>
      </Placemark>
      <Placemark>
        <name> Gerard 1532, 5574, 5616</name>
        <description><![CDATA[FID: 146<br>Id: 0<br>Latitude: 4° 24' 0" <br>Longitude: 25° 47' 0"]]></description>
        <styleUrl>#icon-1739-0097A7</styleUrl>
        <ExtendedData>
          <Data name="FID">
            <value>146.0</value>
          </Data>
          <Data name="Id">
            <value>0.0</value>
          </Data>
          <Data name="Latitude">
            <value><![CDATA[4° 24' 0" ]]></value>
          </Data>
          <Data name="Longitude">
            <value><![CDATA[25° 47' 0"]]></value>
          </Data>
        </ExtendedData>
        <Point>
          <coordinates>
            25.7833333333333,4.4,0
          </coordinates>
        </Point>
      </Placemark>
      <Placemark>
        <name>Germain 737</name>
        <description><![CDATA[FID: 147<br>Id: 0<br>Latitude: 4.4524°N <br>Longitude: 25.4205°E ]]></description>
        <styleUrl>#icon-1739-0097A7</styleUrl>
        <ExtendedData>
          <Data name="FID">
            <value>147.0</value>
          </Data>
          <Data name="Id">
            <value>0.0</value>
          </Data>
          <Data name="Latitude">
            <value>4.4524°N </value>
          </Data>
          <Data name="Longitude">
            <value>25.4205°E </value>
          </Data>
        </ExtendedData>
        <Point>
          <coordinates>
            25.4205,4.4524,0
          </coordinates>
        </Point>
      </Placemark>
      <Placemark>
        <name>Yangambi* Gilbert 7664  to Louis 980</name>
        <description><![CDATA[FID: 148<br>Id: 0<br>Latitude: 0.762778<br>Longitude: 24.4410992]]></description>
        <styleUrl>#icon-1739-0097A7</styleUrl>
        <ExtendedData>
          <Data name="FID">
            <value>148.0</value>
          </Data>
          <Data name="Id">
            <value>0.0</value>
          </Data>
          <Data name="Latitude">
            <value>0.762778</value>
          </Data>
          <Data name="Longitude">
            <value>24.4410992</value>
          </Data>
        </ExtendedData>
        <Point>
          <coordinates>
            24.4410992,0.762778,0
          </coordinates>
        </Point>
      </Placemark>
      <Placemark>
        <name>Lebrun 6117</name>
        <description><![CDATA[FID: 149<br>Id: 0<br>Latitude: 3.3979° S <br>Longitude: 24.4203° E<br>]]></description>
        <styleUrl>#icon-1739-0097A7</styleUrl>
        <ExtendedData>
          <Data name="FID">
            <value>149.0</value>
          </Data>
          <Data name="Id">
            <value>0.0</value>
          </Data>
          <Data name="Latitude">
            <value>3.3979° S </value>
          </Data>
          <Data name="Longitude">
            <value>24.4203° E
</value>
          </Data>
        </ExtendedData>
        <Point>
          <coordinates>
            24.4203,-3.3979,0
          </coordinates>
        </Point>
      </Placemark>
      <Placemark>
        <name>Leonard 3759, 3837</name>
        <description><![CDATA[FID: 150<br>Id: 0<br>Latitude: 2°35’S <br>Longitude: 28°05’E]]></description>
        <styleUrl>#icon-1739-0097A7</styleUrl>
        <ExtendedData>
          <Data name="FID">
            <value>150.0</value>
          </Data>
          <Data name="Id">
            <value>0.0</value>
          </Data>
          <Data name="Latitude">
            <value>2°35’S </value>
          </Data>
          <Data name="Longitude">
            <value>28°05’E</value>
          </Data>
        </ExtendedData>
        <Point>
          <coordinates>
            28.0833333333333,-2.58333333333333,0
          </coordinates>
        </Point>
      </Placemark>
      <Placemark>
        <name> Lisowski B-7179</name>
        <description><![CDATA[FID: 151<br>Id: 0<br>Latitude: -4.15028<br>Longitude: 11.8893995]]></description>
        <styleUrl>#icon-1739-0097A7</styleUrl>
        <ExtendedData>
          <Data name="FID">
            <value>151.0</value>
          </Data>
          <Data name="Id">
            <value>0.0</value>
          </Data>
          <Data name="Latitude">
            <value>-4.15028</value>
          </Data>
          <Data name="Longitude">
            <value>11.8893995</value>
          </Data>
        </ExtendedData>
        <Point>
          <coordinates>
            11.8893995,-4.15028,0
          </coordinates>
        </Point>
      </Placemark>
      <Placemark>
        <name> Malaisse 14705</name>
        <description><![CDATA[FID: 152<br>Id: 0<br>Latitude: 11.0972004<br>Longitude: -15.1457996]]></description>
        <styleUrl>#icon-1739-0097A7</styleUrl>
        <ExtendedData>
          <Data name="FID">
            <value>152.0</value>
          </Data>
          <Data name="Id">
            <value>0.0</value>
          </Data>
          <Data name="Latitude">
            <value>11.0972004</value>
          </Data>
          <Data name="Longitude">
            <value>-15.1457996</value>
          </Data>
        </ExtendedData>
        <Point>
          <coordinates>
            -15.1457996,11.0972004,0
          </coordinates>
        </Point>
      </Placemark>
      <Placemark>
        <name>Pauwels 4877</name>
        <description><![CDATA[FID: 156<br>Id: 0<br>Latitude: 4°22′28″S  <br>Longitude: 15°29′41″E]]></description>
        <styleUrl>#icon-1739-0097A7</styleUrl>
        <ExtendedData>
          <Data name="FID">
            <value>156.0</value>
          </Data>
          <Data name="Id">
            <value>0.0</value>
          </Data>
          <Data name="Latitude">
            <value>4°22′28″S  </value>
          </Data>
          <Data name="Longitude">
            <value>15°29′41″E</value>
          </Data>
        </ExtendedData>
        <Point>
          <coordinates>
            15.4947222222222,-4.37444444444444,0
          </coordinates>
        </Point>
      </Placemark>
      <Placemark>
        <name> Pierlot 1707</name>
        <description><![CDATA[FID: 157<br>Id: 0<br>Latitude: -1.4333301<br>Longitude: 28.0499992]]></description>
        <styleUrl>#icon-1739-0097A7</styleUrl>
        <ExtendedData>
          <Data name="FID">
            <value>157.0</value>
          </Data>
          <Data name="Id">
            <value>0.0</value>
          </Data>
          <Data name="Latitude">
            <value>-1.4333301</value>
          </Data>
          <Data name="Longitude">
            <value>28.0499992</value>
          </Data>
        </ExtendedData>
        <Point>
          <coordinates>
            28.0499992,-1.4333301,0
          </coordinates>
        </Point>
      </Placemark>
      <Placemark>
        <name>Quarre 6201</name>
        <description><![CDATA[FID: 158<br>Id: 0<br>Latitude: -11.6708002<br>Longitude: 27.4803009]]></description>
        <styleUrl>#icon-1739-0097A7</styleUrl>
        <ExtendedData>
          <Data name="FID">
            <value>158.0</value>
          </Data>
          <Data name="Id">
            <value>0.0</value>
          </Data>
          <Data name="Latitude">
            <value>-11.6708002</value>
          </Data>
          <Data name="Longitude">
            <value>27.4803009</value>
          </Data>
        </ExtendedData>
        <Point>
          <coordinates>
            27.4803009,-11.6708002,0
          </coordinates>
        </Point>
      </Placemark>
      <Placemark>
        <name> Schmitz 5764</name>
        <description><![CDATA[FID: 159<br>Id: 0<br>Latitude: -7.03333<br>Longitude: 25.8332996]]></description>
        <styleUrl>#icon-1739-0097A7</styleUrl>
        <ExtendedData>
          <Data name="FID">
            <value>159.0</value>
          </Data>
          <Data name="Id">
            <value>0.0</value>
          </Data>
          <Data name="Latitude">
            <value>-7.03333</value>
          </Data>
          <Data name="Longitude">
            <value>25.8332996</value>
          </Data>
        </ExtendedData>
        <Point>
          <coordinates>
            25.8332996,-7.03333,0
          </coordinates>
        </Point>
      </Placemark>
      <Placemark>
        <name>Thomas et al. 8746</name>
        <description><![CDATA[FID: 160<br>Id: 0<br>Latitude: -3<br>Longitude: 15.4666996]]></description>
        <styleUrl>#icon-1739-0097A7</styleUrl>
        <ExtendedData>
          <Data name="FID">
            <value>160.0</value>
          </Data>
          <Data name="Id">
            <value>0.0</value>
          </Data>
          <Data name="Latitude">
            <value>-3</value>
          </Data>
          <Data name="Longitude">
            <value>15.4666996</value>
          </Data>
        </ExtendedData>
        <Point>
          <coordinates>
            15.4666996,-3,0
          </coordinates>
        </Point>
      </Placemark>
      <Placemark>
        <name> Toussaint 2430</name>
        <description><![CDATA[FID: 161<br>Id: 0<br>Latitude: -5.6522198<br>Longitude: 13.0667]]></description>
        <styleUrl>#icon-1739-0097A7</styleUrl>
        <ExtendedData>
          <Data name="FID">
            <value>161.0</value>
          </Data>
          <Data name="Id">
            <value>0.0</value>
          </Data>
          <Data name="Latitude">
            <value>-5.6522198</value>
          </Data>
          <Data name="Longitude">
            <value>13.0667</value>
          </Data>
        </ExtendedData>
        <Point>
          <coordinates>
            13.0667,-5.6522198,0
          </coordinates>
        </Point>
      </Placemark>
      <Placemark>
        <name> Dawe 118</name>
        <description><![CDATA[FID: 162<br>Id: 0<br>Latitude: 0.0519444<br>Longitude: 32.4646988]]></description>
        <styleUrl>#icon-1739-0097A7</styleUrl>
        <ExtendedData>
          <Data name="FID">
            <value>162.0</value>
          </Data>
          <Data name="Id">
            <value>0.0</value>
          </Data>
          <Data name="Latitude">
            <value>0.0519444</value>
          </Data>
          <Data name="Longitude">
            <value>32.4646988</value>
          </Data>
        </ExtendedData>
        <Point>
          <coordinates>
            32.4646988,0.0519444,0
          </coordinates>
        </Point>
      </Placemark>
      <Placemark>
        <name><![CDATA[Drummond & Hemsley]]></name>
        <description><![CDATA[FID: 163<br>Id: 0<br>Latitude: -0.343611<br>Longitude: 31.8547001]]></description>
        <styleUrl>#icon-1739-0097A7</styleUrl>
        <ExtendedData>
          <Data name="FID">
            <value>163.0</value>
          </Data>
          <Data name="Id">
            <value>0.0</value>
          </Data>
          <Data name="Latitude">
            <value>-0.343611</value>
          </Data>
          <Data name="Longitude">
            <value>31.8547001</value>
          </Data>
        </ExtendedData>
        <Point>
          <coordinates>
            31.8547001,-0.343611,0
          </coordinates>
        </Point>
      </Placemark>
      <Placemark>
        <name>Dawe 229</name>
        <description><![CDATA[FID: 164<br>Id: 0<br>Latitude: -0.41667 <br>Longitude: 31.66667]]></description>
        <styleUrl>#icon-1739-0097A7</styleUrl>
        <ExtendedData>
          <Data name="FID">
            <value>164.0</value>
          </Data>
          <Data name="Id">
            <value>0.0</value>
          </Data>
          <Data name="Latitude">
            <value>-0.41667 </value>
          </Data>
          <Data name="Longitude">
            <value>31.66667</value>
          </Data>
        </ExtendedData>
        <Point>
          <coordinates>
            31.66667,-0.41667,0
          </coordinates>
        </Point>
      </Placemark>
      <Placemark>
        <name>Eggeling 1524</name>
        <description><![CDATA[FID: 165<br>Id: 0<br>Latitude: 0.414954<br>Longitude: 32.7671013]]></description>
        <styleUrl>#icon-1739-0097A7</styleUrl>
        <ExtendedData>
          <Data name="FID">
            <value>165.0</value>
          </Data>
          <Data name="Id">
            <value>0.0</value>
          </Data>
          <Data name="Latitude">
            <value>0.414954</value>
          </Data>
          <Data name="Longitude">
            <value>32.7671013</value>
          </Data>
        </ExtendedData>
        <Point>
          <coordinates>
            32.7671013,0.414954,0
          </coordinates>
        </Point>
      </Placemark>
      <Placemark>
        <name><![CDATA[ Faden & Faden 74/306]]></name>
        <description><![CDATA[FID: 166<br>Id: 0<br>Latitude: -4.53333<br>Longitude: 39.3167]]></description>
        <styleUrl>#icon-1739-0097A7</styleUrl>
        <ExtendedData>
          <Data name="FID">
            <value>166.0</value>
          </Data>
          <Data name="Id">
            <value>0.0</value>
          </Data>
          <Data name="Latitude">
            <value>-4.53333</value>
          </Data>
          <Data name="Longitude">
            <value>39.3167</value>
          </Data>
        </ExtendedData>
        <Point>
          <coordinates>
            39.3167,-4.53333,0
          </coordinates>
        </Point>
      </Placemark>
      <Placemark>
        <name> Luke 3378</name>
        <description><![CDATA[FID: 167<br>Id: 0<br>Latitude: 04°16’S <br>Longitude: 39°22’E]]></description>
        <styleUrl>#icon-1739-0097A7</styleUrl>
        <ExtendedData>
          <Data name="FID">
            <value>167.0</value>
          </Data>
          <Data name="Id">
            <value>0.0</value>
          </Data>
          <Data name="Latitude">
            <value>04°16’S </value>
          </Data>
          <Data name="Longitude">
            <value>39°22’E</value>
          </Data>
        </ExtendedData>
        <Point>
          <coordinates>
            39.3666666666667,-4.26666666666667,0
          </coordinates>
        </Point>
      </Placemark>
      <Placemark>
        <name><![CDATA[ Luke & Robertson 2709]]></name>
        <description><![CDATA[FID: 168<br>Id: 0<br>Latitude: 04°13’S <br>Longitude: 39°26’E]]></description>
        <styleUrl>#icon-1739-0097A7</styleUrl>
        <ExtendedData>
          <Data name="FID">
            <value>168.0</value>
          </Data>
          <Data name="Id">
            <value>0.0</value>
          </Data>
          <Data name="Latitude">
            <value>04°13’S </value>
          </Data>
          <Data name="Longitude">
            <value>39°26’E</value>
          </Data>
        </ExtendedData>
        <Point>
          <coordinates>
            39.4333333333333,-4.21666666666667,0
          </coordinates>
        </Point>
      </Placemark>
      <Placemark>
        <name> Breteler 11626</name>
        <description><![CDATA[FID: 169<br>Id: 0<br>Latitude: -1.43389<br>Longitude: 31.7406006]]></description>
        <styleUrl>#icon-1739-0097A7</styleUrl>
        <ExtendedData>
          <Data name="FID">
            <value>169.0</value>
          </Data>
          <Data name="Id">
            <value>0.0</value>
          </Data>
          <Data name="Latitude">
            <value>-1.43389</value>
          </Data>
          <Data name="Longitude">
            <value>31.7406006</value>
          </Data>
        </ExtendedData>
        <Point>
          <coordinates>
            31.7406006,-1.43389,0
          </coordinates>
        </Point>
      </Placemark>
      <Placemark>
        <name> Eggeling 6241</name>
        <description><![CDATA[FID: 170<br>Id: 0<br>Latitude: -1.59361<br>Longitude: 31.5163994]]></description>
        <styleUrl>#icon-1739-0097A7</styleUrl>
        <ExtendedData>
          <Data name="FID">
            <value>170.0</value>
          </Data>
          <Data name="Id">
            <value>0.0</value>
          </Data>
          <Data name="Latitude">
            <value>-1.59361</value>
          </Data>
          <Data name="Longitude">
            <value>31.5163994</value>
          </Data>
        </ExtendedData>
        <Point>
          <coordinates>
            31.5163994,-1.59361,0
          </coordinates>
        </Point>
      </Placemark>
      <Placemark>
        <name> Gillman 1261</name>
        <description><![CDATA[FID: 171<br>Id: 0<br>Latitude: -9.43591 <br>Longitude: 38.37176]]></description>
        <styleUrl>#icon-1739-0097A7</styleUrl>
        <ExtendedData>
          <Data name="FID">
            <value>171.0</value>
          </Data>
          <Data name="Id">
            <value>0.0</value>
          </Data>
          <Data name="Latitude">
            <value>-9.43591 </value>
          </Data>
          <Data name="Longitude">
            <value>38.37176</value>
          </Data>
        </ExtendedData>
        <Point>
          <coordinates>
            38.37176,-9.43591,0
          </coordinates>
        </Point>
      </Placemark>
      <Placemark>
        <name> Gillman 398</name>
        <description><![CDATA[FID: 172<br>Id: 0<br>Latitude: -1.38333<br>Longitude: 31.8080997]]></description>
        <styleUrl>#icon-1739-0097A7</styleUrl>
        <ExtendedData>
          <Data name="FID">
            <value>172.0</value>
          </Data>
          <Data name="Id">
            <value>0.0</value>
          </Data>
          <Data name="Latitude">
            <value>-1.38333</value>
          </Data>
          <Data name="Longitude">
            <value>31.8080997</value>
          </Data>
        </ExtendedData>
        <Point>
          <coordinates>
            31.8080997,-1.38333,0
          </coordinates>
        </Point>
      </Placemark>
      <Placemark>
        <name>Greenway 1006</name>
        <description><![CDATA[FID: 173<br>Id: 0<br>Latitude: -5.1008301<br>Longitude: 38.6192017]]></description>
        <styleUrl>#icon-1739-0097A7</styleUrl>
        <ExtendedData>
          <Data name="FID">
            <value>173.0</value>
          </Data>
          <Data name="Id">
            <value>0.0</value>
          </Data>
          <Data name="Latitude">
            <value>-5.1008301</value>
          </Data>
          <Data name="Longitude">
            <value>38.6192017</value>
          </Data>
        </ExtendedData>
        <Point>
          <coordinates>
            38.6192017,-5.1008301,0
          </coordinates>
        </Point>
      </Placemark>
      <Placemark>
        <name> Greenway 4909</name>
        <description><![CDATA[FID: 174<br>Id: 0<br>Latitude: -4.6291699<br>Longitude: 38.303299]]></description>
        <styleUrl>#icon-1739-0097A7</styleUrl>
        <ExtendedData>
          <Data name="FID">
            <value>174.0</value>
          </Data>
          <Data name="Id">
            <value>0.0</value>
          </Data>
          <Data name="Latitude">
            <value>-4.6291699</value>
          </Data>
          <Data name="Longitude">
            <value>38.303299</value>
          </Data>
        </ExtendedData>
        <Point>
          <coordinates>
            38.303299,-4.6291699,0
          </coordinates>
        </Point>
      </Placemark>
      <Placemark>
        <name><![CDATA[ Johnson et al. 1943 A & B, 1944]]></name>
        <description><![CDATA[FID: 175<br>Id: 0<br>Latitude: -5.03333<br>Longitude: 39.1666985]]></description>
        <styleUrl>#icon-1739-0097A7</styleUrl>
        <ExtendedData>
          <Data name="FID">
            <value>175.0</value>
          </Data>
          <Data name="Id">
            <value>0.0</value>
          </Data>
          <Data name="Latitude">
            <value>-5.03333</value>
          </Data>
          <Data name="Longitude">
            <value>39.1666985</value>
          </Data>
        </ExtendedData>
        <Point>
          <coordinates>
            39.1666985,-5.03333,0
          </coordinates>
        </Point>
      </Placemark>
      <Placemark>
        <name>Gossweiler 6612, 6903</name>
        <description><![CDATA[FID: 176<br>Id: 0<br>Latitude: -4.7811098<br>Longitude: 12.5560999]]></description>
        <styleUrl>#icon-1739-0097A7</styleUrl>
        <ExtendedData>
          <Data name="FID">
            <value>176.0</value>
          </Data>
          <Data name="Id">
            <value>0.0</value>
          </Data>
          <Data name="Latitude">
            <value>-4.7811098</value>
          </Data>
          <Data name="Longitude">
            <value>12.5560999</value>
          </Data>
        </ExtendedData>
        <Point>
          <coordinates>
            12.5560999,-4.7811098,0
          </coordinates>
        </Point>
      </Placemark>
      <Placemark>
        <name> Gossweiler 7032</name>
        <description><![CDATA[FID: 177<br>Id: 0<br>Latitude: -4.65028<br>Longitude: 12.7602997]]></description>
        <styleUrl>#icon-1739-0097A7</styleUrl>
        <ExtendedData>
          <Data name="FID">
            <value>177.0</value>
          </Data>
          <Data name="Id">
            <value>0.0</value>
          </Data>
          <Data name="Latitude">
            <value>-4.65028</value>
          </Data>
          <Data name="Longitude">
            <value>12.7602997</value>
          </Data>
        </ExtendedData>
        <Point>
          <coordinates>
            12.7602997,-4.65028,0
          </coordinates>
        </Point>
      </Placemark>
      <Placemark>
        <name>Gossweiler 8972, 9134, 9138</name>
        <description><![CDATA[FID: 179<br>Id: 0<br>Latitude: 6.13333°S<br>Longitude: 12.75°E]]></description>
        <styleUrl>#icon-1739-0097A7</styleUrl>
        <ExtendedData>
          <Data name="FID">
            <value>179.0</value>
          </Data>
          <Data name="Id">
            <value>0.0</value>
          </Data>
          <Data name="Latitude">
            <value>6.13333°S</value>
          </Data>
          <Data name="Longitude">
            <value>12.75°E</value>
          </Data>
        </ExtendedData>
        <Point>
          <coordinates>
            12.75,-6.13333,0
          </coordinates>
        </Point>
      </Placemark>
      <Placemark>
        <name> Gossweiler 9060, 9073</name>
        <description><![CDATA[FID: 180<br>Id: 0<br>Latitude: 5.05°S <br>Longitude: 12.48333°E ]]></description>
        <styleUrl>#icon-1739-0097A7</styleUrl>
        <ExtendedData>
          <Data name="FID">
            <value>180.0</value>
          </Data>
          <Data name="Id">
            <value>0.0</value>
          </Data>
          <Data name="Latitude">
            <value>5.05°S </value>
          </Data>
          <Data name="Longitude">
            <value>12.48333°E </value>
          </Data>
        </ExtendedData>
        <Point>
          <coordinates>
            12.48333,-5.05,0
          </coordinates>
        </Point>
      </Placemark>
      <Placemark>
        <name> Gossweiler 14222</name>
        <description><![CDATA[FID: 181<br>Id: 0<br>Latitude: -7.3741698<br>Longitude: 20.8194008]]></description>
        <styleUrl>#icon-1739-0097A7</styleUrl>
        <ExtendedData>
          <Data name="FID">
            <value>181.0</value>
          </Data>
          <Data name="Id">
            <value>0.0</value>
          </Data>
          <Data name="Latitude">
            <value>-7.3741698</value>
          </Data>
          <Data name="Longitude">
            <value>20.8194008</value>
          </Data>
        </ExtendedData>
        <Point>
          <coordinates>
            20.8194008,-7.3741698,0
          </coordinates>
        </Point>
      </Placemark>
      <Placemark>
        <name> Nolde 216</name>
        <description><![CDATA[FID: 182<br>Id: 0<br>Latitude: -9.2694397<br>Longitude: 17.0699997]]></description>
        <styleUrl>#icon-1739-0097A7</styleUrl>
        <ExtendedData>
          <Data name="FID">
            <value>182.0</value>
          </Data>
          <Data name="Id">
            <value>0.0</value>
          </Data>
          <Data name="Latitude">
            <value>-9.2694397</value>
          </Data>
          <Data name="Longitude">
            <value>17.0699997</value>
          </Data>
        </ExtendedData>
        <Point>
          <coordinates>
            17.0699997,-9.2694397,0
          </coordinates>
        </Point>
      </Placemark>
      <Placemark>
        <name> Welwitsch 765</name>
        <description><![CDATA[FID: 183<br>Id: 0<br>Latitude: -9.1405602<br>Longitude: 17.1044006]]></description>
        <styleUrl>#icon-1739-0097A7</styleUrl>
        <ExtendedData>
          <Data name="FID">
            <value>183.0</value>
          </Data>
          <Data name="Id">
            <value>0.0</value>
          </Data>
          <Data name="Latitude">
            <value>-9.1405602</value>
          </Data>
          <Data name="Longitude">
            <value>17.1044006</value>
          </Data>
        </ExtendedData>
        <Point>
          <coordinates>
            17.1044006,-9.1405602,0
          </coordinates>
        </Point>
      </Placemark>
      <Placemark>
        <name> Greenway 5452</name>
        <description><![CDATA[FID: 184<br>Id: 0<br>Latitude: -11.2269001<br>Longitude: 31.7738991]]></description>
        <styleUrl>#icon-1739-0097A7</styleUrl>
        <ExtendedData>
          <Data name="FID">
            <value>184.0</value>
          </Data>
          <Data name="Id">
            <value>0.0</value>
          </Data>
          <Data name="Latitude">
            <value>-11.2269001</value>
          </Data>
          <Data name="Longitude">
            <value>31.7738991</value>
          </Data>
        </ExtendedData>
        <Point>
          <coordinates>
            31.7738991,-11.2269001,0
          </coordinates>
        </Point>
      </Placemark>
      <Placemark>
        <name> Harder et al. 2126</name>
        <description><![CDATA[FID: 185<br>Id: 0<br>Latitude: -11.1553001<br>Longitude: 31.5510998]]></description>
        <styleUrl>#icon-1739-0097A7</styleUrl>
        <ExtendedData>
          <Data name="FID">
            <value>185.0</value>
          </Data>
          <Data name="Id">
            <value>0.0</value>
          </Data>
          <Data name="Latitude">
            <value>-11.1553001</value>
          </Data>
          <Data name="Longitude">
            <value>31.5510998</value>
          </Data>
        </ExtendedData>
        <Point>
          <coordinates>
            31.5510998,-11.1553001,0
          </coordinates>
        </Point>
      </Placemark>
      <Placemark>
        <name> Holmes H.1179 Milne-Redhead 2883</name>
        <description><![CDATA[FID: 186<br>Id: 0<br>Latitude: -11.7510996<br>Longitude: 24.4389]]></description>
        <styleUrl>#icon-1739-0097A7</styleUrl>
        <ExtendedData>
          <Data name="FID">
            <value>186.0</value>
          </Data>
          <Data name="Id">
            <value>0.0</value>
          </Data>
          <Data name="Latitude">
            <value>-11.7510996</value>
          </Data>
          <Data name="Longitude">
            <value>24.4389</value>
          </Data>
        </ExtendedData>
        <Point>
          <coordinates>
            24.4389,-11.7510996,0
          </coordinates>
        </Point>
      </Placemark>
      <Placemark>
        <name> Unknown 3250</name>
        <description><![CDATA[FID: 187<br>Id: 0<br>Latitude: -13.0602999<br>Longitude: 27.5492001]]></description>
        <styleUrl>#icon-1739-0097A7</styleUrl>
        <ExtendedData>
          <Data name="FID">
            <value>187.0</value>
          </Data>
          <Data name="Id">
            <value>0.0</value>
          </Data>
          <Data name="Latitude">
            <value>-13.0602999</value>
          </Data>
          <Data name="Longitude">
            <value>27.5492001</value>
          </Data>
        </ExtendedData>
        <Point>
          <coordinates>
            27.5492001,-13.0602999,0
          </coordinates>
        </Point>
      </Placemark>
      <Placemark>
        <name><![CDATA[ Chapman & Chapman 6829\]]></name>
        <description><![CDATA[FID: 188<br>Id: 0<br>Latitude: -16.0207996<br>Longitude: 35.5194016]]></description>
        <styleUrl>#icon-1739-0097A7</styleUrl>
        <ExtendedData>
          <Data name="FID">
            <value>188.0</value>
          </Data>
          <Data name="Id">
            <value>0.0</value>
          </Data>
          <Data name="Latitude">
            <value>-16.0207996</value>
          </Data>
          <Data name="Longitude">
            <value>35.5194016</value>
          </Data>
        </ExtendedData>
        <Point>
          <coordinates>
            35.5194016,-16.0207996,0
          </coordinates>
        </Point>
      </Placemark>
      <Placemark>
        <name><![CDATA[ Chapman & Chapman 6921]]></name>
        <description><![CDATA[FID: 189<br>Id: 0<br>Latitude: -15.9716997<br>Longitude: 35.5428009]]></description>
        <styleUrl>#icon-1739-0097A7</styleUrl>
        <ExtendedData>
          <Data name="FID">
            <value>189.0</value>
          </Data>
          <Data name="Id">
            <value>0.0</value>
          </Data>
          <Data name="Latitude">
            <value>-15.9716997</value>
          </Data>
          <Data name="Longitude">
            <value>35.5428009</value>
          </Data>
        </ExtendedData>
        <Point>
          <coordinates>
            35.5428009,-15.9716997,0
          </coordinates>
        </Point>
      </Placemark>
      <Placemark>
        <name> Mendonca 4442</name>
        <description><![CDATA[FID: 190<br>Id: 0<br>Latitude: -19.5153008<br>Longitude: 33.4399986]]></description>
        <styleUrl>#icon-1739-0097A7</styleUrl>
        <ExtendedData>
          <Data name="FID">
            <value>190.0</value>
          </Data>
          <Data name="Id">
            <value>0.0</value>
          </Data>
          <Data name="Latitude">
            <value>-19.5153008</value>
          </Data>
          <Data name="Longitude">
            <value>33.4399986</value>
          </Data>
        </ExtendedData>
        <Point>
          <coordinates>
            33.4399986,-19.5153008,0
          </coordinates>
        </Point>
      </Placemark>
      <Placemark>
        <name><![CDATA[ Pedro & Pedrogao 5285]]></name>
        <description><![CDATA[FID: 191<br>Id: 0<br>Latitude: -12.8506002<br>Longitude: 36.6067009]]></description>
        <styleUrl>#icon-1739-0097A7</styleUrl>
        <ExtendedData>
          <Data name="FID">
            <value>191.0</value>
          </Data>
          <Data name="Id">
            <value>0.0</value>
          </Data>
          <Data name="Latitude">
            <value>-12.8506002</value>
          </Data>
          <Data name="Longitude">
            <value>36.6067009</value>
          </Data>
        </ExtendedData>
        <Point>
          <coordinates>
            36.6067009,-12.8506002,0
          </coordinates>
        </Point>
      </Placemark>
      <Placemark>
        <name><![CDATA[ Torre & Correia 16453, 16460]]></name>
        <description><![CDATA[FID: 192<br>Id: 0<br>Latitude: -15.1360998<br>Longitude: 38.2369003]]></description>
        <styleUrl>#icon-1739-0097A7</styleUrl>
        <ExtendedData>
          <Data name="FID">
            <value>192.0</value>
          </Data>
          <Data name="Id">
            <value>0.0</value>
          </Data>
          <Data name="Latitude">
            <value>-15.1360998</value>
          </Data>
          <Data name="Longitude">
            <value>38.2369003</value>
          </Data>
        </ExtendedData>
        <Point>
          <coordinates>
            38.2369003,-15.1360998,0
          </coordinates>
        </Point>
      </Placemark>
      <Placemark>
        <name> Wild 5267</name>
        <description><![CDATA[FID: 193<br>Id: 0<br>Latitude: -18.2122002<br>Longitude: 32.7313995]]></description>
        <styleUrl>#icon-1739-0097A7</styleUrl>
        <ExtendedData>
          <Data name="FID">
            <value>193.0</value>
          </Data>
          <Data name="Id">
            <value>0.0</value>
          </Data>
          <Data name="Latitude">
            <value>-18.2122002</value>
          </Data>
          <Data name="Longitude">
            <value>32.7313995</value>
          </Data>
        </ExtendedData>
        <Point>
          <coordinates>
            32.7313995,-18.2122002,0
          </coordinates>
        </Point>
      </Placemark>
      <Placemark>
        <name> Wild et al. 6618</name>
        <description><![CDATA[FID: 194<br>Id: 0<br>Latitude: -19.8003006<br>Longitude: 32.8666992]]></description>
        <styleUrl>#icon-1739-0097A7</styleUrl>
        <ExtendedData>
          <Data name="FID">
            <value>194.0</value>
          </Data>
          <Data name="Id">
            <value>0.0</value>
          </Data>
          <Data name="Latitude">
            <value>-19.8003006</value>
          </Data>
          <Data name="Longitude">
            <value>32.8666992</value>
          </Data>
        </ExtendedData>
        <Point>
          <coordinates>
            32.8666992,-19.8003006,0
          </coordinates>
        </Point>
      </Placemark>
      <Placemark>
        <name>Chevalier 7331  </name>
        <description><![CDATA[FID: <br>Id: <br>Latitude: 6.1971°N<br>Longitude: 20.3875°E]]></description>
        <styleUrl>#icon-1739-0097A7</styleUrl>
        <ExtendedData>
          <Data name="FID">
            <value/>
          </Data>
          <Data name="Id">
            <value/>
          </Data>
          <Data name="Latitude">
            <value>6.1971°N</value>
          </Data>
          <Data name="Longitude">
            <value>20.3875°E</value>
          </Data>
        </ExtendedData>
        <Point>
          <coordinates>
            20.3875,6.1971,0
          </coordinates>
        </Point>
      </Placemark>
      <Placemark>
        <name>Chevalier 7331  
</name>
        <description><![CDATA[FID: <br>Id: <br>Latitude: 6.1971°N<br>Longitude: 20.3875°E]]></description>
        <styleUrl>#icon-1739-0097A7</styleUrl>
        <ExtendedData>
          <Data name="FID">
            <value/>
          </Data>
          <Data name="Id">
            <value/>
          </Data>
          <Data name="Latitude">
            <value>6.1971°N</value>
          </Data>
          <Data name="Longitude">
            <value>20.3875°E</value>
          </Data>
        </ExtendedData>
        <Point>
          <coordinates>
            20.3875,6.1971,0
          </coordinates>
        </Point>
      </Placemark>
      <Placemark>
        <name>Devred 885  
</name>
        <description><![CDATA[FID: <br>Id: <br>Latitude: 5.2450°S<br>Longitude: 14.8571°E]]></description>
        <styleUrl>#icon-1739-0097A7</styleUrl>
        <ExtendedData>
          <Data name="FID">
            <value/>
          </Data>
          <Data name="Id">
            <value/>
          </Data>
          <Data name="Latitude">
            <value>5.2450°S</value>
          </Data>
          <Data name="Longitude">
            <value>14.8571°E</value>
          </Data>
        </ExtendedData>
        <Point>
          <coordinates>
            14.8571,-5.245,0
          </coordinates>
        </Point>
      </Placemark>
      <Placemark>
        <name>Donis 1354  


</name>
        <description><![CDATA[FID: <br>Id: <br>Latitude: 00.95°S<br>Longitude: 21.083333°E]]></description>
        <styleUrl>#icon-1739-0097A7</styleUrl>
        <ExtendedData>
          <Data name="FID">
            <value/>
          </Data>
          <Data name="Id">
            <value/>
          </Data>
          <Data name="Latitude">
            <value>00.95°S</value>
          </Data>
          <Data name="Longitude">
            <value>21.083333°E</value>
          </Data>
        </ExtendedData>
        <Point>
          <coordinates>
            21.083333,-0.95,0
          </coordinates>
        </Point>
      </Placemark>
      <Placemark>
        <name>Gillet 207  </name>
        <description><![CDATA[FID: <br>Id: <br>Latitude: 5.07°S<br>Longitude: 15.19°E]]></description>
        <styleUrl>#icon-1739-0097A7</styleUrl>
        <ExtendedData>
          <Data name="FID">
            <value/>
          </Data>
          <Data name="Id">
            <value/>
          </Data>
          <Data name="Latitude">
            <value>5.07°S</value>
          </Data>
          <Data name="Longitude">
            <value>15.19°E</value>
          </Data>
        </ExtendedData>
        <Point>
          <coordinates>
            15.19,-5.07,0
          </coordinates>
        </Point>
      </Placemark>
      <Placemark>
        <name>Van Houtte in Gillet 2258  </name>
        <description><![CDATA[FID: <br>Id: <br>Latitude: 5.65°S<br>Longitude: 13°43'E]]></description>
        <styleUrl>#icon-1739-0097A7</styleUrl>
        <ExtendedData>
          <Data name="FID">
            <value/>
          </Data>
          <Data name="Id">
            <value/>
          </Data>
          <Data name="Latitude">
            <value>5.65°S</value>
          </Data>
          <Data name="Longitude">
            <value><![CDATA[13°43'E]]></value>
          </Data>
        </ExtendedData>
        <Point>
          <coordinates>
            13.7166666666667,-5.65,0
          </coordinates>
        </Point>
      </Placemark>
      <Placemark>
        <name><![CDATA[Aguiar Macedo & Macuacua 3291  ]]></name>
        <description><![CDATA[FID: <br>Id: <br>Latitude: 14°59'39.01"S<br>Longitude: 38°33'20.98"E]]></description>
        <styleUrl>#icon-1739-0097A7</styleUrl>
        <ExtendedData>
          <Data name="FID">
            <value/>
          </Data>
          <Data name="Id">
            <value/>
          </Data>
          <Data name="Latitude">
            <value><![CDATA[14°59'39.01"S]]></value>
          </Data>
          <Data name="Longitude">
            <value><![CDATA[38°33'20.98"E]]></value>
          </Data>
        </ExtendedData>
        <Point>
          <coordinates>
            38.5558277777778,-14.9941694444444,0
          </coordinates>
        </Point>
      </Placemark>
      <Placemark>
        <name><![CDATA[Lotter & Turpin 1898 ]]></name>
        <description><![CDATA[FID: <br>Id: <br>Latitude: 11°33'05"S<br>Longitude: 39°20'51"E]]></description>
        <styleUrl>#icon-1739-0097A7</styleUrl>
        <ExtendedData>
          <Data name="FID">
            <value/>
          </Data>
          <Data name="Id">
            <value/>
          </Data>
          <Data name="Latitude">
            <value><![CDATA[11°33'05"S]]></value>
          </Data>
          <Data name="Longitude">
            <value><![CDATA[39°20'51"E]]></value>
          </Data>
        </ExtendedData>
        <Point>
          <coordinates>
            39.3475,-11.5513888888889,0
          </coordinates>
        </Point>
      </Placemark>
      <Placemark>
        <name>Harris 644  </name>
        <description><![CDATA[FID: <br>Id: <br>Latitude: 16.2825°S<br>Longitude: 36.3817°E]]></description>
        <styleUrl>#icon-1739-0097A7</styleUrl>
        <ExtendedData>
          <Data name="FID">
            <value/>
          </Data>
          <Data name="Id">
            <value/>
          </Data>
          <Data name="Latitude">
            <value>16.2825°S</value>
          </Data>
          <Data name="Longitude">
            <value>36.3817°E</value>
          </Data>
        </ExtendedData>
        <Point>
          <coordinates>
            36.3817,-16.2825,0
          </coordinates>
        </Point>
      </Placemark>
      <Placemark>
        <name>Forestry Dept. Benin City 194  </name>
        <description><![CDATA[FID: <br>Id: <br>Latitude: 6°13'N<br>Longitude: 5°38'E]]></description>
        <styleUrl>#icon-1739-0097A7</styleUrl>
        <ExtendedData>
          <Data name="FID">
            <value/>
          </Data>
          <Data name="Id">
            <value/>
          </Data>
          <Data name="Latitude">
            <value><![CDATA[6°13'N]]></value>
          </Data>
          <Data name="Longitude">
            <value><![CDATA[5°38'E]]></value>
          </Data>
        </ExtendedData>
        <Point>
          <coordinates>
            5.63333333333333,6.21666666666667,0
          </coordinates>
        </Point>
      </Placemark>
      <Placemark>
        <name>Foster 116  </name>
        <description><![CDATA[FID: <br>Id: <br>Latitude: 7.38333°N<br>Longitude: 4.26667°E]]></description>
        <styleUrl>#icon-1739-0097A7</styleUrl>
        <ExtendedData>
          <Data name="FID">
            <value/>
          </Data>
          <Data name="Id">
            <value/>
          </Data>
          <Data name="Latitude">
            <value>7.38333°N</value>
          </Data>
          <Data name="Longitude">
            <value>4.26667°E</value>
          </Data>
        </ExtendedData>
        <Point>
          <coordinates>
            4.26667,7.38333,0
          </coordinates>
        </Point>
      </Placemark>
      <Placemark>
        <name>Holland 296  </name>
        <description><![CDATA[FID: <br>Id: <br>Latitude: 4.9757°N<br>Longitude: 8.3417°E]]></description>
        <styleUrl>#icon-1739-0097A7</styleUrl>
        <ExtendedData>
          <Data name="FID">
            <value/>
          </Data>
          <Data name="Id">
            <value/>
          </Data>
          <Data name="Latitude">
            <value>4.9757°N</value>
          </Data>
          <Data name="Longitude">
            <value>8.3417°E</value>
          </Data>
        </ExtendedData>
        <Point>
          <coordinates>
            8.3417,4.9757,0
          </coordinates>
        </Point>
      </Placemark>
      <Placemark>
        <name>Kennedy 2172  </name>
        <description><![CDATA[FID: <br>Id: <br>Latitude: 6.1046°N<br>Longitude: 5.8934°E]]></description>
        <styleUrl>#icon-1739-0097A7</styleUrl>
        <ExtendedData>
          <Data name="FID">
            <value/>
          </Data>
          <Data name="Id">
            <value/>
          </Data>
          <Data name="Latitude">
            <value>6.1046°N</value>
          </Data>
          <Data name="Longitude">
            <value>5.8934°E</value>
          </Data>
        </ExtendedData>
        <Point>
          <coordinates>
            5.8934,6.1046,0
          </coordinates>
        </Point>
      </Placemark>
      <Placemark>
        <name>Mann s. n.  </name>
        <description><![CDATA[FID: <br>Id: <br>Latitude: 4.2865305°N<br>Longitude: 6.072263°E]]></description>
        <styleUrl>#icon-1739-0097A7</styleUrl>
        <ExtendedData>
          <Data name="FID">
            <value/>
          </Data>
          <Data name="Id">
            <value/>
          </Data>
          <Data name="Latitude">
            <value>4.2865305°N</value>
          </Data>
          <Data name="Longitude">
            <value>6.072263°E</value>
          </Data>
        </ExtendedData>
        <Point>
          <coordinates>
            6.072263,4.2865305,0
          </coordinates>
        </Point>
      </Placemark>
      <Placemark>
        <name/>
        <description><![CDATA[FID: <br>Id: <br>Latitude: <br>Longitude: ]]></description>
        <ExtendedData>
          <Data name="FID">
            <value/>
          </Data>
          <Data name="Id">
            <value/>
          </Data>
          <Data name="Latitude">
            <value/>
          </Data>
          <Data name="Longitude">
            <value/>
          </Data>
        </ExtendedData>
      </Placemark>
      <Placemark>
        <name>Talbot 3281  

</name>
        <description><![CDATA[FID: <br>Id: <br>Latitude: 4.6467°N<br>Longitude: 7.9429°E]]></description>
        <styleUrl>#icon-1739-0097A7</styleUrl>
        <ExtendedData>
          <Data name="FID">
            <value/>
          </Data>
          <Data name="Id">
            <value/>
          </Data>
          <Data name="Latitude">
            <value>4.6467°N</value>
          </Data>
          <Data name="Longitude">
            <value>7.9429°E</value>
          </Data>
        </ExtendedData>
        <Point>
          <coordinates>
            7.9429,4.6467,0
          </coordinates>
        </Point>
      </Placemark>
      <Placemark>
        <name>CTFT 170  </name>
        <description><![CDATA[FID: <br>Id: <br>Latitude: 4°26'S<br>Longitude: 12°15'E]]></description>
        <styleUrl>#icon-1739-0097A7</styleUrl>
        <ExtendedData>
          <Data name="FID">
            <value/>
          </Data>
          <Data name="Id">
            <value/>
          </Data>
          <Data name="Latitude">
            <value><![CDATA[4°26'S]]></value>
          </Data>
          <Data name="Longitude">
            <value><![CDATA[12°15'E]]></value>
          </Data>
        </ExtendedData>
        <Point>
          <coordinates>
            12.25,-4.43333333333333,0
          </coordinates>
        </Point>
      </Placemark>
      <Placemark>
        <name>Schlieben 1480 </name>
        <description><![CDATA[FID: <br>Id: <br>Latitude: 9°01'S<br>Longitude: 35°30'E]]></description>
        <styleUrl>#icon-1739-0097A7</styleUrl>
        <ExtendedData>
          <Data name="FID">
            <value/>
          </Data>
          <Data name="Id">
            <value/>
          </Data>
          <Data name="Latitude">
            <value><![CDATA[9°01'S]]></value>
          </Data>
          <Data name="Longitude">
            <value><![CDATA[35°30'E]]></value>
          </Data>
        </ExtendedData>
        <Point>
          <coordinates>
            35.5,-9.01666666666667,0
          </coordinates>
        </Point>
      </Placemark>
    </Folder>
  </Document>
</kml>
