# Supplementary material for: A revision of Xylopia L. (Annonaceae): the species of Tropical Africa
Source: PhytoKeys. 2018 Apr 24;97:1–252. doi: 10.3897/phytokeys.97.20975 (PMC10865103; doi:10.3897/phytokeys.97.20975)
Supplement: Supplementary material 1 — KML files [file phytokeys-97-001_article-20975__-s001.zip › Xylopia africana.kml]

<?xml version="1.0" encoding="UTF-8"?>
<kml xmlns="http://www.opengis.net/kml/2.2">
  <Document>
    <name>Xylopia africana (updated) w/ multiple island locals deleted</name>
    <description/>
    <Style id="icon-1899-0288D1-normal">
      <IconStyle>
        <color>ffd18802</color>
        <scale>1</scale>
        <Icon>
          <href>http://www.gstatic.com/mapspro/images/stock/503-wht-blank_maps.png</href>
        </Icon>
        <hotSpot x="16" xunits="pixels" y="32" yunits="insetPixels"/>
      </IconStyle>
      <LabelStyle>
        <scale>0</scale>
      </LabelStyle>
    </Style>
    <Style id="icon-1899-0288D1-highlight">
      <IconStyle>
        <color>ffd18802</color>
        <scale>1</scale>
        <Icon>
          <href>http://www.gstatic.com/mapspro/images/stock/503-wht-blank_maps.png</href>
        </Icon>
        <hotSpot x="16" xunits="pixels" y="32" yunits="insetPixels"/>
      </IconStyle>
      <LabelStyle>
        <scale>1</scale>
      </LabelStyle>
    </Style>
    <StyleMap id="icon-1899-0288D1">
      <Pair>
        <key>normal</key>
        <styleUrl>#icon-1899-0288D1-normal</styleUrl>
      </Pair>
      <Pair>
        <key>highlight</key>
        <styleUrl>#icon-1899-0288D1-highlight</styleUrl>
      </Pair>
    </StyleMap>
    <Folder>
      <name>africana-mapped.xlsx</name>
      <Placemark>
        <name>Etinde</name>
        <description><![CDATA[FID: 0<br>Lat: 4.4797201<br>Long: 9.0001898<br>Locality: ]]></description>
        <styleUrl>#icon-1899-0288D1</styleUrl>
        <ExtendedData>
          <Data name="FID">
            <value>0.0</value>
          </Data>
          <Data name="Lat">
            <value>4.4797201</value>
          </Data>
          <Data name="Long">
            <value>9.0001898</value>
          </Data>
          <Data name="Locality">
            <value/>
          </Data>
        </ExtendedData>
        <Point>
          <coordinates>
            9.0001898,4.4797201,0
          </coordinates>
        </Point>
      </Placemark>
      <Placemark>
        <name><![CDATA[9°28'0"E, 6°18'0"N]]></name>
        <description><![CDATA[FID: 1<br>Lat: 6.1848898<br>Long: 9.6786804<br>Locality: ]]></description>
        <styleUrl>#icon-1899-0288D1</styleUrl>
        <ExtendedData>
          <Data name="FID">
            <value>1.0</value>
          </Data>
          <Data name="Lat">
            <value>6.1848898</value>
          </Data>
          <Data name="Long">
            <value>9.6786804</value>
          </Data>
          <Data name="Locality">
            <value/>
          </Data>
        </ExtendedData>
        <Point>
          <coordinates>
            9.6786804,6.1848898,0
          </coordinates>
        </Point>
      </Placemark>
      <Placemark>
        <name><![CDATA[9°53'0"E, 4°53'0"N]]></name>
        <description><![CDATA[FID: 2<br>Lat: 4.8833299<br>Long: 9.8833303<br>Locality: ]]></description>
        <styleUrl>#icon-1899-0288D1</styleUrl>
        <ExtendedData>
          <Data name="FID">
            <value>2.0</value>
          </Data>
          <Data name="Lat">
            <value>4.8833299</value>
          </Data>
          <Data name="Long">
            <value>9.8833303</value>
          </Data>
          <Data name="Locality">
            <value/>
          </Data>
        </ExtendedData>
        <Point>
          <coordinates>
            9.8833303,4.8833299,0
          </coordinates>
        </Point>
      </Placemark>
      <Placemark>
        <name>Batchingou</name>
        <description><![CDATA[FID: 3<br>Lat: 5.1333098<br>Long: 10.3999996<br>Locality: ]]></description>
        <styleUrl>#icon-1899-0288D1</styleUrl>
        <ExtendedData>
          <Data name="FID">
            <value>3.0</value>
          </Data>
          <Data name="Lat">
            <value>5.1333098</value>
          </Data>
          <Data name="Long">
            <value>10.3999996</value>
          </Data>
          <Data name="Locality">
            <value/>
          </Data>
        </ExtendedData>
        <Point>
          <coordinates>
            10.3999996,5.1333098,0
          </coordinates>
        </Point>
      </Placemark>
      <Placemark>
        <name>Buea</name>
        <description><![CDATA[FID: 4<br>Lat: 4.0377302<br>Long: 9.3820496<br>Locality: ]]></description>
        <styleUrl>#icon-1899-0288D1</styleUrl>
        <ExtendedData>
          <Data name="FID">
            <value>4.0</value>
          </Data>
          <Data name="Lat">
            <value>4.0377302</value>
          </Data>
          <Data name="Long">
            <value>9.3820496</value>
          </Data>
          <Data name="Locality">
            <value/>
          </Data>
        </ExtendedData>
        <Point>
          <coordinates>
            9.3820496,4.0377302,0
          </coordinates>
        </Point>
      </Placemark>
      <Placemark>
        <name>Obudu</name>
        <description><![CDATA[FID: 5<br>Lat: 6.6666498<br>Long: 9.1666803<br>Locality: ]]></description>
        <styleUrl>#icon-1899-0288D1</styleUrl>
        <ExtendedData>
          <Data name="FID">
            <value>5.0</value>
          </Data>
          <Data name="Lat">
            <value>6.6666498</value>
          </Data>
          <Data name="Long">
            <value>9.1666803</value>
          </Data>
          <Data name="Locality">
            <value/>
          </Data>
        </ExtendedData>
        <Point>
          <coordinates>
            9.1666803,6.6666498,0
          </coordinates>
        </Point>
      </Placemark>
      <Placemark>
        <name> </name>
        <description><![CDATA[FID: 6<br>Lat: 6.2265902<br>Long: 9.1354198<br>Locality: ]]></description>
        <styleUrl>#icon-1899-0288D1</styleUrl>
        <ExtendedData>
          <Data name="FID">
            <value>6.0</value>
          </Data>
          <Data name="Lat">
            <value>6.2265902</value>
          </Data>
          <Data name="Long">
            <value>9.1354198</value>
          </Data>
          <Data name="Locality">
            <value/>
          </Data>
        </ExtendedData>
        <Point>
          <coordinates>
            9.1354198,6.2265902,0
          </coordinates>
        </Point>
      </Placemark>
      <Placemark>
        <name> </name>
        <description><![CDATA[FID: 7<br>Lat: 4.7973299<br>Long: 9.4372702<br>Locality: ]]></description>
        <styleUrl>#icon-1899-0288D1</styleUrl>
        <ExtendedData>
          <Data name="FID">
            <value>7.0</value>
          </Data>
          <Data name="Lat">
            <value>4.7973299</value>
          </Data>
          <Data name="Long">
            <value>9.4372702</value>
          </Data>
          <Data name="Locality">
            <value/>
          </Data>
        </ExtendedData>
        <Point>
          <coordinates>
            9.4372702,4.7973299,0
          </coordinates>
        </Point>
      </Placemark>
      <Placemark>
        <name> </name>
        <description><![CDATA[FID: 8<br>Lat: 3.5441401<br>Long: 8.7543497<br>Locality: ]]></description>
        <styleUrl>#icon-1899-0288D1</styleUrl>
        <ExtendedData>
          <Data name="FID">
            <value>8.0</value>
          </Data>
          <Data name="Lat">
            <value>3.5441401</value>
          </Data>
          <Data name="Long">
            <value>8.7543497</value>
          </Data>
          <Data name="Locality">
            <value/>
          </Data>
        </ExtendedData>
        <Point>
          <coordinates>
            8.7543497,3.5441401,0
          </coordinates>
        </Point>
      </Placemark>
      <Placemark>
        <name> </name>
        <description><![CDATA[FID: 10<br>Lat: 4.7274199<br>Long: 10.9363003<br>Locality: ]]></description>
        <styleUrl>#icon-1899-0288D1</styleUrl>
        <ExtendedData>
          <Data name="FID">
            <value>10.0</value>
          </Data>
          <Data name="Lat">
            <value>4.7274199</value>
          </Data>
          <Data name="Long">
            <value>10.9363003</value>
          </Data>
          <Data name="Locality">
            <value/>
          </Data>
        </ExtendedData>
        <Point>
          <coordinates>
            10.9363003,4.7274199,0
          </coordinates>
        </Point>
      </Placemark>
      <Placemark>
        <name>Hopkins FHI 54307</name>
        <description><![CDATA[FID: <br>Lat: 6.416667<br>Long: 9.366667<br>Locality: Nigeria, Obudu Plateau]]></description>
        <styleUrl>#icon-1899-0288D1</styleUrl>
        <ExtendedData>
          <Data name="FID">
            <value/>
          </Data>
          <Data name="Lat">
            <value>6.416667</value>
          </Data>
          <Data name="Long">
            <value>9.366667</value>
          </Data>
          <Data name="Locality">
            <value>Nigeria, Obudu Plateau</value>
          </Data>
        </ExtendedData>
        <Point>
          <coordinates>
            9.366667,6.416667,0
          </coordinates>
        </Point>
      </Placemark>
      <Placemark>
        <name>Savory and Keay FHI 25179</name>
        <description><![CDATA[FID: <br>Lat: 7°6'0" N  <br>Long: 9°19'60" E<br>Locality: Nigeria, Sonkwala Area, grass plateau above ikwette]]></description>
        <styleUrl>#icon-1899-0288D1</styleUrl>
        <ExtendedData>
          <Data name="FID">
            <value/>
          </Data>
          <Data name="Lat">
            <value><![CDATA[7°6'0" N  ]]></value>
          </Data>
          <Data name="Long">
            <value><![CDATA[9°19'60" E]]></value>
          </Data>
          <Data name="Locality">
            <value>Nigeria, Sonkwala Area, grass plateau above ikwette</value>
          </Data>
        </ExtendedData>
        <Point>
          <coordinates>
            9.33333333333333,7.1,0
          </coordinates>
        </Point>
      </Placemark>
      <Placemark>
        <name>Lock GC 43569</name>
        <description><![CDATA[FID: <br>Lat: 6°22′30″N<br>Long: 9°22′30″E<br>Locality: Nigeria, Obudu Ranch]]></description>
        <styleUrl>#icon-1899-0288D1</styleUrl>
        <ExtendedData>
          <Data name="FID">
            <value/>
          </Data>
          <Data name="Lat">
            <value>6°22′30″N</value>
          </Data>
          <Data name="Long">
            <value>9°22′30″E</value>
          </Data>
          <Data name="Locality">
            <value>Nigeria, Obudu Ranch</value>
          </Data>
        </ExtendedData>
        <Point>
          <coordinates>
            9.375,6.375,0
          </coordinates>
        </Point>
      </Placemark>
      <Placemark>
        <name>van Meer 1768</name>
        <description><![CDATA[FID: <br>Lat: 6° 20’N <br>Long: 9° 20’E<br>Locality: Nigeria, Boshi Extension Forest reserve]]></description>
        <styleUrl>#icon-1899-0288D1</styleUrl>
        <ExtendedData>
          <Data name="FID">
            <value/>
          </Data>
          <Data name="Lat">
            <value>6° 20’N </value>
          </Data>
          <Data name="Long">
            <value>9° 20’E</value>
          </Data>
          <Data name="Locality">
            <value>Nigeria, Boshi Extension Forest reserve</value>
          </Data>
        </ExtendedData>
        <Point>
          <coordinates>
            9.33333333333333,6.33333333333333,0
          </coordinates>
        </Point>
      </Placemark>
      <Placemark>
        <name>Nkongmeneck 580</name>
        <description><![CDATA[FID: <br>Lat: 4.392584<br>Long: 10.8079759<br>Locality: Cameroon, Chaine de Nkohom (also known as Ndom now)]]></description>
        <styleUrl>#icon-1899-0288D1</styleUrl>
        <ExtendedData>
          <Data name="FID">
            <value/>
          </Data>
          <Data name="Lat">
            <value>4.392584</value>
          </Data>
          <Data name="Long">
            <value>10.8079759</value>
          </Data>
          <Data name="Locality">
            <value>Cameroon, Chaine de Nkohom (also known as Ndom now)</value>
          </Data>
        </ExtendedData>
        <Point>
          <coordinates>
            10.8079759,4.392584,0
          </coordinates>
        </Point>
      </Placemark>
      <Placemark>
        <name>Cheek 10527</name>
        <description><![CDATA[FID: <br>Lat: 5°48.02’N<br>Long: 10°05.78’E<br>Locality: Cameroon, Gazette Bali Ngemba]]></description>
        <styleUrl>#icon-1899-0288D1</styleUrl>
        <ExtendedData>
          <Data name="FID">
            <value/>
          </Data>
          <Data name="Lat">
            <value>5°48.02’N</value>
          </Data>
          <Data name="Long">
            <value>10°05.78’E</value>
          </Data>
          <Data name="Locality">
            <value>Cameroon, Gazette Bali Ngemba</value>
          </Data>
        </ExtendedData>
        <Point>
          <coordinates>
            10.0963333333333,5.80033333333333,0
          </coordinates>
        </Point>
      </Placemark>
      <Placemark>
        <name>Onana 1825, 1835</name>
        <description><![CDATA[FID: <br>Lat: 5°49’N<br>Long: 10°05’E<br>Locality: Cameroon, Gazette Bali Ngemba, Western Division]]></description>
        <styleUrl>#icon-1899-0288D1</styleUrl>
        <ExtendedData>
          <Data name="FID">
            <value/>
          </Data>
          <Data name="Lat">
            <value>5°49’N</value>
          </Data>
          <Data name="Long">
            <value>10°05’E</value>
          </Data>
          <Data name="Locality">
            <value>Cameroon, Gazette Bali Ngemba, Western Division</value>
          </Data>
        </ExtendedData>
        <Point>
          <coordinates>
            10.0833333333333,5.81666666666667,0
          </coordinates>
        </Point>
      </Placemark>
      <Placemark>
        <name>Tadjouteu 410</name>
        <description><![CDATA[FID: <br>Lat: 5°49.59’N<br>Long: 10°05.57’E<br>Locality: Cameroon, Bali Ngemba]]></description>
        <styleUrl>#icon-1899-0288D1</styleUrl>
        <ExtendedData>
          <Data name="FID">
            <value/>
          </Data>
          <Data name="Lat">
            <value>5°49.59’N</value>
          </Data>
          <Data name="Long">
            <value>10°05.57’E</value>
          </Data>
          <Data name="Locality">
            <value>Cameroon, Bali Ngemba</value>
          </Data>
        </ExtendedData>
        <Point>
          <coordinates>
            10.0928333333333,5.8265,0
          </coordinates>
        </Point>
      </Placemark>
      <Placemark>
        <name>Deistel 454, Lembach 41, Lembach 137a, Maitland 233</name>
        <description><![CDATA[FID: <br>Lat: 4.1499249<br>Long: 9.1868416<br>Locality: Cameroon, Buea]]></description>
        <styleUrl>#icon-1899-0288D1</styleUrl>
        <ExtendedData>
          <Data name="FID">
            <value/>
          </Data>
          <Data name="Lat">
            <value>4.1499249</value>
          </Data>
          <Data name="Long">
            <value>9.1868416</value>
          </Data>
          <Data name="Locality">
            <value>Cameroon, Buea</value>
          </Data>
        </ExtendedData>
        <Point>
          <coordinates>
            9.1868416,4.1499249,0
          </coordinates>
        </Point>
      </Placemark>
      <Placemark>
        <name>Letouzey 14551</name>
        <description><![CDATA[FID: <br>Lat: 4°50′0″N <br>Long: 9°07′0″E<br>Locality: Cameroon, Mount Rumpi-Rata, Rumpi Hills]]></description>
        <styleUrl>#icon-1899-0288D1</styleUrl>
        <ExtendedData>
          <Data name="FID">
            <value/>
          </Data>
          <Data name="Lat">
            <value>4°50′0″N </value>
          </Data>
          <Data name="Long">
            <value>9°07′0″E</value>
          </Data>
          <Data name="Locality">
            <value>Cameroon, Mount Rumpi-Rata, Rumpi Hills</value>
          </Data>
        </ExtendedData>
        <Point>
          <coordinates>
            9.11666666666667,4.83333333333333,0
          </coordinates>
        </Point>
      </Placemark>
      <Placemark>
        <name>Thomas 2981</name>
        <description><![CDATA[FID: <br>Lat: 4°08’N<br>Long: 9°05’E<br>Locality: Cameroon, southern slope Mount Cameroon, above Batouk]]></description>
        <styleUrl>#icon-1899-0288D1</styleUrl>
        <ExtendedData>
          <Data name="FID">
            <value/>
          </Data>
          <Data name="Lat">
            <value>4°08’N</value>
          </Data>
          <Data name="Long">
            <value>9°05’E</value>
          </Data>
          <Data name="Locality">
            <value>Cameroon, southern slope Mount Cameroon, above Batouk</value>
          </Data>
        </ExtendedData>
        <Point>
          <coordinates>
            9.08333333333333,4.13333333333333,0
          </coordinates>
        </Point>
      </Placemark>
      <Placemark>
        <name>Thomas 3305</name>
        <description><![CDATA[FID: <br>Lat: 4°53'N<br>Long: 9°53'E<br>Locality: Cameroon, forest in Rumpi Hills, near Dikom Balue]]></description>
        <styleUrl>#icon-1899-0288D1</styleUrl>
        <ExtendedData>
          <Data name="FID">
            <value/>
          </Data>
          <Data name="Lat">
            <value><![CDATA[4°53'N]]></value>
          </Data>
          <Data name="Long">
            <value><![CDATA[9°53'E]]></value>
          </Data>
          <Data name="Locality">
            <value>Cameroon, forest in Rumpi Hills, near Dikom Balue</value>
          </Data>
        </ExtendedData>
        <Point>
          <coordinates>
            9.88333333333333,4.88333333333333,0
          </coordinates>
        </Point>
      </Placemark>
      <Placemark>
        <name>Thomas 4554</name>
        <description><![CDATA[FID: <br>Lat: 6°18'N<br>Long: 9°28'E<br>Locality: Cameroon, savanna near Aguosho]]></description>
        <styleUrl>#icon-1899-0288D1</styleUrl>
        <ExtendedData>
          <Data name="FID">
            <value/>
          </Data>
          <Data name="Lat">
            <value><![CDATA[6°18'N]]></value>
          </Data>
          <Data name="Long">
            <value><![CDATA[9°28'E]]></value>
          </Data>
          <Data name="Locality">
            <value>Cameroon, savanna near Aguosho</value>
          </Data>
        </ExtendedData>
        <Point>
          <coordinates>
            9.46666666666667,6.3,0
          </coordinates>
        </Point>
      </Placemark>
      <Placemark>
        <name>Wheatley 605</name>
        <description><![CDATA[FID: <br>Lat: 4.077809<br>Long: 9.113005<br>Locality: Cameroon, North face of Mt. Etinde (aka Little Mount Cameroon)]]></description>
        <styleUrl>#icon-1899-0288D1</styleUrl>
        <ExtendedData>
          <Data name="FID">
            <value/>
          </Data>
          <Data name="Lat">
            <value>4.077809</value>
          </Data>
          <Data name="Long">
            <value>9.113005</value>
          </Data>
          <Data name="Locality">
            <value>Cameroon, North face of Mt. Etinde (aka Little Mount Cameroon)</value>
          </Data>
        </ExtendedData>
        <Point>
          <coordinates>
            9.113005,4.077809,0
          </coordinates>
        </Point>
      </Placemark>
      <Placemark>
        <name>Letouzey 13300</name>
        <description><![CDATA[FID: <br>Lat: 5.1463821<br>Long: 10.492243<br>Locality: Cameroon, Route Batcha-Batschingou in Bangangte]]></description>
        <styleUrl>#icon-1899-0288D1</styleUrl>
        <ExtendedData>
          <Data name="FID">
            <value/>
          </Data>
          <Data name="Lat">
            <value>5.1463821</value>
          </Data>
          <Data name="Long">
            <value>10.492243</value>
          </Data>
          <Data name="Locality">
            <value>Cameroon, Route Batcha-Batschingou in Bangangte</value>
          </Data>
        </ExtendedData>
        <Point>
          <coordinates>
            10.492243,5.1463821,0
          </coordinates>
        </Point>
      </Placemark>
      <Placemark>
        <name> </name>
        <description><![CDATA[FID: 9<br>Lat: 0.220422<br>Long: 6.63376<br>Locality: ]]></description>
        <styleUrl>#icon-1899-0288D1</styleUrl>
        <ExtendedData>
          <Data name="FID">
            <value>9.0</value>
          </Data>
          <Data name="Lat">
            <value>0.220422</value>
          </Data>
          <Data name="Long">
            <value>6.63376</value>
          </Data>
          <Data name="Locality">
            <value/>
          </Data>
        </ExtendedData>
        <Point>
          <coordinates>
            6.63376,0.220422,0
          </coordinates>
        </Point>
      </Placemark>
    </Folder>
  </Document>
</kml>
