# Supplementary material for: A revision of Xylopia L. (Annonaceae): the species of Tropical Africa
Source: PhytoKeys. 2018 Apr 24;97:1–252. doi: 10.3897/phytokeys.97.20975 (PMC10865103; doi:10.3897/phytokeys.97.20975)
Supplement: Supplementary material 1 — KML files [file phytokeys-97-001_article-20975__-s001.zip › Xylopia arenaria.kml]

<?xml version="1.0" encoding="UTF-8"?>
<kml xmlns="http://www.opengis.net/kml/2.2">
  <Document>
    <name>Xylopia arenaria</name>
    <description/>
    <Style id="icon-1739-880E4F-normal">
      <IconStyle>
        <color>ff4f0e88</color>
        <scale>1</scale>
        <Icon>
          <href>http://www.gstatic.com/mapspro/images/stock/503-wht-blank_maps.png</href>
        </Icon>
      </IconStyle>
      <LabelStyle>
        <scale>0</scale>
      </LabelStyle>
    </Style>
    <Style id="icon-1739-880E4F-highlight">
      <IconStyle>
        <color>ff4f0e88</color>
        <scale>1</scale>
        <Icon>
          <href>http://www.gstatic.com/mapspro/images/stock/503-wht-blank_maps.png</href>
        </Icon>
      </IconStyle>
      <LabelStyle>
        <scale>1</scale>
      </LabelStyle>
    </Style>
    <StyleMap id="icon-1739-880E4F">
      <Pair>
        <key>normal</key>
        <styleUrl>#icon-1739-880E4F-normal</styleUrl>
      </Pair>
      <Pair>
        <key>highlight</key>
        <styleUrl>#icon-1739-880E4F-highlight</styleUrl>
      </Pair>
    </StyleMap>
    <Folder>
      <name>arenaria.xlsx</name>
      <Placemark>
        <name>Kisarawe</name>
        <description><![CDATA[FID: 2<br>Lat: -6.8999801<br>Long: 39.0833015]]></description>
        <styleUrl>#icon-1739-880E4F</styleUrl>
        <ExtendedData>
          <Data name="FID">
            <value>2.0</value>
          </Data>
          <Data name="Lat">
            <value>-6.8999801</value>
          </Data>
          <Data name="Long">
            <value>39.0833015</value>
          </Data>
        </ExtendedData>
        <Point>
          <coordinates>
            39.0833015,-6.8999801,0
          </coordinates>
        </Point>
      </Placemark>
      <Placemark>
        <name>Kisarawe</name>
        <description><![CDATA[FID: 3<br>Lat: -6.8999801<br>Long: 39.0833015]]></description>
        <styleUrl>#icon-1739-880E4F</styleUrl>
        <ExtendedData>
          <Data name="FID">
            <value>3.0</value>
          </Data>
          <Data name="Lat">
            <value>-6.8999801</value>
          </Data>
          <Data name="Long">
            <value>39.0833015</value>
          </Data>
        </ExtendedData>
        <Point>
          <coordinates>
            39.0833015,-6.8999801,0
          </coordinates>
        </Point>
      </Placemark>
      <Placemark>
        <name><![CDATA[39°4'59"E, 6°54'18"S]]></name>
        <description><![CDATA[FID: 5<br>Lat: -6.9050002<br>Long: 39.0830994]]></description>
        <styleUrl>#icon-1739-880E4F</styleUrl>
        <ExtendedData>
          <Data name="FID">
            <value>5.0</value>
          </Data>
          <Data name="Lat">
            <value>-6.9050002</value>
          </Data>
          <Data name="Long">
            <value>39.0830994</value>
          </Data>
        </ExtendedData>
        <Point>
          <coordinates>
            39.0830994,-6.9050002,0
          </coordinates>
        </Point>
      </Placemark>
      <Placemark>
        <name><![CDATA[39°6'0"E, 6°53'30"S]]></name>
        <description><![CDATA[FID: 6<br>Lat: -6.8916702<br>Long: 39.0999985]]></description>
        <styleUrl>#icon-1739-880E4F</styleUrl>
        <ExtendedData>
          <Data name="FID">
            <value>6.0</value>
          </Data>
          <Data name="Lat">
            <value>-6.8916702</value>
          </Data>
          <Data name="Long">
            <value>39.0999985</value>
          </Data>
        </ExtendedData>
        <Point>
          <coordinates>
            39.0999985,-6.8916702,0
          </coordinates>
        </Point>
      </Placemark>
      <Placemark>
        <name><![CDATA[39°5'0"E, 6°51'30"S]]></name>
        <description><![CDATA[FID: 8<br>Lat: -6.8583298<br>Long: 39.0833015]]></description>
        <styleUrl>#icon-1739-880E4F</styleUrl>
        <ExtendedData>
          <Data name="FID">
            <value>8.0</value>
          </Data>
          <Data name="Lat">
            <value>-6.8583298</value>
          </Data>
          <Data name="Long">
            <value>39.0833015</value>
          </Data>
        </ExtendedData>
        <Point>
          <coordinates>
            39.0833015,-6.8583298,0
          </coordinates>
        </Point>
      </Placemark>
      <Placemark>
        <name>Pugu</name>
        <description><![CDATA[FID: 9<br>Lat: -6.8999801<br>Long: 39.1166]]></description>
        <styleUrl>#icon-1739-880E4F</styleUrl>
        <ExtendedData>
          <Data name="FID">
            <value>9.0</value>
          </Data>
          <Data name="Lat">
            <value>-6.8999801</value>
          </Data>
          <Data name="Long">
            <value>39.1166</value>
          </Data>
        </ExtendedData>
        <Point>
          <coordinates>
            39.1166,-6.8999801,0
          </coordinates>
        </Point>
      </Placemark>
      <Placemark>
        <name>Pugu</name>
        <description><![CDATA[FID: 11<br>Lat: -6.8999801<br>Long: 39.1166]]></description>
        <styleUrl>#icon-1739-880E4F</styleUrl>
        <ExtendedData>
          <Data name="FID">
            <value>11.0</value>
          </Data>
          <Data name="Lat">
            <value>-6.8999801</value>
          </Data>
          <Data name="Long">
            <value>39.1166</value>
          </Data>
        </ExtendedData>
        <Point>
          <coordinates>
            39.1166,-6.8999801,0
          </coordinates>
        </Point>
      </Placemark>
      <Placemark>
        <name><![CDATA[39°43'0"E, 3°15'0"S]]></name>
        <description><![CDATA[FID: 12<br>Lat: -3.25<br>Long: 39.7167015]]></description>
        <styleUrl>#icon-1739-880E4F</styleUrl>
        <ExtendedData>
          <Data name="FID">
            <value>12.0</value>
          </Data>
          <Data name="Lat">
            <value>-3.25</value>
          </Data>
          <Data name="Long">
            <value>39.7167015</value>
          </Data>
        </ExtendedData>
        <Point>
          <coordinates>
            39.7167015,-3.25,0
          </coordinates>
        </Point>
      </Placemark>
      <Placemark>
        <name><![CDATA[39°58'0"E, 3°19'0"S]]></name>
        <description><![CDATA[FID: 13<br>Lat: -3.3166699<br>Long: 39.9667015]]></description>
        <styleUrl>#icon-1739-880E4F</styleUrl>
        <ExtendedData>
          <Data name="FID">
            <value>13.0</value>
          </Data>
          <Data name="Lat">
            <value>-3.3166699</value>
          </Data>
          <Data name="Long">
            <value>39.9667015</value>
          </Data>
        </ExtendedData>
        <Point>
          <coordinates>
            39.9667015,-3.3166699,0
          </coordinates>
        </Point>
      </Placemark>
      <Placemark>
        <name><![CDATA[39°27'0"E, 4°6'0"S]]></name>
        <description><![CDATA[FID: 14<br>Lat: -4.0999999<br>Long: 39.4500008]]></description>
        <styleUrl>#icon-1739-880E4F</styleUrl>
        <ExtendedData>
          <Data name="FID">
            <value>14.0</value>
          </Data>
          <Data name="Lat">
            <value>-4.0999999</value>
          </Data>
          <Data name="Long">
            <value>39.4500008</value>
          </Data>
        </ExtendedData>
        <Point>
          <coordinates>
            39.4500008,-4.0999999,0
          </coordinates>
        </Point>
      </Placemark>
      <Placemark>
        <name><![CDATA[39°24'0"E, 4°27'0"S]]></name>
        <description><![CDATA[FID: 15<br>Lat: -4.4499998<br>Long: 39.4000015]]></description>
        <styleUrl>#icon-1739-880E4F</styleUrl>
        <ExtendedData>
          <Data name="FID">
            <value>15.0</value>
          </Data>
          <Data name="Lat">
            <value>-4.4499998</value>
          </Data>
          <Data name="Long">
            <value>39.4000015</value>
          </Data>
        </ExtendedData>
        <Point>
          <coordinates>
            39.4000015,-4.4499998,0
          </coordinates>
        </Point>
      </Placemark>
      <Placemark>
        <name>Mrima</name>
        <description><![CDATA[FID: 16<br>Lat: -4.4833202<br>Long: 39.2834015]]></description>
        <styleUrl>#icon-1739-880E4F</styleUrl>
        <ExtendedData>
          <Data name="FID">
            <value>16.0</value>
          </Data>
          <Data name="Lat">
            <value>-4.4833202</value>
          </Data>
          <Data name="Long">
            <value>39.2834015</value>
          </Data>
        </ExtendedData>
        <Point>
          <coordinates>
            39.2834015,-4.4833202,0
          </coordinates>
        </Point>
      </Placemark>
      <Placemark>
        <name><![CDATA[39°58'0"E, 3°19'0"S]]></name>
        <description><![CDATA[FID: 17<br>Lat: -3.3166699<br>Long: 39.9667015]]></description>
        <styleUrl>#icon-1739-880E4F</styleUrl>
        <ExtendedData>
          <Data name="FID">
            <value>17.0</value>
          </Data>
          <Data name="Lat">
            <value>-3.3166699</value>
          </Data>
          <Data name="Long">
            <value>39.9667015</value>
          </Data>
        </ExtendedData>
        <Point>
          <coordinates>
            39.9667015,-3.3166699,0
          </coordinates>
        </Point>
      </Placemark>
      <Placemark>
        <name><![CDATA[39°34'0"E, 3°33'0"S]]></name>
        <description><![CDATA[FID: 19<br>Lat: -3.55<br>Long: 39.5667]]></description>
        <styleUrl>#icon-1739-880E4F</styleUrl>
        <ExtendedData>
          <Data name="FID">
            <value>19.0</value>
          </Data>
          <Data name="Lat">
            <value>-3.55</value>
          </Data>
          <Data name="Long">
            <value>39.5667</value>
          </Data>
        </ExtendedData>
        <Point>
          <coordinates>
            39.5667,-3.55,0
          </coordinates>
        </Point>
      </Placemark>
      <Placemark>
        <name><![CDATA[39°27'0"E, 4°6'0"S]]></name>
        <description><![CDATA[FID: 20<br>Lat: -4.0999999<br>Long: 39.4500008]]></description>
        <styleUrl>#icon-1739-880E4F</styleUrl>
        <ExtendedData>
          <Data name="FID">
            <value>20.0</value>
          </Data>
          <Data name="Lat">
            <value>-4.0999999</value>
          </Data>
          <Data name="Long">
            <value>39.4500008</value>
          </Data>
        </ExtendedData>
        <Point>
          <coordinates>
            39.4500008,-4.0999999,0
          </coordinates>
        </Point>
      </Placemark>
      <Placemark>
        <name><![CDATA[39°56'0"E, 3°17'0"S]]></name>
        <description><![CDATA[FID: 21<br>Lat: -3.28333<br>Long: 39.9333]]></description>
        <styleUrl>#icon-1739-880E4F</styleUrl>
        <ExtendedData>
          <Data name="FID">
            <value>21.0</value>
          </Data>
          <Data name="Lat">
            <value>-3.28333</value>
          </Data>
          <Data name="Long">
            <value>39.9333</value>
          </Data>
        </ExtendedData>
        <Point>
          <coordinates>
            39.9333,-3.28333,0
          </coordinates>
        </Point>
      </Placemark>
      <Placemark>
        <name><![CDATA[39°55'0"E, 3°12'0"S]]></name>
        <description><![CDATA[FID: 22<br>Lat: -3.2<br>Long: 39.9166985]]></description>
        <styleUrl>#icon-1739-880E4F</styleUrl>
        <ExtendedData>
          <Data name="FID">
            <value>22.0</value>
          </Data>
          <Data name="Lat">
            <value>-3.2</value>
          </Data>
          <Data name="Long">
            <value>39.9166985</value>
          </Data>
        </ExtendedData>
        <Point>
          <coordinates>
            39.9166985,-3.2,0
          </coordinates>
        </Point>
      </Placemark>
      <Placemark>
        <name><![CDATA[39°52'0"E, 3°27'0"S]]></name>
        <description><![CDATA[FID: 23<br>Lat: -3.45<br>Long: 39.8666992]]></description>
        <styleUrl>#icon-1739-880E4F</styleUrl>
        <ExtendedData>
          <Data name="FID">
            <value>23.0</value>
          </Data>
          <Data name="Lat">
            <value>-3.45</value>
          </Data>
          <Data name="Long">
            <value>39.8666992</value>
          </Data>
        </ExtendedData>
        <Point>
          <coordinates>
            39.8666992,-3.45,0
          </coordinates>
        </Point>
      </Placemark>
      <Placemark>
        <name>Kilifi</name>
        <description><![CDATA[FID: 24<br>Lat: -3.6333699<br>Long: 39.8499985]]></description>
        <styleUrl>#icon-1739-880E4F</styleUrl>
        <ExtendedData>
          <Data name="FID">
            <value>24.0</value>
          </Data>
          <Data name="Lat">
            <value>-3.6333699</value>
          </Data>
          <Data name="Long">
            <value>39.8499985</value>
          </Data>
        </ExtendedData>
        <Point>
          <coordinates>
            39.8499985,-3.6333699,0
          </coordinates>
        </Point>
      </Placemark>
      <Placemark>
        <name><![CDATA[39°32'0"E, 3°37'0"S]]></name>
        <description><![CDATA[FID: 25<br>Lat: -3.6166699<br>Long: 39.5332985]]></description>
        <styleUrl>#icon-1739-880E4F</styleUrl>
        <ExtendedData>
          <Data name="FID">
            <value>25.0</value>
          </Data>
          <Data name="Lat">
            <value>-3.6166699</value>
          </Data>
          <Data name="Long">
            <value>39.5332985</value>
          </Data>
        </ExtendedData>
        <Point>
          <coordinates>
            39.5332985,-3.6166699,0
          </coordinates>
        </Point>
      </Placemark>
      <Placemark>
        <name><![CDATA[39°43'0"E, 3°15'0"S]]></name>
        <description><![CDATA[FID: 27<br>Lat: -3.25<br>Long: 39.7167015]]></description>
        <styleUrl>#icon-1739-880E4F</styleUrl>
        <ExtendedData>
          <Data name="FID">
            <value>27.0</value>
          </Data>
          <Data name="Lat">
            <value>-3.25</value>
          </Data>
          <Data name="Long">
            <value>39.7167015</value>
          </Data>
        </ExtendedData>
        <Point>
          <coordinates>
            39.7167015,-3.25,0
          </coordinates>
        </Point>
      </Placemark>
      <Placemark>
        <name><![CDATA[39°57'0"E, 3°18'0"S]]></name>
        <description><![CDATA[FID: 29<br>Lat: -3.3<br>Long: 39.9500008]]></description>
        <styleUrl>#icon-1739-880E4F</styleUrl>
        <ExtendedData>
          <Data name="FID">
            <value>29.0</value>
          </Data>
          <Data name="Lat">
            <value>-3.3</value>
          </Data>
          <Data name="Long">
            <value>39.9500008</value>
          </Data>
        </ExtendedData>
        <Point>
          <coordinates>
            39.9500008,-3.3,0
          </coordinates>
        </Point>
      </Placemark>
      <Placemark>
        <name>Mogo Forest Reserve</name>
        <description><![CDATA[FID: <br>Lat: 6°54' S<br>Long: 39°11' E]]></description>
        <styleUrl>#icon-1739-880E4F</styleUrl>
        <ExtendedData>
          <Data name="FID">
            <value/>
          </Data>
          <Data name="Lat">
            <value><![CDATA[6°54' S]]></value>
          </Data>
          <Data name="Long">
            <value><![CDATA[39°11' E]]></value>
          </Data>
        </ExtendedData>
        <Point>
          <coordinates>
            39.1833333333333,-6.9,0
          </coordinates>
        </Point>
      </Placemark>
    </Folder>
  </Document>
</kml>
