# Supplementary material for: A revision of Xylopia L. (Annonaceae): the species of Tropical Africa
Source: PhytoKeys. 2018 Apr 24;97:1–252. doi: 10.3897/phytokeys.97.20975 (PMC10865103; doi:10.3897/phytokeys.97.20975)
Supplement: Supplementary material 1 — KML files [file phytokeys-97-001_article-20975__-s001.zip › Xylopia aurantiiodora.kml]

<?xml version="1.0" encoding="UTF-8"?>
<kml xmlns="http://www.opengis.net/kml/2.2">
  <Document>
    <name>Xylopia aurantiiodora</name>
    <description/>
    <Style id="icon-1739-1A237E-normal">
      <IconStyle>
        <color>ff7e231a</color>
        <scale>1</scale>
        <Icon>
          <href>http://www.gstatic.com/mapspro/images/stock/503-wht-blank_maps.png</href>
        </Icon>
      </IconStyle>
      <LabelStyle>
        <scale>0</scale>
      </LabelStyle>
    </Style>
    <Style id="icon-1739-1A237E-highlight">
      <IconStyle>
        <color>ff7e231a</color>
        <scale>1</scale>
        <Icon>
          <href>http://www.gstatic.com/mapspro/images/stock/503-wht-blank_maps.png</href>
        </Icon>
      </IconStyle>
      <LabelStyle>
        <scale>1</scale>
      </LabelStyle>
    </Style>
    <StyleMap id="icon-1739-1A237E">
      <Pair>
        <key>normal</key>
        <styleUrl>#icon-1739-1A237E-normal</styleUrl>
      </Pair>
      <Pair>
        <key>highlight</key>
        <styleUrl>#icon-1739-1A237E-highlight</styleUrl>
      </Pair>
    </StyleMap>
    <Folder>
      <name>aurantiiodora.xlsx</name>
      <Placemark>
        <name>Maiombe</name>
        <description><![CDATA[FID: 0<br>Lat: -4.8103199<br>Long: 12.5033998<br>location: ]]></description>
        <styleUrl>#icon-1739-1A237E</styleUrl>
        <ExtendedData>
          <Data name="FID">
            <value>0.0</value>
          </Data>
          <Data name="Lat">
            <value>-4.8103199</value>
          </Data>
          <Data name="Long">
            <value>12.5033998</value>
          </Data>
          <Data name="location">
            <value/>
          </Data>
        </ExtendedData>
        <Point>
          <coordinates>
            12.5033998,-4.8103199,0
          </coordinates>
        </Point>
      </Placemark>
      <Placemark>
        <name>Banzyville</name>
        <description><![CDATA[FID: 1<br>Lat: 4.3000002<br>Long: 21.1833<br>location: ]]></description>
        <styleUrl>#icon-1739-1A237E</styleUrl>
        <ExtendedData>
          <Data name="FID">
            <value>1.0</value>
          </Data>
          <Data name="Lat">
            <value>4.3000002</value>
          </Data>
          <Data name="Long">
            <value>21.1833</value>
          </Data>
          <Data name="location">
            <value/>
          </Data>
        </ExtendedData>
        <Point>
          <coordinates>
            21.1833,4.3000002,0
          </coordinates>
        </Point>
      </Placemark>
      <Placemark>
        <name>Botsima</name>
        <description><![CDATA[FID: 2<br>Lat: -1.21671<br>Long: 21.9333<br>location: ]]></description>
        <styleUrl>#icon-1739-1A237E</styleUrl>
        <ExtendedData>
          <Data name="FID">
            <value>2.0</value>
          </Data>
          <Data name="Lat">
            <value>-1.21671</value>
          </Data>
          <Data name="Long">
            <value>21.9333</value>
          </Data>
          <Data name="location">
            <value/>
          </Data>
        </ExtendedData>
        <Point>
          <coordinates>
            21.9333,-1.21671,0
          </coordinates>
        </Point>
      </Placemark>
      <Placemark>
        <name>Eala</name>
        <description><![CDATA[FID: 3<br>Lat: 0.0666188<br>Long: 18.2833004<br>location: ]]></description>
        <styleUrl>#icon-1739-1A237E</styleUrl>
        <ExtendedData>
          <Data name="FID">
            <value>3.0</value>
          </Data>
          <Data name="Lat">
            <value>0.0666188</value>
          </Data>
          <Data name="Long">
            <value>18.2833004</value>
          </Data>
          <Data name="location">
            <value/>
          </Data>
        </ExtendedData>
        <Point>
          <coordinates>
            18.2833004,0.0666188,0
          </coordinates>
        </Point>
      </Placemark>
      <Placemark>
        <name><![CDATA[25°28'0"E, 0°26'0"N]]></name>
        <description><![CDATA[FID: 5<br>Lat: 0.433333<br>Long: 25.4666996<br>location: ]]></description>
        <styleUrl>#icon-1739-1A237E</styleUrl>
        <ExtendedData>
          <Data name="FID">
            <value>5.0</value>
          </Data>
          <Data name="Lat">
            <value>0.433333</value>
          </Data>
          <Data name="Long">
            <value>25.4666996</value>
          </Data>
          <Data name="location">
            <value/>
          </Data>
        </ExtendedData>
        <Point>
          <coordinates>
            25.4666996,0.433333,0
          </coordinates>
        </Point>
      </Placemark>
      <Placemark>
        <name><![CDATA[16°21'0"E, 2°55'0"N]]></name>
        <description><![CDATA[FID: 6<br>Lat: 2.9166701<br>Long: 16.3500004<br>location: ]]></description>
        <styleUrl>#icon-1739-1A237E</styleUrl>
        <ExtendedData>
          <Data name="FID">
            <value>6.0</value>
          </Data>
          <Data name="Lat">
            <value>2.9166701</value>
          </Data>
          <Data name="Long">
            <value>16.3500004</value>
          </Data>
          <Data name="location">
            <value/>
          </Data>
        </ExtendedData>
        <Point>
          <coordinates>
            16.3500004,2.9166701,0
          </coordinates>
        </Point>
      </Placemark>
      <Placemark>
        <name><![CDATA[16°8'0"E, 2°21'0"N]]></name>
        <description><![CDATA[FID: 7<br>Lat: 2.3499999<br>Long: 16.1333008<br>location: ]]></description>
        <styleUrl>#icon-1739-1A237E</styleUrl>
        <ExtendedData>
          <Data name="FID">
            <value>7.0</value>
          </Data>
          <Data name="Lat">
            <value>2.3499999</value>
          </Data>
          <Data name="Long">
            <value>16.1333008</value>
          </Data>
          <Data name="location">
            <value/>
          </Data>
        </ExtendedData>
        <Point>
          <coordinates>
            16.1333008,2.3499999,0
          </coordinates>
        </Point>
      </Placemark>
      <Placemark>
        <name><![CDATA[16°10'0"E, 2°23'0"N]]></name>
        <description><![CDATA[FID: 8<br>Lat: 2.59688<br>Long: 16.0000992<br>location: ]]></description>
        <styleUrl>#icon-1739-1A237E</styleUrl>
        <ExtendedData>
          <Data name="FID">
            <value>8.0</value>
          </Data>
          <Data name="Lat">
            <value>2.59688</value>
          </Data>
          <Data name="Long">
            <value>16.0000992</value>
          </Data>
          <Data name="location">
            <value/>
          </Data>
        </ExtendedData>
        <Point>
          <coordinates>
            16.0000992,2.59688,0
          </coordinates>
        </Point>
      </Placemark>
      <Placemark>
        <name> </name>
        <description><![CDATA[FID: 9<br>Lat: 2.1050999<br>Long: 20.0363998<br>location: ]]></description>
        <styleUrl>#icon-1739-1A237E</styleUrl>
        <ExtendedData>
          <Data name="FID">
            <value>9.0</value>
          </Data>
          <Data name="Lat">
            <value>2.1050999</value>
          </Data>
          <Data name="Long">
            <value>20.0363998</value>
          </Data>
          <Data name="location">
            <value/>
          </Data>
        </ExtendedData>
        <Point>
          <coordinates>
            20.0363998,2.1050999,0
          </coordinates>
        </Point>
      </Placemark>
      <Placemark>
        <name> </name>
        <description><![CDATA[FID: 10<br>Lat: -0.0642044<br>Long: 18.5753002<br>location: ]]></description>
        <styleUrl>#icon-1739-1A237E</styleUrl>
        <ExtendedData>
          <Data name="FID">
            <value>10.0</value>
          </Data>
          <Data name="Lat">
            <value>-0.0642044</value>
          </Data>
          <Data name="Long">
            <value>18.5753002</value>
          </Data>
          <Data name="location">
            <value/>
          </Data>
        </ExtendedData>
        <Point>
          <coordinates>
            18.5753002,-0.0642044,0
          </coordinates>
        </Point>
      </Placemark>
      <Placemark>
        <name> </name>
        <description><![CDATA[FID: 11<br>Lat: -0.52902<br>Long: 19.4169006<br>location: ]]></description>
        <styleUrl>#icon-1739-1A237E</styleUrl>
        <ExtendedData>
          <Data name="FID">
            <value>11.0</value>
          </Data>
          <Data name="Lat">
            <value>-0.52902</value>
          </Data>
          <Data name="Long">
            <value>19.4169006</value>
          </Data>
          <Data name="location">
            <value/>
          </Data>
        </ExtendedData>
        <Point>
          <coordinates>
            19.4169006,-0.52902,0
          </coordinates>
        </Point>
      </Placemark>
      <Placemark>
        <name> </name>
        <description><![CDATA[FID: 12<br>Lat: -1.17979<br>Long: 17.316<br>location: ]]></description>
        <styleUrl>#icon-1739-1A237E</styleUrl>
        <ExtendedData>
          <Data name="FID">
            <value>12.0</value>
          </Data>
          <Data name="Lat">
            <value>-1.17979</value>
          </Data>
          <Data name="Long">
            <value>17.316</value>
          </Data>
          <Data name="location">
            <value/>
          </Data>
        </ExtendedData>
        <Point>
          <coordinates>
            17.316,-1.17979,0
          </coordinates>
        </Point>
      </Placemark>
      <Placemark>
        <name> </name>
        <description><![CDATA[FID: 13<br>Lat: 3.25213<br>Long: 10.4811001<br>location: ]]></description>
        <styleUrl>#icon-1739-1A237E</styleUrl>
        <ExtendedData>
          <Data name="FID">
            <value>13.0</value>
          </Data>
          <Data name="Lat">
            <value>3.25213</value>
          </Data>
          <Data name="Long">
            <value>10.4811001</value>
          </Data>
          <Data name="location">
            <value/>
          </Data>
        </ExtendedData>
        <Point>
          <coordinates>
            10.4811001,3.25213,0
          </coordinates>
        </Point>
      </Placemark>
      <Placemark>
        <name> </name>
        <description><![CDATA[FID: 14<br>Lat: 6.0135798<br>Long: 20.7101002<br>location: ]]></description>
        <styleUrl>#icon-1739-1A237E</styleUrl>
        <ExtendedData>
          <Data name="FID">
            <value>14.0</value>
          </Data>
          <Data name="Lat">
            <value>6.0135798</value>
          </Data>
          <Data name="Long">
            <value>20.7101002</value>
          </Data>
          <Data name="location">
            <value/>
          </Data>
        </ExtendedData>
        <Point>
          <coordinates>
            20.7101002,6.0135798,0
          </coordinates>
        </Point>
      </Placemark>
      <Placemark>
        <name> </name>
        <description><![CDATA[FID: 15<br>Lat: 3.43817<br>Long: 25.2936001<br>location: ]]></description>
        <styleUrl>#icon-1739-1A237E</styleUrl>
        <ExtendedData>
          <Data name="FID">
            <value>15.0</value>
          </Data>
          <Data name="Lat">
            <value>3.43817</value>
          </Data>
          <Data name="Long">
            <value>25.2936001</value>
          </Data>
          <Data name="location">
            <value/>
          </Data>
        </ExtendedData>
        <Point>
          <coordinates>
            25.2936001,3.43817,0
          </coordinates>
        </Point>
      </Placemark>
      <Placemark>
        <name> </name>
        <description><![CDATA[FID: 16<br>Lat: 1.02038<br>Long: 24.1592007<br>location: ]]></description>
        <styleUrl>#icon-1739-1A237E</styleUrl>
        <ExtendedData>
          <Data name="FID">
            <value>16.0</value>
          </Data>
          <Data name="Lat">
            <value>1.02038</value>
          </Data>
          <Data name="Long">
            <value>24.1592007</value>
          </Data>
          <Data name="location">
            <value/>
          </Data>
        </ExtendedData>
        <Point>
          <coordinates>
            24.1592007,1.02038,0
          </coordinates>
        </Point>
      </Placemark>
      <Placemark>
        <name> </name>
        <description><![CDATA[FID: 17<br>Lat: -0.37408<br>Long: 25.2658005<br>location: ]]></description>
        <styleUrl>#icon-1739-1A237E</styleUrl>
        <ExtendedData>
          <Data name="FID">
            <value>17.0</value>
          </Data>
          <Data name="Lat">
            <value>-0.37408</value>
          </Data>
          <Data name="Long">
            <value>25.2658005</value>
          </Data>
          <Data name="location">
            <value/>
          </Data>
        </ExtendedData>
        <Point>
          <coordinates>
            25.2658005,-0.37408,0
          </coordinates>
        </Point>
      </Placemark>
      <Placemark>
        <name> </name>
        <description><![CDATA[FID: 18<br>Lat: 2.1980901<br>Long: 15.0650997<br>location: ]]></description>
        <styleUrl>#icon-1739-1A237E</styleUrl>
        <ExtendedData>
          <Data name="FID">
            <value>18.0</value>
          </Data>
          <Data name="Lat">
            <value>2.1980901</value>
          </Data>
          <Data name="Long">
            <value>15.0650997</value>
          </Data>
          <Data name="location">
            <value/>
          </Data>
        </ExtendedData>
        <Point>
          <coordinates>
            15.0650997,2.1980901,0
          </coordinates>
        </Point>
      </Placemark>
      <Placemark>
        <name>Evrard 3601</name>
        <description><![CDATA[FID: <br>Lat: 0.3534485<br>Long: 19.2186284<br>location: DRC, Bolomba]]></description>
        <styleUrl>#icon-1739-1A237E</styleUrl>
        <ExtendedData>
          <Data name="FID">
            <value/>
          </Data>
          <Data name="Lat">
            <value>0.3534485</value>
          </Data>
          <Data name="Long">
            <value>19.2186284</value>
          </Data>
          <Data name="location">
            <value>DRC, Bolomba</value>
          </Data>
        </ExtendedData>
        <Point>
          <coordinates>
            19.2186284,0.3534485,0
          </coordinates>
        </Point>
      </Placemark>
      <Placemark>
        <name>Evrard 1594, 1658 </name>
        <description><![CDATA[FID: <br>Lat: 3.1161443 <br>Long: 20.721627<br>location: DRC, Flooded Forest near Popolo and Mongala River]]></description>
        <styleUrl>#icon-1739-1A237E</styleUrl>
        <ExtendedData>
          <Data name="FID">
            <value/>
          </Data>
          <Data name="Lat">
            <value>3.1161443 </value>
          </Data>
          <Data name="Long">
            <value>20.721627</value>
          </Data>
          <Data name="location">
            <value>DRC, Flooded Forest near Popolo and Mongala River</value>
          </Data>
        </ExtendedData>
        <Point>
          <coordinates>
            20.721627,3.1161443,0
          </coordinates>
        </Point>
      </Placemark>
      <Placemark>
        <name>Evrard 2964</name>
        <description><![CDATA[FID: <br>Lat: -1.465245 <br>Long: 21.719196<br>location: DRC, flooded forest of the salonga]]></description>
        <styleUrl>#icon-1739-1A237E</styleUrl>
        <ExtendedData>
          <Data name="FID">
            <value/>
          </Data>
          <Data name="Lat">
            <value>-1.465245 </value>
          </Data>
          <Data name="Long">
            <value>21.719196</value>
          </Data>
          <Data name="location">
            <value>DRC, flooded forest of the salonga</value>
          </Data>
        </ExtendedData>
        <Point>
          <coordinates>
            21.719196,-1.465245,0
          </coordinates>
        </Point>
      </Placemark>
      <Placemark>
        <name>Evrard 4431</name>
        <description><![CDATA[FID: <br>Lat: -1.073093 <br>Long: 20.745661<br>location: DRC, 25 km from mouth of Yenge River]]></description>
        <styleUrl>#icon-1739-1A237E</styleUrl>
        <ExtendedData>
          <Data name="FID">
            <value/>
          </Data>
          <Data name="Lat">
            <value>-1.073093 </value>
          </Data>
          <Data name="Long">
            <value>20.745661</value>
          </Data>
          <Data name="location">
            <value>DRC, 25 km from mouth of Yenge River</value>
          </Data>
        </ExtendedData>
        <Point>
          <coordinates>
            20.745661,-1.073093,0
          </coordinates>
        </Point>
      </Placemark>
      <Placemark>
        <name>Robyns 465 </name>
        <description><![CDATA[FID: <br>Lat: -0.19773 <br>Long: 18.867632 <br>location: DRC, right bank of Ruki River]]></description>
        <styleUrl>#icon-1739-1A237E</styleUrl>
        <ExtendedData>
          <Data name="FID">
            <value/>
          </Data>
          <Data name="Lat">
            <value>-0.19773 </value>
          </Data>
          <Data name="Long">
            <value>18.867632 </value>
          </Data>
          <Data name="location">
            <value>DRC, right bank of Ruki River</value>
          </Data>
        </ExtendedData>
        <Point>
          <coordinates>
            18.867632,-0.19773,0
          </coordinates>
        </Point>
      </Placemark>
    </Folder>
  </Document>
</kml>
