# Supplementary material for: A revision of Xylopia L. (Annonaceae): the species of Tropical Africa
Source: PhytoKeys. 2018 Apr 24;97:1–252. doi: 10.3897/phytokeys.97.20975 (PMC10865103; doi:10.3897/phytokeys.97.20975)
Supplement: Supplementary material 1 — KML files [file phytokeys-97-001_article-20975__-s001.zip › Xylopia calva.kml]

<?xml version="1.0" encoding="UTF-8"?>
<kml xmlns="http://www.opengis.net/kml/2.2">
  <Document>
    <name>Xylopia calva</name>
    <description/>
    <Style id="icon-1899-C2185B-normal">
      <IconStyle>
        <color>ff5b18c2</color>
        <scale>1</scale>
        <Icon>
          <href>http://www.gstatic.com/mapspro/images/stock/503-wht-blank_maps.png</href>
        </Icon>
        <hotSpot x="16" xunits="pixels" y="32" yunits="insetPixels"/>
      </IconStyle>
      <LabelStyle>
        <scale>0</scale>
      </LabelStyle>
    </Style>
    <Style id="icon-1899-C2185B-highlight">
      <IconStyle>
        <color>ff5b18c2</color>
        <scale>1</scale>
        <Icon>
          <href>http://www.gstatic.com/mapspro/images/stock/503-wht-blank_maps.png</href>
        </Icon>
        <hotSpot x="16" xunits="pixels" y="32" yunits="insetPixels"/>
      </IconStyle>
      <LabelStyle>
        <scale>1</scale>
      </LabelStyle>
    </Style>
    <StyleMap id="icon-1899-C2185B">
      <Pair>
        <key>normal</key>
        <styleUrl>#icon-1899-C2185B-normal</styleUrl>
      </Pair>
      <Pair>
        <key>highlight</key>
        <styleUrl>#icon-1899-C2185B-highlight</styleUrl>
      </Pair>
    </StyleMap>
    <Folder>
      <name>calva.xlsx</name>
      <Placemark>
        <name>Letouzey 10307</name>
        <description><![CDATA[Latitude: 2.4000001<br>Longitude: 10.3667002]]></description>
        <styleUrl>#icon-1899-C2185B</styleUrl>
        <ExtendedData>
          <Data name="Latitude">
            <value>2.4000001</value>
          </Data>
          <Data name="Longitude">
            <value>10.3667002</value>
          </Data>
        </ExtendedData>
        <Point>
          <coordinates>
            10.3667002,2.4000001,0
          </coordinates>
        </Point>
      </Placemark>
      <Placemark>
        <name>Zenker 4747</name>
        <description><![CDATA[Latitude: 3.0666699<br>Longitude: 10.3999996]]></description>
        <styleUrl>#icon-1899-C2185B</styleUrl>
        <ExtendedData>
          <Data name="Latitude">
            <value>3.0666699</value>
          </Data>
          <Data name="Longitude">
            <value>10.3999996</value>
          </Data>
        </ExtendedData>
        <Point>
          <coordinates>
            10.3999996,3.0666699,0
          </coordinates>
        </Point>
      </Placemark>
      <Placemark>
        <name>Ross R.202</name>
        <description><![CDATA[Latitude: 6.083333<br>Longitude: 5.083333]]></description>
        <styleUrl>#icon-1899-C2185B</styleUrl>
        <ExtendedData>
          <Data name="Latitude">
            <value>6.083333</value>
          </Data>
          <Data name="Longitude">
            <value>5.083333</value>
          </Data>
        </ExtendedData>
        <Point>
          <coordinates>
            5.083333,6.083333,0
          </coordinates>
        </Point>
      </Placemark>
    </Folder>
  </Document>
</kml>
