# Supplementary material for: A revision of Xylopia L. (Annonaceae): the species of Tropical Africa
Source: PhytoKeys. 2018 Apr 24;97:1–252. doi: 10.3897/phytokeys.97.20975 (PMC10865103; doi:10.3897/phytokeys.97.20975)
Supplement: Supplementary material 1 — KML files [file phytokeys-97-001_article-20975__-s001.zip › Xylopia collina.kml]

<?xml version="1.0" encoding="UTF-8"?>
<kml xmlns="http://www.opengis.net/kml/2.2">
  <Document>
    <name>Xylopia collina</name>
    <description/>
    <Style id="icon-1739-C2185B-normal">
      <IconStyle>
        <color>ff5b18c2</color>
        <scale>1</scale>
        <Icon>
          <href>http://www.gstatic.com/mapspro/images/stock/503-wht-blank_maps.png</href>
        </Icon>
      </IconStyle>
      <LabelStyle>
        <scale>0</scale>
      </LabelStyle>
    </Style>
    <Style id="icon-1739-C2185B-highlight">
      <IconStyle>
        <color>ff5b18c2</color>
        <scale>1</scale>
        <Icon>
          <href>http://www.gstatic.com/mapspro/images/stock/503-wht-blank_maps.png</href>
        </Icon>
      </IconStyle>
      <LabelStyle>
        <scale>1</scale>
      </LabelStyle>
    </Style>
    <StyleMap id="icon-1739-C2185B">
      <Pair>
        <key>normal</key>
        <styleUrl>#icon-1739-C2185B-normal</styleUrl>
      </Pair>
      <Pair>
        <key>highlight</key>
        <styleUrl>#icon-1739-C2185B-highlight</styleUrl>
      </Pair>
    </StyleMap>
    <Folder>
      <name>collina.xlsx</name>
      <Placemark>
        <name>Chomba</name>
        <description><![CDATA[FID: 0<br>Lat: -11.5433998<br>Long: 39.3855019<br>Location: ]]></description>
        <styleUrl>#icon-1739-C2185B</styleUrl>
        <ExtendedData>
          <Data name="FID">
            <value>0.0</value>
          </Data>
          <Data name="Lat">
            <value>-11.5433998</value>
          </Data>
          <Data name="Long">
            <value>39.3855019</value>
          </Data>
          <Data name="Location">
            <value/>
          </Data>
        </ExtendedData>
        <Point>
          <coordinates>
            39.3855019,-11.5433998,0
          </coordinates>
        </Point>
      </Placemark>
      <Placemark>
        <name><![CDATA[39°23'0"E, 11°24'0"S]]></name>
        <description><![CDATA[FID: 1<br>Lat: -11.3999996<br>Long: 39.3833008<br>Location: ]]></description>
        <styleUrl>#icon-1739-C2185B</styleUrl>
        <ExtendedData>
          <Data name="FID">
            <value>1.0</value>
          </Data>
          <Data name="Lat">
            <value>-11.3999996</value>
          </Data>
          <Data name="Long">
            <value>39.3833008</value>
          </Data>
          <Data name="Location">
            <value/>
          </Data>
        </ExtendedData>
        <Point>
          <coordinates>
            39.3833008,-11.3999996,0
          </coordinates>
        </Point>
      </Placemark>
      <Placemark>
        <name>Mnima</name>
        <description><![CDATA[FID: 2<br>Lat: -10.4833002<br>Long: 39.7165985<br>Location: ]]></description>
        <styleUrl>#icon-1739-C2185B</styleUrl>
        <ExtendedData>
          <Data name="FID">
            <value>2.0</value>
          </Data>
          <Data name="Lat">
            <value>-10.4833002</value>
          </Data>
          <Data name="Long">
            <value>39.7165985</value>
          </Data>
          <Data name="Location">
            <value/>
          </Data>
        </ExtendedData>
        <Point>
          <coordinates>
            39.7165985,-10.4833002,0
          </coordinates>
        </Point>
      </Placemark>
      <Placemark>
        <name>Johnson and Swedi 1913</name>
        <description><![CDATA[FID: 3<br>Lat: -10.422259<br>Long: 39.362971<br>Location: Tanzania, road from Mtama to Mkwiti]]></description>
        <styleUrl>#icon-1739-C2185B</styleUrl>
        <ExtendedData>
          <Data name="FID">
            <value>3.0</value>
          </Data>
          <Data name="Lat">
            <value>-10.422259</value>
          </Data>
          <Data name="Long">
            <value>39.362971</value>
          </Data>
          <Data name="Location">
            <value>Tanzania, road from Mtama to Mkwiti</value>
          </Data>
        </ExtendedData>
        <Point>
          <coordinates>
            39.362971,-10.422259,0
          </coordinates>
        </Point>
      </Placemark>
      <Placemark>
        <name>Mahuta</name>
        <description><![CDATA[FID: 4<br>Lat: -10.8667002<br>Long: 39.4500008<br>Location: ]]></description>
        <styleUrl>#icon-1739-C2185B</styleUrl>
        <ExtendedData>
          <Data name="FID">
            <value>4.0</value>
          </Data>
          <Data name="Lat">
            <value>-10.8667002</value>
          </Data>
          <Data name="Long">
            <value>39.4500008</value>
          </Data>
          <Data name="Location">
            <value/>
          </Data>
        </ExtendedData>
        <Point>
          <coordinates>
            39.4500008,-10.8667002,0
          </coordinates>
        </Point>
      </Placemark>
      <Placemark>
        <name>Rondo</name>
        <description><![CDATA[FID: 5<br>Lat: -10.1167 <br>Long: 39.3833<br>Location: ]]></description>
        <styleUrl>#icon-1739-C2185B</styleUrl>
        <ExtendedData>
          <Data name="FID">
            <value>5.0</value>
          </Data>
          <Data name="Lat">
            <value>-10.1167 </value>
          </Data>
          <Data name="Long">
            <value>39.3833</value>
          </Data>
          <Data name="Location">
            <value/>
          </Data>
        </ExtendedData>
        <Point>
          <coordinates>
            39.3833,-10.1167,0
          </coordinates>
        </Point>
      </Placemark>
      <Placemark>
        <name><![CDATA[39°59'0"E, 10°19'0"S]]></name>
        <description><![CDATA[FID: 6<br>Lat: -10.3167<br>Long: 39.9832993<br>Location: ]]></description>
        <styleUrl>#icon-1739-C2185B</styleUrl>
        <ExtendedData>
          <Data name="FID">
            <value>6.0</value>
          </Data>
          <Data name="Lat">
            <value>-10.3167</value>
          </Data>
          <Data name="Long">
            <value>39.9832993</value>
          </Data>
          <Data name="Location">
            <value/>
          </Data>
        </ExtendedData>
        <Point>
          <coordinates>
            39.9832993,-10.3167,0
          </coordinates>
        </Point>
      </Placemark>
      <Placemark>
        <name><![CDATA[39°24'0"E, 10°14'0"S]]></name>
        <description><![CDATA[FID: 7<br>Lat: -10.2333002<br>Long: 39.4000015<br>Location: ]]></description>
        <styleUrl>#icon-1739-C2185B</styleUrl>
        <ExtendedData>
          <Data name="FID">
            <value>7.0</value>
          </Data>
          <Data name="Lat">
            <value>-10.2333002</value>
          </Data>
          <Data name="Long">
            <value>39.4000015</value>
          </Data>
          <Data name="Location">
            <value/>
          </Data>
        </ExtendedData>
        <Point>
          <coordinates>
            39.4000015,-10.2333002,0
          </coordinates>
        </Point>
      </Placemark>
      <Placemark>
        <name>Rondo</name>
        <description><![CDATA[FID: 8<br>Lat: -10.1167002<br>Long: 39.3833008<br>Location: ]]></description>
        <styleUrl>#icon-1739-C2185B</styleUrl>
        <ExtendedData>
          <Data name="FID">
            <value>8.0</value>
          </Data>
          <Data name="Lat">
            <value>-10.1167002</value>
          </Data>
          <Data name="Long">
            <value>39.3833008</value>
          </Data>
          <Data name="Location">
            <value/>
          </Data>
        </ExtendedData>
        <Point>
          <coordinates>
            39.3833008,-10.1167002,0
          </coordinates>
        </Point>
      </Placemark>
      <Placemark>
        <name><![CDATA[39°20'0"E, 10°12'0"S]]></name>
        <description><![CDATA[FID: 9<br>Lat: -10.1999998<br>Long: 39.3333015<br>Location: ]]></description>
        <styleUrl>#icon-1739-C2185B</styleUrl>
        <ExtendedData>
          <Data name="FID">
            <value>9.0</value>
          </Data>
          <Data name="Lat">
            <value>-10.1999998</value>
          </Data>
          <Data name="Long">
            <value>39.3333015</value>
          </Data>
          <Data name="Location">
            <value/>
          </Data>
        </ExtendedData>
        <Point>
          <coordinates>
            39.3333015,-10.1999998,0
          </coordinates>
        </Point>
      </Placemark>
      <Placemark>
        <name><![CDATA[39°14'0"E, 10°7'0"S]]></name>
        <description><![CDATA[FID: 10<br>Lat: -10.1167002<br>Long: 39.2332993<br>Location: ]]></description>
        <styleUrl>#icon-1739-C2185B</styleUrl>
        <ExtendedData>
          <Data name="FID">
            <value>10.0</value>
          </Data>
          <Data name="Lat">
            <value>-10.1167002</value>
          </Data>
          <Data name="Long">
            <value>39.2332993</value>
          </Data>
          <Data name="Location">
            <value/>
          </Data>
        </ExtendedData>
        <Point>
          <coordinates>
            39.2332993,-10.1167002,0
          </coordinates>
        </Point>
      </Placemark>
      <Placemark>
        <name>Busse 2858</name>
        <description><![CDATA[FID: <br>Lat: -10.131117 <br>Long: 39.111328 <br>Location: Tanzania, Muera Plateau]]></description>
        <styleUrl>#icon-1739-C2185B</styleUrl>
        <ExtendedData>
          <Data name="FID">
            <value/>
          </Data>
          <Data name="Lat">
            <value>-10.131117 </value>
          </Data>
          <Data name="Long">
            <value>39.111328 </value>
          </Data>
          <Data name="Location">
            <value>Tanzania, Muera Plateau</value>
          </Data>
        </ExtendedData>
        <Point>
          <coordinates>
            39.111328,-10.131117,0
          </coordinates>
        </Point>
      </Placemark>
      <Placemark>
        <name>Burrows and Burrows 10942</name>
        <description><![CDATA[FID: <br>Lat: 10°40'49"S <br>Long: 40°26'11"E <br>Location: Cabo Delgado, Palma area, old western road to Quionga]]></description>
        <styleUrl>#icon-1739-C2185B</styleUrl>
        <ExtendedData>
          <Data name="FID">
            <value/>
          </Data>
          <Data name="Lat">
            <value><![CDATA[10°40'49"S ]]></value>
          </Data>
          <Data name="Long">
            <value><![CDATA[40°26'11"E ]]></value>
          </Data>
          <Data name="Location">
            <value>Cabo Delgado, Palma area, old western road to Quionga</value>
          </Data>
        </ExtendedData>
        <Point>
          <coordinates>
            40.4363888888889,-10.6802777777778,0
          </coordinates>
        </Point>
      </Placemark>
      <Placemark>
        <name>Goyder et al. 5084 </name>
        <description><![CDATA[FID: <br>Lat: 10°55'25.5"S <br>Long: 40°23'34.8"E <br>Location: Cabo Delgado, Palma area]]></description>
        <styleUrl>#icon-1739-C2185B</styleUrl>
        <ExtendedData>
          <Data name="FID">
            <value/>
          </Data>
          <Data name="Lat">
            <value><![CDATA[10°55'25.5"S ]]></value>
          </Data>
          <Data name="Long">
            <value><![CDATA[40°23'34.8"E ]]></value>
          </Data>
          <Data name="Location">
            <value>Cabo Delgado, Palma area</value>
          </Data>
        </ExtendedData>
        <Point>
          <coordinates>
            40.393,-10.92375,0
          </coordinates>
        </Point>
      </Placemark>
      <Placemark>
        <name>Lotter and Turpin 1882 </name>
        <description><![CDATA[FID: <br>Lat: 11°19'27"S <br>Long: 39°18'55"E <br>Location: Cabo Delgado, Nanhamba south of Mocimboa do Rovuma]]></description>
        <styleUrl>#icon-1739-C2185B</styleUrl>
        <ExtendedData>
          <Data name="FID">
            <value/>
          </Data>
          <Data name="Lat">
            <value><![CDATA[11°19'27"S ]]></value>
          </Data>
          <Data name="Long">
            <value><![CDATA[39°18'55"E ]]></value>
          </Data>
          <Data name="Location">
            <value>Cabo Delgado, Nanhamba south of Mocimboa do Rovuma</value>
          </Data>
        </ExtendedData>
        <Point>
          <coordinates>
            39.3152777777778,-11.3241666666667,0
          </coordinates>
        </Point>
      </Placemark>
      <Placemark>
        <name>Timberlake et al. 5640 </name>
        <description><![CDATA[FID: <br>Lat: 10°40'39.9"S <br>Long: 40°25'08.9"E <br>Location: Cabo Delgado, Palma District, Miculumo area]]></description>
        <styleUrl>#icon-1739-C2185B</styleUrl>
        <ExtendedData>
          <Data name="FID">
            <value/>
          </Data>
          <Data name="Lat">
            <value><![CDATA[10°40'39.9"S ]]></value>
          </Data>
          <Data name="Long">
            <value><![CDATA[40°25'08.9"E ]]></value>
          </Data>
          <Data name="Location">
            <value>Cabo Delgado, Palma District, Miculumo area</value>
          </Data>
        </ExtendedData>
        <Point>
          <coordinates>
            40.4191388888889,-10.67775,0
          </coordinates>
        </Point>
      </Placemark>
      <Placemark>
        <name>Shlieben 5470 </name>
        <description><![CDATA[FID: <br>Lat: -10.030518 <br>Long: 39.4716 <br>Location: Tanzania, Lake Lutamba]]></description>
        <styleUrl>#icon-1739-C2185B</styleUrl>
        <ExtendedData>
          <Data name="FID">
            <value/>
          </Data>
          <Data name="Lat">
            <value>-10.030518 </value>
          </Data>
          <Data name="Long">
            <value>39.4716 </value>
          </Data>
          <Data name="Location">
            <value>Tanzania, Lake Lutamba</value>
          </Data>
        </ExtendedData>
        <Point>
          <coordinates>
            39.4716,-10.030518,0
          </coordinates>
        </Point>
      </Placemark>
      <Placemark>
        <name>Simon Lazier et al. 1352 </name>
        <description><![CDATA[FID: <br>Lat: 10°12'19"S <br>Long: 39°09'21"E <br>Location: Tanzania, Rondo Forest Reserve]]></description>
        <styleUrl>#icon-1739-C2185B</styleUrl>
        <ExtendedData>
          <Data name="FID">
            <value/>
          </Data>
          <Data name="Lat">
            <value><![CDATA[10°12'19"S ]]></value>
          </Data>
          <Data name="Long">
            <value><![CDATA[39°09'21"E ]]></value>
          </Data>
          <Data name="Location">
            <value>Tanzania, Rondo Forest Reserve</value>
          </Data>
        </ExtendedData>
        <Point>
          <coordinates>
            39.1558333333333,-10.2052777777778,0
          </coordinates>
        </Point>
      </Placemark>
      <Placemark>
        <name>Mwangoka et al. 5801 </name>
        <description><![CDATA[FID: <br>Lat: 09°54'S <br>Long: 39°24'E <br>Location: Tanzania, Noto Plateau]]></description>
        <styleUrl>#icon-1739-C2185B</styleUrl>
        <ExtendedData>
          <Data name="FID">
            <value/>
          </Data>
          <Data name="Lat">
            <value><![CDATA[09°54'S ]]></value>
          </Data>
          <Data name="Long">
            <value><![CDATA[39°24'E ]]></value>
          </Data>
          <Data name="Location">
            <value>Tanzania, Noto Plateau</value>
          </Data>
        </ExtendedData>
        <Point>
          <coordinates>
            39.4,-9.9,0
          </coordinates>
        </Point>
      </Placemark>
      <Placemark>
        <name>Eggeling 6386 </name>
        <description><![CDATA[FID: <br>Lat: 10.13°S <br>Long: 39.18°E <br>Location: Tanzania, Mchinjiri]]></description>
        <styleUrl>#icon-1739-C2185B</styleUrl>
        <ExtendedData>
          <Data name="FID">
            <value/>
          </Data>
          <Data name="Lat">
            <value>10.13°S </value>
          </Data>
          <Data name="Long">
            <value>39.18°E </value>
          </Data>
          <Data name="Location">
            <value>Tanzania, Mchinjiri</value>
          </Data>
        </ExtendedData>
        <Point>
          <coordinates>
            39.18,-10.13,0
          </coordinates>
        </Point>
      </Placemark>
    </Folder>
  </Document>
</kml>
