# Supplementary material for: A revision of Xylopia L. (Annonaceae): the species of Tropical Africa
Source: PhytoKeys. 2018 Apr 24;97:1–252. doi: 10.3897/phytokeys.97.20975 (PMC10865103; doi:10.3897/phytokeys.97.20975)
Supplement: Supplementary material 1 — KML files [file phytokeys-97-001_article-20975__-s001.zip › Xylopia congolensis.kml]

<?xml version="1.0" encoding="UTF-8"?>
<kml xmlns="http://www.opengis.net/kml/2.2">
  <Document>
    <name>Xylopia congolensis</name>
    <description/>
    <Style id="icon-1899-0288D1-normal">
      <IconStyle>
        <color>ffd18802</color>
        <scale>1</scale>
        <Icon>
          <href>http://www.gstatic.com/mapspro/images/stock/503-wht-blank_maps.png</href>
        </Icon>
        <hotSpot x="16" xunits="pixels" y="32" yunits="insetPixels"/>
      </IconStyle>
      <LabelStyle>
        <scale>0</scale>
      </LabelStyle>
    </Style>
    <Style id="icon-1899-0288D1-highlight">
      <IconStyle>
        <color>ffd18802</color>
        <scale>1</scale>
        <Icon>
          <href>http://www.gstatic.com/mapspro/images/stock/503-wht-blank_maps.png</href>
        </Icon>
        <hotSpot x="16" xunits="pixels" y="32" yunits="insetPixels"/>
      </IconStyle>
      <LabelStyle>
        <scale>1</scale>
      </LabelStyle>
    </Style>
    <StyleMap id="icon-1899-0288D1">
      <Pair>
        <key>normal</key>
        <styleUrl>#icon-1899-0288D1-normal</styleUrl>
      </Pair>
      <Pair>
        <key>highlight</key>
        <styleUrl>#icon-1899-0288D1-highlight</styleUrl>
      </Pair>
    </StyleMap>
    <Folder>
      <name>Xylopia Congolensis.xlsx</name>
      <Placemark>
        <name>Gillet 812</name>
        <description><![CDATA[LAT: 5° 8′ 18″ S<br>LONG: 15° 5′ 27″ E<br>COUNTRY: DRC<br>LOCALITY: Inkisi-Kisantu [“Kisantu”]<br>unnamed (1): <br>unnamed (2): <br>unnamed (3): <br>unnamed (4): ]]></description>
        <styleUrl>#icon-1899-0288D1</styleUrl>
        <ExtendedData>
          <Data name="LAT">
            <value>5° 8′ 18″ S</value>
          </Data>
          <Data name="LONG">
            <value>15° 5′ 27″ E</value>
          </Data>
          <Data name="COUNTRY">
            <value>DRC</value>
          </Data>
          <Data name="LOCALITY">
            <value>Inkisi-Kisantu [“Kisantu”]</value>
          </Data>
          <Data name="unnamed (1)">
            <value/>
          </Data>
          <Data name="unnamed (2)">
            <value/>
          </Data>
          <Data name="unnamed (3)">
            <value/>
          </Data>
          <Data name="unnamed (4)">
            <value/>
          </Data>
        </ExtendedData>
        <Point>
          <coordinates>
            15.0908333333333,-5.13833333333333,0
          </coordinates>
        </Point>
      </Placemark>
      <Placemark>
        <name>Le Testu 2006</name>
        <description><![CDATA[LAT: 2°56′0″S <br>LONG: 11°0′0″E<br>COUNTRY: GABON<br>LOCALITY: Nyanga: Mayombe bayaka, Tchibanga, région du Nyanga<br>unnamed (1): <br>unnamed (2): <br>unnamed (3): <br>unnamed (4): ]]></description>
        <styleUrl>#icon-1899-0288D1</styleUrl>
        <ExtendedData>
          <Data name="LAT">
            <value>2°56′0″S </value>
          </Data>
          <Data name="LONG">
            <value>11°0′0″E</value>
          </Data>
          <Data name="COUNTRY">
            <value>GABON</value>
          </Data>
          <Data name="LOCALITY">
            <value>Nyanga: Mayombe bayaka, Tchibanga, région du Nyanga</value>
          </Data>
          <Data name="unnamed (1)">
            <value/>
          </Data>
          <Data name="unnamed (2)">
            <value/>
          </Data>
          <Data name="unnamed (3)">
            <value/>
          </Data>
          <Data name="unnamed (4)">
            <value/>
          </Data>
        </ExtendedData>
        <Point>
          <coordinates>
            11,-2.93333333333333,0
          </coordinates>
        </Point>
      </Placemark>
      <Placemark>
        <name>Hladik 1689 part A</name>
        <description><![CDATA[LAT: 0°34′N <br>LONG: 12°52′E<br>COUNTRY: GABON<br>LOCALITY: Ogooué-Ivindo: Ipassa, vieille route, Makokou<br>unnamed (1): <br>unnamed (2): <br>unnamed (3): <br>unnamed (4): ]]></description>
        <styleUrl>#icon-1899-0288D1</styleUrl>
        <ExtendedData>
          <Data name="LAT">
            <value>0°34′N </value>
          </Data>
          <Data name="LONG">
            <value>12°52′E</value>
          </Data>
          <Data name="COUNTRY">
            <value>GABON</value>
          </Data>
          <Data name="LOCALITY">
            <value>Ogooué-Ivindo: Ipassa, vieille route, Makokou</value>
          </Data>
          <Data name="unnamed (1)">
            <value/>
          </Data>
          <Data name="unnamed (2)">
            <value/>
          </Data>
          <Data name="unnamed (3)">
            <value/>
          </Data>
          <Data name="unnamed (4)">
            <value/>
          </Data>
        </ExtendedData>
        <Point>
          <coordinates>
            12.8666666666667,0.566666666666667,0
          </coordinates>
        </Point>
      </Placemark>
      <Placemark>
        <name>Hladik 1689 part C</name>
        <description><![CDATA[LAT: 0° 31′ 0″N <br>LONG: 12°48′0″E<br>COUNTRY: GABON<br>LOCALITY: Ipassa, 10 km S of Makokou<br>unnamed (1): <br>unnamed (2): <br>unnamed (3): <br>unnamed (4): ]]></description>
        <styleUrl>#icon-1899-0288D1</styleUrl>
        <ExtendedData>
          <Data name="LAT">
            <value>0° 31′ 0″N </value>
          </Data>
          <Data name="LONG">
            <value>12°48′0″E</value>
          </Data>
          <Data name="COUNTRY">
            <value>GABON</value>
          </Data>
          <Data name="LOCALITY">
            <value>Ipassa, 10 km S of Makokou</value>
          </Data>
          <Data name="unnamed (1)">
            <value/>
          </Data>
          <Data name="unnamed (2)">
            <value/>
          </Data>
          <Data name="unnamed (3)">
            <value/>
          </Data>
          <Data name="unnamed (4)">
            <value/>
          </Data>
        </ExtendedData>
        <Point>
          <coordinates>
            12.8,0.516666666666667,0
          </coordinates>
        </Point>
      </Placemark>
      <Placemark>
        <name>Tutin 80 </name>
        <description><![CDATA[LAT: 0° 31′ 0″N <br>LONG: 12°48′0″E<br>COUNTRY: GABON<br>LOCALITY: Station d’Etudes des Gorilles et Chimpanzés, forêt de l’Aeroport<br>unnamed (1): <br>unnamed (2): <br>unnamed (3): <br>unnamed (4): Same park as above.]]></description>
        <styleUrl>#icon-1899-0288D1</styleUrl>
        <ExtendedData>
          <Data name="LAT">
            <value>0° 31′ 0″N </value>
          </Data>
          <Data name="LONG">
            <value>12°48′0″E</value>
          </Data>
          <Data name="COUNTRY">
            <value>GABON</value>
          </Data>
          <Data name="LOCALITY">
            <value>Station d’Etudes des Gorilles et Chimpanzés, forêt de l’Aeroport</value>
          </Data>
          <Data name="unnamed (1)">
            <value/>
          </Data>
          <Data name="unnamed (2)">
            <value/>
          </Data>
          <Data name="unnamed (3)">
            <value/>
          </Data>
          <Data name="unnamed (4)">
            <value>Same park as above.</value>
          </Data>
        </ExtendedData>
        <Point>
          <coordinates>
            12.8,0.516666666666667,0
          </coordinates>
        </Point>
      </Placemark>
      <Placemark>
        <name>White [series 2] 345</name>
        <description><![CDATA[LAT: 0°25'S<br>LONG: 11°30'E<br>COUNTRY: GABON<br>LOCALITY: Reserve de Lopé-Okanda<br>unnamed (1): <br>unnamed (2): <br>unnamed (3): <br>unnamed (4): ]]></description>
        <styleUrl>#icon-1899-0288D1</styleUrl>
        <ExtendedData>
          <Data name="LAT">
            <value><![CDATA[0°25'S]]></value>
          </Data>
          <Data name="LONG">
            <value><![CDATA[11°30'E]]></value>
          </Data>
          <Data name="COUNTRY">
            <value>GABON</value>
          </Data>
          <Data name="LOCALITY">
            <value>Reserve de Lopé-Okanda</value>
          </Data>
          <Data name="unnamed (1)">
            <value/>
          </Data>
          <Data name="unnamed (2)">
            <value/>
          </Data>
          <Data name="unnamed (3)">
            <value/>
          </Data>
          <Data name="unnamed (4)">
            <value/>
          </Data>
        </ExtendedData>
        <Point>
          <coordinates>
            11.5,-0.416666666666667,0
          </coordinates>
        </Point>
      </Placemark>
      <Placemark>
        <name>White 960</name>
        <description><![CDATA[LAT: 0°30′00″S <br>LONG: 11°30′00″E<br>COUNTRY: GABON<br>LOCALITY: Lope Reserve, Pothos death site<br>unnamed (1): <br>unnamed (2): <br>unnamed (3): <br>unnamed (4): ]]></description>
        <styleUrl>#icon-1899-0288D1</styleUrl>
        <ExtendedData>
          <Data name="LAT">
            <value>0°30′00″S </value>
          </Data>
          <Data name="LONG">
            <value>11°30′00″E</value>
          </Data>
          <Data name="COUNTRY">
            <value>GABON</value>
          </Data>
          <Data name="LOCALITY">
            <value>Lope Reserve, Pothos death site</value>
          </Data>
          <Data name="unnamed (1)">
            <value/>
          </Data>
          <Data name="unnamed (2)">
            <value/>
          </Data>
          <Data name="unnamed (3)">
            <value/>
          </Data>
          <Data name="unnamed (4)">
            <value/>
          </Data>
        </ExtendedData>
        <Point>
          <coordinates>
            11.5,-0.5,0
          </coordinates>
        </Point>
      </Placemark>
      <Placemark>
        <name>Hauzer 18</name>
        <description><![CDATA[LAT: 05° 49′ S <br>LONG: 13°29′E<br>COUNTRY: DRC<br>LOCALITY: Kongo Central:  Kisafu (Maduda)<br>unnamed (1): <br>unnamed (2): <br>unnamed (3): <br>unnamed (4): ]]></description>
        <styleUrl>#icon-1899-0288D1</styleUrl>
        <ExtendedData>
          <Data name="LAT">
            <value>05° 49′ S </value>
          </Data>
          <Data name="LONG">
            <value>13°29′E</value>
          </Data>
          <Data name="COUNTRY">
            <value>DRC</value>
          </Data>
          <Data name="LOCALITY">
            <value>Kongo Central:  Kisafu (Maduda)</value>
          </Data>
          <Data name="unnamed (1)">
            <value/>
          </Data>
          <Data name="unnamed (2)">
            <value/>
          </Data>
          <Data name="unnamed (3)">
            <value/>
          </Data>
          <Data name="unnamed (4)">
            <value/>
          </Data>
        </ExtendedData>
        <Point>
          <coordinates>
            13.4833333333333,-5.81666666666667,0
          </coordinates>
        </Point>
      </Placemark>
    </Folder>
  </Document>
</kml>
