# Supplementary material for: A revision of Xylopia L. (Annonaceae): the species of Tropical Africa
Source: PhytoKeys. 2018 Apr 24;97:1–252. doi: 10.3897/phytokeys.97.20975 (PMC10865103; doi:10.3897/phytokeys.97.20975)
Supplement: Supplementary material 1 — KML files [file phytokeys-97-001_article-20975__-s001.zip › Xylopia cupularis.kml]

<?xml version="1.0" encoding="UTF-8"?>
<kml xmlns="http://www.opengis.net/kml/2.2">
  <Document>
    <name>Xylopia cupularis</name>
    <description/>
    <Style id="icon-1899-0288D1-normal">
      <IconStyle>
        <color>ffd18802</color>
        <scale>1</scale>
        <Icon>
          <href>http://www.gstatic.com/mapspro/images/stock/503-wht-blank_maps.png</href>
        </Icon>
        <hotSpot x="16" xunits="pixels" y="32" yunits="insetPixels"/>
      </IconStyle>
      <LabelStyle>
        <scale>0</scale>
      </LabelStyle>
    </Style>
    <Style id="icon-1899-0288D1-highlight">
      <IconStyle>
        <color>ffd18802</color>
        <scale>1</scale>
        <Icon>
          <href>http://www.gstatic.com/mapspro/images/stock/503-wht-blank_maps.png</href>
        </Icon>
        <hotSpot x="16" xunits="pixels" y="32" yunits="insetPixels"/>
      </IconStyle>
      <LabelStyle>
        <scale>1</scale>
      </LabelStyle>
    </Style>
    <StyleMap id="icon-1899-0288D1">
      <Pair>
        <key>normal</key>
        <styleUrl>#icon-1899-0288D1-normal</styleUrl>
      </Pair>
      <Pair>
        <key>highlight</key>
        <styleUrl>#icon-1899-0288D1-highlight</styleUrl>
      </Pair>
    </StyleMap>
    <Folder>
      <name>cupularis-mapped.xlsx</name>
      <Placemark>
        <name>Devred 2565</name>
        <description><![CDATA[Lat: -5.0411801<br>Long: 19.3295002]]></description>
        <styleUrl>#icon-1899-0288D1</styleUrl>
        <ExtendedData>
          <Data name="Lat">
            <value>-5.0411801</value>
          </Data>
          <Data name="Long">
            <value>19.3295002</value>
          </Data>
        </ExtendedData>
        <Point>
          <coordinates>
            19.3295002,-5.0411801,0
          </coordinates>
        </Point>
      </Placemark>
      <Placemark>
        <name>Luki</name>
        <description><![CDATA[Lat: -5.6500101<br>Long: 13.0667]]></description>
        <styleUrl>#icon-1899-0288D1</styleUrl>
        <ExtendedData>
          <Data name="Lat">
            <value>-5.6500101</value>
          </Data>
          <Data name="Long">
            <value>13.0667</value>
          </Data>
        </ExtendedData>
        <Point>
          <coordinates>
            13.0667,-5.6500101,0
          </coordinates>
        </Point>
      </Placemark>
      <Placemark>
        <name>Luki</name>
        <description><![CDATA[Lat: -5.6500101<br>Long: 13.0667]]></description>
        <styleUrl>#icon-1899-0288D1</styleUrl>
        <ExtendedData>
          <Data name="Lat">
            <value>-5.6500101</value>
          </Data>
          <Data name="Long">
            <value>13.0667</value>
          </Data>
        </ExtendedData>
        <Point>
          <coordinates>
            13.0667,-5.6500101,0
          </coordinates>
        </Point>
      </Placemark>
      <Placemark>
        <name>Thysville</name>
        <description><![CDATA[Lat: -5.1499801<br>Long: 14.8857002]]></description>
        <styleUrl>#icon-1899-0288D1</styleUrl>
        <ExtendedData>
          <Data name="Lat">
            <value>-5.1499801</value>
          </Data>
          <Data name="Long">
            <value>14.8857002</value>
          </Data>
        </ExtendedData>
        <Point>
          <coordinates>
            14.8857002,-5.1499801,0
          </coordinates>
        </Point>
      </Placemark>
      <Placemark>
        <name>Yalifake</name>
        <description><![CDATA[Lat: -0.616686<br>Long: 22.6998997]]></description>
        <styleUrl>#icon-1899-0288D1</styleUrl>
        <ExtendedData>
          <Data name="Lat">
            <value>-0.616686</value>
          </Data>
          <Data name="Long">
            <value>22.6998997</value>
          </Data>
        </ExtendedData>
        <Point>
          <coordinates>
            22.6998997,-0.616686,0
          </coordinates>
        </Point>
      </Placemark>
      <Placemark>
        <name>Yangambi</name>
        <description><![CDATA[Lat: 0.783289<br>Long: 24.4666996]]></description>
        <styleUrl>#icon-1899-0288D1</styleUrl>
        <ExtendedData>
          <Data name="Lat">
            <value>0.783289</value>
          </Data>
          <Data name="Long">
            <value>24.4666996</value>
          </Data>
        </ExtendedData>
        <Point>
          <coordinates>
            24.4666996,0.783289,0
          </coordinates>
        </Point>
      </Placemark>
      <Placemark>
        <name>Digba</name>
        <description><![CDATA[Lat: 4.4000001<br>Long: 25.7833004]]></description>
        <styleUrl>#icon-1899-0288D1</styleUrl>
        <ExtendedData>
          <Data name="Lat">
            <value>4.4000001</value>
          </Data>
          <Data name="Long">
            <value>25.7833004</value>
          </Data>
        </ExtendedData>
        <Point>
          <coordinates>
            25.7833004,4.4000001,0
          </coordinates>
        </Point>
      </Placemark>
      <Placemark>
        <name><![CDATA[28°32'0"E, 1°33'0"N]]></name>
        <description><![CDATA[Lat: 1.55<br>Long: 28.5333004]]></description>
        <styleUrl>#icon-1899-0288D1</styleUrl>
        <ExtendedData>
          <Data name="Lat">
            <value>1.55</value>
          </Data>
          <Data name="Long">
            <value>28.5333004</value>
          </Data>
        </ExtendedData>
        <Point>
          <coordinates>
            28.5333004,1.55,0
          </coordinates>
        </Point>
      </Placemark>
      <Placemark>
        <name>Yangambi</name>
        <description><![CDATA[Lat: 0.783289<br>Long: 24.4666996]]></description>
        <styleUrl>#icon-1899-0288D1</styleUrl>
        <ExtendedData>
          <Data name="Lat">
            <value>0.783289</value>
          </Data>
          <Data name="Long">
            <value>24.4666996</value>
          </Data>
        </ExtendedData>
        <Point>
          <coordinates>
            24.4666996,0.783289,0
          </coordinates>
        </Point>
      </Placemark>
      <Placemark>
        <name><![CDATA[28°38'0"E, 1°19'0"N]]></name>
        <description><![CDATA[Lat: 1.3166699<br>Long: 28.6333008]]></description>
        <styleUrl>#icon-1899-0288D1</styleUrl>
        <ExtendedData>
          <Data name="Lat">
            <value>1.3166699</value>
          </Data>
          <Data name="Long">
            <value>28.6333008</value>
          </Data>
        </ExtendedData>
        <Point>
          <coordinates>
            28.6333008,1.3166699,0
          </coordinates>
        </Point>
      </Placemark>
      <Placemark>
        <name><![CDATA[28°38'0"E, 1°25'0"N]]></name>
        <description><![CDATA[Lat: 1.41667<br>Long: 28.6333008]]></description>
        <styleUrl>#icon-1899-0288D1</styleUrl>
        <ExtendedData>
          <Data name="Lat">
            <value>1.41667</value>
          </Data>
          <Data name="Long">
            <value>28.6333008</value>
          </Data>
        </ExtendedData>
        <Point>
          <coordinates>
            28.6333008,1.41667,0
          </coordinates>
        </Point>
      </Placemark>
      <Placemark>
        <name>Yangambi</name>
        <description><![CDATA[Lat: 0.783289<br>Long: 24.4666996]]></description>
        <styleUrl>#icon-1899-0288D1</styleUrl>
        <ExtendedData>
          <Data name="Lat">
            <value>0.783289</value>
          </Data>
          <Data name="Long">
            <value>24.4666996</value>
          </Data>
        </ExtendedData>
        <Point>
          <coordinates>
            24.4666996,0.783289,0
          </coordinates>
        </Point>
      </Placemark>
      <Placemark>
        <name>Mossendjo</name>
        <description><![CDATA[Lat: -2.9506099<br>Long: 12.7261]]></description>
        <styleUrl>#icon-1899-0288D1</styleUrl>
        <ExtendedData>
          <Data name="Lat">
            <value>-2.9506099</value>
          </Data>
          <Data name="Long">
            <value>12.7261</value>
          </Data>
        </ExtendedData>
        <Point>
          <coordinates>
            12.7261,-2.9506099,0
          </coordinates>
        </Point>
      </Placemark>
      <Placemark>
        <name>Lastourville</name>
        <description><![CDATA[Lat: -0.816695<br>Long: 12.6998997]]></description>
        <styleUrl>#icon-1899-0288D1</styleUrl>
        <ExtendedData>
          <Data name="Lat">
            <value>-0.816695</value>
          </Data>
          <Data name="Long">
            <value>12.6998997</value>
          </Data>
        </ExtendedData>
        <Point>
          <coordinates>
            12.6998997,-0.816695,0
          </coordinates>
        </Point>
      </Placemark>
      <Placemark>
        <name><![CDATA[12°58'0"E, 0°44'0"S]]></name>
        <description><![CDATA[Lat: -0.733333<br>Long: 12.9666996]]></description>
        <styleUrl>#icon-1899-0288D1</styleUrl>
        <ExtendedData>
          <Data name="Lat">
            <value>-0.733333</value>
          </Data>
          <Data name="Long">
            <value>12.9666996</value>
          </Data>
        </ExtendedData>
        <Point>
          <coordinates>
            12.9666996,-0.733333,0
          </coordinates>
        </Point>
      </Placemark>
      <Placemark>
        <name><![CDATA[11°40'0"E, 0°15'0"S]]></name>
        <description><![CDATA[Lat: -0.25<br>Long: 11.6667004]]></description>
        <styleUrl>#icon-1899-0288D1</styleUrl>
        <ExtendedData>
          <Data name="Lat">
            <value>-0.25</value>
          </Data>
          <Data name="Long">
            <value>11.6667004</value>
          </Data>
        </ExtendedData>
        <Point>
          <coordinates>
            11.6667004,-0.25,0
          </coordinates>
        </Point>
      </Placemark>
      <Placemark>
        <name><![CDATA[11°40'0"E, 0°15'0"S]]></name>
        <description><![CDATA[Lat: -0.25<br>Long: 11.6667004]]></description>
        <styleUrl>#icon-1899-0288D1</styleUrl>
        <ExtendedData>
          <Data name="Lat">
            <value>-0.25</value>
          </Data>
          <Data name="Long">
            <value>11.6667004</value>
          </Data>
        </ExtendedData>
        <Point>
          <coordinates>
            11.6667004,-0.25,0
          </coordinates>
        </Point>
      </Placemark>
      <Placemark>
        <name><![CDATA[11°33'0"E, 0°30'0"S]]></name>
        <description><![CDATA[Lat: -0.5<br>Long: 11.5500002]]></description>
        <styleUrl>#icon-1899-0288D1</styleUrl>
        <ExtendedData>
          <Data name="Lat">
            <value>-0.5</value>
          </Data>
          <Data name="Long">
            <value>11.5500002</value>
          </Data>
        </ExtendedData>
        <Point>
          <coordinates>
            11.5500002,-0.5,0
          </coordinates>
        </Point>
      </Placemark>
      <Placemark>
        <name>Boukoko</name>
        <description><![CDATA[Lat: 3.8999801<br>Long: 17.9333]]></description>
        <styleUrl>#icon-1899-0288D1</styleUrl>
        <ExtendedData>
          <Data name="Lat">
            <value>3.8999801</value>
          </Data>
          <Data name="Long">
            <value>17.9333</value>
          </Data>
        </ExtendedData>
        <Point>
          <coordinates>
            17.9333,3.8999801,0
          </coordinates>
        </Point>
      </Placemark>
      <Placemark>
        <name>Boukoko</name>
        <description><![CDATA[Lat: 3.8999801<br>Long: 17.9333]]></description>
        <styleUrl>#icon-1899-0288D1</styleUrl>
        <ExtendedData>
          <Data name="Lat">
            <value>3.8999801</value>
          </Data>
          <Data name="Long">
            <value>17.9333</value>
          </Data>
        </ExtendedData>
        <Point>
          <coordinates>
            17.9333,3.8999801,0
          </coordinates>
        </Point>
      </Placemark>
      <Placemark>
        <name>Mount Cameroons</name>
        <description><![CDATA[Lat: 4.2164502<br>Long: 9.2137098]]></description>
        <styleUrl>#icon-1899-0288D1</styleUrl>
        <ExtendedData>
          <Data name="Lat">
            <value>4.2164502</value>
          </Data>
          <Data name="Long">
            <value>9.2137098</value>
          </Data>
        </ExtendedData>
        <Point>
          <coordinates>
            9.2137098,4.2164502,0
          </coordinates>
        </Point>
      </Placemark>
      <Placemark>
        <name>Alati</name>
        <description><![CDATA[Lat: 2.19999<br>Long: 13.4166002]]></description>
        <styleUrl>#icon-1899-0288D1</styleUrl>
        <ExtendedData>
          <Data name="Lat">
            <value>2.19999</value>
          </Data>
          <Data name="Long">
            <value>13.4166002</value>
          </Data>
        </ExtendedData>
        <Point>
          <coordinates>
            13.4166002,2.19999,0
          </coordinates>
        </Point>
      </Placemark>
      <Placemark>
        <name>Victoria</name>
        <description><![CDATA[Lat: 4.0127501<br>Long: 9.2202797]]></description>
        <styleUrl>#icon-1899-0288D1</styleUrl>
        <ExtendedData>
          <Data name="Lat">
            <value>4.0127501</value>
          </Data>
          <Data name="Long">
            <value>9.2202797</value>
          </Data>
        </ExtendedData>
        <Point>
          <coordinates>
            9.2202797,4.0127501,0
          </coordinates>
        </Point>
      </Placemark>
      <Placemark>
        <name>Badjob</name>
        <description><![CDATA[Lat: 3.6833301<br>Long: 10.6833]]></description>
        <styleUrl>#icon-1899-0288D1</styleUrl>
        <ExtendedData>
          <Data name="Lat">
            <value>3.6833301</value>
          </Data>
          <Data name="Long">
            <value>10.6833</value>
          </Data>
        </ExtendedData>
        <Point>
          <coordinates>
            10.6833,3.6833301,0
          </coordinates>
        </Point>
      </Placemark>
      <Placemark>
        <name>Buco Zau</name>
        <description><![CDATA[Lat: -4.7666998<br>Long: 12.5500002]]></description>
        <styleUrl>#icon-1899-0288D1</styleUrl>
        <ExtendedData>
          <Data name="Lat">
            <value>-4.7666998</value>
          </Data>
          <Data name="Long">
            <value>12.5500002</value>
          </Data>
        </ExtendedData>
        <Point>
          <coordinates>
            12.5500002,-4.7666998,0
          </coordinates>
        </Point>
      </Placemark>
      <Placemark>
        <name>Deng Deng</name>
        <description><![CDATA[Lat: 5.1999502<br>Long: 13.5165997]]></description>
        <styleUrl>#icon-1899-0288D1</styleUrl>
        <ExtendedData>
          <Data name="Lat">
            <value>5.1999502</value>
          </Data>
          <Data name="Long">
            <value>13.5165997</value>
          </Data>
        </ExtendedData>
        <Point>
          <coordinates>
            13.5165997,5.1999502,0
          </coordinates>
        </Point>
      </Placemark>
      <Placemark>
        <name>Daramola FHI 45672</name>
        <description><![CDATA[Lat: 6.333333<br>Long: 5.622222]]></description>
        <styleUrl>#icon-1899-0288D1</styleUrl>
        <ExtendedData>
          <Data name="Lat">
            <value>6.333333</value>
          </Data>
          <Data name="Long">
            <value>5.622222</value>
          </Data>
        </ExtendedData>
        <Point>
          <coordinates>
            5.622222,6.333333,0
          </coordinates>
        </Point>
      </Placemark>
      <Placemark>
        <name>Fay and Harris 8535, 8546</name>
        <description><![CDATA[Lat: 2.35<br>Long: 16.166667]]></description>
        <styleUrl>#icon-1899-0288D1</styleUrl>
        <ExtendedData>
          <Data name="Lat">
            <value>2.35</value>
          </Data>
          <Data name="Long">
            <value>16.166667</value>
          </Data>
        </ExtendedData>
        <Point>
          <coordinates>
            16.166667,2.35,0
          </coordinates>
        </Point>
      </Placemark>
      <Placemark>
        <name>Gossweiler 9903</name>
        <description><![CDATA[Lat: -10.7666667<br>Long: 14.25]]></description>
        <styleUrl>#icon-1899-0288D1</styleUrl>
        <ExtendedData>
          <Data name="Lat">
            <value>-10.7666667</value>
          </Data>
          <Data name="Long">
            <value>14.25</value>
          </Data>
        </ExtendedData>
        <Point>
          <coordinates>
            14.25,-10.7666667,0
          </coordinates>
        </Point>
      </Placemark>
      <Placemark>
        <name>Bamps 597</name>
        <description><![CDATA[Lat: -1.7<br>Long: 25.05]]></description>
        <styleUrl>#icon-1899-0288D1</styleUrl>
        <ExtendedData>
          <Data name="Lat">
            <value>-1.7</value>
          </Data>
          <Data name="Long">
            <value>25.05</value>
          </Data>
        </ExtendedData>
        <Point>
          <coordinates>
            25.05,-1.7,0
          </coordinates>
        </Point>
      </Placemark>
    </Folder>
  </Document>
</kml>
