# Supplementary material for: A revision of Xylopia L. (Annonaceae): the species of Tropical Africa
Source: PhytoKeys. 2018 Apr 24;97:1–252. doi: 10.3897/phytokeys.97.20975 (PMC10865103; doi:10.3897/phytokeys.97.20975)
Supplement: Supplementary material 1 — KML files [file phytokeys-97-001_article-20975__-s001.zip › Xylopia dinklagei.kml]

<?xml version="1.0" encoding="UTF-8"?>
<kml xmlns="http://www.opengis.net/kml/2.2">
  <Document>
    <name>Xylopia dinklagei</name>
    <description/>
    <Style id="icon-962-C6A4CF-normal">
      <IconStyle>
        <color>ffcfa4c6</color>
        <scale>1.1</scale>
        <Icon>
          <href>http://www.gstatic.com/mapspro/images/stock/962-wht-diamond-blank.png</href>
        </Icon>
      </IconStyle>
      <LabelStyle>
        <scale>0</scale>
      </LabelStyle>
    </Style>
    <Style id="icon-962-C6A4CF-highlight">
      <IconStyle>
        <color>ffcfa4c6</color>
        <scale>1.1</scale>
        <Icon>
          <href>http://www.gstatic.com/mapspro/images/stock/962-wht-diamond-blank.png</href>
        </Icon>
      </IconStyle>
      <LabelStyle>
        <scale>1.1</scale>
      </LabelStyle>
    </Style>
    <StyleMap id="icon-962-C6A4CF">
      <Pair>
        <key>normal</key>
        <styleUrl>#icon-962-C6A4CF-normal</styleUrl>
      </Pair>
      <Pair>
        <key>highlight</key>
        <styleUrl>#icon-962-C6A4CF-highlight</styleUrl>
      </Pair>
    </StyleMap>
    <Folder>
      <name>Xylopia dinklagei coordinates, completed.xlsx</name>
      <Placemark>
        <name>Adam 26092</name>
        <description><![CDATA[Lattitude: 5.886442<br>Longitude: -10.030518<br>Country: Liberia<br>Species: Xylopia dinklagei<br>Notes: ]]></description>
        <styleUrl>#icon-962-C6A4CF</styleUrl>
        <ExtendedData>
          <Data name="Lattitude">
            <value>5.886442</value>
          </Data>
          <Data name="Longitude">
            <value>-10.030518</value>
          </Data>
          <Data name="Country">
            <value>Liberia</value>
          </Data>
          <Data name="Species">
            <value>Xylopia dinklagei</value>
          </Data>
          <Data name="Notes">
            <value/>
          </Data>
        </ExtendedData>
        <Point>
          <coordinates>
            -10.030518,5.886442,0
          </coordinates>
        </Point>
      </Placemark>
      <Placemark>
        <name>Baldwin 10805</name>
        <description><![CDATA[Lattitude: 6.616811<br>Longitude: -10.706077<br>Country: Liberia<br>Species: Xylopia dinklagei<br>Notes: ]]></description>
        <styleUrl>#icon-962-C6A4CF</styleUrl>
        <ExtendedData>
          <Data name="Lattitude">
            <value>6.616811</value>
          </Data>
          <Data name="Longitude">
            <value>-10.706077</value>
          </Data>
          <Data name="Country">
            <value>Liberia</value>
          </Data>
          <Data name="Species">
            <value>Xylopia dinklagei</value>
          </Data>
          <Data name="Notes">
            <value/>
          </Data>
        </ExtendedData>
        <Point>
          <coordinates>
            -10.706077,6.616811,0
          </coordinates>
        </Point>
      </Placemark>
      <Placemark>
        <name>Dinklage 1760</name>
        <description><![CDATA[Lattitude: 6.303978<br>Longitude: -10.772593<br>Country: Liberia<br>Species: Xylopia dinklagei<br>Notes: ]]></description>
        <styleUrl>#icon-962-C6A4CF</styleUrl>
        <ExtendedData>
          <Data name="Lattitude">
            <value>6.303978</value>
          </Data>
          <Data name="Longitude">
            <value>-10.772593</value>
          </Data>
          <Data name="Country">
            <value>Liberia</value>
          </Data>
          <Data name="Species">
            <value>Xylopia dinklagei</value>
          </Data>
          <Data name="Notes">
            <value/>
          </Data>
        </ExtendedData>
        <Point>
          <coordinates>
            -10.772593,6.303978,0
          </coordinates>
        </Point>
      </Placemark>
      <Placemark>
        <name>Dinklage 1840</name>
        <description><![CDATA[Lattitude: 6.197773<br>Longitude: -9.822674<br>Country: Liberia<br>Species: Xylopia dinklagei<br>Notes: Note: Grand Bassa is a large area, so had to guestimate]]></description>
        <styleUrl>#icon-962-C6A4CF</styleUrl>
        <ExtendedData>
          <Data name="Lattitude">
            <value>6.197773</value>
          </Data>
          <Data name="Longitude">
            <value>-9.822674</value>
          </Data>
          <Data name="Country">
            <value>Liberia</value>
          </Data>
          <Data name="Species">
            <value>Xylopia dinklagei</value>
          </Data>
          <Data name="Notes">
            <value>Note: Grand Bassa is a large area, so had to guestimate</value>
          </Data>
        </ExtendedData>
        <Point>
          <coordinates>
            -9.822674,6.197773,0
          </coordinates>
        </Point>
      </Placemark>
      <Placemark>
        <name>Dinklage 1858</name>
        <description><![CDATA[Lattitude: 6.197773<br>Longitude: -9.822674<br>Country: Liberia<br>Species: Xylopia dinklagei<br>Notes: Note: Same as Dinklage 1840]]></description>
        <styleUrl>#icon-962-C6A4CF</styleUrl>
        <ExtendedData>
          <Data name="Lattitude">
            <value>6.197773</value>
          </Data>
          <Data name="Longitude">
            <value>-9.822674</value>
          </Data>
          <Data name="Country">
            <value>Liberia</value>
          </Data>
          <Data name="Species">
            <value>Xylopia dinklagei</value>
          </Data>
          <Data name="Notes">
            <value>Note: Same as Dinklage 1840</value>
          </Data>
        </ExtendedData>
        <Point>
          <coordinates>
            -9.822674,6.197773,0
          </coordinates>
        </Point>
      </Placemark>
      <Placemark>
        <name>Dinklage 1873</name>
        <description><![CDATA[Lattitude: 6.197773<br>Longitude: -9.822674<br>Country: Liberia<br>Species: Xylopia dinklagei<br>Notes: Note: Same as Dinklage 1840]]></description>
        <styleUrl>#icon-962-C6A4CF</styleUrl>
        <ExtendedData>
          <Data name="Lattitude">
            <value>6.197773</value>
          </Data>
          <Data name="Longitude">
            <value>-9.822674</value>
          </Data>
          <Data name="Country">
            <value>Liberia</value>
          </Data>
          <Data name="Species">
            <value>Xylopia dinklagei</value>
          </Data>
          <Data name="Notes">
            <value>Note: Same as Dinklage 1840</value>
          </Data>
        </ExtendedData>
        <Point>
          <coordinates>
            -9.822674,6.197773,0
          </coordinates>
        </Point>
      </Placemark>
      <Placemark>
        <name>Dinklage s.n.</name>
        <description><![CDATA[Lattitude: 5.914636<br>Longitude: -10.067608<br>Country: Liberia<br>Species: Xylopia dinklagei<br>Notes: Note: Collector name might be s.n., 1898, or 1858; Same as Dinklage 1840]]></description>
        <styleUrl>#icon-962-C6A4CF</styleUrl>
        <ExtendedData>
          <Data name="Lattitude">
            <value>5.914636</value>
          </Data>
          <Data name="Longitude">
            <value>-10.067608</value>
          </Data>
          <Data name="Country">
            <value>Liberia</value>
          </Data>
          <Data name="Species">
            <value>Xylopia dinklagei</value>
          </Data>
          <Data name="Notes">
            <value>Note: Collector name might be s.n., 1898, or 1858; Same as Dinklage 1840</value>
          </Data>
        </ExtendedData>
        <Point>
          <coordinates>
            -10.067608,5.914636,0
          </coordinates>
        </Point>
      </Placemark>
      <Placemark>
        <name>Jansen 2255</name>
        <description><![CDATA[Lattitude: 6.937896<br>Longitude: -10.831309<br>Country: Liberia<br>Species: Xylopia dinklagei<br>Notes: ]]></description>
        <styleUrl>#icon-962-C6A4CF</styleUrl>
        <ExtendedData>
          <Data name="Lattitude">
            <value>6.937896</value>
          </Data>
          <Data name="Longitude">
            <value>-10.831309</value>
          </Data>
          <Data name="Country">
            <value>Liberia</value>
          </Data>
          <Data name="Species">
            <value>Xylopia dinklagei</value>
          </Data>
          <Data name="Notes">
            <value/>
          </Data>
        </ExtendedData>
        <Point>
          <coordinates>
            -10.831309,6.937896,0
          </coordinates>
        </Point>
      </Placemark>
      <Placemark>
        <name>Massey 49/27</name>
        <description><![CDATA[Lattitude: 6.276662<br>Longitude: -10.762847<br>Country: Liberia<br>Species: Xylopia dinklagei<br>Notes: ]]></description>
        <styleUrl>#icon-962-C6A4CF</styleUrl>
        <ExtendedData>
          <Data name="Lattitude">
            <value>6.276662</value>
          </Data>
          <Data name="Longitude">
            <value>-10.762847</value>
          </Data>
          <Data name="Country">
            <value>Liberia</value>
          </Data>
          <Data name="Species">
            <value>Xylopia dinklagei</value>
          </Data>
          <Data name="Notes">
            <value/>
          </Data>
        </ExtendedData>
        <Point>
          <coordinates>
            -10.762847,6.276662,0
          </coordinates>
        </Point>
      </Placemark>
      <Placemark>
        <name>Stoop-v. d. Kasteele</name>
        <description><![CDATA[Lattitude: 6.399708<br>Longitude: -10.316738<br>Country: Liberia<br>Species: Xylopia dinklagei<br>Notes: ]]></description>
        <styleUrl>#icon-962-C6A4CF</styleUrl>
        <ExtendedData>
          <Data name="Lattitude">
            <value>6.399708</value>
          </Data>
          <Data name="Longitude">
            <value>-10.316738</value>
          </Data>
          <Data name="Country">
            <value>Liberia</value>
          </Data>
          <Data name="Species">
            <value>Xylopia dinklagei</value>
          </Data>
          <Data name="Notes">
            <value/>
          </Data>
        </ExtendedData>
        <Point>
          <coordinates>
            -10.316738,6.399708,0
          </coordinates>
        </Point>
      </Placemark>
      <Placemark>
        <name>Straub 290</name>
        <description><![CDATA[Lattitude: ?<br>Longitude: ?<br>Country: Liberia<br>Species: Xylopia dinklagei<br>Notes: Note: No defined locality]]></description>
        <ExtendedData>
          <Data name="Lattitude">
            <value>?</value>
          </Data>
          <Data name="Longitude">
            <value>?</value>
          </Data>
          <Data name="Country">
            <value>Liberia</value>
          </Data>
          <Data name="Species">
            <value>Xylopia dinklagei</value>
          </Data>
          <Data name="Notes">
            <value>Note: No defined locality</value>
          </Data>
        </ExtendedData>
      </Placemark>
    </Folder>
  </Document>
</kml>
