# Supplementary material for: A revision of Xylopia L. (Annonaceae): the species of Tropical Africa
Source: PhytoKeys. 2018 Apr 24;97:1–252. doi: 10.3897/phytokeys.97.20975 (PMC10865103; doi:10.3897/phytokeys.97.20975)
Supplement: Supplementary material 1 — KML files [file phytokeys-97-001_article-20975__-s001.zip › Xylopia elliotii.kml]

<?xml version="1.0" encoding="UTF-8"?>
<kml xmlns="http://www.opengis.net/kml/2.2">
  <Document>
    <name>Xylopia elliotii</name>
    <description/>
    <Style id="icon-1899-0288D1-normal">
      <IconStyle>
        <color>ffd18802</color>
        <scale>1</scale>
        <Icon>
          <href>http://www.gstatic.com/mapspro/images/stock/503-wht-blank_maps.png</href>
        </Icon>
        <hotSpot x="16" xunits="pixels" y="32" yunits="insetPixels"/>
      </IconStyle>
      <LabelStyle>
        <scale>0</scale>
      </LabelStyle>
    </Style>
    <Style id="icon-1899-0288D1-highlight">
      <IconStyle>
        <color>ffd18802</color>
        <scale>1</scale>
        <Icon>
          <href>http://www.gstatic.com/mapspro/images/stock/503-wht-blank_maps.png</href>
        </Icon>
        <hotSpot x="16" xunits="pixels" y="32" yunits="insetPixels"/>
      </IconStyle>
      <LabelStyle>
        <scale>1</scale>
      </LabelStyle>
    </Style>
    <StyleMap id="icon-1899-0288D1">
      <Pair>
        <key>normal</key>
        <styleUrl>#icon-1899-0288D1-normal</styleUrl>
      </Pair>
      <Pair>
        <key>highlight</key>
        <styleUrl>#icon-1899-0288D1-highlight</styleUrl>
      </Pair>
    </StyleMap>
    <Folder>
      <name>elliotii-mapped.xlsx</name>
      <Placemark>
        <name> Adam 11846</name>
        <description><![CDATA[Latitude: 10.6833<br>Longitude: -12.25<br>unnamed (1): ]]></description>
        <styleUrl>#icon-1899-0288D1</styleUrl>
        <ExtendedData>
          <Data name="Latitude">
            <value>10.6833</value>
          </Data>
          <Data name="Longitude">
            <value>-12.25</value>
          </Data>
          <Data name="unnamed (1)">
            <value/>
          </Data>
        </ExtendedData>
        <Point>
          <coordinates>
            -12.25,10.6833,0
          </coordinates>
        </Point>
      </Placemark>
      <Placemark>
        <name> Adam 5917</name>
        <description><![CDATA[Latitude: 8.53333<br>Longitude: -9.46667<br>unnamed (1): ]]></description>
        <styleUrl>#icon-1899-0288D1</styleUrl>
        <ExtendedData>
          <Data name="Latitude">
            <value>8.53333</value>
          </Data>
          <Data name="Longitude">
            <value>-9.46667</value>
          </Data>
          <Data name="unnamed (1)">
            <value/>
          </Data>
        </ExtendedData>
        <Point>
          <coordinates>
            -9.46667,8.53333,0
          </coordinates>
        </Point>
      </Placemark>
      <Placemark>
        <name> Adam 123</name>
        <description><![CDATA[Latitude: 8.6833296<br>Longitude: -8.6499996<br>unnamed (1): ]]></description>
        <styleUrl>#icon-1899-0288D1</styleUrl>
        <ExtendedData>
          <Data name="Latitude">
            <value>8.6833296</value>
          </Data>
          <Data name="Longitude">
            <value>-8.6499996</value>
          </Data>
          <Data name="unnamed (1)">
            <value/>
          </Data>
        </ExtendedData>
        <Point>
          <coordinates>
            -8.6499996,8.6833296,0
          </coordinates>
        </Point>
      </Placemark>
      <Placemark>
        <name> Adam 26905</name>
        <description><![CDATA[Latitude: 8.9333296<br>Longitude: -9.21667<br>unnamed (1): ]]></description>
        <styleUrl>#icon-1899-0288D1</styleUrl>
        <ExtendedData>
          <Data name="Latitude">
            <value>8.9333296</value>
          </Data>
          <Data name="Longitude">
            <value>-9.21667</value>
          </Data>
          <Data name="unnamed (1)">
            <value/>
          </Data>
        </ExtendedData>
        <Point>
          <coordinates>
            -9.21667,8.9333296,0
          </coordinates>
        </Point>
      </Placemark>
      <Placemark>
        <name> Caille 18149</name>
        <description><![CDATA[Latitude: 11°N<br>Longitude: 12°W<br>unnamed (1): ]]></description>
        <styleUrl>#icon-1899-0288D1</styleUrl>
        <ExtendedData>
          <Data name="Latitude">
            <value>11°N</value>
          </Data>
          <Data name="Longitude">
            <value>12°W</value>
          </Data>
          <Data name="unnamed (1)">
            <value/>
          </Data>
        </ExtendedData>
        <Point>
          <coordinates>
            -12,11,0
          </coordinates>
        </Point>
      </Placemark>
      <Placemark>
        <name> Jaques Felix 735</name>
        <description><![CDATA[Latitude: 12.3999996<br>Longitude: -11.0333004<br>unnamed (1): ]]></description>
        <styleUrl>#icon-1899-0288D1</styleUrl>
        <ExtendedData>
          <Data name="Latitude">
            <value>12.3999996</value>
          </Data>
          <Data name="Longitude">
            <value>-11.0333004</value>
          </Data>
          <Data name="unnamed (1)">
            <value/>
          </Data>
        </ExtendedData>
        <Point>
          <coordinates>
            -11.0333004,12.3999996,0
          </coordinates>
        </Point>
      </Placemark>
      <Placemark>
        <name> Pobeguin 1529</name>
        <description><![CDATA[Latitude: 11.8167<br>Longitude: -10.6167002<br>unnamed (1): ]]></description>
        <styleUrl>#icon-1899-0288D1</styleUrl>
        <ExtendedData>
          <Data name="Latitude">
            <value>11.8167</value>
          </Data>
          <Data name="Longitude">
            <value>-10.6167002</value>
          </Data>
          <Data name="unnamed (1)">
            <value/>
          </Data>
        </ExtendedData>
        <Point>
          <coordinates>
            -10.6167002,11.8167,0
          </coordinates>
        </Point>
      </Placemark>
      <Placemark>
        <name> Duvall 371</name>
        <description><![CDATA[Latitude: 12.9500999<br>Longitude: -10.6101999<br>unnamed (1): ]]></description>
        <styleUrl>#icon-1899-0288D1</styleUrl>
        <ExtendedData>
          <Data name="Latitude">
            <value>12.9500999</value>
          </Data>
          <Data name="Longitude">
            <value>-10.6101999</value>
          </Data>
          <Data name="unnamed (1)">
            <value/>
          </Data>
        </ExtendedData>
        <Point>
          <coordinates>
            -10.6101999,12.9500999,0
          </coordinates>
        </Point>
      </Placemark>
      <Placemark>
        <name> Duvall 513</name>
        <description><![CDATA[Latitude: 13.0059996<br>Longitude: -10.4356003<br>unnamed (1): ]]></description>
        <styleUrl>#icon-1899-0288D1</styleUrl>
        <ExtendedData>
          <Data name="Latitude">
            <value>13.0059996</value>
          </Data>
          <Data name="Longitude">
            <value>-10.4356003</value>
          </Data>
          <Data name="unnamed (1)">
            <value/>
          </Data>
        </ExtendedData>
        <Point>
          <coordinates>
            -10.4356003,13.0059996,0
          </coordinates>
        </Point>
      </Placemark>
      <Placemark>
        <name> Vuillet 58</name>
        <description><![CDATA[Latitude: 14.9333<br>Longitude: -3.8833301<br>unnamed (1): ]]></description>
        <styleUrl>#icon-1899-0288D1</styleUrl>
        <ExtendedData>
          <Data name="Latitude">
            <value>14.9333</value>
          </Data>
          <Data name="Longitude">
            <value>-3.8833301</value>
          </Data>
          <Data name="unnamed (1)">
            <value/>
          </Data>
        </ExtendedData>
        <Point>
          <coordinates>
            -3.8833301,14.9333,0
          </coordinates>
        </Point>
      </Placemark>
      <Placemark>
        <name> Buonounou Ouet 35</name>
        <description><![CDATA[Latitude: 10.3999996<br>Longitude: -4.5<br>unnamed (1): ]]></description>
        <styleUrl>#icon-1899-0288D1</styleUrl>
        <ExtendedData>
          <Data name="Latitude">
            <value>10.3999996</value>
          </Data>
          <Data name="Longitude">
            <value>-4.5</value>
          </Data>
          <Data name="unnamed (1)">
            <value/>
          </Data>
        </ExtendedData>
        <Point>
          <coordinates>
            -4.5,10.3999996,0
          </coordinates>
        </Point>
      </Placemark>
      <Placemark>
        <name> Kersting I 84.a</name>
        <description><![CDATA[Latitude: 8.9833298<br>Longitude: 1.11667<br>unnamed (1): ]]></description>
        <styleUrl>#icon-1899-0288D1</styleUrl>
        <ExtendedData>
          <Data name="Latitude">
            <value>8.9833298</value>
          </Data>
          <Data name="Longitude">
            <value>1.11667</value>
          </Data>
          <Data name="unnamed (1)">
            <value/>
          </Data>
        </ExtendedData>
        <Point>
          <coordinates>
            1.11667,8.9833298,0
          </coordinates>
        </Point>
      </Placemark>
      <Placemark>
        <name> Fotius 2984</name>
        <description><![CDATA[Latitude: 7.3000002<br>Longitude: 13.3667002<br>unnamed (1): ]]></description>
        <styleUrl>#icon-1899-0288D1</styleUrl>
        <ExtendedData>
          <Data name="Latitude">
            <value>7.3000002</value>
          </Data>
          <Data name="Longitude">
            <value>13.3667002</value>
          </Data>
          <Data name="unnamed (1)">
            <value/>
          </Data>
        </ExtendedData>
        <Point>
          <coordinates>
            13.3667002,7.3000002,0
          </coordinates>
        </Point>
      </Placemark>
      <Placemark>
        <name> Fotius 3108</name>
        <description><![CDATA[Latitude: 7.25<br>Longitude: 12.1332998<br>unnamed (1): ]]></description>
        <styleUrl>#icon-1899-0288D1</styleUrl>
        <ExtendedData>
          <Data name="Latitude">
            <value>7.25</value>
          </Data>
          <Data name="Longitude">
            <value>12.1332998</value>
          </Data>
          <Data name="unnamed (1)">
            <value/>
          </Data>
        </ExtendedData>
        <Point>
          <coordinates>
            12.1332998,7.25,0
          </coordinates>
        </Point>
      </Placemark>
      <Placemark>
        <name> Jacques felix 2965 and Westphal...10047-48, 10172</name>
        <description><![CDATA[Latitude: 5.3000002<br>Longitude: 10.4499998<br>unnamed (1): ]]></description>
        <styleUrl>#icon-1899-0288D1</styleUrl>
        <ExtendedData>
          <Data name="Latitude">
            <value>5.3000002</value>
          </Data>
          <Data name="Longitude">
            <value>10.4499998</value>
          </Data>
          <Data name="unnamed (1)">
            <value/>
          </Data>
        </ExtendedData>
        <Point>
          <coordinates>
            10.4499998,5.3000002,0
          </coordinates>
        </Point>
      </Placemark>
      <Placemark>
        <name> Jaques felix 8724</name>
        <description><![CDATA[Latitude: 6.46667<br>Longitude: 11.9666996<br>unnamed (1): ]]></description>
        <styleUrl>#icon-1899-0288D1</styleUrl>
        <ExtendedData>
          <Data name="Latitude">
            <value>6.46667</value>
          </Data>
          <Data name="Longitude">
            <value>11.9666996</value>
          </Data>
          <Data name="unnamed (1)">
            <value/>
          </Data>
        </ExtendedData>
        <Point>
          <coordinates>
            11.9666996,6.46667,0
          </coordinates>
        </Point>
      </Placemark>
      <Placemark>
        <name> Jaques Felix 9110</name>
        <description><![CDATA[Latitude: 6.4499998<br>Longitude: 12.6167002<br>unnamed (1): ]]></description>
        <styleUrl>#icon-1899-0288D1</styleUrl>
        <ExtendedData>
          <Data name="Latitude">
            <value>6.4499998</value>
          </Data>
          <Data name="Longitude">
            <value>12.6167002</value>
          </Data>
          <Data name="unnamed (1)">
            <value/>
          </Data>
        </ExtendedData>
        <Point>
          <coordinates>
            12.6167002,6.4499998,0
          </coordinates>
        </Point>
      </Placemark>
      <Placemark>
        <name/>
        <description><![CDATA[Latitude: <br>Longitude: <br>unnamed (1): ]]></description>
        <ExtendedData>
          <Data name="Latitude">
            <value/>
          </Data>
          <Data name="Longitude">
            <value/>
          </Data>
          <Data name="unnamed (1)">
            <value/>
          </Data>
        </ExtendedData>
      </Placemark>
      <Placemark>
        <name><![CDATA[ Raynal & Raynal 12228]]></name>
        <description><![CDATA[Latitude: 7.1166701<br>Longitude: 14.0166998<br>unnamed (1): ]]></description>
        <styleUrl>#icon-1899-0288D1</styleUrl>
        <ExtendedData>
          <Data name="Latitude">
            <value>7.1166701</value>
          </Data>
          <Data name="Longitude">
            <value>14.0166998</value>
          </Data>
          <Data name="unnamed (1)">
            <value/>
          </Data>
        </ExtendedData>
        <Point>
          <coordinates>
            14.0166998,7.1166701,0
          </coordinates>
        </Point>
      </Placemark>
      <Placemark>
        <name> Sabatie 15</name>
        <description><![CDATA[Latitude: 5.5666699<br>Longitude: 10.8000002<br>unnamed (1): ]]></description>
        <styleUrl>#icon-1899-0288D1</styleUrl>
        <ExtendedData>
          <Data name="Latitude">
            <value>5.5666699</value>
          </Data>
          <Data name="Longitude">
            <value>10.8000002</value>
          </Data>
          <Data name="unnamed (1)">
            <value/>
          </Data>
        </ExtendedData>
        <Point>
          <coordinates>
            10.8000002,5.5666699,0
          </coordinates>
        </Point>
      </Placemark>
      <Placemark>
        <name> Sabatie 687</name>
        <description><![CDATA[Latitude: 7.0166702<br>Longitude: 13.7666998<br>unnamed (1): ]]></description>
        <styleUrl>#icon-1899-0288D1</styleUrl>
        <ExtendedData>
          <Data name="Latitude">
            <value>7.0166702</value>
          </Data>
          <Data name="Longitude">
            <value>13.7666998</value>
          </Data>
          <Data name="unnamed (1)">
            <value/>
          </Data>
        </ExtendedData>
        <Point>
          <coordinates>
            13.7666998,7.0166702,0
          </coordinates>
        </Point>
      </Placemark>
      <Placemark>
        <name> Vsander Zon</name>
        <description><![CDATA[Latitude: 7.2249999<br>Longitude: 13.9417<br>unnamed (1): ]]></description>
        <styleUrl>#icon-1899-0288D1</styleUrl>
        <ExtendedData>
          <Data name="Latitude">
            <value>7.2249999</value>
          </Data>
          <Data name="Longitude">
            <value>13.9417</value>
          </Data>
          <Data name="unnamed (1)">
            <value/>
          </Data>
        </ExtendedData>
        <Point>
          <coordinates>
            13.9417,7.2249999,0
          </coordinates>
        </Point>
      </Placemark>
      <Placemark>
        <name> Alloutte</name>
        <description><![CDATA[Latitude: 4.2333298<br>Longitude: 18.5333004<br>unnamed (1): ]]></description>
        <styleUrl>#icon-1899-0288D1</styleUrl>
        <ExtendedData>
          <Data name="Latitude">
            <value>4.2333298</value>
          </Data>
          <Data name="Longitude">
            <value>18.5333004</value>
          </Data>
          <Data name="unnamed (1)">
            <value/>
          </Data>
        </ExtendedData>
        <Point>
          <coordinates>
            18.5333004,4.2333298,0
          </coordinates>
        </Point>
      </Placemark>
      <Placemark>
        <name> Chevalier 7741</name>
        <description><![CDATA[Latitude: 10.0667<br>Longitude: 21.9167004<br>unnamed (1): ]]></description>
        <styleUrl>#icon-1899-0288D1</styleUrl>
        <ExtendedData>
          <Data name="Latitude">
            <value>10.0667</value>
          </Data>
          <Data name="Longitude">
            <value>21.9167004</value>
          </Data>
          <Data name="unnamed (1)">
            <value/>
          </Data>
        </ExtendedData>
        <Point>
          <coordinates>
            21.9167004,10.0667,0
          </coordinates>
        </Point>
      </Placemark>
      <Placemark>
        <name/>
        <description><![CDATA[Latitude: <br>Longitude: <br>unnamed (1): ]]></description>
        <ExtendedData>
          <Data name="Latitude">
            <value/>
          </Data>
          <Data name="Longitude">
            <value/>
          </Data>
          <Data name="unnamed (1)">
            <value/>
          </Data>
        </ExtendedData>
      </Placemark>
      <Placemark>
        <name/>
        <description><![CDATA[Latitude: <br>Longitude: <br>unnamed (1): ]]></description>
        <ExtendedData>
          <Data name="Latitude">
            <value/>
          </Data>
          <Data name="Longitude">
            <value/>
          </Data>
          <Data name="unnamed (1)">
            <value/>
          </Data>
        </ExtendedData>
      </Placemark>
      <Placemark>
        <name> Le Testu 3787</name>
        <description><![CDATA[Latitude: 6.5<br>Longitude: 23.25<br>unnamed (1): ]]></description>
        <styleUrl>#icon-1899-0288D1</styleUrl>
        <ExtendedData>
          <Data name="Latitude">
            <value>6.5</value>
          </Data>
          <Data name="Longitude">
            <value>23.25</value>
          </Data>
          <Data name="unnamed (1)">
            <value/>
          </Data>
        </ExtendedData>
        <Point>
          <coordinates>
            23.25,6.5,0
          </coordinates>
        </Point>
      </Placemark>
      <Placemark>
        <name> Tisserant 1778</name>
        <description><![CDATA[Latitude: 6.3666701<br>Longitude: 19.9500008<br>unnamed (1): ]]></description>
        <styleUrl>#icon-1899-0288D1</styleUrl>
        <ExtendedData>
          <Data name="Latitude">
            <value>6.3666701</value>
          </Data>
          <Data name="Longitude">
            <value>19.9500008</value>
          </Data>
          <Data name="unnamed (1)">
            <value/>
          </Data>
        </ExtendedData>
        <Point>
          <coordinates>
            19.9500008,6.3666701,0
          </coordinates>
        </Point>
      </Placemark>
      <Placemark>
        <name> Descoinings 10206</name>
        <description><![CDATA[Latitude: 4.3666701<br>Longitude: 18.5167007<br>unnamed (1): ]]></description>
        <styleUrl>#icon-1899-0288D1</styleUrl>
        <ExtendedData>
          <Data name="Latitude">
            <value>4.3666701</value>
          </Data>
          <Data name="Longitude">
            <value>18.5167007</value>
          </Data>
          <Data name="unnamed (1)">
            <value/>
          </Data>
        </ExtendedData>
        <Point>
          <coordinates>
            18.5167007,4.3666701,0
          </coordinates>
        </Point>
      </Placemark>
      <Placemark>
        <name/>
        <description><![CDATA[Latitude: <br>Longitude: <br>unnamed (1): ]]></description>
        <ExtendedData>
          <Data name="Latitude">
            <value/>
          </Data>
          <Data name="Longitude">
            <value/>
          </Data>
          <Data name="unnamed (1)">
            <value/>
          </Data>
        </ExtendedData>
      </Placemark>
      <Placemark>
        <name>Jordan 2063</name>
        <description><![CDATA[Latitude: 7°52'N<br>Longitude: 11°11'W<br>unnamed (1): Kambui Forest Reserve]]></description>
        <styleUrl>#icon-1899-0288D1</styleUrl>
        <ExtendedData>
          <Data name="Latitude">
            <value><![CDATA[7°52'N]]></value>
          </Data>
          <Data name="Longitude">
            <value><![CDATA[11°11'W]]></value>
          </Data>
          <Data name="unnamed (1)">
            <value>Kambui Forest Reserve</value>
          </Data>
        </ExtendedData>
        <Point>
          <coordinates>
            -11.1833333333333,7.86666666666667,0
          </coordinates>
        </Point>
      </Placemark>
      <Placemark>
        <name>Exploacoes Botanicas 3780</name>
        <description><![CDATA[Latitude: 12°20'N<br>Longitude: 13°57'W<br>unnamed (1): Fondo de Cambore]]></description>
        <styleUrl>#icon-1899-0288D1</styleUrl>
        <ExtendedData>
          <Data name="Latitude">
            <value><![CDATA[12°20'N]]></value>
          </Data>
          <Data name="Longitude">
            <value><![CDATA[13°57'W]]></value>
          </Data>
          <Data name="unnamed (1)">
            <value>Fondo de Cambore</value>
          </Data>
        </ExtendedData>
        <Point>
          <coordinates>
            -13.95,12.3333333333333,0
          </coordinates>
        </Point>
      </Placemark>
      <Placemark>
        <name>Adam 11846</name>
        <description><![CDATA[Latitude: 10°42'N<br>Longitude: 12°15'W<br>unnamed (1): Dalaba]]></description>
        <styleUrl>#icon-1899-0288D1</styleUrl>
        <ExtendedData>
          <Data name="Latitude">
            <value><![CDATA[10°42'N]]></value>
          </Data>
          <Data name="Longitude">
            <value><![CDATA[12°15'W]]></value>
          </Data>
          <Data name="unnamed (1)">
            <value>Dalaba</value>
          </Data>
        </ExtendedData>
        <Point>
          <coordinates>
            -12.25,10.7,0
          </coordinates>
        </Point>
      </Placemark>
      <Placemark>
        <name>van der Burgt 1167</name>
        <description><![CDATA[Latitude: 8°35'23"N<br>Longitude: 8°53'°52"W<br>unnamed (1): Simandou Range]]></description>
        <ExtendedData>
          <Data name="Latitude">
            <value><![CDATA[8°35'23"N]]></value>
          </Data>
          <Data name="Longitude">
            <value><![CDATA[8°53'°52"W]]></value>
          </Data>
          <Data name="unnamed (1)">
            <value>Simandou Range</value>
          </Data>
        </ExtendedData>
      </Placemark>
      <Placemark>
        <name>Haba 180</name>
        <description><![CDATA[Latitude: 8°33'16"N<br>Longitude: 8°53'12"W<br>unnamed (1): Mont Simandou]]></description>
        <styleUrl>#icon-1899-0288D1</styleUrl>
        <ExtendedData>
          <Data name="Latitude">
            <value><![CDATA[8°33'16"N]]></value>
          </Data>
          <Data name="Longitude">
            <value><![CDATA[8°53'12"W]]></value>
          </Data>
          <Data name="unnamed (1)">
            <value>Mont Simandou</value>
          </Data>
        </ExtendedData>
        <Point>
          <coordinates>
            -8.88666666666667,8.55444444444445,0
          </coordinates>
        </Point>
      </Placemark>
      <Placemark>
        <name>Traore 35</name>
        <description><![CDATA[Latitude: 8°50'27"N<br>Longitude: 8°52'16"W<br>unnamed (1): Sondou village]]></description>
        <styleUrl>#icon-1899-0288D1</styleUrl>
        <ExtendedData>
          <Data name="Latitude">
            <value><![CDATA[8°50'27"N]]></value>
          </Data>
          <Data name="Longitude">
            <value><![CDATA[8°52'16"W]]></value>
          </Data>
          <Data name="unnamed (1)">
            <value>Sondou village</value>
          </Data>
        </ExtendedData>
        <Point>
          <coordinates>
            -8.87111111111111,8.84083333333333,0
          </coordinates>
        </Point>
      </Placemark>
      <Placemark>
        <name>Vuillet 58</name>
        <description><![CDATA[Latitude: 14.94 N<br>Longitude: 3.89 W<br>unnamed (1): Konna]]></description>
        <styleUrl>#icon-1899-0288D1</styleUrl>
        <ExtendedData>
          <Data name="Latitude">
            <value>14.94 N</value>
          </Data>
          <Data name="Longitude">
            <value>3.89 W</value>
          </Data>
          <Data name="unnamed (1)">
            <value>Konna</value>
          </Data>
        </ExtendedData>
        <Point>
          <coordinates>
            -3.89,14.94,0
          </coordinates>
        </Point>
      </Placemark>
      <Placemark>
        <name>Hall 1450</name>
        <description><![CDATA[Latitude: 8.29 N<br>Longitude: 0.59 E<br>unnamed (1): Shiare]]></description>
        <styleUrl>#icon-1899-0288D1</styleUrl>
        <ExtendedData>
          <Data name="Latitude">
            <value>8.29 N</value>
          </Data>
          <Data name="Longitude">
            <value>0.59 E</value>
          </Data>
          <Data name="unnamed (1)">
            <value>Shiare</value>
          </Data>
        </ExtendedData>
        <Point>
          <coordinates>
            0.59,8.29,0
          </coordinates>
        </Point>
      </Placemark>
      <Placemark>
        <name>Ake Assi 11969</name>
        <description><![CDATA[Latitude: 9°37'N<br>Longitude: 7°29'W<br>unnamed (1): Ivory Coast]]></description>
        <styleUrl>#icon-1899-0288D1</styleUrl>
        <ExtendedData>
          <Data name="Latitude">
            <value><![CDATA[9°37'N]]></value>
          </Data>
          <Data name="Longitude">
            <value><![CDATA[7°29'W]]></value>
          </Data>
          <Data name="unnamed (1)">
            <value>Ivory Coast</value>
          </Data>
        </ExtendedData>
        <Point>
          <coordinates>
            -7.48333333333333,9.61666666666667,0
          </coordinates>
        </Point>
      </Placemark>
      <Placemark>
        <name>Jacques Felix 3039</name>
        <description><![CDATA[Latitude: 5°07' N<br>Longitude: 10°20'E<br>unnamed (1): Koutchamkap]]></description>
        <styleUrl>#icon-1899-0288D1</styleUrl>
        <ExtendedData>
          <Data name="Latitude">
            <value><![CDATA[5°07' N]]></value>
          </Data>
          <Data name="Longitude">
            <value><![CDATA[10°20'E]]></value>
          </Data>
          <Data name="unnamed (1)">
            <value>Koutchamkap</value>
          </Data>
        </ExtendedData>
        <Point>
          <coordinates>
            10.3333333333333,5.11666666666667,0
          </coordinates>
        </Point>
      </Placemark>
      <Placemark>
        <name>Jacques Felix 8724</name>
        <description><![CDATA[Latitude: 7.34 N<br>Longitude: 13.57 E<br>unnamed (1): Adamoua oriental]]></description>
        <styleUrl>#icon-1899-0288D1</styleUrl>
        <ExtendedData>
          <Data name="Latitude">
            <value>7.34 N</value>
          </Data>
          <Data name="Longitude">
            <value>13.57 E</value>
          </Data>
          <Data name="unnamed (1)">
            <value>Adamoua oriental</value>
          </Data>
        </ExtendedData>
        <Point>
          <coordinates>
            13.57,7.34,0
          </coordinates>
        </Point>
      </Placemark>
      <Placemark>
        <name>Fay 4191B</name>
        <description><![CDATA[Latitude: 8°27'N<br>Longitude: 21°13'E<br>unnamed (1): Manovo Gouda St. Floris National Park]]></description>
        <styleUrl>#icon-1899-0288D1</styleUrl>
        <ExtendedData>
          <Data name="Latitude">
            <value><![CDATA[8°27'N]]></value>
          </Data>
          <Data name="Longitude">
            <value><![CDATA[21°13'E]]></value>
          </Data>
          <Data name="unnamed (1)">
            <value>Manovo Gouda St. Floris National Park</value>
          </Data>
        </ExtendedData>
        <Point>
          <coordinates>
            21.2166666666667,8.45,0
          </coordinates>
        </Point>
      </Placemark>
      <Placemark>
        <name>Fay 4208</name>
        <description><![CDATA[Latitude: 8°42'N<br>Longitude: 21°19'E<br>unnamed (1): Manovo Gouda St. Floris National Park]]></description>
        <styleUrl>#icon-1899-0288D1</styleUrl>
        <ExtendedData>
          <Data name="Latitude">
            <value><![CDATA[8°42'N]]></value>
          </Data>
          <Data name="Longitude">
            <value><![CDATA[21°19'E]]></value>
          </Data>
          <Data name="unnamed (1)">
            <value>Manovo Gouda St. Floris National Park</value>
          </Data>
        </ExtendedData>
        <Point>
          <coordinates>
            21.3166666666667,8.7,0
          </coordinates>
        </Point>
      </Placemark>
      <Placemark>
        <name>Fay 4351, 4359</name>
        <description><![CDATA[Latitude: 08°29'N<br>Longitude: 21°13'E<br>unnamed (1): Manovo Gouda St. Floris National Park]]></description>
        <styleUrl>#icon-1899-0288D1</styleUrl>
        <ExtendedData>
          <Data name="Latitude">
            <value><![CDATA[08°29'N]]></value>
          </Data>
          <Data name="Longitude">
            <value><![CDATA[21°13'E]]></value>
          </Data>
          <Data name="unnamed (1)">
            <value>Manovo Gouda St. Floris National Park</value>
          </Data>
        </ExtendedData>
        <Point>
          <coordinates>
            21.2166666666667,8.48333333333333,0
          </coordinates>
        </Point>
      </Placemark>
      <Placemark>
        <name>Elliot 5328, Engler and Diels 65</name>
        <description><![CDATA[Latitude: 10°02'N<br>Longitude: 10°44'W<br>unnamed (1): Farana]]></description>
        <styleUrl>#icon-1899-0288D1</styleUrl>
        <ExtendedData>
          <Data name="Latitude">
            <value><![CDATA[10°02'N]]></value>
          </Data>
          <Data name="Longitude">
            <value><![CDATA[10°44'W]]></value>
          </Data>
          <Data name="unnamed (1)">
            <value>Farana</value>
          </Data>
        </ExtendedData>
        <Point>
          <coordinates>
            -10.7333333333333,10.0333333333333,0
          </coordinates>
        </Point>
      </Placemark>
      <Placemark>
        <name>Elliot 5288</name>
        <description><![CDATA[Latitude: 9°51'N<br>Longitude: 11°19'W<br>unnamed (1): Falaba Marsh]]></description>
        <styleUrl>#icon-1899-0288D1</styleUrl>
        <ExtendedData>
          <Data name="Latitude">
            <value><![CDATA[9°51'N]]></value>
          </Data>
          <Data name="Longitude">
            <value><![CDATA[11°19'W]]></value>
          </Data>
          <Data name="unnamed (1)">
            <value>Falaba Marsh</value>
          </Data>
        </ExtendedData>
        <Point>
          <coordinates>
            -11.3166666666667,9.85,0
          </coordinates>
        </Point>
      </Placemark>
      <Placemark>
        <name>Fay 6551</name>
        <description><![CDATA[Latitude: 8°19'N<br>Longitude: 21°14'E<br>unnamed (1): Manovo Gouda St. Floris National Park]]></description>
        <styleUrl>#icon-1899-0288D1</styleUrl>
        <ExtendedData>
          <Data name="Latitude">
            <value><![CDATA[8°19'N]]></value>
          </Data>
          <Data name="Longitude">
            <value><![CDATA[21°14'E]]></value>
          </Data>
          <Data name="unnamed (1)">
            <value>Manovo Gouda St. Floris National Park</value>
          </Data>
        </ExtendedData>
        <Point>
          <coordinates>
            21.2333333333333,8.31666666666667,0
          </coordinates>
        </Point>
      </Placemark>
      <Placemark>
        <name>Fay 6641</name>
        <description><![CDATA[Latitude: 8°21'N<br>Longitude: 21°14'E<br>unnamed (1): Manovo Gouda St. Floris National Park]]></description>
        <styleUrl>#icon-1899-0288D1</styleUrl>
        <ExtendedData>
          <Data name="Latitude">
            <value><![CDATA[8°21'N]]></value>
          </Data>
          <Data name="Longitude">
            <value><![CDATA[21°14'E]]></value>
          </Data>
          <Data name="unnamed (1)">
            <value>Manovo Gouda St. Floris National Park</value>
          </Data>
        </ExtendedData>
        <Point>
          <coordinates>
            21.2333333333333,8.35,0
          </coordinates>
        </Point>
      </Placemark>
      <Placemark>
        <name>Tisserant 1778</name>
        <description><![CDATA[Latitude: 6°15'N<br>Longitude: 21°12'E<br>unnamed (1): ]]></description>
        <styleUrl>#icon-1899-0288D1</styleUrl>
        <ExtendedData>
          <Data name="Latitude">
            <value><![CDATA[6°15'N]]></value>
          </Data>
          <Data name="Longitude">
            <value><![CDATA[21°12'E]]></value>
          </Data>
          <Data name="unnamed (1)">
            <value/>
          </Data>
        </ExtendedData>
        <Point>
          <coordinates>
            21.2,6.25,0
          </coordinates>
        </Point>
      </Placemark>
      <Placemark>
        <name>Allouette s.n.</name>
        <description><![CDATA[Latitude: 5.9<br>Longitude: 21.283333<br>unnamed (1): Yango region]]></description>
        <styleUrl>#icon-1899-0288D1</styleUrl>
        <ExtendedData>
          <Data name="Latitude">
            <value>5.9</value>
          </Data>
          <Data name="Longitude">
            <value>21.283333</value>
          </Data>
          <Data name="unnamed (1)">
            <value>Yango region</value>
          </Data>
        </ExtendedData>
        <Point>
          <coordinates>
            21.283333,5.9,0
          </coordinates>
        </Point>
      </Placemark>
    </Folder>
  </Document>
</kml>
