# Supplementary material for: A revision of Xylopia L. (Annonaceae): the species of Tropical Africa
Source: PhytoKeys. 2018 Apr 24;97:1–252. doi: 10.3897/phytokeys.97.20975 (PMC10865103; doi:10.3897/phytokeys.97.20975)
Supplement: Supplementary material 1 — KML files [file phytokeys-97-001_article-20975__-s001.zip › Xylopia flamignii.kml]

<?xml version="1.0" encoding="UTF-8"?>
<kml xmlns="http://www.opengis.net/kml/2.2">
  <Document>
    <name>Xylopia flamignii</name>
    <description/>
    <Style id="icon-1739-9C27B0-normal">
      <IconStyle>
        <color>ffb0279c</color>
        <scale>1</scale>
        <Icon>
          <href>http://www.gstatic.com/mapspro/images/stock/503-wht-blank_maps.png</href>
        </Icon>
      </IconStyle>
      <LabelStyle>
        <scale>0</scale>
      </LabelStyle>
    </Style>
    <Style id="icon-1739-9C27B0-highlight">
      <IconStyle>
        <color>ffb0279c</color>
        <scale>1</scale>
        <Icon>
          <href>http://www.gstatic.com/mapspro/images/stock/503-wht-blank_maps.png</href>
        </Icon>
      </IconStyle>
      <LabelStyle>
        <scale>1</scale>
      </LabelStyle>
    </Style>
    <StyleMap id="icon-1739-9C27B0">
      <Pair>
        <key>normal</key>
        <styleUrl>#icon-1739-9C27B0-normal</styleUrl>
      </Pair>
      <Pair>
        <key>highlight</key>
        <styleUrl>#icon-1739-9C27B0-highlight</styleUrl>
      </Pair>
    </StyleMap>
    <Folder>
      <name>flamignii.xlsx</name>
      <Placemark>
        <name>Sita 2737 </name>
        <description><![CDATA[FID: 0<br>Lat: -3.5 <br>Long: 15.4698486 <br>Locayion: Republic of the Congo: Maluku, Plateau Batkiki]]></description>
        <styleUrl>#icon-1739-9C27B0</styleUrl>
        <ExtendedData>
          <Data name="FID">
            <value>0.0</value>
          </Data>
          <Data name="Lat">
            <value>-3.5 </value>
          </Data>
          <Data name="Long">
            <value>15.4698486 </value>
          </Data>
          <Data name="Locayion">
            <value>Republic of the Congo: Maluku, Plateau Batkiki</value>
          </Data>
        </ExtendedData>
        <Point>
          <coordinates>
            15.4698486,-3.5,0
          </coordinates>
        </Point>
      </Placemark>
      <Placemark>
        <name><![CDATA[14°4'40"E, 2°7'15"S]]></name>
        <description><![CDATA[FID: 1<br>Lat: -2.1208301<br>Long: 14.0777998<br>Locayion: ]]></description>
        <styleUrl>#icon-1739-9C27B0</styleUrl>
        <ExtendedData>
          <Data name="FID">
            <value>1.0</value>
          </Data>
          <Data name="Lat">
            <value>-2.1208301</value>
          </Data>
          <Data name="Long">
            <value>14.0777998</value>
          </Data>
          <Data name="Locayion">
            <value/>
          </Data>
        </ExtendedData>
        <Point>
          <coordinates>
            14.0777998,-2.1208301,0
          </coordinates>
        </Point>
      </Placemark>
      <Placemark>
        <name>Flamignii9026</name>
        <description><![CDATA[FID: 2<br>Lat: -2.7211101<br>Long: 17.6835995<br>Locayion: ]]></description>
        <styleUrl>#icon-1739-9C27B0</styleUrl>
        <ExtendedData>
          <Data name="FID">
            <value>2.0</value>
          </Data>
          <Data name="Lat">
            <value>-2.7211101</value>
          </Data>
          <Data name="Long">
            <value>17.6835995</value>
          </Data>
          <Data name="Locayion">
            <value/>
          </Data>
        </ExtendedData>
        <Point>
          <coordinates>
            17.6835995,-2.7211101,0
          </coordinates>
        </Point>
      </Placemark>
      <Placemark>
        <name><![CDATA[Monteiro & Murta 227]]></name>
        <description><![CDATA[FID: 3<br>Lat: -4.8913898<br>Long: 12.5607996<br>Locayion: ]]></description>
        <styleUrl>#icon-1739-9C27B0</styleUrl>
        <ExtendedData>
          <Data name="FID">
            <value>3.0</value>
          </Data>
          <Data name="Lat">
            <value>-4.8913898</value>
          </Data>
          <Data name="Long">
            <value>12.5607996</value>
          </Data>
          <Data name="Locayion">
            <value/>
          </Data>
        </ExtendedData>
        <Point>
          <coordinates>
            12.5607996,-4.8913898,0
          </coordinates>
        </Point>
      </Placemark>
      <Placemark>
        <name>Cauwe/Service Forestier SF/66 </name>
        <description><![CDATA[FID: <br>Lat: -2.52395 <br>Long: 18.23101 <br>Locayion: DRC: Ipeke, Lake Mai-Ndombe<br>]]></description>
        <styleUrl>#icon-1739-9C27B0</styleUrl>
        <ExtendedData>
          <Data name="FID">
            <value/>
          </Data>
          <Data name="Lat">
            <value>-2.52395 </value>
          </Data>
          <Data name="Long">
            <value>18.23101 </value>
          </Data>
          <Data name="Locayion">
            <value>DRC: Ipeke, Lake Mai-Ndombe
</value>
          </Data>
        </ExtendedData>
        <Point>
          <coordinates>
            18.23101,-2.52395,0
          </coordinates>
        </Point>
      </Placemark>
      <Placemark>
        <name>Gilbert 14335 </name>
        <description><![CDATA[FID: <br>Lat: -2.43333 <br>Long: 18.08333 <br>Locayion: DRC: Panza I, Lake Mai-Ndombe<br>]]></description>
        <styleUrl>#icon-1739-9C27B0</styleUrl>
        <ExtendedData>
          <Data name="FID">
            <value/>
          </Data>
          <Data name="Lat">
            <value>-2.43333 </value>
          </Data>
          <Data name="Long">
            <value>18.08333 </value>
          </Data>
          <Data name="Locayion">
            <value>DRC: Panza I, Lake Mai-Ndombe
</value>
          </Data>
        </ExtendedData>
        <Point>
          <coordinates>
            18.08333,-2.43333,0
          </coordinates>
        </Point>
      </Placemark>
      <Placemark>
        <name>Pauwels 3391</name>
        <description><![CDATA[FID: <br>Lat: -4.49398 <br>Long: 15.2781 <br>Locayion: DRC: Kimwenza]]></description>
        <styleUrl>#icon-1739-9C27B0</styleUrl>
        <ExtendedData>
          <Data name="FID">
            <value/>
          </Data>
          <Data name="Lat">
            <value>-4.49398 </value>
          </Data>
          <Data name="Long">
            <value>15.2781 </value>
          </Data>
          <Data name="Locayion">
            <value>DRC: Kimwenza</value>
          </Data>
        </ExtendedData>
        <Point>
          <coordinates>
            15.2781,-4.49398,0
          </coordinates>
        </Point>
      </Placemark>
      <Placemark>
        <name>Bouquet 1447 </name>
        <description><![CDATA[FID: <br>Lat: -1.33598 <br>Long: 15.51334 <br>Locayion: Republic of the Congo: Abala Village]]></description>
        <styleUrl>#icon-1739-9C27B0</styleUrl>
        <ExtendedData>
          <Data name="FID">
            <value/>
          </Data>
          <Data name="Lat">
            <value>-1.33598 </value>
          </Data>
          <Data name="Long">
            <value>15.51334 </value>
          </Data>
          <Data name="Locayion">
            <value>Republic of the Congo: Abala Village</value>
          </Data>
        </ExtendedData>
        <Point>
          <coordinates>
            15.51334,-1.33598,0
          </coordinates>
        </Point>
      </Placemark>
    </Folder>
  </Document>
</kml>
