# Supplementary material for: A revision of Xylopia L. (Annonaceae): the species of Tropical Africa
Source: PhytoKeys. 2018 Apr 24;97:1–252. doi: 10.3897/phytokeys.97.20975 (PMC10865103; doi:10.3897/phytokeys.97.20975)
Supplement: Supplementary material 1 — KML files [file phytokeys-97-001_article-20975__-s001.zip › Xylopia gilbertii.kml]

<?xml version="1.0" encoding="UTF-8"?>
<kml xmlns="http://www.opengis.net/kml/2.2">
  <Document>
    <name>Xylopia gilbertii</name>
    <description/>
    <Style id="icon-1739-673AB7-normal">
      <IconStyle>
        <color>ffb73a67</color>
        <scale>1</scale>
        <Icon>
          <href>http://www.gstatic.com/mapspro/images/stock/503-wht-blank_maps.png</href>
        </Icon>
      </IconStyle>
      <LabelStyle>
        <scale>0</scale>
      </LabelStyle>
    </Style>
    <Style id="icon-1739-673AB7-highlight">
      <IconStyle>
        <color>ffb73a67</color>
        <scale>1</scale>
        <Icon>
          <href>http://www.gstatic.com/mapspro/images/stock/503-wht-blank_maps.png</href>
        </Icon>
      </IconStyle>
      <LabelStyle>
        <scale>1</scale>
      </LabelStyle>
    </Style>
    <StyleMap id="icon-1739-673AB7">
      <Pair>
        <key>normal</key>
        <styleUrl>#icon-1739-673AB7-normal</styleUrl>
      </Pair>
      <Pair>
        <key>highlight</key>
        <styleUrl>#icon-1739-673AB7-highlight</styleUrl>
      </Pair>
    </StyleMap>
    <Folder>
      <name>Xylopia gilbertii.xlsx</name>
      <Placemark>
        <name>Louis 6777</name>
        <description><![CDATA[Latitude: 0.772534<br>Longitude: 24.486283<br>Species: Xylopia gilbertii<br>Country: Democratic Republic of Congo<br>Notes: ]]></description>
        <styleUrl>#icon-1739-673AB7</styleUrl>
        <ExtendedData>
          <Data name="Latitude">
            <value>0.772534</value>
          </Data>
          <Data name="Longitude">
            <value>24.486283</value>
          </Data>
          <Data name="Species">
            <value>Xylopia gilbertii</value>
          </Data>
          <Data name="Country">
            <value>Democratic Republic of Congo</value>
          </Data>
          <Data name="Notes">
            <value/>
          </Data>
        </ExtendedData>
        <Point>
          <coordinates>
            24.486283,0.772534,0
          </coordinates>
        </Point>
      </Placemark>
      <Placemark>
        <name>Letouzey 10707</name>
        <description><![CDATA[Latitude: 2.360242<br>Longitude: 15.260478<br>Species: Xylopia gilbertii<br>Country: Cameroon<br>Notes: ]]></description>
        <styleUrl>#icon-1739-673AB7</styleUrl>
        <ExtendedData>
          <Data name="Latitude">
            <value>2.360242</value>
          </Data>
          <Data name="Longitude">
            <value>15.260478</value>
          </Data>
          <Data name="Species">
            <value>Xylopia gilbertii</value>
          </Data>
          <Data name="Country">
            <value>Cameroon</value>
          </Data>
          <Data name="Notes">
            <value/>
          </Data>
        </ExtendedData>
        <Point>
          <coordinates>
            15.260478,2.360242,0
          </coordinates>
        </Point>
      </Placemark>
      <Placemark>
        <name>Letouzey 11876</name>
        <description><![CDATA[Latitude: 2.726706<br>Longitude: 12.862686<br>Species: Xylopia gilbertii<br>Country: Cameroon<br>Notes: ]]></description>
        <styleUrl>#icon-1739-673AB7</styleUrl>
        <ExtendedData>
          <Data name="Latitude">
            <value>2.726706</value>
          </Data>
          <Data name="Longitude">
            <value>12.862686</value>
          </Data>
          <Data name="Species">
            <value>Xylopia gilbertii</value>
          </Data>
          <Data name="Country">
            <value>Cameroon</value>
          </Data>
          <Data name="Notes">
            <value/>
          </Data>
        </ExtendedData>
        <Point>
          <coordinates>
            12.862686,2.726706,0
          </coordinates>
        </Point>
      </Placemark>
      <Placemark>
        <name>Tisserant 625</name>
        <description><![CDATA[Latitude: 3.892504<br>Longitude: 17.915436<br>Species: Xylopia gilbertii<br>Country: Central African Republic<br>Notes: ]]></description>
        <styleUrl>#icon-1739-673AB7</styleUrl>
        <ExtendedData>
          <Data name="Latitude">
            <value>3.892504</value>
          </Data>
          <Data name="Longitude">
            <value>17.915436</value>
          </Data>
          <Data name="Species">
            <value>Xylopia gilbertii</value>
          </Data>
          <Data name="Country">
            <value>Central African Republic</value>
          </Data>
          <Data name="Notes">
            <value/>
          </Data>
        </ExtendedData>
        <Point>
          <coordinates>
            17.915436,3.892504,0
          </coordinates>
        </Point>
      </Placemark>
      <Placemark>
        <name>Halle 3735</name>
        <description><![CDATA[Latitude: 1.144154<br>Longitude: 13.200674<br>Species: Xylopia gilbertii<br>Country: Gabon<br>Notes: ]]></description>
        <styleUrl>#icon-1739-673AB7</styleUrl>
        <ExtendedData>
          <Data name="Latitude">
            <value>1.144154</value>
          </Data>
          <Data name="Longitude">
            <value>13.200674</value>
          </Data>
          <Data name="Species">
            <value>Xylopia gilbertii</value>
          </Data>
          <Data name="Country">
            <value>Gabon</value>
          </Data>
          <Data name="Notes">
            <value/>
          </Data>
        </ExtendedData>
        <Point>
          <coordinates>
            13.200674,1.144154,0
          </coordinates>
        </Point>
      </Placemark>
      <Placemark>
        <name>Nook Banak et al. 1057</name>
        <description><![CDATA[Latitude: 0.977<br>Longitude: 10.900167<br>Species: Xylopia gilbertii<br>Country: Gabon<br>Notes: ]]></description>
        <styleUrl>#icon-1739-673AB7</styleUrl>
        <ExtendedData>
          <Data name="Latitude">
            <value>0.977</value>
          </Data>
          <Data name="Longitude">
            <value>10.900167</value>
          </Data>
          <Data name="Species">
            <value>Xylopia gilbertii</value>
          </Data>
          <Data name="Country">
            <value>Gabon</value>
          </Data>
          <Data name="Notes">
            <value/>
          </Data>
        </ExtendedData>
        <Point>
          <coordinates>
            10.900167,0.977,0
          </coordinates>
        </Point>
      </Placemark>
      <Placemark>
        <name>Reitsma et al. 1821</name>
        <description><![CDATA[Latitude: 0.916667<br>Longitude: 11.016667<br>Species: Xylopia gilbertii<br>Country: Gabon<br>Notes: ]]></description>
        <styleUrl>#icon-1739-673AB7</styleUrl>
        <ExtendedData>
          <Data name="Latitude">
            <value>0.916667</value>
          </Data>
          <Data name="Longitude">
            <value>11.016667</value>
          </Data>
          <Data name="Species">
            <value>Xylopia gilbertii</value>
          </Data>
          <Data name="Country">
            <value>Gabon</value>
          </Data>
          <Data name="Notes">
            <value/>
          </Data>
        </ExtendedData>
        <Point>
          <coordinates>
            11.016667,0.916667,0
          </coordinates>
        </Point>
      </Placemark>
      <Placemark>
        <name>Donis 3634</name>
        <description><![CDATA[Latitude: 0.803601<br>Longitude: 24.453001<br>Species: Xylopia gilbertii<br>Country: Democratic Republic of Congo<br>Notes: ]]></description>
        <styleUrl>#icon-1739-673AB7</styleUrl>
        <ExtendedData>
          <Data name="Latitude">
            <value>0.803601</value>
          </Data>
          <Data name="Longitude">
            <value>24.453001</value>
          </Data>
          <Data name="Species">
            <value>Xylopia gilbertii</value>
          </Data>
          <Data name="Country">
            <value>Democratic Republic of Congo</value>
          </Data>
          <Data name="Notes">
            <value/>
          </Data>
        </ExtendedData>
        <Point>
          <coordinates>
            24.453001,0.803601,0
          </coordinates>
        </Point>
      </Placemark>
      <Placemark>
        <name>Gilbert 1099</name>
        <description><![CDATA[Latitude: 0.883072<br>Longitude: 24.464997<br>Species: Xylopia gilbertii<br>Country: Democratic Republic of Congo<br>Notes: ]]></description>
        <styleUrl>#icon-1739-673AB7</styleUrl>
        <ExtendedData>
          <Data name="Latitude">
            <value>0.883072</value>
          </Data>
          <Data name="Longitude">
            <value>24.464997</value>
          </Data>
          <Data name="Species">
            <value>Xylopia gilbertii</value>
          </Data>
          <Data name="Country">
            <value>Democratic Republic of Congo</value>
          </Data>
          <Data name="Notes">
            <value/>
          </Data>
        </ExtendedData>
        <Point>
          <coordinates>
            24.464997,0.883072,0
          </coordinates>
        </Point>
      </Placemark>
      <Placemark>
        <name>Gilbert 1423</name>
        <description><![CDATA[Latitude: 0.883072<br>Longitude: 24.464997<br>Species: Xylopia gilbertii<br>Country: Democratic Republic of Congo<br>Notes: same as previous]]></description>
        <styleUrl>#icon-1739-673AB7</styleUrl>
        <ExtendedData>
          <Data name="Latitude">
            <value>0.883072</value>
          </Data>
          <Data name="Longitude">
            <value>24.464997</value>
          </Data>
          <Data name="Species">
            <value>Xylopia gilbertii</value>
          </Data>
          <Data name="Country">
            <value>Democratic Republic of Congo</value>
          </Data>
          <Data name="Notes">
            <value>same as previous</value>
          </Data>
        </ExtendedData>
        <Point>
          <coordinates>
            24.464997,0.883072,0
          </coordinates>
        </Point>
      </Placemark>
      <Placemark>
        <name>Louis 733</name>
        <description><![CDATA[Latitude: 0.784205<br>Longitude: 24.448129<br>Species: Xylopia gilbertii<br>Country: Democratic Republic of Congo<br>Notes: ]]></description>
        <styleUrl>#icon-1739-673AB7</styleUrl>
        <ExtendedData>
          <Data name="Latitude">
            <value>0.784205</value>
          </Data>
          <Data name="Longitude">
            <value>24.448129</value>
          </Data>
          <Data name="Species">
            <value>Xylopia gilbertii</value>
          </Data>
          <Data name="Country">
            <value>Democratic Republic of Congo</value>
          </Data>
          <Data name="Notes">
            <value/>
          </Data>
        </ExtendedData>
        <Point>
          <coordinates>
            24.448129,0.784205,0
          </coordinates>
        </Point>
      </Placemark>
      <Placemark>
        <name>Louis 2741</name>
        <description><![CDATA[Latitude: 0.784205<br>Longitude: 24.448129<br>Species: Xylopia gilbertii<br>Country: Democratic Republic of Congo<br>Notes: same as previous]]></description>
        <styleUrl>#icon-1739-673AB7</styleUrl>
        <ExtendedData>
          <Data name="Latitude">
            <value>0.784205</value>
          </Data>
          <Data name="Longitude">
            <value>24.448129</value>
          </Data>
          <Data name="Species">
            <value>Xylopia gilbertii</value>
          </Data>
          <Data name="Country">
            <value>Democratic Republic of Congo</value>
          </Data>
          <Data name="Notes">
            <value>same as previous</value>
          </Data>
        </ExtendedData>
        <Point>
          <coordinates>
            24.448129,0.784205,0
          </coordinates>
        </Point>
      </Placemark>
      <Placemark>
        <name>Louis 6324</name>
        <description><![CDATA[Latitude: 0.853609<br>Longitude: 24.477841<br>Species: Xylopia gilbertii<br>Country: Democratic Republic of Congo<br>Notes: ]]></description>
        <styleUrl>#icon-1739-673AB7</styleUrl>
        <ExtendedData>
          <Data name="Latitude">
            <value>0.853609</value>
          </Data>
          <Data name="Longitude">
            <value>24.477841</value>
          </Data>
          <Data name="Species">
            <value>Xylopia gilbertii</value>
          </Data>
          <Data name="Country">
            <value>Democratic Republic of Congo</value>
          </Data>
          <Data name="Notes">
            <value/>
          </Data>
        </ExtendedData>
        <Point>
          <coordinates>
            24.477841,0.853609,0
          </coordinates>
        </Point>
      </Placemark>
      <Placemark>
        <name>Toussaint 886</name>
        <description><![CDATA[Latitude: 0.830508<br>Longitude: 24.35592<br>Species: Xylopia gilbertii<br>Country: Democratic Republic of Congo<br>Notes: ]]></description>
        <styleUrl>#icon-1739-673AB7</styleUrl>
        <ExtendedData>
          <Data name="Latitude">
            <value>0.830508</value>
          </Data>
          <Data name="Longitude">
            <value>24.35592</value>
          </Data>
          <Data name="Species">
            <value>Xylopia gilbertii</value>
          </Data>
          <Data name="Country">
            <value>Democratic Republic of Congo</value>
          </Data>
          <Data name="Notes">
            <value/>
          </Data>
        </ExtendedData>
        <Point>
          <coordinates>
            24.35592,0.830508,0
          </coordinates>
        </Point>
      </Placemark>
      <Placemark>
        <name>Yafunga 7</name>
        <description><![CDATA[Latitude: 0.895879<br>Longitude: 24.473225<br>Species: Xylopia gilbertii<br>Country: Democratic Republic of Congo<br>Notes: ]]></description>
        <styleUrl>#icon-1739-673AB7</styleUrl>
        <ExtendedData>
          <Data name="Latitude">
            <value>0.895879</value>
          </Data>
          <Data name="Longitude">
            <value>24.473225</value>
          </Data>
          <Data name="Species">
            <value>Xylopia gilbertii</value>
          </Data>
          <Data name="Country">
            <value>Democratic Republic of Congo</value>
          </Data>
          <Data name="Notes">
            <value/>
          </Data>
        </ExtendedData>
        <Point>
          <coordinates>
            24.473225,0.895879,0
          </coordinates>
        </Point>
      </Placemark>
    </Folder>
  </Document>
</kml>
