# Supplementary material for: A revision of Xylopia L. (Annonaceae): the species of Tropical Africa
Source: PhytoKeys. 2018 Apr 24;97:1–252. doi: 10.3897/phytokeys.97.20975 (PMC10865103; doi:10.3897/phytokeys.97.20975)
Supplement: Supplementary material 1 — KML files [file phytokeys-97-001_article-20975__-s001.zip › Xylopia globosa.kml]

<?xml version="1.0" encoding="UTF-8"?>
<kml xmlns="http://www.opengis.net/kml/2.2">
  <Document>
    <name>Xylopia globosa</name>
    <description/>
    <Style id="icon-959-0288D1-normal">
      <IconStyle>
        <color>ffd18802</color>
        <scale>1.1</scale>
        <Icon>
          <href>http://www.gstatic.com/mapspro/images/stock/959-wht-circle-blank.png</href>
        </Icon>
      </IconStyle>
      <LabelStyle>
        <scale>0</scale>
      </LabelStyle>
    </Style>
    <Style id="icon-959-0288D1-highlight">
      <IconStyle>
        <color>ffd18802</color>
        <scale>1.1</scale>
        <Icon>
          <href>http://www.gstatic.com/mapspro/images/stock/959-wht-circle-blank.png</href>
        </Icon>
      </IconStyle>
      <LabelStyle>
        <scale>1.1</scale>
      </LabelStyle>
    </Style>
    <StyleMap id="icon-959-0288D1">
      <Pair>
        <key>normal</key>
        <styleUrl>#icon-959-0288D1-normal</styleUrl>
      </Pair>
      <Pair>
        <key>highlight</key>
        <styleUrl>#icon-959-0288D1-highlight</styleUrl>
      </Pair>
    </StyleMap>
    <Folder>
      <name>ntsua.xlsx</name>
      <Placemark>
        <name><![CDATA[10°47'0"E, 0°4'0"S]]></name>
        <description><![CDATA[FID: 0<br>Lat: -0.0666667<br>Long: 10.7833004<br>Location: ]]></description>
        <styleUrl>#icon-959-0288D1</styleUrl>
        <ExtendedData>
          <Data name="FID">
            <value>0.0</value>
          </Data>
          <Data name="Lat">
            <value>-0.0666667</value>
          </Data>
          <Data name="Long">
            <value>10.7833004</value>
          </Data>
          <Data name="Location">
            <value/>
          </Data>
        </ExtendedData>
        <Point>
          <coordinates>
            10.7833004,-0.0666667,0
          </coordinates>
        </Point>
      </Placemark>
      <Placemark>
        <name><![CDATA[10°15'0"E, 0°24'0"N]]></name>
        <description><![CDATA[FID: 1<br>Lat: 0.4<br>Long: 10.25<br>Location: ]]></description>
        <styleUrl>#icon-959-0288D1</styleUrl>
        <ExtendedData>
          <Data name="FID">
            <value>1.0</value>
          </Data>
          <Data name="Lat">
            <value>0.4</value>
          </Data>
          <Data name="Long">
            <value>10.25</value>
          </Data>
          <Data name="Location">
            <value/>
          </Data>
        </ExtendedData>
        <Point>
          <coordinates>
            10.25,0.4,0
          </coordinates>
        </Point>
      </Placemark>
      <Placemark>
        <name><![CDATA[13°23'36"E, 0°46'36"S]]></name>
        <description><![CDATA[FID: 2<br>Lat: -0.776667<br>Long: 13.3933001<br>Location: ]]></description>
        <styleUrl>#icon-959-0288D1</styleUrl>
        <ExtendedData>
          <Data name="FID">
            <value>2.0</value>
          </Data>
          <Data name="Lat">
            <value>-0.776667</value>
          </Data>
          <Data name="Long">
            <value>13.3933001</value>
          </Data>
          <Data name="Location">
            <value/>
          </Data>
        </ExtendedData>
        <Point>
          <coordinates>
            13.3933001,-0.776667,0
          </coordinates>
        </Point>
      </Placemark>
      <Placemark>
        <name>Cusset 1200 </name>
        <description><![CDATA[FID: <br>Lat: 4°05'58.3"S <br>Long: 12°20'44.3"E <br>Location: Dimonika Forest Reserve near Makaba]]></description>
        <styleUrl>#icon-959-0288D1</styleUrl>
        <ExtendedData>
          <Data name="FID">
            <value/>
          </Data>
          <Data name="Lat">
            <value><![CDATA[4°05'58.3"S ]]></value>
          </Data>
          <Data name="Long">
            <value><![CDATA[12°20'44.3"E ]]></value>
          </Data>
          <Data name="Location">
            <value>Dimonika Forest Reserve near Makaba</value>
          </Data>
        </ExtendedData>
        <Point>
          <coordinates>
            12.3456388888889,-4.09952777777778,0
          </coordinates>
        </Point>
      </Placemark>
      <Placemark>
        <name>Normand s. n. </name>
        <description><![CDATA[FID: <br>Lat: 0.0149<br>Long: 9.8094<br>Location: Gabon, Estuaire du Gabon]]></description>
        <styleUrl>#icon-959-0288D1</styleUrl>
        <ExtendedData>
          <Data name="FID">
            <value/>
          </Data>
          <Data name="Lat">
            <value>0.0149</value>
          </Data>
          <Data name="Long">
            <value>9.8094</value>
          </Data>
          <Data name="Location">
            <value>Gabon, Estuaire du Gabon</value>
          </Data>
        </ExtendedData>
        <Point>
          <coordinates>
            9.8094,0.0149,0
          </coordinates>
        </Point>
      </Placemark>
    </Folder>
  </Document>
</kml>
