# Supplementary material for: A revision of Xylopia L. (Annonaceae): the species of Tropical Africa
Source: PhytoKeys. 2018 Apr 24;97:1–252. doi: 10.3897/phytokeys.97.20975 (PMC10865103; doi:10.3897/phytokeys.97.20975)
Supplement: Supplementary material 1 — KML files [file phytokeys-97-001_article-20975__-s001.zip › Xylopia gracilipes.kml]

<?xml version="1.0" encoding="UTF-8"?>
<kml xmlns="http://www.opengis.net/kml/2.2">
  <Document>
    <name>Xylopia gracilipes </name>
    <description/>
    <Style id="icon-1739-097138-normal">
      <IconStyle>
        <color>ff387109</color>
        <scale>1</scale>
        <Icon>
          <href>http://www.gstatic.com/mapspro/images/stock/503-wht-blank_maps.png</href>
        </Icon>
      </IconStyle>
      <LabelStyle>
        <scale>0</scale>
      </LabelStyle>
    </Style>
    <Style id="icon-1739-097138-highlight">
      <IconStyle>
        <color>ff387109</color>
        <scale>1</scale>
        <Icon>
          <href>http://www.gstatic.com/mapspro/images/stock/503-wht-blank_maps.png</href>
        </Icon>
      </IconStyle>
      <LabelStyle>
        <scale>1</scale>
      </LabelStyle>
    </Style>
    <StyleMap id="icon-1739-097138">
      <Pair>
        <key>normal</key>
        <styleUrl>#icon-1739-097138-normal</styleUrl>
      </Pair>
      <Pair>
        <key>highlight</key>
        <styleUrl>#icon-1739-097138-highlight</styleUrl>
      </Pair>
    </StyleMap>
    <Folder>
      <name>Xylopia gracilipes.xlsx</name>
      <Placemark>
        <name>Schlieben 5571 </name>
        <description><![CDATA[Latitude: -10.05<br>Longitude: 39.466667<br>Species: Xylopia gracilipes<br>Country: Tanzania<br>unnamed (1): ]]></description>
        <styleUrl>#icon-1739-097138</styleUrl>
        <ExtendedData>
          <Data name="Latitude">
            <value>-10.05</value>
          </Data>
          <Data name="Longitude">
            <value>39.466667</value>
          </Data>
          <Data name="Species">
            <value>Xylopia gracilipes</value>
          </Data>
          <Data name="Country">
            <value>Tanzania</value>
          </Data>
          <Data name="unnamed (1)">
            <value/>
          </Data>
        </ExtendedData>
        <Point>
          <coordinates>
            39.466667,-10.05,0
          </coordinates>
        </Point>
      </Placemark>
      <Placemark>
        <name><![CDATA[Magogo & Innes RRI 471]]></name>
        <description><![CDATA[Latitude: -10.517819<br>Longitude: 40.376971<br>Species: Xylopia gracilipes<br>Country: Tanzania<br>unnamed (1): ]]></description>
        <styleUrl>#icon-1739-097138</styleUrl>
        <ExtendedData>
          <Data name="Latitude">
            <value>-10.517819</value>
          </Data>
          <Data name="Longitude">
            <value>40.376971</value>
          </Data>
          <Data name="Species">
            <value>Xylopia gracilipes</value>
          </Data>
          <Data name="Country">
            <value>Tanzania</value>
          </Data>
          <Data name="unnamed (1)">
            <value/>
          </Data>
        </ExtendedData>
        <Point>
          <coordinates>
            40.376971,-10.517819,0
          </coordinates>
        </Point>
      </Placemark>
      <Placemark>
        <name>Chase 7238 </name>
        <description><![CDATA[Latitude: -19.18331<br>Longitude: 32.783328<br>Species: Xylopia gracilipes<br>Country: Zimbabwe <br>unnamed (1): ]]></description>
        <styleUrl>#icon-1739-097138</styleUrl>
        <ExtendedData>
          <Data name="Latitude">
            <value>-19.18331</value>
          </Data>
          <Data name="Longitude">
            <value>32.783328</value>
          </Data>
          <Data name="Species">
            <value>Xylopia gracilipes</value>
          </Data>
          <Data name="Country">
            <value>Zimbabwe </value>
          </Data>
          <Data name="unnamed (1)">
            <value/>
          </Data>
        </ExtendedData>
        <Point>
          <coordinates>
            32.783328,-19.18331,0
          </coordinates>
        </Point>
      </Placemark>
      <Placemark>
        <name>Farrell 202 </name>
        <description><![CDATA[Latitude: -20.28<br>Longitude: 32.49<br>Species: Xylopia gracilipes<br>Country: Zimbabwe <br>unnamed (1): ]]></description>
        <styleUrl>#icon-1739-097138</styleUrl>
        <ExtendedData>
          <Data name="Latitude">
            <value>-20.28</value>
          </Data>
          <Data name="Longitude">
            <value>32.49</value>
          </Data>
          <Data name="Species">
            <value>Xylopia gracilipes</value>
          </Data>
          <Data name="Country">
            <value>Zimbabwe </value>
          </Data>
          <Data name="unnamed (1)">
            <value/>
          </Data>
        </ExtendedData>
        <Point>
          <coordinates>
            32.49,-20.28,0
          </coordinates>
        </Point>
      </Placemark>
      <Placemark>
        <name>Goldsmith 159/68 </name>
        <description><![CDATA[Latitude: -20.453969<br>Longitude: 32.489831<br>Species: Xylopia gracilipes<br>Country: Zimbabwe <br>unnamed (1): ]]></description>
        <styleUrl>#icon-1739-097138</styleUrl>
        <ExtendedData>
          <Data name="Latitude">
            <value>-20.453969</value>
          </Data>
          <Data name="Longitude">
            <value>32.489831</value>
          </Data>
          <Data name="Species">
            <value>Xylopia gracilipes</value>
          </Data>
          <Data name="Country">
            <value>Zimbabwe </value>
          </Data>
          <Data name="unnamed (1)">
            <value/>
          </Data>
        </ExtendedData>
        <Point>
          <coordinates>
            32.489831,-20.453969,0
          </coordinates>
        </Point>
      </Placemark>
      <Placemark>
        <name>Hall 469</name>
        <description><![CDATA[Latitude: -19.899948<br>Longitude: 32.972639<br>Species: Xylopia gracilipes<br>Country: Zimbabwe <br>unnamed (1): ]]></description>
        <styleUrl>#icon-1739-097138</styleUrl>
        <ExtendedData>
          <Data name="Latitude">
            <value>-19.899948</value>
          </Data>
          <Data name="Longitude">
            <value>32.972639</value>
          </Data>
          <Data name="Species">
            <value>Xylopia gracilipes</value>
          </Data>
          <Data name="Country">
            <value>Zimbabwe </value>
          </Data>
          <Data name="unnamed (1)">
            <value/>
          </Data>
        </ExtendedData>
        <Point>
          <coordinates>
            32.972639,-19.899948,0
          </coordinates>
        </Point>
      </Placemark>
      <Placemark>
        <name>Pope et al. 1389</name>
        <description><![CDATA[Latitude: -20.553087<br>Longitude: 32.58677<br>Species: Xylopia gracilipes<br>Country: Zimbabwe <br>unnamed (1): ]]></description>
        <styleUrl>#icon-1739-097138</styleUrl>
        <ExtendedData>
          <Data name="Latitude">
            <value>-20.553087</value>
          </Data>
          <Data name="Longitude">
            <value>32.58677</value>
          </Data>
          <Data name="Species">
            <value>Xylopia gracilipes</value>
          </Data>
          <Data name="Country">
            <value>Zimbabwe </value>
          </Data>
          <Data name="unnamed (1)">
            <value/>
          </Data>
        </ExtendedData>
        <Point>
          <coordinates>
            32.58677,-20.553087,0
          </coordinates>
        </Point>
      </Placemark>
      <Placemark>
        <name>Wild et al. 6651</name>
        <description><![CDATA[Latitude: -20.008996<br>Longitude: 32.9957<br>Species: Xylopia gracilipes<br>Country: Zimbabwe <br>unnamed (1): ]]></description>
        <styleUrl>#icon-1739-097138</styleUrl>
        <ExtendedData>
          <Data name="Latitude">
            <value>-20.008996</value>
          </Data>
          <Data name="Longitude">
            <value>32.9957</value>
          </Data>
          <Data name="Species">
            <value>Xylopia gracilipes</value>
          </Data>
          <Data name="Country">
            <value>Zimbabwe </value>
          </Data>
          <Data name="unnamed (1)">
            <value/>
          </Data>
        </ExtendedData>
        <Point>
          <coordinates>
            32.9957,-20.008996,0
          </coordinates>
        </Point>
      </Placemark>
      <Placemark>
        <name>Groenendijk et al. 856</name>
        <description><![CDATA[Latitude: -13.334722<br>Longitude: 37.917221<br>Species: Xylopia gracilipes<br>Country: Mozambique<br>unnamed (1): ]]></description>
        <styleUrl>#icon-1739-097138</styleUrl>
        <ExtendedData>
          <Data name="Latitude">
            <value>-13.334722</value>
          </Data>
          <Data name="Longitude">
            <value>37.917221</value>
          </Data>
          <Data name="Species">
            <value>Xylopia gracilipes</value>
          </Data>
          <Data name="Country">
            <value>Mozambique</value>
          </Data>
          <Data name="unnamed (1)">
            <value/>
          </Data>
        </ExtendedData>
        <Point>
          <coordinates>
            37.917221,-13.334722,0
          </coordinates>
        </Point>
      </Placemark>
      <Placemark>
        <name>Simão 946</name>
        <description><![CDATA[Latitude: -19.108305<br>Longitude: 33.090713<br>Species: Xylopia gracilipes<br>Country: Mozambique<br>unnamed (1): ]]></description>
        <styleUrl>#icon-1739-097138</styleUrl>
        <ExtendedData>
          <Data name="Latitude">
            <value>-19.108305</value>
          </Data>
          <Data name="Longitude">
            <value>33.090713</value>
          </Data>
          <Data name="Species">
            <value>Xylopia gracilipes</value>
          </Data>
          <Data name="Country">
            <value>Mozambique</value>
          </Data>
          <Data name="unnamed (1)">
            <value/>
          </Data>
        </ExtendedData>
        <Point>
          <coordinates>
            33.090713,-19.108305,0
          </coordinates>
        </Point>
      </Placemark>
      <Placemark>
        <name>Torre 6192</name>
        <description><![CDATA[Latitude: -20.454927<br>Longitude: 32.780132<br>Species: Xylopia gracilipes<br>Country: Mozambique<br>unnamed (1): ]]></description>
        <styleUrl>#icon-1739-097138</styleUrl>
        <ExtendedData>
          <Data name="Latitude">
            <value>-20.454927</value>
          </Data>
          <Data name="Longitude">
            <value>32.780132</value>
          </Data>
          <Data name="Species">
            <value>Xylopia gracilipes</value>
          </Data>
          <Data name="Country">
            <value>Mozambique</value>
          </Data>
          <Data name="unnamed (1)">
            <value/>
          </Data>
        </ExtendedData>
        <Point>
          <coordinates>
            32.780132,-20.454927,0
          </coordinates>
        </Point>
      </Placemark>
      <Placemark>
        <name>Gomes Pedro 4394 </name>
        <description><![CDATA[Latitude: -19.986383<br>Longitude: 33.348287<br>Species: Xylopia gracilipes<br>Country: Mozambique<br>unnamed (1): ]]></description>
        <styleUrl>#icon-1739-097138</styleUrl>
        <ExtendedData>
          <Data name="Latitude">
            <value>-19.986383</value>
          </Data>
          <Data name="Longitude">
            <value>33.348287</value>
          </Data>
          <Data name="Species">
            <value>Xylopia gracilipes</value>
          </Data>
          <Data name="Country">
            <value>Mozambique</value>
          </Data>
          <Data name="unnamed (1)">
            <value/>
          </Data>
        </ExtendedData>
        <Point>
          <coordinates>
            33.348287,-19.986383,0
          </coordinates>
        </Point>
      </Placemark>
      <Placemark>
        <name>Torre 6192</name>
        <description><![CDATA[Latitude: -20.454927<br>Longitude: 32.780132<br>Species: Xylopia gracilipes<br>Country: Mozambique<br>unnamed (1): ]]></description>
        <styleUrl>#icon-1739-097138</styleUrl>
        <ExtendedData>
          <Data name="Latitude">
            <value>-20.454927</value>
          </Data>
          <Data name="Longitude">
            <value>32.780132</value>
          </Data>
          <Data name="Species">
            <value>Xylopia gracilipes</value>
          </Data>
          <Data name="Country">
            <value>Mozambique</value>
          </Data>
          <Data name="unnamed (1)">
            <value/>
          </Data>
        </ExtendedData>
        <Point>
          <coordinates>
            32.780132,-20.454927,0
          </coordinates>
        </Point>
      </Placemark>
      <Placemark>
        <name>Gomes Pedro 4224</name>
        <description><![CDATA[Latitude: -19.7067<br>Longitude: 33.4422<br>Species: Xylopia gracilipes<br>Country: Mozambique<br>unnamed (1): ]]></description>
        <styleUrl>#icon-1739-097138</styleUrl>
        <ExtendedData>
          <Data name="Latitude">
            <value>-19.7067</value>
          </Data>
          <Data name="Longitude">
            <value>33.4422</value>
          </Data>
          <Data name="Species">
            <value>Xylopia gracilipes</value>
          </Data>
          <Data name="Country">
            <value>Mozambique</value>
          </Data>
          <Data name="unnamed (1)">
            <value/>
          </Data>
        </ExtendedData>
        <Point>
          <coordinates>
            33.4422,-19.7067,0
          </coordinates>
        </Point>
      </Placemark>
      <Placemark>
        <name><![CDATA[Pereira & Marques 909]]></name>
        <description><![CDATA[Latitude: -19.978579<br>Longitude: 33.392883<br>Species: Xylopia gracilipes<br>Country: Mozambique<br>unnamed (1): ]]></description>
        <styleUrl>#icon-1739-097138</styleUrl>
        <ExtendedData>
          <Data name="Latitude">
            <value>-19.978579</value>
          </Data>
          <Data name="Longitude">
            <value>33.392883</value>
          </Data>
          <Data name="Species">
            <value>Xylopia gracilipes</value>
          </Data>
          <Data name="Country">
            <value>Mozambique</value>
          </Data>
          <Data name="unnamed (1)">
            <value/>
          </Data>
        </ExtendedData>
        <Point>
          <coordinates>
            33.392883,-19.978579,0
          </coordinates>
        </Point>
      </Placemark>
      <Placemark>
        <name>Aguiar Macedo 3716</name>
        <description><![CDATA[Latitude: -14.992728<br>Longitude: 38.55537<br>Species: Xylopia gracilipes<br>Country: Mozambique<br>unnamed (1): ]]></description>
        <styleUrl>#icon-1739-097138</styleUrl>
        <ExtendedData>
          <Data name="Latitude">
            <value>-14.992728</value>
          </Data>
          <Data name="Longitude">
            <value>38.55537</value>
          </Data>
          <Data name="Species">
            <value>Xylopia gracilipes</value>
          </Data>
          <Data name="Country">
            <value>Mozambique</value>
          </Data>
          <Data name="unnamed (1)">
            <value/>
          </Data>
        </ExtendedData>
        <Point>
          <coordinates>
            38.55537,-14.992728,0
          </coordinates>
        </Point>
      </Placemark>
      <Placemark>
        <name>D’Hondt 686 </name>
        <description><![CDATA[Latitude: -14.945193<br>Longitude: 38.321941<br>Species: Xylopia gracilipes<br>Country: Mozambique<br>unnamed (1): ]]></description>
        <styleUrl>#icon-1739-097138</styleUrl>
        <ExtendedData>
          <Data name="Latitude">
            <value>-14.945193</value>
          </Data>
          <Data name="Longitude">
            <value>38.321941</value>
          </Data>
          <Data name="Species">
            <value>Xylopia gracilipes</value>
          </Data>
          <Data name="Country">
            <value>Mozambique</value>
          </Data>
          <Data name="unnamed (1)">
            <value/>
          </Data>
        </ExtendedData>
        <Point>
          <coordinates>
            38.321941,-14.945193,0
          </coordinates>
        </Point>
      </Placemark>
      <Placemark>
        <name><![CDATA[Torre & Paiva 9413]]></name>
        <description><![CDATA[Latitude: -14.779153<br>Longitude: 40.3158<br>Species: Xylopia gracilipes<br>Country: Mozambique<br>unnamed (1): ]]></description>
        <styleUrl>#icon-1739-097138</styleUrl>
        <ExtendedData>
          <Data name="Latitude">
            <value>-14.779153</value>
          </Data>
          <Data name="Longitude">
            <value>40.3158</value>
          </Data>
          <Data name="Species">
            <value>Xylopia gracilipes</value>
          </Data>
          <Data name="Country">
            <value>Mozambique</value>
          </Data>
          <Data name="unnamed (1)">
            <value/>
          </Data>
        </ExtendedData>
        <Point>
          <coordinates>
            40.3158,-14.779153,0
          </coordinates>
        </Point>
      </Placemark>
      <Placemark>
        <name><![CDATA[Aguiar Macedo & Balsinhas 1510]]></name>
        <description><![CDATA[Latitude: -18.957119<br>Longitude: 34.115966<br>Species: Xylopia gracilipes<br>Country: Mozambique<br>unnamed (1): ]]></description>
        <styleUrl>#icon-1739-097138</styleUrl>
        <ExtendedData>
          <Data name="Latitude">
            <value>-18.957119</value>
          </Data>
          <Data name="Longitude">
            <value>34.115966</value>
          </Data>
          <Data name="Species">
            <value>Xylopia gracilipes</value>
          </Data>
          <Data name="Country">
            <value>Mozambique</value>
          </Data>
          <Data name="unnamed (1)">
            <value/>
          </Data>
        </ExtendedData>
        <Point>
          <coordinates>
            34.115966,-18.957119,0
          </coordinates>
        </Point>
      </Placemark>
      <Placemark>
        <name>Fidalgo de Carvalho 685 </name>
        <description><![CDATA[Latitude: -20.55636<br>Longitude: 33.733796<br>Species: Xylopia gracilipes<br>Country: Mozambique<br>unnamed (1): ]]></description>
        <styleUrl>#icon-1739-097138</styleUrl>
        <ExtendedData>
          <Data name="Latitude">
            <value>-20.55636</value>
          </Data>
          <Data name="Longitude">
            <value>33.733796</value>
          </Data>
          <Data name="Species">
            <value>Xylopia gracilipes</value>
          </Data>
          <Data name="Country">
            <value>Mozambique</value>
          </Data>
          <Data name="unnamed (1)">
            <value/>
          </Data>
        </ExtendedData>
        <Point>
          <coordinates>
            33.733796,-20.55636,0
          </coordinates>
        </Point>
      </Placemark>
      <Placemark>
        <name>Lötter 261</name>
        <description><![CDATA[Latitude: -19.287733<br>Longitude: 34.690696<br>Species: Xylopia gracilipes<br>Country: Mozambique<br>unnamed (1): ]]></description>
        <styleUrl>#icon-1739-097138</styleUrl>
        <ExtendedData>
          <Data name="Latitude">
            <value>-19.287733</value>
          </Data>
          <Data name="Longitude">
            <value>34.690696</value>
          </Data>
          <Data name="Species">
            <value>Xylopia gracilipes</value>
          </Data>
          <Data name="Country">
            <value>Mozambique</value>
          </Data>
          <Data name="unnamed (1)">
            <value/>
          </Data>
        </ExtendedData>
        <Point>
          <coordinates>
            34.690696,-19.287733,0
          </coordinates>
        </Point>
      </Placemark>
      <Placemark>
        <name>Lötter 269</name>
        <description><![CDATA[Latitude: -19.212461<br>Longitude: 34.715335<br>Species: Xylopia gracilipes<br>Country: Mozambique<br>unnamed (1): ]]></description>
        <styleUrl>#icon-1739-097138</styleUrl>
        <ExtendedData>
          <Data name="Latitude">
            <value>-19.212461</value>
          </Data>
          <Data name="Longitude">
            <value>34.715335</value>
          </Data>
          <Data name="Species">
            <value>Xylopia gracilipes</value>
          </Data>
          <Data name="Country">
            <value>Mozambique</value>
          </Data>
          <Data name="unnamed (1)">
            <value/>
          </Data>
        </ExtendedData>
        <Point>
          <coordinates>
            34.715335,-19.212461,0
          </coordinates>
        </Point>
      </Placemark>
      <Placemark>
        <name>Lötter 284</name>
        <description><![CDATA[Latitude: -18.917095<br>Longitude: 34.978933<br>Species: Xylopia gracilipes<br>Country: Mozambique<br>unnamed (1): ]]></description>
        <styleUrl>#icon-1739-097138</styleUrl>
        <ExtendedData>
          <Data name="Latitude">
            <value>-18.917095</value>
          </Data>
          <Data name="Longitude">
            <value>34.978933</value>
          </Data>
          <Data name="Species">
            <value>Xylopia gracilipes</value>
          </Data>
          <Data name="Country">
            <value>Mozambique</value>
          </Data>
          <Data name="unnamed (1)">
            <value/>
          </Data>
        </ExtendedData>
        <Point>
          <coordinates>
            34.978933,-18.917095,0
          </coordinates>
        </Point>
      </Placemark>
      <Placemark>
        <name>Simão 1326</name>
        <description><![CDATA[Latitude: -17.943533<br>Longitude: 35.256107<br>Species: Xylopia gracilipes<br>Country: Mozambique<br>unnamed (1): ]]></description>
        <styleUrl>#icon-1739-097138</styleUrl>
        <ExtendedData>
          <Data name="Latitude">
            <value>-17.943533</value>
          </Data>
          <Data name="Longitude">
            <value>35.256107</value>
          </Data>
          <Data name="Species">
            <value>Xylopia gracilipes</value>
          </Data>
          <Data name="Country">
            <value>Mozambique</value>
          </Data>
          <Data name="unnamed (1)">
            <value/>
          </Data>
        </ExtendedData>
        <Point>
          <coordinates>
            35.256107,-17.943533,0
          </coordinates>
        </Point>
      </Placemark>
      <Placemark>
        <name>Tinley 2382</name>
        <description><![CDATA[Latitude: -19.025931<br>Longitude: 34.182668<br>Species: Xylopia gracilipes<br>Country: Mozambique<br>unnamed (1): ]]></description>
        <styleUrl>#icon-1739-097138</styleUrl>
        <ExtendedData>
          <Data name="Latitude">
            <value>-19.025931</value>
          </Data>
          <Data name="Longitude">
            <value>34.182668</value>
          </Data>
          <Data name="Species">
            <value>Xylopia gracilipes</value>
          </Data>
          <Data name="Country">
            <value>Mozambique</value>
          </Data>
          <Data name="unnamed (1)">
            <value/>
          </Data>
        </ExtendedData>
        <Point>
          <coordinates>
            34.182668,-19.025931,0
          </coordinates>
        </Point>
      </Placemark>
      <Placemark>
        <name>Andrada 1529</name>
        <description><![CDATA[Latitude: -17.314356<br>Longitude: 37.099984<br>Species: Xylopia gracilipes<br>Country: Mozambique<br>unnamed (1): ]]></description>
        <styleUrl>#icon-1739-097138</styleUrl>
        <ExtendedData>
          <Data name="Latitude">
            <value>-17.314356</value>
          </Data>
          <Data name="Longitude">
            <value>37.099984</value>
          </Data>
          <Data name="Species">
            <value>Xylopia gracilipes</value>
          </Data>
          <Data name="Country">
            <value>Mozambique</value>
          </Data>
          <Data name="unnamed (1)">
            <value/>
          </Data>
        </ExtendedData>
        <Point>
          <coordinates>
            37.099984,-17.314356,0
          </coordinates>
        </Point>
      </Placemark>
      <Placemark>
        <name>Andrada 1898</name>
        <description><![CDATA[Latitude: -16.626196<br>Longitude: 38.1396<br>Species: Xylopia gracilipes<br>Country: Mozambique<br>unnamed (1): Note: Could not find one of the towns, estimate]]></description>
        <styleUrl>#icon-1739-097138</styleUrl>
        <ExtendedData>
          <Data name="Latitude">
            <value>-16.626196</value>
          </Data>
          <Data name="Longitude">
            <value>38.1396</value>
          </Data>
          <Data name="Species">
            <value>Xylopia gracilipes</value>
          </Data>
          <Data name="Country">
            <value>Mozambique</value>
          </Data>
          <Data name="unnamed (1)">
            <value>Note: Could not find one of the towns, estimate</value>
          </Data>
        </ExtendedData>
        <Point>
          <coordinates>
            38.1396,-16.626196,0
          </coordinates>
        </Point>
      </Placemark>
      <Placemark>
        <name><![CDATA[Barbosa & Carvalho 2911 ]]></name>
        <description><![CDATA[Latitude: -17.498665<br>Longitude: 36.926446<br>Species: Xylopia gracilipes<br>Country: Mozambique<br>unnamed (1): ]]></description>
        <styleUrl>#icon-1739-097138</styleUrl>
        <ExtendedData>
          <Data name="Latitude">
            <value>-17.498665</value>
          </Data>
          <Data name="Longitude">
            <value>36.926446</value>
          </Data>
          <Data name="Species">
            <value>Xylopia gracilipes</value>
          </Data>
          <Data name="Country">
            <value>Mozambique</value>
          </Data>
          <Data name="unnamed (1)">
            <value/>
          </Data>
        </ExtendedData>
        <Point>
          <coordinates>
            36.926446,-17.498665,0
          </coordinates>
        </Point>
      </Placemark>
      <Placemark>
        <name><![CDATA[Barbosa & Carvalho 4284 ]]></name>
        <description><![CDATA[Latitude: -17.202416<br>Longitude: 38.068842<br>Species: Xylopia gracilipes<br>Country: Mozambique<br>unnamed (1): ]]></description>
        <styleUrl>#icon-1739-097138</styleUrl>
        <ExtendedData>
          <Data name="Latitude">
            <value>-17.202416</value>
          </Data>
          <Data name="Longitude">
            <value>38.068842</value>
          </Data>
          <Data name="Species">
            <value>Xylopia gracilipes</value>
          </Data>
          <Data name="Country">
            <value>Mozambique</value>
          </Data>
          <Data name="unnamed (1)">
            <value/>
          </Data>
        </ExtendedData>
        <Point>
          <coordinates>
            38.068842,-17.202416,0
          </coordinates>
        </Point>
      </Placemark>
      <Placemark>
        <name><![CDATA[Burrows & Burrows 9848 ]]></name>
        <description><![CDATA[Latitude: -17.662799<br>Longitude: 36.199954<br>Species: Xylopia gracilipes<br>Country: Mozambique<br>unnamed (1): ]]></description>
        <styleUrl>#icon-1739-097138</styleUrl>
        <ExtendedData>
          <Data name="Latitude">
            <value>-17.662799</value>
          </Data>
          <Data name="Longitude">
            <value>36.199954</value>
          </Data>
          <Data name="Species">
            <value>Xylopia gracilipes</value>
          </Data>
          <Data name="Country">
            <value>Mozambique</value>
          </Data>
          <Data name="unnamed (1)">
            <value/>
          </Data>
        </ExtendedData>
        <Point>
          <coordinates>
            36.199954,-17.662799,0
          </coordinates>
        </Point>
      </Placemark>
      <Placemark>
        <name>Macuácua 578</name>
        <description><![CDATA[Latitude: -17.442469<br>Longitude: 37.290304<br>Species: Xylopia gracilipes<br>Country: Mozambique<br>unnamed (1): ]]></description>
        <styleUrl>#icon-1739-097138</styleUrl>
        <ExtendedData>
          <Data name="Latitude">
            <value>-17.442469</value>
          </Data>
          <Data name="Longitude">
            <value>37.290304</value>
          </Data>
          <Data name="Species">
            <value>Xylopia gracilipes</value>
          </Data>
          <Data name="Country">
            <value>Mozambique</value>
          </Data>
          <Data name="unnamed (1)">
            <value/>
          </Data>
        </ExtendedData>
        <Point>
          <coordinates>
            37.290304,-17.442469,0
          </coordinates>
        </Point>
      </Placemark>
      <Placemark>
        <name><![CDATA[Torre & Correia 14168]]></name>
        <description><![CDATA[Latitude: -17.300082<br>Longitude: 37.050492<br>Species: Xylopia gracilipes<br>Country: Mozambique<br>unnamed (1): ]]></description>
        <styleUrl>#icon-1739-097138</styleUrl>
        <ExtendedData>
          <Data name="Latitude">
            <value>-17.300082</value>
          </Data>
          <Data name="Longitude">
            <value>37.050492</value>
          </Data>
          <Data name="Species">
            <value>Xylopia gracilipes</value>
          </Data>
          <Data name="Country">
            <value>Mozambique</value>
          </Data>
          <Data name="unnamed (1)">
            <value/>
          </Data>
        </ExtendedData>
        <Point>
          <coordinates>
            37.050492,-17.300082,0
          </coordinates>
        </Point>
      </Placemark>
      <Placemark>
        <name><![CDATA[Torre & Correia 16681]]></name>
        <description><![CDATA[Latitude: -16.160527<br>Longitude: 38.428597<br>Species: Xylopia gracilipes<br>Country: Mozambique<br>unnamed (1): ]]></description>
        <styleUrl>#icon-1739-097138</styleUrl>
        <ExtendedData>
          <Data name="Latitude">
            <value>-16.160527</value>
          </Data>
          <Data name="Longitude">
            <value>38.428597</value>
          </Data>
          <Data name="Species">
            <value>Xylopia gracilipes</value>
          </Data>
          <Data name="Country">
            <value>Mozambique</value>
          </Data>
          <Data name="unnamed (1)">
            <value/>
          </Data>
        </ExtendedData>
        <Point>
          <coordinates>
            38.428597,-16.160527,0
          </coordinates>
        </Point>
      </Placemark>
      <Placemark>
        <name>von Breitenbach 16459</name>
        <description><![CDATA[Latitude: -22.99814<br>Longitude: 29.778636<br>Species: Xylopia gracilipes<br>Country: South Africa<br>unnamed (1): Locations were spread apart, unsure which place to choose]]></description>
        <styleUrl>#icon-1739-097138</styleUrl>
        <ExtendedData>
          <Data name="Latitude">
            <value>-22.99814</value>
          </Data>
          <Data name="Longitude">
            <value>29.778636</value>
          </Data>
          <Data name="Species">
            <value>Xylopia gracilipes</value>
          </Data>
          <Data name="Country">
            <value>South Africa</value>
          </Data>
          <Data name="unnamed (1)">
            <value>Locations were spread apart, unsure which place to choose</value>
          </Data>
        </ExtendedData>
        <Point>
          <coordinates>
            29.778636,-22.99814,0
          </coordinates>
        </Point>
      </Placemark>
      <Placemark>
        <name><![CDATA[Bremekamp & Schweickerdt 348]]></name>
        <description><![CDATA[Latitude: -22.85325<br>Longitude: 30.306164<br>Species: Xylopia gracilipes<br>Country: South Africa<br>unnamed (1): ]]></description>
        <styleUrl>#icon-1739-097138</styleUrl>
        <ExtendedData>
          <Data name="Latitude">
            <value>-22.85325</value>
          </Data>
          <Data name="Longitude">
            <value>30.306164</value>
          </Data>
          <Data name="Species">
            <value>Xylopia gracilipes</value>
          </Data>
          <Data name="Country">
            <value>South Africa</value>
          </Data>
          <Data name="unnamed (1)">
            <value/>
          </Data>
        </ExtendedData>
        <Point>
          <coordinates>
            30.306164,-22.85325,0
          </coordinates>
        </Point>
      </Placemark>
      <Placemark>
        <name>Codd. 6806</name>
        <description><![CDATA[Latitude: -22.895851<br>Longitude: 30.513435<br>Species: Xylopia gracilipes<br>Country: South Africa<br>unnamed (1): ]]></description>
        <styleUrl>#icon-1739-097138</styleUrl>
        <ExtendedData>
          <Data name="Latitude">
            <value>-22.895851</value>
          </Data>
          <Data name="Longitude">
            <value>30.513435</value>
          </Data>
          <Data name="Species">
            <value>Xylopia gracilipes</value>
          </Data>
          <Data name="Country">
            <value>South Africa</value>
          </Data>
          <Data name="unnamed (1)">
            <value/>
          </Data>
        </ExtendedData>
        <Point>
          <coordinates>
            30.513435,-22.895851,0
          </coordinates>
        </Point>
      </Placemark>
      <Placemark>
        <name>van Dam 22934</name>
        <description><![CDATA[Latitude: -24.04256<br>Longitude: 30.465965<br>Species: Xylopia gracilipes<br>Country: South Africa<br>unnamed (1): ]]></description>
        <styleUrl>#icon-1739-097138</styleUrl>
        <ExtendedData>
          <Data name="Latitude">
            <value>-24.04256</value>
          </Data>
          <Data name="Longitude">
            <value>30.465965</value>
          </Data>
          <Data name="Species">
            <value>Xylopia gracilipes</value>
          </Data>
          <Data name="Country">
            <value>South Africa</value>
          </Data>
          <Data name="unnamed (1)">
            <value/>
          </Data>
        </ExtendedData>
        <Point>
          <coordinates>
            30.465965,-24.04256,0
          </coordinates>
        </Point>
      </Placemark>
      <Placemark>
        <name>Forestry Department</name>
        <description><![CDATA[Latitude: -24.034616<br>Longitude: 30.076352<br>Species: Xylopia gracilipes<br>Country: South Africa<br>unnamed (1): ]]></description>
        <styleUrl>#icon-1739-097138</styleUrl>
        <ExtendedData>
          <Data name="Latitude">
            <value>-24.034616</value>
          </Data>
          <Data name="Longitude">
            <value>30.076352</value>
          </Data>
          <Data name="Species">
            <value>Xylopia gracilipes</value>
          </Data>
          <Data name="Country">
            <value>South Africa</value>
          </Data>
          <Data name="unnamed (1)">
            <value/>
          </Data>
        </ExtendedData>
        <Point>
          <coordinates>
            30.076352,-24.034616,0
          </coordinates>
        </Point>
      </Placemark>
      <Placemark>
        <name>Hardy 6914</name>
        <description><![CDATA[Latitude: -22.638905<br>Longitude: 30.396324<br>Species: Xylopia gracilipes<br>Country: South Africa<br>unnamed (1): ]]></description>
        <styleUrl>#icon-1739-097138</styleUrl>
        <ExtendedData>
          <Data name="Latitude">
            <value>-22.638905</value>
          </Data>
          <Data name="Longitude">
            <value>30.396324</value>
          </Data>
          <Data name="Species">
            <value>Xylopia gracilipes</value>
          </Data>
          <Data name="Country">
            <value>South Africa</value>
          </Data>
          <Data name="unnamed (1)">
            <value/>
          </Data>
        </ExtendedData>
        <Point>
          <coordinates>
            30.396324,-22.638905,0
          </coordinates>
        </Point>
      </Placemark>
      <Placemark>
        <name>Hemm 881</name>
        <description><![CDATA[Latitude: -22.94498<br>Longitude: 30.395348<br>Species: Xylopia gracilipes<br>Country: South Africa<br>unnamed (1): ]]></description>
        <styleUrl>#icon-1739-097138</styleUrl>
        <ExtendedData>
          <Data name="Latitude">
            <value>-22.94498</value>
          </Data>
          <Data name="Longitude">
            <value>30.395348</value>
          </Data>
          <Data name="Species">
            <value>Xylopia gracilipes</value>
          </Data>
          <Data name="Country">
            <value>South Africa</value>
          </Data>
          <Data name="unnamed (1)">
            <value/>
          </Data>
        </ExtendedData>
        <Point>
          <coordinates>
            30.395348,-22.94498,0
          </coordinates>
        </Point>
      </Placemark>
      <Placemark>
        <name>Hutchinson 2240</name>
        <description><![CDATA[Latitude: -23.832556<br>Longitude: 29.987895<br>Species: Xylopia gracilipes<br>Country: South Africa<br>unnamed (1): ]]></description>
        <styleUrl>#icon-1739-097138</styleUrl>
        <ExtendedData>
          <Data name="Latitude">
            <value>-23.832556</value>
          </Data>
          <Data name="Longitude">
            <value>29.987895</value>
          </Data>
          <Data name="Species">
            <value>Xylopia gracilipes</value>
          </Data>
          <Data name="Country">
            <value>South Africa</value>
          </Data>
          <Data name="unnamed (1)">
            <value/>
          </Data>
        </ExtendedData>
        <Point>
          <coordinates>
            29.987895,-23.832556,0
          </coordinates>
        </Point>
      </Placemark>
      <Placemark>
        <name>Junod 1427</name>
        <description><![CDATA[Latitude: -24.039919<br>Longitude: 30.28206<br>Species: Xylopia gracilipes<br>Country: South Africa<br>unnamed (1): ]]></description>
        <styleUrl>#icon-1739-097138</styleUrl>
        <ExtendedData>
          <Data name="Latitude">
            <value>-24.039919</value>
          </Data>
          <Data name="Longitude">
            <value>30.28206</value>
          </Data>
          <Data name="Species">
            <value>Xylopia gracilipes</value>
          </Data>
          <Data name="Country">
            <value>South Africa</value>
          </Data>
          <Data name="unnamed (1)">
            <value/>
          </Data>
        </ExtendedData>
        <Point>
          <coordinates>
            30.28206,-24.039919,0
          </coordinates>
        </Point>
      </Placemark>
      <Placemark>
        <name>Klein 767 </name>
        <description><![CDATA[Latitude: -22.701667<br>Longitude: 30.475556<br>Species: Xylopia gracilipes<br>Country: South Africa<br>unnamed (1): ]]></description>
        <styleUrl>#icon-1739-097138</styleUrl>
        <ExtendedData>
          <Data name="Latitude">
            <value>-22.701667</value>
          </Data>
          <Data name="Longitude">
            <value>30.475556</value>
          </Data>
          <Data name="Species">
            <value>Xylopia gracilipes</value>
          </Data>
          <Data name="Country">
            <value>South Africa</value>
          </Data>
          <Data name="unnamed (1)">
            <value/>
          </Data>
        </ExtendedData>
        <Point>
          <coordinates>
            30.475556,-22.701667,0
          </coordinates>
        </Point>
      </Placemark>
      <Placemark>
        <name>Lamont 27984</name>
        <description><![CDATA[Latitude: -22.691706<br>Longitude: 31.016197<br>Species: Xylopia gracilipes<br>Country: South Africa<br>unnamed (1): ]]></description>
        <styleUrl>#icon-1739-097138</styleUrl>
        <ExtendedData>
          <Data name="Latitude">
            <value>-22.691706</value>
          </Data>
          <Data name="Longitude">
            <value>31.016197</value>
          </Data>
          <Data name="Species">
            <value>Xylopia gracilipes</value>
          </Data>
          <Data name="Country">
            <value>South Africa</value>
          </Data>
          <Data name="unnamed (1)">
            <value/>
          </Data>
        </ExtendedData>
        <Point>
          <coordinates>
            31.016197,-22.691706,0
          </coordinates>
        </Point>
      </Placemark>
      <Placemark>
        <name>Obermeyer 839</name>
        <description><![CDATA[Latitude: -23.160303<br>Longitude: 30.058503<br>Species: Xylopia gracilipes<br>Country: South Africa<br>unnamed (1): ]]></description>
        <styleUrl>#icon-1739-097138</styleUrl>
        <ExtendedData>
          <Data name="Latitude">
            <value>-23.160303</value>
          </Data>
          <Data name="Longitude">
            <value>30.058503</value>
          </Data>
          <Data name="Species">
            <value>Xylopia gracilipes</value>
          </Data>
          <Data name="Country">
            <value>South Africa</value>
          </Data>
          <Data name="unnamed (1)">
            <value/>
          </Data>
        </ExtendedData>
        <Point>
          <coordinates>
            30.058503,-23.160303,0
          </coordinates>
        </Point>
      </Placemark>
      <Placemark>
        <name>Renny 253</name>
        <description><![CDATA[Latitude: -24.032650<br>Longitude: 30.145339<br>Species: Xylopia gracilipes<br>Country: South Africa<br>unnamed (1): ]]></description>
        <styleUrl>#icon-1739-097138</styleUrl>
        <ExtendedData>
          <Data name="Latitude">
            <value>-24.032650</value>
          </Data>
          <Data name="Longitude">
            <value>30.145339</value>
          </Data>
          <Data name="Species">
            <value>Xylopia gracilipes</value>
          </Data>
          <Data name="Country">
            <value>South Africa</value>
          </Data>
          <Data name="unnamed (1)">
            <value/>
          </Data>
        </ExtendedData>
        <Point>
          <coordinates>
            30.145339,-24.03265,0
          </coordinates>
        </Point>
      </Placemark>
      <Placemark>
        <name>Schiff 969</name>
        <description><![CDATA[Latitude: -22.691651<br>Longitude: 31.016168<br>Species: Xylopia gracilipes<br>Country: South Africa<br>unnamed (1): ]]></description>
        <styleUrl>#icon-1739-097138</styleUrl>
        <ExtendedData>
          <Data name="Latitude">
            <value>-22.691651</value>
          </Data>
          <Data name="Longitude">
            <value>31.016168</value>
          </Data>
          <Data name="Species">
            <value>Xylopia gracilipes</value>
          </Data>
          <Data name="Country">
            <value>South Africa</value>
          </Data>
          <Data name="unnamed (1)">
            <value/>
          </Data>
        </ExtendedData>
        <Point>
          <coordinates>
            31.016168,-22.691651,0
          </coordinates>
        </Point>
      </Placemark>
      <Placemark>
        <name>Schijff 3779</name>
        <description><![CDATA[Latitude: -22.644032<br>Longitude: 30.941169<br>Species: Xylopia gracilipes<br>Country: South Africa<br>unnamed (1): ]]></description>
        <styleUrl>#icon-1739-097138</styleUrl>
        <ExtendedData>
          <Data name="Latitude">
            <value>-22.644032</value>
          </Data>
          <Data name="Longitude">
            <value>30.941169</value>
          </Data>
          <Data name="Species">
            <value>Xylopia gracilipes</value>
          </Data>
          <Data name="Country">
            <value>South Africa</value>
          </Data>
          <Data name="unnamed (1)">
            <value/>
          </Data>
        </ExtendedData>
        <Point>
          <coordinates>
            30.941169,-22.644032,0
          </coordinates>
        </Point>
      </Placemark>
      <Placemark>
        <name>Schijff 5686</name>
        <description><![CDATA[Latitude: -22.531261<br>Longitude: 31.325798<br>Species: Xylopia gracilipes<br>Country: South Africa<br>unnamed (1): ]]></description>
        <styleUrl>#icon-1739-097138</styleUrl>
        <ExtendedData>
          <Data name="Latitude">
            <value>-22.531261</value>
          </Data>
          <Data name="Longitude">
            <value>31.325798</value>
          </Data>
          <Data name="Species">
            <value>Xylopia gracilipes</value>
          </Data>
          <Data name="Country">
            <value>South Africa</value>
          </Data>
          <Data name="unnamed (1)">
            <value/>
          </Data>
        </ExtendedData>
        <Point>
          <coordinates>
            31.325798,-22.531261,0
          </coordinates>
        </Point>
      </Placemark>
      <Placemark>
        <name>Schnetler 8177</name>
        <description><![CDATA[Latitude: -24.033137<br>Longitude: 30.081836<br>Species: Xylopia gracilipes<br>Country: South Africa<br>unnamed (1): ]]></description>
        <styleUrl>#icon-1739-097138</styleUrl>
        <ExtendedData>
          <Data name="Latitude">
            <value>-24.033137</value>
          </Data>
          <Data name="Longitude">
            <value>30.081836</value>
          </Data>
          <Data name="Species">
            <value>Xylopia gracilipes</value>
          </Data>
          <Data name="Country">
            <value>South Africa</value>
          </Data>
          <Data name="unnamed (1)">
            <value/>
          </Data>
        </ExtendedData>
        <Point>
          <coordinates>
            30.081836,-24.033137,0
          </coordinates>
        </Point>
      </Placemark>
      <Placemark>
        <name>Stalmans 285 </name>
        <description><![CDATA[Latitude: -24.176928<br>Longitude: 30.37346<br>Species: Xylopia gracilipes<br>Country: South Africa<br>unnamed (1): ]]></description>
        <styleUrl>#icon-1739-097138</styleUrl>
        <ExtendedData>
          <Data name="Latitude">
            <value>-24.176928</value>
          </Data>
          <Data name="Longitude">
            <value>30.37346</value>
          </Data>
          <Data name="Species">
            <value>Xylopia gracilipes</value>
          </Data>
          <Data name="Country">
            <value>South Africa</value>
          </Data>
          <Data name="unnamed (1)">
            <value/>
          </Data>
        </ExtendedData>
        <Point>
          <coordinates>
            30.37346,-24.176928,0
          </coordinates>
        </Point>
      </Placemark>
      <Placemark>
        <name>Stopp M79</name>
        <description><![CDATA[Latitude: -22.751857<br>Longitude: 29.912285<br>Species: Xylopia gracilipes<br>Country: South Africa<br>unnamed (1): Note: Document mentioned writing for this sample was illegible, we took our best guess]]></description>
        <styleUrl>#icon-1739-097138</styleUrl>
        <ExtendedData>
          <Data name="Latitude">
            <value>-22.751857</value>
          </Data>
          <Data name="Longitude">
            <value>29.912285</value>
          </Data>
          <Data name="Species">
            <value>Xylopia gracilipes</value>
          </Data>
          <Data name="Country">
            <value>South Africa</value>
          </Data>
          <Data name="unnamed (1)">
            <value>Note: Document mentioned writing for this sample was illegible, we took our best guess</value>
          </Data>
        </ExtendedData>
        <Point>
          <coordinates>
            29.912285,-22.751857,0
          </coordinates>
        </Point>
      </Placemark>
      <Placemark>
        <name>Venter 9808</name>
        <description><![CDATA[Latitude: -24.195694<br>Longitude: 30.380863<br>Species: Xylopia gracilipes<br>Country: South Africa<br>unnamed (1): ]]></description>
        <styleUrl>#icon-1739-097138</styleUrl>
        <ExtendedData>
          <Data name="Latitude">
            <value>-24.195694</value>
          </Data>
          <Data name="Longitude">
            <value>30.380863</value>
          </Data>
          <Data name="Species">
            <value>Xylopia gracilipes</value>
          </Data>
          <Data name="Country">
            <value>South Africa</value>
          </Data>
          <Data name="unnamed (1)">
            <value/>
          </Data>
        </ExtendedData>
        <Point>
          <coordinates>
            30.380863,-24.195694,0
          </coordinates>
        </Point>
      </Placemark>
      <Placemark>
        <name>van Warmelo 5159/14</name>
        <description><![CDATA[Latitude: -23.04999<br>Longitude: 30.299989<br>Species: Xylopia gracilipes<br>Country: South Africa<br>unnamed (1): ]]></description>
        <styleUrl>#icon-1739-097138</styleUrl>
        <ExtendedData>
          <Data name="Latitude">
            <value>-23.04999</value>
          </Data>
          <Data name="Longitude">
            <value>30.299989</value>
          </Data>
          <Data name="Species">
            <value>Xylopia gracilipes</value>
          </Data>
          <Data name="Country">
            <value>South Africa</value>
          </Data>
          <Data name="unnamed (1)">
            <value/>
          </Data>
        </ExtendedData>
        <Point>
          <coordinates>
            30.299989,-23.04999,0
          </coordinates>
        </Point>
      </Placemark>
      <Placemark>
        <name>Warmelo 51219/7</name>
        <description><![CDATA[Latitude: -22.783343<br>Longitude: 30.349989<br>Species: Xylopia gracilipes<br>Country: South Africa<br>unnamed (1): ]]></description>
        <styleUrl>#icon-1739-097138</styleUrl>
        <ExtendedData>
          <Data name="Latitude">
            <value>-22.783343</value>
          </Data>
          <Data name="Longitude">
            <value>30.349989</value>
          </Data>
          <Data name="Species">
            <value>Xylopia gracilipes</value>
          </Data>
          <Data name="Country">
            <value>South Africa</value>
          </Data>
          <Data name="unnamed (1)">
            <value/>
          </Data>
        </ExtendedData>
        <Point>
          <coordinates>
            30.349989,-22.783343,0
          </coordinates>
        </Point>
      </Placemark>
      <Placemark>
        <name>van Warmelo 31838 </name>
        <description><![CDATA[Latitude: -23.04999<br>Longitude: 30.299989<br>Species: Xylopia gracilipes<br>Country: South Africa<br>unnamed (1): ]]></description>
        <styleUrl>#icon-1739-097138</styleUrl>
        <ExtendedData>
          <Data name="Latitude">
            <value>-23.04999</value>
          </Data>
          <Data name="Longitude">
            <value>30.299989</value>
          </Data>
          <Data name="Species">
            <value>Xylopia gracilipes</value>
          </Data>
          <Data name="Country">
            <value>South Africa</value>
          </Data>
          <Data name="unnamed (1)">
            <value/>
          </Data>
        </ExtendedData>
        <Point>
          <coordinates>
            30.299989,-23.04999,0
          </coordinates>
        </Point>
      </Placemark>
      <Placemark>
        <name>van Wyk BSA 2023 </name>
        <description><![CDATA[Latitude: -22.671282<br>Longitude: 30.557075<br>Species: Xylopia gracilipes<br>Country: South Africa<br>unnamed (1): ]]></description>
        <styleUrl>#icon-1739-097138</styleUrl>
        <ExtendedData>
          <Data name="Latitude">
            <value>-22.671282</value>
          </Data>
          <Data name="Longitude">
            <value>30.557075</value>
          </Data>
          <Data name="Species">
            <value>Xylopia gracilipes</value>
          </Data>
          <Data name="Country">
            <value>South Africa</value>
          </Data>
          <Data name="unnamed (1)">
            <value/>
          </Data>
        </ExtendedData>
        <Point>
          <coordinates>
            30.557075,-22.671282,0
          </coordinates>
        </Point>
      </Placemark>
    </Folder>
  </Document>
</kml>
