# Supplementary material for: A revision of Xylopia L. (Annonaceae): the species of Tropical Africa
Source: PhytoKeys. 2018 Apr 24;97:1–252. doi: 10.3897/phytokeys.97.20975 (PMC10865103; doi:10.3897/phytokeys.97.20975)
Supplement: Supplementary material 1 — KML files [file phytokeys-97-001_article-20975__-s001.zip › Xylopia holtzii.kml]

<?xml version="1.0" encoding="UTF-8"?>
<kml xmlns="http://www.opengis.net/kml/2.2">
  <Document>
    <name>Xylopia holtzii</name>
    <description/>
    <Style id="icon-1739-FF5252-normal">
      <IconStyle>
        <color>ff5252ff</color>
        <scale>1</scale>
        <Icon>
          <href>http://www.gstatic.com/mapspro/images/stock/503-wht-blank_maps.png</href>
        </Icon>
      </IconStyle>
      <LabelStyle>
        <scale>0</scale>
      </LabelStyle>
    </Style>
    <Style id="icon-1739-FF5252-highlight">
      <IconStyle>
        <color>ff5252ff</color>
        <scale>1</scale>
        <Icon>
          <href>http://www.gstatic.com/mapspro/images/stock/503-wht-blank_maps.png</href>
        </Icon>
      </IconStyle>
      <LabelStyle>
        <scale>1</scale>
      </LabelStyle>
    </Style>
    <StyleMap id="icon-1739-FF5252">
      <Pair>
        <key>normal</key>
        <styleUrl>#icon-1739-FF5252-normal</styleUrl>
      </Pair>
      <Pair>
        <key>highlight</key>
        <styleUrl>#icon-1739-FF5252-highlight</styleUrl>
      </Pair>
    </StyleMap>
    <Folder>
      <name>Xylopia holtzii coordinates, completed.xlsx</name>
      <Placemark>
        <name>Collector </name>
        <description><![CDATA[unnamed (1): Latitude<br>unnamed (2): Longitude <br>unnamed (3): Species <br>unnamed (4): Country <br>unnamed (5): Notes]]></description>
        <ExtendedData>
          <Data name="unnamed (1)">
            <value>Latitude</value>
          </Data>
          <Data name="unnamed (2)">
            <value>Longitude </value>
          </Data>
          <Data name="unnamed (3)">
            <value>Species </value>
          </Data>
          <Data name="unnamed (4)">
            <value>Country </value>
          </Data>
          <Data name="unnamed (5)">
            <value>Notes</value>
          </Data>
        </ExtendedData>
      </Placemark>
      <Placemark>
        <name>Birch 62/188</name>
        <description><![CDATA[unnamed (1): -4.265719<br>unnamed (2): 39.59958<br>unnamed (3): Xylopia holtzii<br>unnamed (4): Kenya<br>unnamed (5): ]]></description>
        <styleUrl>#icon-1739-FF5252</styleUrl>
        <ExtendedData>
          <Data name="unnamed (1)">
            <value>-4.265719</value>
          </Data>
          <Data name="unnamed (2)">
            <value>39.59958</value>
          </Data>
          <Data name="unnamed (3)">
            <value>Xylopia holtzii</value>
          </Data>
          <Data name="unnamed (4)">
            <value>Kenya</value>
          </Data>
          <Data name="unnamed (5)">
            <value/>
          </Data>
        </ExtendedData>
        <Point>
          <coordinates>
            39.59958,-4.265719,0
          </coordinates>
        </Point>
      </Placemark>
      <Placemark>
        <name>Black M.37</name>
        <description><![CDATA[unnamed (1): 3°12'S <br>unnamed (2): 39°54'E<br>unnamed (3): Xylopia holtzii<br>unnamed (4): Kenya<br>unnamed (5): ]]></description>
        <styleUrl>#icon-1739-FF5252</styleUrl>
        <ExtendedData>
          <Data name="unnamed (1)">
            <value><![CDATA[3°12'S ]]></value>
          </Data>
          <Data name="unnamed (2)">
            <value><![CDATA[39°54'E]]></value>
          </Data>
          <Data name="unnamed (3)">
            <value>Xylopia holtzii</value>
          </Data>
          <Data name="unnamed (4)">
            <value>Kenya</value>
          </Data>
          <Data name="unnamed (5)">
            <value/>
          </Data>
        </ExtendedData>
        <Point>
          <coordinates>
            39.9,-3.2,0
          </coordinates>
        </Point>
      </Placemark>
      <Placemark>
        <name><![CDATA[Drummond & Hemsley 4015]]></name>
        <description><![CDATA[unnamed (1): -4.213202<br>unnamed (2): 39.416059<br>unnamed (3): Xylopia holtzii<br>unnamed (4): Kenya<br>unnamed (5): ]]></description>
        <styleUrl>#icon-1739-FF5252</styleUrl>
        <ExtendedData>
          <Data name="unnamed (1)">
            <value>-4.213202</value>
          </Data>
          <Data name="unnamed (2)">
            <value>39.416059</value>
          </Data>
          <Data name="unnamed (3)">
            <value>Xylopia holtzii</value>
          </Data>
          <Data name="unnamed (4)">
            <value>Kenya</value>
          </Data>
          <Data name="unnamed (5)">
            <value/>
          </Data>
        </ExtendedData>
        <Point>
          <coordinates>
            39.416059,-4.213202,0
          </coordinates>
        </Point>
      </Placemark>
      <Placemark>
        <name>Faden 70/201</name>
        <description><![CDATA[unnamed (1): -4.211267<br>unnamed (2): 39.607931<br>unnamed (3): Xylopia holtzii<br>unnamed (4): Kenya<br>unnamed (5): ]]></description>
        <styleUrl>#icon-1739-FF5252</styleUrl>
        <ExtendedData>
          <Data name="unnamed (1)">
            <value>-4.211267</value>
          </Data>
          <Data name="unnamed (2)">
            <value>39.607931</value>
          </Data>
          <Data name="unnamed (3)">
            <value>Xylopia holtzii</value>
          </Data>
          <Data name="unnamed (4)">
            <value>Kenya</value>
          </Data>
          <Data name="unnamed (5)">
            <value/>
          </Data>
        </ExtendedData>
        <Point>
          <coordinates>
            39.607931,-4.211267,0
          </coordinates>
        </Point>
      </Placemark>
      <Placemark>
        <name><![CDATA[Gillett & Kibuwa 19846]]></name>
        <description><![CDATA[unnamed (1): -4.317925<br>unnamed (2): 39.579615<br>unnamed (3): Xylopia holtzii<br>unnamed (4): Kenya<br>unnamed (5): ]]></description>
        <styleUrl>#icon-1739-FF5252</styleUrl>
        <ExtendedData>
          <Data name="unnamed (1)">
            <value>-4.317925</value>
          </Data>
          <Data name="unnamed (2)">
            <value>39.579615</value>
          </Data>
          <Data name="unnamed (3)">
            <value>Xylopia holtzii</value>
          </Data>
          <Data name="unnamed (4)">
            <value>Kenya</value>
          </Data>
          <Data name="unnamed (5)">
            <value/>
          </Data>
        </ExtendedData>
        <Point>
          <coordinates>
            39.579615,-4.317925,0
          </coordinates>
        </Point>
      </Placemark>
      <Placemark>
        <name><![CDATA[Gillett & Kibuwa 19847]]></name>
        <description><![CDATA[unnamed (1): -4.317925<br>unnamed (2): 39.579615<br>unnamed (3): Xylopia holtzii<br>unnamed (4): Kenya<br>unnamed (5): same as previous]]></description>
        <styleUrl>#icon-1739-FF5252</styleUrl>
        <ExtendedData>
          <Data name="unnamed (1)">
            <value>-4.317925</value>
          </Data>
          <Data name="unnamed (2)">
            <value>39.579615</value>
          </Data>
          <Data name="unnamed (3)">
            <value>Xylopia holtzii</value>
          </Data>
          <Data name="unnamed (4)">
            <value>Kenya</value>
          </Data>
          <Data name="unnamed (5)">
            <value>same as previous</value>
          </Data>
        </ExtendedData>
        <Point>
          <coordinates>
            39.579615,-4.317925,0
          </coordinates>
        </Point>
      </Placemark>
      <Placemark>
        <name><![CDATA[Luke & Robertson 508]]></name>
        <description><![CDATA[unnamed (1): -4.283333<br>unnamed (2): 39.316667<br>unnamed (3): Xylopia holtzii<br>unnamed (4): Kenya<br>unnamed (5): ]]></description>
        <styleUrl>#icon-1739-FF5252</styleUrl>
        <ExtendedData>
          <Data name="unnamed (1)">
            <value>-4.283333</value>
          </Data>
          <Data name="unnamed (2)">
            <value>39.316667</value>
          </Data>
          <Data name="unnamed (3)">
            <value>Xylopia holtzii</value>
          </Data>
          <Data name="unnamed (4)">
            <value>Kenya</value>
          </Data>
          <Data name="unnamed (5)">
            <value/>
          </Data>
        </ExtendedData>
        <Point>
          <coordinates>
            39.316667,-4.283333,0
          </coordinates>
        </Point>
      </Placemark>
      <Placemark>
        <name>Robertson 6957</name>
        <description><![CDATA[unnamed (1): -4.333333<br>unnamed (2): 39.566667<br>unnamed (3): Xylopia holtzii<br>unnamed (4): Kenya<br>unnamed (5): ]]></description>
        <styleUrl>#icon-1739-FF5252</styleUrl>
        <ExtendedData>
          <Data name="unnamed (1)">
            <value>-4.333333</value>
          </Data>
          <Data name="unnamed (2)">
            <value>39.566667</value>
          </Data>
          <Data name="unnamed (3)">
            <value>Xylopia holtzii</value>
          </Data>
          <Data name="unnamed (4)">
            <value>Kenya</value>
          </Data>
          <Data name="unnamed (5)">
            <value/>
          </Data>
        </ExtendedData>
        <Point>
          <coordinates>
            39.566667,-4.333333,0
          </coordinates>
        </Point>
      </Placemark>
      <Placemark>
        <name>Robertson et al. MDE 50</name>
        <description><![CDATA[unnamed (1): -4.483333<br>unnamed (2): 39.266667<br>unnamed (3): Xylopia holtzii<br>unnamed (4): Kenya<br>unnamed (5): ]]></description>
        <styleUrl>#icon-1739-FF5252</styleUrl>
        <ExtendedData>
          <Data name="unnamed (1)">
            <value>-4.483333</value>
          </Data>
          <Data name="unnamed (2)">
            <value>39.266667</value>
          </Data>
          <Data name="unnamed (3)">
            <value>Xylopia holtzii</value>
          </Data>
          <Data name="unnamed (4)">
            <value>Kenya</value>
          </Data>
          <Data name="unnamed (5)">
            <value/>
          </Data>
        </ExtendedData>
        <Point>
          <coordinates>
            39.266667,-4.483333,0
          </coordinates>
        </Point>
      </Placemark>
      <Placemark>
        <name>Templer HI67/53</name>
        <description><![CDATA[unnamed (1): -4.410797<br>unnamed (2): 39.469082<br>unnamed (3): Xylopia holtzii<br>unnamed (4): Kenya<br>unnamed (5): ]]></description>
        <styleUrl>#icon-1739-FF5252</styleUrl>
        <ExtendedData>
          <Data name="unnamed (1)">
            <value>-4.410797</value>
          </Data>
          <Data name="unnamed (2)">
            <value>39.469082</value>
          </Data>
          <Data name="unnamed (3)">
            <value>Xylopia holtzii</value>
          </Data>
          <Data name="unnamed (4)">
            <value>Kenya</value>
          </Data>
          <Data name="unnamed (5)">
            <value/>
          </Data>
        </ExtendedData>
        <Point>
          <coordinates>
            39.469082,-4.410797,0
          </coordinates>
        </Point>
      </Placemark>
      <Placemark>
        <name>Greenway 9471</name>
        <description><![CDATA[unnamed (1): -2.388595<br>unnamed (2): 40.521306<br>unnamed (3): Xylopia holtzii<br>unnamed (4): Kenya<br>unnamed (5): ]]></description>
        <styleUrl>#icon-1739-FF5252</styleUrl>
        <ExtendedData>
          <Data name="unnamed (1)">
            <value>-2.388595</value>
          </Data>
          <Data name="unnamed (2)">
            <value>40.521306</value>
          </Data>
          <Data name="unnamed (3)">
            <value>Xylopia holtzii</value>
          </Data>
          <Data name="unnamed (4)">
            <value>Kenya</value>
          </Data>
          <Data name="unnamed (5)">
            <value/>
          </Data>
        </ExtendedData>
        <Point>
          <coordinates>
            40.521306,-2.388595,0
          </coordinates>
        </Point>
      </Placemark>
      <Placemark>
        <name>Festo et al. 2213</name>
        <description><![CDATA[unnamed (1): -8.032778<br>unnamed (2): 36.379444<br>unnamed (3): Xylopia holtzii<br>unnamed (4): Tanzania<br>unnamed (5): ]]></description>
        <styleUrl>#icon-1739-FF5252</styleUrl>
        <ExtendedData>
          <Data name="unnamed (1)">
            <value>-8.032778</value>
          </Data>
          <Data name="unnamed (2)">
            <value>36.379444</value>
          </Data>
          <Data name="unnamed (3)">
            <value>Xylopia holtzii</value>
          </Data>
          <Data name="unnamed (4)">
            <value>Tanzania</value>
          </Data>
          <Data name="unnamed (5)">
            <value/>
          </Data>
        </ExtendedData>
        <Point>
          <coordinates>
            36.379444,-8.032778,0
          </coordinates>
        </Point>
      </Placemark>
      <Placemark>
        <name>Vollesen 2992</name>
        <description><![CDATA[unnamed (1): -8.583333<br>unnamed (2): 38.516667<br>unnamed (3): Xylopia holtzii<br>unnamed (4): Tanzania<br>unnamed (5): ]]></description>
        <styleUrl>#icon-1739-FF5252</styleUrl>
        <ExtendedData>
          <Data name="unnamed (1)">
            <value>-8.583333</value>
          </Data>
          <Data name="unnamed (2)">
            <value>38.516667</value>
          </Data>
          <Data name="unnamed (3)">
            <value>Xylopia holtzii</value>
          </Data>
          <Data name="unnamed (4)">
            <value>Tanzania</value>
          </Data>
          <Data name="unnamed (5)">
            <value/>
          </Data>
        </ExtendedData>
        <Point>
          <coordinates>
            38.516667,-8.583333,0
          </coordinates>
        </Point>
      </Placemark>
      <Placemark>
        <name>Heardi 214/0</name>
        <description><![CDATA[unnamed (1): -7.949236<br>unnamed (2): 36.853118<br>unnamed (3): Xylopia holtzii<br>unnamed (4): Tanzania<br>unnamed (5): ]]></description>
        <styleUrl>#icon-1739-FF5252</styleUrl>
        <ExtendedData>
          <Data name="unnamed (1)">
            <value>-7.949236</value>
          </Data>
          <Data name="unnamed (2)">
            <value>36.853118</value>
          </Data>
          <Data name="unnamed (3)">
            <value>Xylopia holtzii</value>
          </Data>
          <Data name="unnamed (4)">
            <value>Tanzania</value>
          </Data>
          <Data name="unnamed (5)">
            <value/>
          </Data>
        </ExtendedData>
        <Point>
          <coordinates>
            36.853118,-7.949236,0
          </coordinates>
        </Point>
      </Placemark>
      <Placemark>
        <name><![CDATA[Johnson & Murray 1889]]></name>
        <description><![CDATA[unnamed (1): -7.891824<br>unnamed (2): 36.806101<br>unnamed (3): Xylopia holtzii<br>unnamed (4): Tanzania<br>unnamed (5): ]]></description>
        <styleUrl>#icon-1739-FF5252</styleUrl>
        <ExtendedData>
          <Data name="unnamed (1)">
            <value>-7.891824</value>
          </Data>
          <Data name="unnamed (2)">
            <value>36.806101</value>
          </Data>
          <Data name="unnamed (3)">
            <value>Xylopia holtzii</value>
          </Data>
          <Data name="unnamed (4)">
            <value>Tanzania</value>
          </Data>
          <Data name="unnamed (5)">
            <value/>
          </Data>
        </ExtendedData>
        <Point>
          <coordinates>
            36.806101,-7.891824,0
          </coordinates>
        </Point>
      </Placemark>
      <Placemark>
        <name>Kayombo 1589</name>
        <description><![CDATA[unnamed (1): -8.565<br>unnamed (2): 36.497778<br>unnamed (3): Xylopia holtzii<br>unnamed (4): Tanzania<br>unnamed (5): ]]></description>
        <styleUrl>#icon-1739-FF5252</styleUrl>
        <ExtendedData>
          <Data name="unnamed (1)">
            <value>-8.565</value>
          </Data>
          <Data name="unnamed (2)">
            <value>36.497778</value>
          </Data>
          <Data name="unnamed (3)">
            <value>Xylopia holtzii</value>
          </Data>
          <Data name="unnamed (4)">
            <value>Tanzania</value>
          </Data>
          <Data name="unnamed (5)">
            <value/>
          </Data>
        </ExtendedData>
        <Point>
          <coordinates>
            36.497778,-8.565,0
          </coordinates>
        </Point>
      </Placemark>
      <Placemark>
        <name>Rodgers 388</name>
        <description><![CDATA[unnamed (1): -7.770369<br>unnamed (2): 36.909384<br>unnamed (3): Xylopia holtzii<br>unnamed (4): Tanzania<br>unnamed (5): ]]></description>
        <styleUrl>#icon-1739-FF5252</styleUrl>
        <ExtendedData>
          <Data name="unnamed (1)">
            <value>-7.770369</value>
          </Data>
          <Data name="unnamed (2)">
            <value>36.909384</value>
          </Data>
          <Data name="unnamed (3)">
            <value>Xylopia holtzii</value>
          </Data>
          <Data name="unnamed (4)">
            <value>Tanzania</value>
          </Data>
          <Data name="unnamed (5)">
            <value/>
          </Data>
        </ExtendedData>
        <Point>
          <coordinates>
            36.909384,-7.770369,0
          </coordinates>
        </Point>
      </Placemark>
      <Placemark>
        <name>Abeid 550</name>
        <description><![CDATA[unnamed (1): -6.283333<br>unnamed (2): 38.566667<br>unnamed (3): Xylopia holtzii<br>unnamed (4): Tanzania<br>unnamed (5): ]]></description>
        <styleUrl>#icon-1739-FF5252</styleUrl>
        <ExtendedData>
          <Data name="unnamed (1)">
            <value>-6.283333</value>
          </Data>
          <Data name="unnamed (2)">
            <value>38.566667</value>
          </Data>
          <Data name="unnamed (3)">
            <value>Xylopia holtzii</value>
          </Data>
          <Data name="unnamed (4)">
            <value>Tanzania</value>
          </Data>
          <Data name="unnamed (5)">
            <value/>
          </Data>
        </ExtendedData>
        <Point>
          <coordinates>
            38.566667,-6.283333,0
          </coordinates>
        </Point>
      </Placemark>
      <Placemark>
        <name><![CDATA[Johnson & Murray 1938]]></name>
        <description><![CDATA[unnamed (1): -6.891667<br>unnamed (2): 39.1<br>unnamed (3): Xylopia holtzii<br>unnamed (4): Tanzania<br>unnamed (5): ]]></description>
        <styleUrl>#icon-1739-FF5252</styleUrl>
        <ExtendedData>
          <Data name="unnamed (1)">
            <value>-6.891667</value>
          </Data>
          <Data name="unnamed (2)">
            <value>39.1</value>
          </Data>
          <Data name="unnamed (3)">
            <value>Xylopia holtzii</value>
          </Data>
          <Data name="unnamed (4)">
            <value>Tanzania</value>
          </Data>
          <Data name="unnamed (5)">
            <value/>
          </Data>
        </ExtendedData>
        <Point>
          <coordinates>
            39.1,-6.891667,0
          </coordinates>
        </Point>
      </Placemark>
      <Placemark>
        <name>Kibure 320</name>
        <description><![CDATA[unnamed (1): -8.315833<br>unnamed (2): 38.960833<br>unnamed (3): Xylopia holtzii<br>unnamed (4): Tanzania<br>unnamed (5): ]]></description>
        <styleUrl>#icon-1739-FF5252</styleUrl>
        <ExtendedData>
          <Data name="unnamed (1)">
            <value>-8.315833</value>
          </Data>
          <Data name="unnamed (2)">
            <value>38.960833</value>
          </Data>
          <Data name="unnamed (3)">
            <value>Xylopia holtzii</value>
          </Data>
          <Data name="unnamed (4)">
            <value>Tanzania</value>
          </Data>
          <Data name="unnamed (5)">
            <value/>
          </Data>
        </ExtendedData>
        <Point>
          <coordinates>
            38.960833,-8.315833,0
          </coordinates>
        </Point>
      </Placemark>
      <Placemark>
        <name>Semsei 1718</name>
        <description><![CDATA[unnamed (1): -6.904576<br>unnamed (2): 39.083038<br>unnamed (3): Xylopia holtzii<br>unnamed (4): Tanzania<br>unnamed (5): ]]></description>
        <styleUrl>#icon-1739-FF5252</styleUrl>
        <ExtendedData>
          <Data name="unnamed (1)">
            <value>-6.904576</value>
          </Data>
          <Data name="unnamed (2)">
            <value>39.083038</value>
          </Data>
          <Data name="unnamed (3)">
            <value>Xylopia holtzii</value>
          </Data>
          <Data name="unnamed (4)">
            <value>Tanzania</value>
          </Data>
          <Data name="unnamed (5)">
            <value/>
          </Data>
        </ExtendedData>
        <Point>
          <coordinates>
            39.083038,-6.904576,0
          </coordinates>
        </Point>
      </Placemark>
      <Placemark>
        <name>Vollesen 4619</name>
        <description><![CDATA[unnamed (1): -7.666667<br>unnamed (2): 37.916667<br>unnamed (3): Xylopia holtzii<br>unnamed (4): Tanzania<br>unnamed (5): ]]></description>
        <styleUrl>#icon-1739-FF5252</styleUrl>
        <ExtendedData>
          <Data name="unnamed (1)">
            <value>-7.666667</value>
          </Data>
          <Data name="unnamed (2)">
            <value>37.916667</value>
          </Data>
          <Data name="unnamed (3)">
            <value>Xylopia holtzii</value>
          </Data>
          <Data name="unnamed (4)">
            <value>Tanzania</value>
          </Data>
          <Data name="unnamed (5)">
            <value/>
          </Data>
        </ExtendedData>
        <Point>
          <coordinates>
            37.916667,-7.666667,0
          </coordinates>
        </Point>
      </Placemark>
      <Placemark>
        <name>Greenway 4959</name>
        <description><![CDATA[unnamed (1): -4.798814<br>unnamed (2): 38.540998<br>unnamed (3): Xylopia holtzii<br>unnamed (4): Tanzania<br>unnamed (5): ]]></description>
        <styleUrl>#icon-1739-FF5252</styleUrl>
        <ExtendedData>
          <Data name="unnamed (1)">
            <value>-4.798814</value>
          </Data>
          <Data name="unnamed (2)">
            <value>38.540998</value>
          </Data>
          <Data name="unnamed (3)">
            <value>Xylopia holtzii</value>
          </Data>
          <Data name="unnamed (4)">
            <value>Tanzania</value>
          </Data>
          <Data name="unnamed (5)">
            <value/>
          </Data>
        </ExtendedData>
        <Point>
          <coordinates>
            38.540998,-4.798814,0
          </coordinates>
        </Point>
      </Placemark>
      <Placemark>
        <name>Ludanga 1166</name>
        <description><![CDATA[unnamed (1): 8°45'S <br>unnamed (2): 38°01E<br><br>unnamed (3): Xylopia holtzii<br>unnamed (4): Tanzania<br>unnamed (5): ]]></description>
        <styleUrl>#icon-1739-FF5252</styleUrl>
        <ExtendedData>
          <Data name="unnamed (1)">
            <value><![CDATA[8°45'S ]]></value>
          </Data>
          <Data name="unnamed (2)">
            <value>38°01E
</value>
          </Data>
          <Data name="unnamed (3)">
            <value>Xylopia holtzii</value>
          </Data>
          <Data name="unnamed (4)">
            <value>Tanzania</value>
          </Data>
          <Data name="unnamed (5)">
            <value/>
          </Data>
        </ExtendedData>
        <Point>
          <coordinates>
            38.0166666666667,-8.75,0
          </coordinates>
        </Point>
      </Placemark>
      <Placemark>
        <name>Ludanga 1193</name>
        <description><![CDATA[unnamed (1): 08°10'59"S <br>unnamed (2): 38°30'E<br>unnamed (3): Xylopia holtzii<br>unnamed (4): Tanzania<br>unnamed (5): ]]></description>
        <styleUrl>#icon-1739-FF5252</styleUrl>
        <ExtendedData>
          <Data name="unnamed (1)">
            <value><![CDATA[08°10'59"S ]]></value>
          </Data>
          <Data name="unnamed (2)">
            <value><![CDATA[38°30'E]]></value>
          </Data>
          <Data name="unnamed (3)">
            <value>Xylopia holtzii</value>
          </Data>
          <Data name="unnamed (4)">
            <value>Tanzania</value>
          </Data>
          <Data name="unnamed (5)">
            <value/>
          </Data>
        </ExtendedData>
        <Point>
          <coordinates>
            38.5,-8.18305555555555,0
          </coordinates>
        </Point>
      </Placemark>
      <Placemark>
        <name>Mhoro 2917</name>
        <description><![CDATA[unnamed (1): 9°0'S <br>unnamed (2): 37°24'E<br><br>unnamed (3): Xylopia holtzii<br>unnamed (4): Tanzania<br>unnamed (5): ]]></description>
        <styleUrl>#icon-1739-FF5252</styleUrl>
        <ExtendedData>
          <Data name="unnamed (1)">
            <value><![CDATA[9°0'S ]]></value>
          </Data>
          <Data name="unnamed (2)">
            <value><![CDATA[37°24'E
]]></value>
          </Data>
          <Data name="unnamed (3)">
            <value>Xylopia holtzii</value>
          </Data>
          <Data name="unnamed (4)">
            <value>Tanzania</value>
          </Data>
          <Data name="unnamed (5)">
            <value/>
          </Data>
        </ExtendedData>
        <Point>
          <coordinates>
            37.4,-9,0
          </coordinates>
        </Point>
      </Placemark>
      <Placemark>
        <name>Rodgers 1148</name>
        <description><![CDATA[unnamed (1): 8°30'S<br>unnamed (2): 37°24'E<br>unnamed (3): Xylopia holtzii<br>unnamed (4): Tanzania<br>unnamed (5): ]]></description>
        <styleUrl>#icon-1739-FF5252</styleUrl>
        <ExtendedData>
          <Data name="unnamed (1)">
            <value><![CDATA[8°30'S]]></value>
          </Data>
          <Data name="unnamed (2)">
            <value><![CDATA[37°24'E]]></value>
          </Data>
          <Data name="unnamed (3)">
            <value>Xylopia holtzii</value>
          </Data>
          <Data name="unnamed (4)">
            <value>Tanzania</value>
          </Data>
          <Data name="unnamed (5)">
            <value/>
          </Data>
        </ExtendedData>
        <Point>
          <coordinates>
            37.4,-8.5,0
          </coordinates>
        </Point>
      </Placemark>
    </Folder>
  </Document>
</kml>
