# Supplementary material for: A revision of Xylopia L. (Annonaceae): the species of Tropical Africa
Source: PhytoKeys. 2018 Apr 24;97:1–252. doi: 10.3897/phytokeys.97.20975 (PMC10865103; doi:10.3897/phytokeys.97.20975)
Supplement: Supplementary material 1 — KML files [file phytokeys-97-001_article-20975__-s001.zip › Xylopia hypolampra.kml]

<?xml version="1.0" encoding="UTF-8"?>
<kml xmlns="http://www.opengis.net/kml/2.2">
  <Document>
    <name>Xylopia hypolampra</name>
    <description/>
    <Style id="icon-1499-F57C00-normal">
      <IconStyle>
        <color>ff007cf5</color>
        <scale>1</scale>
        <Icon>
          <href>http://www.gstatic.com/mapspro/images/stock/503-wht-blank_maps.png</href>
        </Icon>
      </IconStyle>
      <LabelStyle>
        <scale>0</scale>
      </LabelStyle>
    </Style>
    <Style id="icon-1499-F57C00-highlight">
      <IconStyle>
        <color>ff007cf5</color>
        <scale>1</scale>
        <Icon>
          <href>http://www.gstatic.com/mapspro/images/stock/503-wht-blank_maps.png</href>
        </Icon>
      </IconStyle>
      <LabelStyle>
        <scale>1</scale>
      </LabelStyle>
    </Style>
    <StyleMap id="icon-1499-F57C00">
      <Pair>
        <key>normal</key>
        <styleUrl>#icon-1499-F57C00-normal</styleUrl>
      </Pair>
      <Pair>
        <key>highlight</key>
        <styleUrl>#icon-1499-F57C00-highlight</styleUrl>
      </Pair>
    </StyleMap>
    <Folder>
      <name>hypolampra.xlsx</name>
      <Placemark>
        <name>Wilks WIL 1040</name>
        <description><![CDATA[FID: 0<br>Lat: -2.01667<br>Long: 11.4333<br>locality: ]]></description>
        <styleUrl>#icon-1499-F57C00</styleUrl>
        <ExtendedData>
          <Data name="FID">
            <value>0.0</value>
          </Data>
          <Data name="Lat">
            <value>-2.01667</value>
          </Data>
          <Data name="Long">
            <value>11.4333</value>
          </Data>
          <Data name="locality">
            <value/>
          </Data>
        </ExtendedData>
        <Point>
          <coordinates>
            11.4333,-2.01667,0
          </coordinates>
        </Point>
      </Placemark>
      <Placemark>
        <name>Wieringa 3748</name>
        <description><![CDATA[FID: 1<br>Lat: 0.975<br>Long: 13.8667002<br>locality: ]]></description>
        <styleUrl>#icon-1499-F57C00</styleUrl>
        <ExtendedData>
          <Data name="FID">
            <value>1.0</value>
          </Data>
          <Data name="Lat">
            <value>0.975</value>
          </Data>
          <Data name="Long">
            <value>13.8667002</value>
          </Data>
          <Data name="locality">
            <value/>
          </Data>
        </ExtendedData>
        <Point>
          <coordinates>
            13.8667002,0.975,0
          </coordinates>
        </Point>
      </Placemark>
      <Placemark>
        <name>White LJTW 0483</name>
        <description><![CDATA[FID: 2<br>Lat: -0.25<br>Long: 11.6667004<br>locality: ]]></description>
        <styleUrl>#icon-1499-F57C00</styleUrl>
        <ExtendedData>
          <Data name="FID">
            <value>2.0</value>
          </Data>
          <Data name="Lat">
            <value>-0.25</value>
          </Data>
          <Data name="Long">
            <value>11.6667004</value>
          </Data>
          <Data name="locality">
            <value/>
          </Data>
        </ExtendedData>
        <Point>
          <coordinates>
            11.6667004,-0.25,0
          </coordinates>
        </Point>
      </Placemark>
      <Placemark>
        <name>Stone 3171</name>
        <description><![CDATA[FID: 3<br>Lat: -0.179722<br>Long: 11.5799999<br>locality: ]]></description>
        <styleUrl>#icon-1499-F57C00</styleUrl>
        <ExtendedData>
          <Data name="FID">
            <value>3.0</value>
          </Data>
          <Data name="Lat">
            <value>-0.179722</value>
          </Data>
          <Data name="Long">
            <value>11.5799999</value>
          </Data>
          <Data name="locality">
            <value/>
          </Data>
        </ExtendedData>
        <Point>
          <coordinates>
            11.5799999,-0.179722,0
          </coordinates>
        </Point>
      </Placemark>
      <Placemark>
        <name>Reitsma 3473</name>
        <description><![CDATA[FID: 4<br>Lat: -0.0333333<br>Long: 12.1000004<br>locality: ]]></description>
        <styleUrl>#icon-1499-F57C00</styleUrl>
        <ExtendedData>
          <Data name="FID">
            <value>4.0</value>
          </Data>
          <Data name="Lat">
            <value>-0.0333333</value>
          </Data>
          <Data name="Long">
            <value>12.1000004</value>
          </Data>
          <Data name="locality">
            <value/>
          </Data>
        </ExtendedData>
        <Point>
          <coordinates>
            12.1000004,-0.0333333,0
          </coordinates>
        </Point>
      </Placemark>
      <Placemark>
        <name><![CDATA[Reitsma & Reitsma 2366]]></name>
        <description><![CDATA[FID: 5<br>Lat: -0.5<br>Long: 11.5500002<br>locality: ]]></description>
        <styleUrl>#icon-1499-F57C00</styleUrl>
        <ExtendedData>
          <Data name="FID">
            <value>5.0</value>
          </Data>
          <Data name="Lat">
            <value>-0.5</value>
          </Data>
          <Data name="Long">
            <value>11.5500002</value>
          </Data>
          <Data name="locality">
            <value/>
          </Data>
        </ExtendedData>
        <Point>
          <coordinates>
            11.5500002,-0.5,0
          </coordinates>
        </Point>
      </Placemark>
      <Placemark>
        <name>Mc Pherson 13763</name>
        <description><![CDATA[FID: 6<br>Lat: -0.416667<br>Long: 11.5<br>locality: ]]></description>
        <styleUrl>#icon-1499-F57C00</styleUrl>
        <ExtendedData>
          <Data name="FID">
            <value>6.0</value>
          </Data>
          <Data name="Lat">
            <value>-0.416667</value>
          </Data>
          <Data name="Long">
            <value>11.5</value>
          </Data>
          <Data name="locality">
            <value/>
          </Data>
        </ExtendedData>
        <Point>
          <coordinates>
            11.5,-0.416667,0
          </coordinates>
        </Point>
      </Placemark>
      <Placemark>
        <name>Van Der Maesen 5790</name>
        <description><![CDATA[FID: 7<br>Lat: -0.933333<br>Long: 12.5832996<br>locality: ]]></description>
        <styleUrl>#icon-1499-F57C00</styleUrl>
        <ExtendedData>
          <Data name="FID">
            <value>7.0</value>
          </Data>
          <Data name="Lat">
            <value>-0.933333</value>
          </Data>
          <Data name="Long">
            <value>12.5832996</value>
          </Data>
          <Data name="locality">
            <value/>
          </Data>
        </ExtendedData>
        <Point>
          <coordinates>
            12.5832996,-0.933333,0
          </coordinates>
        </Point>
      </Placemark>
      <Placemark>
        <name>Le Testu 8094</name>
        <description><![CDATA[FID: 8<br>Lat: -0.816695<br>Long: 12.6998997<br>locality: ]]></description>
        <styleUrl>#icon-1499-F57C00</styleUrl>
        <ExtendedData>
          <Data name="FID">
            <value>8.0</value>
          </Data>
          <Data name="Lat">
            <value>-0.816695</value>
          </Data>
          <Data name="Long">
            <value>12.6998997</value>
          </Data>
          <Data name="locality">
            <value/>
          </Data>
        </ExtendedData>
        <Point>
          <coordinates>
            12.6998997,-0.816695,0
          </coordinates>
        </Point>
      </Placemark>
      <Placemark>
        <name>LeTestu 2023</name>
        <description><![CDATA[FID: 9<br>Lat: -2.85006<br>Long: 11.0333004<br>locality: ]]></description>
        <styleUrl>#icon-1499-F57C00</styleUrl>
        <ExtendedData>
          <Data name="FID">
            <value>9.0</value>
          </Data>
          <Data name="Lat">
            <value>-2.85006</value>
          </Data>
          <Data name="Long">
            <value>11.0333004</value>
          </Data>
          <Data name="locality">
            <value/>
          </Data>
        </ExtendedData>
        <Point>
          <coordinates>
            11.0333004,-2.85006,0
          </coordinates>
        </Point>
      </Placemark>
      <Placemark>
        <name>Bretler 14716</name>
        <description><![CDATA[FID: 10<br>Lat: -0.683333<br>Long: 11.9167004<br>locality: ]]></description>
        <styleUrl>#icon-1499-F57C00</styleUrl>
        <ExtendedData>
          <Data name="FID">
            <value>10.0</value>
          </Data>
          <Data name="Lat">
            <value>-0.683333</value>
          </Data>
          <Data name="Long">
            <value>11.9167004</value>
          </Data>
          <Data name="locality">
            <value/>
          </Data>
        </ExtendedData>
        <Point>
          <coordinates>
            11.9167004,-0.683333,0
          </coordinates>
        </Point>
      </Placemark>
      <Placemark>
        <name>Breteler 8669</name>
        <description><![CDATA[FID: 11<br>Lat: 0.25<br>Long: 11.9167004<br>locality: ]]></description>
        <styleUrl>#icon-1499-F57C00</styleUrl>
        <ExtendedData>
          <Data name="FID">
            <value>11.0</value>
          </Data>
          <Data name="Lat">
            <value>0.25</value>
          </Data>
          <Data name="Long">
            <value>11.9167004</value>
          </Data>
          <Data name="locality">
            <value/>
          </Data>
        </ExtendedData>
        <Point>
          <coordinates>
            11.9167004,0.25,0
          </coordinates>
        </Point>
      </Placemark>
      <Placemark>
        <name><![CDATA[Breteler & Jongkind 10590]]></name>
        <description><![CDATA[FID: 12<br>Lat: -0.666667<br>Long: 13<br>locality: ]]></description>
        <styleUrl>#icon-1499-F57C00</styleUrl>
        <ExtendedData>
          <Data name="FID">
            <value>12.0</value>
          </Data>
          <Data name="Lat">
            <value>-0.666667</value>
          </Data>
          <Data name="Long">
            <value>13</value>
          </Data>
          <Data name="locality">
            <value/>
          </Data>
        </ExtendedData>
        <Point>
          <coordinates>
            13,-0.666667,0
          </coordinates>
        </Point>
      </Placemark>
      <Placemark>
        <name><![CDATA[Harris & Fay]]></name>
        <description><![CDATA[FID: 13<br>Lat: 2.3499999<br>Long: 16.1499996<br>locality: ]]></description>
        <styleUrl>#icon-1499-F57C00</styleUrl>
        <ExtendedData>
          <Data name="FID">
            <value>13.0</value>
          </Data>
          <Data name="Lat">
            <value>2.3499999</value>
          </Data>
          <Data name="Long">
            <value>16.1499996</value>
          </Data>
          <Data name="locality">
            <value/>
          </Data>
        </ExtendedData>
        <Point>
          <coordinates>
            16.1499996,2.3499999,0
          </coordinates>
        </Point>
      </Placemark>
      <Placemark>
        <name>de Wilde 7963</name>
        <description><![CDATA[FID: 14<br>Lat: 2.96667<br>Long: 11.2833004<br>locality: ]]></description>
        <styleUrl>#icon-1499-F57C00</styleUrl>
        <ExtendedData>
          <Data name="FID">
            <value>14.0</value>
          </Data>
          <Data name="Lat">
            <value>2.96667</value>
          </Data>
          <Data name="Long">
            <value>11.2833004</value>
          </Data>
          <Data name="locality">
            <value/>
          </Data>
        </ExtendedData>
        <Point>
          <coordinates>
            11.2833004,2.96667,0
          </coordinates>
        </Point>
      </Placemark>
      <Placemark>
        <name>Mildbraed 8827</name>
        <description><![CDATA[FID: 15<br>Lat: 5.1999502<br>Long: 13.5165997<br>locality: ]]></description>
        <styleUrl>#icon-1499-F57C00</styleUrl>
        <ExtendedData>
          <Data name="FID">
            <value>15.0</value>
          </Data>
          <Data name="Lat">
            <value>5.1999502</value>
          </Data>
          <Data name="Long">
            <value>13.5165997</value>
          </Data>
          <Data name="locality">
            <value/>
          </Data>
        </ExtendedData>
        <Point>
          <coordinates>
            13.5165997,5.1999502,0
          </coordinates>
        </Point>
      </Placemark>
      <Placemark>
        <name><![CDATA[Van Der Burgt & Laan 364]]></name>
        <description><![CDATA[FID: 16<br>Lat: 2.9166701<br>Long: 10.6499996<br>locality: ]]></description>
        <styleUrl>#icon-1499-F57C00</styleUrl>
        <ExtendedData>
          <Data name="FID">
            <value>16.0</value>
          </Data>
          <Data name="Lat">
            <value>2.9166701</value>
          </Data>
          <Data name="Long">
            <value>10.6499996</value>
          </Data>
          <Data name="locality">
            <value/>
          </Data>
        </ExtendedData>
        <Point>
          <coordinates>
            10.6499996,2.9166701,0
          </coordinates>
        </Point>
      </Placemark>
      <Placemark>
        <name>Hedin 777</name>
        <description><![CDATA[FID: 17<br>Lat: 3.51583<br>Long: 15.0500002<br>locality: ]]></description>
        <styleUrl>#icon-1499-F57C00</styleUrl>
        <ExtendedData>
          <Data name="FID">
            <value>17.0</value>
          </Data>
          <Data name="Lat">
            <value>3.51583</value>
          </Data>
          <Data name="Long">
            <value>15.0500002</value>
          </Data>
          <Data name="locality">
            <value/>
          </Data>
        </ExtendedData>
        <Point>
          <coordinates>
            15.0500002,3.51583,0
          </coordinates>
        </Point>
      </Placemark>
      <Placemark>
        <name>Letouzey 5139</name>
        <description><![CDATA[FID: 18<br>Lat: 3.1605599<br>Long: 15.3483<br>locality: ]]></description>
        <styleUrl>#icon-1499-F57C00</styleUrl>
        <ExtendedData>
          <Data name="FID">
            <value>18.0</value>
          </Data>
          <Data name="Lat">
            <value>3.1605599</value>
          </Data>
          <Data name="Long">
            <value>15.3483</value>
          </Data>
          <Data name="locality">
            <value/>
          </Data>
        </ExtendedData>
        <Point>
          <coordinates>
            15.3483,3.1605599,0
          </coordinates>
        </Point>
      </Placemark>
      <Placemark>
        <name><![CDATA[Tisserant 1246 & 1385]]></name>
        <description><![CDATA[FID: 19<br>Lat: 3.8900001<br>Long: 17.9150009<br>locality: ]]></description>
        <styleUrl>#icon-1499-F57C00</styleUrl>
        <ExtendedData>
          <Data name="FID">
            <value>19.0</value>
          </Data>
          <Data name="Lat">
            <value>3.8900001</value>
          </Data>
          <Data name="Long">
            <value>17.9150009</value>
          </Data>
          <Data name="locality">
            <value/>
          </Data>
        </ExtendedData>
        <Point>
          <coordinates>
            17.9150009,3.8900001,0
          </coordinates>
        </Point>
      </Placemark>
      <Placemark>
        <name>Halle 3736</name>
        <description><![CDATA[FID: 20<br>Lat: 1.14472<br>Long: 13.1997004<br>locality: ]]></description>
        <styleUrl>#icon-1499-F57C00</styleUrl>
        <ExtendedData>
          <Data name="FID">
            <value>20.0</value>
          </Data>
          <Data name="Lat">
            <value>1.14472</value>
          </Data>
          <Data name="Long">
            <value>13.1997004</value>
          </Data>
          <Data name="locality">
            <value/>
          </Data>
        </ExtendedData>
        <Point>
          <coordinates>
            13.1997004,1.14472,0
          </coordinates>
        </Point>
      </Placemark>
      <Placemark>
        <name>Le Testu 1749</name>
        <description><![CDATA[FID: 21<br>Lat: -2.9954801<br>Long: 11.3009005<br>locality: ]]></description>
        <styleUrl>#icon-1499-F57C00</styleUrl>
        <ExtendedData>
          <Data name="FID">
            <value>21.0</value>
          </Data>
          <Data name="Lat">
            <value>-2.9954801</value>
          </Data>
          <Data name="Long">
            <value>11.3009005</value>
          </Data>
          <Data name="locality">
            <value/>
          </Data>
        </ExtendedData>
        <Point>
          <coordinates>
            11.3009005,-2.9954801,0
          </coordinates>
        </Point>
      </Placemark>
      <Placemark>
        <name>Toussaint 2395</name>
        <description><![CDATA[FID: 23<br>Lat: -5.6522198<br>Long: 13.0657997<br>locality: ]]></description>
        <styleUrl>#icon-1499-F57C00</styleUrl>
        <ExtendedData>
          <Data name="FID">
            <value>23.0</value>
          </Data>
          <Data name="Lat">
            <value>-5.6522198</value>
          </Data>
          <Data name="Long">
            <value>13.0657997</value>
          </Data>
          <Data name="locality">
            <value/>
          </Data>
        </ExtendedData>
        <Point>
          <coordinates>
            13.0657997,-5.6522198,0
          </coordinates>
        </Point>
      </Placemark>
      <Placemark>
        <name><![CDATA[Mahieu 292 & 293]]></name>
        <description><![CDATA[FID: 24<br>Lat: 05°43' S <br>Long: 13°04'E<br>locality: ]]></description>
        <styleUrl>#icon-1499-F57C00</styleUrl>
        <ExtendedData>
          <Data name="FID">
            <value>24.0</value>
          </Data>
          <Data name="Lat">
            <value><![CDATA[05°43' S ]]></value>
          </Data>
          <Data name="Long">
            <value><![CDATA[13°04'E]]></value>
          </Data>
          <Data name="locality">
            <value/>
          </Data>
        </ExtendedData>
        <Point>
          <coordinates>
            13.0666666666667,-5.71666666666667,0
          </coordinates>
        </Point>
      </Placemark>
      <Placemark>
        <name><![CDATA[Gossweiler 6532 & 7225]]></name>
        <description><![CDATA[FID: 25<br>Lat: -4.8042 <br>Long: 12.26619<br>locality: ]]></description>
        <styleUrl>#icon-1499-F57C00</styleUrl>
        <ExtendedData>
          <Data name="FID">
            <value>25.0</value>
          </Data>
          <Data name="Lat">
            <value>-4.8042 </value>
          </Data>
          <Data name="Long">
            <value>12.26619</value>
          </Data>
          <Data name="locality">
            <value/>
          </Data>
        </ExtendedData>
        <Point>
          <coordinates>
            12.26619,-4.8042,0
          </coordinates>
        </Point>
      </Placemark>
      <Placemark>
        <name>Comte de Briey 108</name>
        <description><![CDATA[FID: 27<br>Lat: -4.8794398<br>Long: 12.8655996<br>locality: ]]></description>
        <styleUrl>#icon-1499-F57C00</styleUrl>
        <ExtendedData>
          <Data name="FID">
            <value>27.0</value>
          </Data>
          <Data name="Lat">
            <value>-4.8794398</value>
          </Data>
          <Data name="Long">
            <value>12.8655996</value>
          </Data>
          <Data name="locality">
            <value/>
          </Data>
        </ExtendedData>
        <Point>
          <coordinates>
            12.8655996,-4.8794398,0
          </coordinates>
        </Point>
      </Placemark>
      <Placemark>
        <name>Mildbraed 5183</name>
        <description><![CDATA[FID: 28<br>Lat: 3.16167<br>Long: 13.6185999<br>locality: ]]></description>
        <styleUrl>#icon-1499-F57C00</styleUrl>
        <ExtendedData>
          <Data name="FID">
            <value>28.0</value>
          </Data>
          <Data name="Lat">
            <value>3.16167</value>
          </Data>
          <Data name="Long">
            <value>13.6185999</value>
          </Data>
          <Data name="locality">
            <value/>
          </Data>
        </ExtendedData>
        <Point>
          <coordinates>
            13.6185999,3.16167,0
          </coordinates>
        </Point>
      </Placemark>
      <Placemark>
        <name>Dibata 1171</name>
        <description><![CDATA[FID: 29<br>Lat: -0.5<br>Long: 12.0333004<br>locality: ]]></description>
        <styleUrl>#icon-1499-F57C00</styleUrl>
        <ExtendedData>
          <Data name="FID">
            <value>29.0</value>
          </Data>
          <Data name="Lat">
            <value>-0.5</value>
          </Data>
          <Data name="Long">
            <value>12.0333004</value>
          </Data>
          <Data name="locality">
            <value/>
          </Data>
        </ExtendedData>
        <Point>
          <coordinates>
            12.0333004,-0.5,0
          </coordinates>
        </Point>
      </Placemark>
      <Placemark>
        <name>A.M. Louis et al. 3419</name>
        <description><![CDATA[FID: 30<br>Lat: 2.1333301<br>Long: 11.3667002<br>locality: ]]></description>
        <styleUrl>#icon-1499-F57C00</styleUrl>
        <ExtendedData>
          <Data name="FID">
            <value>30.0</value>
          </Data>
          <Data name="Lat">
            <value>2.1333301</value>
          </Data>
          <Data name="Long">
            <value>11.3667002</value>
          </Data>
          <Data name="locality">
            <value/>
          </Data>
        </ExtendedData>
        <Point>
          <coordinates>
            11.3667002,2.1333301,0
          </coordinates>
        </Point>
      </Placemark>
      <Placemark>
        <name>Cheek, 11487</name>
        <description><![CDATA[FID: <br>Lat: 3°37'29"N <br>Long: 11°34'56"E <br>locality: Cameroon, Ndanan, near Mefou Town<br>]]></description>
        <styleUrl>#icon-1499-F57C00</styleUrl>
        <ExtendedData>
          <Data name="FID">
            <value/>
          </Data>
          <Data name="Lat">
            <value><![CDATA[3°37'29"N ]]></value>
          </Data>
          <Data name="Long">
            <value><![CDATA[11°34'56"E ]]></value>
          </Data>
          <Data name="locality">
            <value>Cameroon, Ndanan, near Mefou Town
</value>
          </Data>
        </ExtendedData>
        <Point>
          <coordinates>
            11.5822222222222,3.62472222222222,0
          </coordinates>
        </Point>
      </Placemark>
      <Placemark>
        <name>Mildbraed 7618 </name>
        <description><![CDATA[FID: <br>Lat: 3.076934 <br>Long: 10.4041 <br>locality: Cameroon, Bipindi<br>]]></description>
        <styleUrl>#icon-1499-F57C00</styleUrl>
        <ExtendedData>
          <Data name="FID">
            <value/>
          </Data>
          <Data name="Lat">
            <value>3.076934 </value>
          </Data>
          <Data name="Long">
            <value>10.4041 </value>
          </Data>
          <Data name="locality">
            <value>Cameroon, Bipindi
</value>
          </Data>
        </ExtendedData>
        <Point>
          <coordinates>
            10.4041,3.076934,0
          </coordinates>
        </Point>
      </Placemark>
      <Placemark>
        <name>Walker s.n. 3454 </name>
        <description><![CDATA[FID: <br>Lat: -1.68298 <br>Long: 10.0693 <br>locality: Gabon, St. Martin<br>]]></description>
        <styleUrl>#icon-1499-F57C00</styleUrl>
        <ExtendedData>
          <Data name="FID">
            <value/>
          </Data>
          <Data name="Lat">
            <value>-1.68298 </value>
          </Data>
          <Data name="Long">
            <value>10.0693 </value>
          </Data>
          <Data name="locality">
            <value>Gabon, St. Martin
</value>
          </Data>
        </ExtendedData>
        <Point>
          <coordinates>
            10.0693,-1.68298,0
          </coordinates>
        </Point>
      </Placemark>
      <Placemark>
        <name>Donis 1617 </name>
        <description><![CDATA[FID: <br>Lat: -5.64999 <br>Long: 13.06448 <br>locality: DRC, Luki]]></description>
        <styleUrl>#icon-1499-F57C00</styleUrl>
        <ExtendedData>
          <Data name="FID">
            <value/>
          </Data>
          <Data name="Lat">
            <value>-5.64999 </value>
          </Data>
          <Data name="Long">
            <value>13.06448 </value>
          </Data>
          <Data name="locality">
            <value>DRC, Luki</value>
          </Data>
        </ExtendedData>
        <Point>
          <coordinates>
            13.06448,-5.64999,0
          </coordinates>
        </Point>
      </Placemark>
      <Placemark>
        <name>Bates 1757 </name>
        <description><![CDATA[FID: <br>Lat: 3.067573 <br>Long: 12.45725 <br>locality: Cameroon, Bitye near Ja (Dja) river<br>]]></description>
        <styleUrl>#icon-1499-F57C00</styleUrl>
        <ExtendedData>
          <Data name="FID">
            <value/>
          </Data>
          <Data name="Lat">
            <value>3.067573 </value>
          </Data>
          <Data name="Long">
            <value>12.45725 </value>
          </Data>
          <Data name="locality">
            <value>Cameroon, Bitye near Ja (Dja) river
</value>
          </Data>
        </ExtendedData>
        <Point>
          <coordinates>
            12.45725,3.067573,0
          </coordinates>
        </Point>
      </Placemark>
    </Folder>
  </Document>
</kml>
