# Supplementary material for: A revision of Xylopia L. (Annonaceae): the species of Tropical Africa
Source: PhytoKeys. 2018 Apr 24;97:1–252. doi: 10.3897/phytokeys.97.20975 (PMC10865103; doi:10.3897/phytokeys.97.20975)
Supplement: Supplementary material 1 — KML files [file phytokeys-97-001_article-20975__-s001.zip › Xylopia katangensis.kml]

<?xml version="1.0" encoding="UTF-8"?>
<kml xmlns="http://www.opengis.net/kml/2.2">
  <Document>
    <name>Xylopia katangensis</name>
    <description/>
    <Style id="icon-1899-0288D1-normal">
      <IconStyle>
        <color>ffd18802</color>
        <scale>1</scale>
        <Icon>
          <href>http://www.gstatic.com/mapspro/images/stock/503-wht-blank_maps.png</href>
        </Icon>
        <hotSpot x="16" xunits="pixels" y="32" yunits="insetPixels"/>
      </IconStyle>
      <LabelStyle>
        <scale>0</scale>
      </LabelStyle>
    </Style>
    <Style id="icon-1899-0288D1-highlight">
      <IconStyle>
        <color>ffd18802</color>
        <scale>1</scale>
        <Icon>
          <href>http://www.gstatic.com/mapspro/images/stock/503-wht-blank_maps.png</href>
        </Icon>
        <hotSpot x="16" xunits="pixels" y="32" yunits="insetPixels"/>
      </IconStyle>
      <LabelStyle>
        <scale>1</scale>
      </LabelStyle>
    </Style>
    <StyleMap id="icon-1899-0288D1">
      <Pair>
        <key>normal</key>
        <styleUrl>#icon-1899-0288D1-normal</styleUrl>
      </Pair>
      <Pair>
        <key>highlight</key>
        <styleUrl>#icon-1899-0288D1-highlight</styleUrl>
      </Pair>
    </StyleMap>
    <Folder>
      <name>Xylopia katangensis.xlsx</name>
      <Placemark>
        <name>Ct. Verdick 503</name>
        <description><![CDATA[Latitude: -10.512362<br>Longitude: 27.544681<br>Country: Democratic Republic of Congo<br>Species: Xylopia katangensis<br>Notes:: ]]></description>
        <styleUrl>#icon-1899-0288D1</styleUrl>
        <ExtendedData>
          <Data name="Latitude">
            <value>-10.512362</value>
          </Data>
          <Data name="Longitude">
            <value>27.544681</value>
          </Data>
          <Data name="Country">
            <value>Democratic Republic of Congo</value>
          </Data>
          <Data name="Species">
            <value>Xylopia katangensis</value>
          </Data>
          <Data name="Notes:">
            <value/>
          </Data>
        </ExtendedData>
        <Point>
          <coordinates>
            27.544681,-10.512362,0
          </coordinates>
        </Point>
      </Placemark>
      <Placemark>
        <name>Hepper 1143</name>
        <description><![CDATA[Latitude: 9.566303<br>Longitude: 9.08328<br>Country: Nigeria<br>Species: Xylopia katangensis<br>Notes:: ]]></description>
        <styleUrl>#icon-1899-0288D1</styleUrl>
        <ExtendedData>
          <Data name="Latitude">
            <value>9.566303</value>
          </Data>
          <Data name="Longitude">
            <value>9.08328</value>
          </Data>
          <Data name="Country">
            <value>Nigeria</value>
          </Data>
          <Data name="Species">
            <value>Xylopia katangensis</value>
          </Data>
          <Data name="Notes:">
            <value/>
          </Data>
        </ExtendedData>
        <Point>
          <coordinates>
            9.08328,9.566303,0
          </coordinates>
        </Point>
      </Placemark>
      <Placemark>
        <name>Keay FHI 20129</name>
        <description><![CDATA[Latitude: 11.059003<br>Longitude: 7.709127<br>Country: Nigeria<br>Species: Xylopia katangensis<br>Notes:: ]]></description>
        <styleUrl>#icon-1899-0288D1</styleUrl>
        <ExtendedData>
          <Data name="Latitude">
            <value>11.059003</value>
          </Data>
          <Data name="Longitude">
            <value>7.709127</value>
          </Data>
          <Data name="Country">
            <value>Nigeria</value>
          </Data>
          <Data name="Species">
            <value>Xylopia katangensis</value>
          </Data>
          <Data name="Notes:">
            <value/>
          </Data>
        </ExtendedData>
        <Point>
          <coordinates>
            7.709127,11.059003,0
          </coordinates>
        </Point>
      </Placemark>
      <Placemark>
        <name>Letouzey 4498</name>
        <description><![CDATA[Latitude: 3.816667<br>Longitude: 12.45<br>Country: Cameroon<br>Species: Xylopia katangensis<br>Notes:: ]]></description>
        <styleUrl>#icon-1899-0288D1</styleUrl>
        <ExtendedData>
          <Data name="Latitude">
            <value>3.816667</value>
          </Data>
          <Data name="Longitude">
            <value>12.45</value>
          </Data>
          <Data name="Country">
            <value>Cameroon</value>
          </Data>
          <Data name="Species">
            <value>Xylopia katangensis</value>
          </Data>
          <Data name="Notes:">
            <value/>
          </Data>
        </ExtendedData>
        <Point>
          <coordinates>
            12.45,3.816667,0
          </coordinates>
        </Point>
      </Placemark>
      <Placemark>
        <name>Dybowski 129</name>
        <description><![CDATA[Latitude: -0.102366<br>Longitude: 11.738917<br>Country: Gabon<br>Species: Xylopia katangensis<br>Notes:: ]]></description>
        <styleUrl>#icon-1899-0288D1</styleUrl>
        <ExtendedData>
          <Data name="Latitude">
            <value>-0.102366</value>
          </Data>
          <Data name="Longitude">
            <value>11.738917</value>
          </Data>
          <Data name="Country">
            <value>Gabon</value>
          </Data>
          <Data name="Species">
            <value>Xylopia katangensis</value>
          </Data>
          <Data name="Notes:">
            <value/>
          </Data>
        </ExtendedData>
        <Point>
          <coordinates>
            11.738917,-0.102366,0
          </coordinates>
        </Point>
      </Placemark>
      <Placemark>
        <name>Schmitz 4748</name>
        <description><![CDATA[Latitude: -11.825364<br>Longitude: 27.365475<br>Country: Democratic Republic of Congo<br>Species: Xylopia katangensis<br>Notes:: ]]></description>
        <styleUrl>#icon-1899-0288D1</styleUrl>
        <ExtendedData>
          <Data name="Latitude">
            <value>-11.825364</value>
          </Data>
          <Data name="Longitude">
            <value>27.365475</value>
          </Data>
          <Data name="Country">
            <value>Democratic Republic of Congo</value>
          </Data>
          <Data name="Species">
            <value>Xylopia katangensis</value>
          </Data>
          <Data name="Notes:">
            <value/>
          </Data>
        </ExtendedData>
        <Point>
          <coordinates>
            27.365475,-11.825364,0
          </coordinates>
        </Point>
      </Placemark>
      <Placemark>
        <name>Herman 2212</name>
        <description><![CDATA[Latitude: -7.52<br>Longitude: 24.18<br>Country: Democratic Republic of Congo<br>Species: Xylopia katangensis<br>Notes:: ]]></description>
        <styleUrl>#icon-1899-0288D1</styleUrl>
        <ExtendedData>
          <Data name="Latitude">
            <value>-7.52</value>
          </Data>
          <Data name="Longitude">
            <value>24.18</value>
          </Data>
          <Data name="Country">
            <value>Democratic Republic of Congo</value>
          </Data>
          <Data name="Species">
            <value>Xylopia katangensis</value>
          </Data>
          <Data name="Notes:">
            <value/>
          </Data>
        </ExtendedData>
        <Point>
          <coordinates>
            24.18,-7.52,0
          </coordinates>
        </Point>
      </Placemark>
      <Placemark>
        <name>Malaisse 9667</name>
        <description><![CDATA[Latitude: -7.818659<br>Longitude: 26.366196<br>Country: Democratic Republic of Congo<br>Species: Xylopia katangensis<br>Notes:: ]]></description>
        <styleUrl>#icon-1899-0288D1</styleUrl>
        <ExtendedData>
          <Data name="Latitude">
            <value>-7.818659</value>
          </Data>
          <Data name="Longitude">
            <value>26.366196</value>
          </Data>
          <Data name="Country">
            <value>Democratic Republic of Congo</value>
          </Data>
          <Data name="Species">
            <value>Xylopia katangensis</value>
          </Data>
          <Data name="Notes:">
            <value/>
          </Data>
        </ExtendedData>
        <Point>
          <coordinates>
            26.366196,-7.818659,0
          </coordinates>
        </Point>
      </Placemark>
      <Placemark>
        <name>Gilbert 7739</name>
        <description><![CDATA[Latitude: 0.795191<br>Longitude: 24.452637<br>Country: Democratic Republic of Congo<br>Species: Xylopia katangensis<br>Notes:: ]]></description>
        <styleUrl>#icon-1899-0288D1</styleUrl>
        <ExtendedData>
          <Data name="Latitude">
            <value>0.795191</value>
          </Data>
          <Data name="Longitude">
            <value>24.452637</value>
          </Data>
          <Data name="Country">
            <value>Democratic Republic of Congo</value>
          </Data>
          <Data name="Species">
            <value>Xylopia katangensis</value>
          </Data>
          <Data name="Notes:">
            <value/>
          </Data>
        </ExtendedData>
        <Point>
          <coordinates>
            24.452637,0.795191,0
          </coordinates>
        </Point>
      </Placemark>
      <Placemark>
        <name>Gilbert 9060</name>
        <description><![CDATA[Latitude: 0.795191<br>Longitude: 24.452637<br>Country: Democratic Republic of Congo<br>Species: Xylopia katangensis<br>Notes:: same as previous]]></description>
        <styleUrl>#icon-1899-0288D1</styleUrl>
        <ExtendedData>
          <Data name="Latitude">
            <value>0.795191</value>
          </Data>
          <Data name="Longitude">
            <value>24.452637</value>
          </Data>
          <Data name="Country">
            <value>Democratic Republic of Congo</value>
          </Data>
          <Data name="Species">
            <value>Xylopia katangensis</value>
          </Data>
          <Data name="Notes:">
            <value>same as previous</value>
          </Data>
        </ExtendedData>
        <Point>
          <coordinates>
            24.452637,0.795191,0
          </coordinates>
        </Point>
      </Placemark>
      <Placemark>
        <name>Gilbert 9344</name>
        <description><![CDATA[Latitude: 0.795191<br>Longitude: 24.452637<br>Country: Democratic Republic of Congo<br>Species: Xylopia katangensis<br>Notes:: same as previous]]></description>
        <styleUrl>#icon-1899-0288D1</styleUrl>
        <ExtendedData>
          <Data name="Latitude">
            <value>0.795191</value>
          </Data>
          <Data name="Longitude">
            <value>24.452637</value>
          </Data>
          <Data name="Country">
            <value>Democratic Republic of Congo</value>
          </Data>
          <Data name="Species">
            <value>Xylopia katangensis</value>
          </Data>
          <Data name="Notes:">
            <value>same as previous</value>
          </Data>
        </ExtendedData>
        <Point>
          <coordinates>
            24.452637,0.795191,0
          </coordinates>
        </Point>
      </Placemark>
      <Placemark>
        <name>Louis 7886</name>
        <description><![CDATA[Latitude: 0.767694<br>Longitude: 24.521575<br>Country: Democratic Republic of Congo<br>Species: Xylopia katangensis<br>Notes:: ]]></description>
        <styleUrl>#icon-1899-0288D1</styleUrl>
        <ExtendedData>
          <Data name="Latitude">
            <value>0.767694</value>
          </Data>
          <Data name="Longitude">
            <value>24.521575</value>
          </Data>
          <Data name="Country">
            <value>Democratic Republic of Congo</value>
          </Data>
          <Data name="Species">
            <value>Xylopia katangensis</value>
          </Data>
          <Data name="Notes:">
            <value/>
          </Data>
        </ExtendedData>
        <Point>
          <coordinates>
            24.521575,0.767694,0
          </coordinates>
        </Point>
      </Placemark>
      <Placemark>
        <name>R Bourne 124</name>
        <description><![CDATA[Latitude: -10.2293177<br>Longitude: 30.4671473<br>Country: Zambia<br>Species: Xylopia katangensis<br>Notes:: ]]></description>
        <styleUrl>#icon-1899-0288D1</styleUrl>
        <ExtendedData>
          <Data name="Latitude">
            <value>-10.2293177</value>
          </Data>
          <Data name="Longitude">
            <value>30.4671473</value>
          </Data>
          <Data name="Country">
            <value>Zambia</value>
          </Data>
          <Data name="Species">
            <value>Xylopia katangensis</value>
          </Data>
          <Data name="Notes:">
            <value/>
          </Data>
        </ExtendedData>
        <Point>
          <coordinates>
            30.4671473,-10.2293177,0
          </coordinates>
        </Point>
      </Placemark>
      <Placemark>
        <name>TCE Congdon 673</name>
        <description><![CDATA[Latitude: -11.167371<br>Longitude: 24.183054<br>Country: Zambia<br>Species: Xylopia katangensis<br>Notes:: ]]></description>
        <styleUrl>#icon-1899-0288D1</styleUrl>
        <ExtendedData>
          <Data name="Latitude">
            <value>-11.167371</value>
          </Data>
          <Data name="Longitude">
            <value>24.183054</value>
          </Data>
          <Data name="Country">
            <value>Zambia</value>
          </Data>
          <Data name="Species">
            <value>Xylopia katangensis</value>
          </Data>
          <Data name="Notes:">
            <value/>
          </Data>
        </ExtendedData>
        <Point>
          <coordinates>
            24.183054,-11.167371,0
          </coordinates>
        </Point>
      </Placemark>
      <Placemark>
        <name>Fanshawe 1423</name>
        <description><![CDATA[Latitude: -10.902437<br>Longitude: 28.542537<br>Country: Zambia<br>Species: Xylopia katangensis<br>Notes:: broad location description ]]></description>
        <styleUrl>#icon-1899-0288D1</styleUrl>
        <ExtendedData>
          <Data name="Latitude">
            <value>-10.902437</value>
          </Data>
          <Data name="Longitude">
            <value>28.542537</value>
          </Data>
          <Data name="Country">
            <value>Zambia</value>
          </Data>
          <Data name="Species">
            <value>Xylopia katangensis</value>
          </Data>
          <Data name="Notes:">
            <value>broad location description </value>
          </Data>
        </ExtendedData>
        <Point>
          <coordinates>
            28.542537,-10.902437,0
          </coordinates>
        </Point>
      </Placemark>
      <Placemark>
        <name>Fanshawe F.3989</name>
        <description><![CDATA[Latitude: -9.533333 <br>Longitude: 29.383333<br>Country: Zambia<br>Species: Xylopia katangensis<br>Notes:: ]]></description>
        <styleUrl>#icon-1899-0288D1</styleUrl>
        <ExtendedData>
          <Data name="Latitude">
            <value>-9.533333 </value>
          </Data>
          <Data name="Longitude">
            <value>29.383333</value>
          </Data>
          <Data name="Country">
            <value>Zambia</value>
          </Data>
          <Data name="Species">
            <value>Xylopia katangensis</value>
          </Data>
          <Data name="Notes:">
            <value/>
          </Data>
        </ExtendedData>
        <Point>
          <coordinates>
            29.383333,-9.533333,0
          </coordinates>
        </Point>
      </Placemark>
      <Placemark>
        <name>Harder et al. 1918</name>
        <description><![CDATA[Latitude: -12.527222<br>Longitude: 30.130833<br>Country: Zambia<br>Species: Xylopia katangensis<br>Notes:: ]]></description>
        <styleUrl>#icon-1899-0288D1</styleUrl>
        <ExtendedData>
          <Data name="Latitude">
            <value>-12.527222</value>
          </Data>
          <Data name="Longitude">
            <value>30.130833</value>
          </Data>
          <Data name="Country">
            <value>Zambia</value>
          </Data>
          <Data name="Species">
            <value>Xylopia katangensis</value>
          </Data>
          <Data name="Notes:">
            <value/>
          </Data>
        </ExtendedData>
        <Point>
          <coordinates>
            30.130833,-12.527222,0
          </coordinates>
        </Point>
      </Placemark>
      <Placemark>
        <name>AC Hoyle 1329</name>
        <description><![CDATA[Latitude: -8.992756<br>Longitude: 29.591776<br>Country: Zambia<br>Species: Xylopia katangensis<br>Notes:: ]]></description>
        <styleUrl>#icon-1899-0288D1</styleUrl>
        <ExtendedData>
          <Data name="Latitude">
            <value>-8.992756</value>
          </Data>
          <Data name="Longitude">
            <value>29.591776</value>
          </Data>
          <Data name="Country">
            <value>Zambia</value>
          </Data>
          <Data name="Species">
            <value>Xylopia katangensis</value>
          </Data>
          <Data name="Notes:">
            <value/>
          </Data>
        </ExtendedData>
        <Point>
          <coordinates>
            29.591776,-8.992756,0
          </coordinates>
        </Point>
      </Placemark>
      <Placemark>
        <name>Lawton RML768</name>
        <description><![CDATA[Latitude: -9.353218<br>Longitude: 28.735432<br>Country: Zambia<br>Species: Xylopia katangensis<br>Notes:: ]]></description>
        <styleUrl>#icon-1899-0288D1</styleUrl>
        <ExtendedData>
          <Data name="Latitude">
            <value>-9.353218</value>
          </Data>
          <Data name="Longitude">
            <value>28.735432</value>
          </Data>
          <Data name="Country">
            <value>Zambia</value>
          </Data>
          <Data name="Species">
            <value>Xylopia katangensis</value>
          </Data>
          <Data name="Notes:">
            <value/>
          </Data>
        </ExtendedData>
        <Point>
          <coordinates>
            28.735432,-9.353218,0
          </coordinates>
        </Point>
      </Placemark>
      <Placemark>
        <name>RM Lawton RML830</name>
        <description><![CDATA[Latitude: -9.353218<br>Longitude: 28.735432<br>Country: Zambia<br>Species: Xylopia katangensis<br>Notes:: same as previous]]></description>
        <styleUrl>#icon-1899-0288D1</styleUrl>
        <ExtendedData>
          <Data name="Latitude">
            <value>-9.353218</value>
          </Data>
          <Data name="Longitude">
            <value>28.735432</value>
          </Data>
          <Data name="Country">
            <value>Zambia</value>
          </Data>
          <Data name="Species">
            <value>Xylopia katangensis</value>
          </Data>
          <Data name="Notes:">
            <value>same as previous</value>
          </Data>
        </ExtendedData>
        <Point>
          <coordinates>
            28.735432,-9.353218,0
          </coordinates>
        </Point>
      </Placemark>
      <Placemark>
        <name>Stevenson 265/31</name>
        <description><![CDATA[Latitude: -11.082136<br>Longitude: 29.864066<br>Country: Zambia<br>Species: Xylopia katangensis<br>Notes:: ]]></description>
        <styleUrl>#icon-1899-0288D1</styleUrl>
        <ExtendedData>
          <Data name="Latitude">
            <value>-11.082136</value>
          </Data>
          <Data name="Longitude">
            <value>29.864066</value>
          </Data>
          <Data name="Country">
            <value>Zambia</value>
          </Data>
          <Data name="Species">
            <value>Xylopia katangensis</value>
          </Data>
          <Data name="Notes:">
            <value/>
          </Data>
        </ExtendedData>
        <Point>
          <coordinates>
            29.864066,-11.082136,0
          </coordinates>
        </Point>
      </Placemark>
      <Placemark>
        <name>White 3610</name>
        <description><![CDATA[Latitude: -9.11715<br>Longitude: 28.904217<br>Country: Zambia<br>Species: Xylopia katangensis<br>Notes:: ]]></description>
        <styleUrl>#icon-1899-0288D1</styleUrl>
        <ExtendedData>
          <Data name="Latitude">
            <value>-9.11715</value>
          </Data>
          <Data name="Longitude">
            <value>28.904217</value>
          </Data>
          <Data name="Country">
            <value>Zambia</value>
          </Data>
          <Data name="Species">
            <value>Xylopia katangensis</value>
          </Data>
          <Data name="Notes:">
            <value/>
          </Data>
        </ExtendedData>
        <Point>
          <coordinates>
            28.904217,-9.11715,0
          </coordinates>
        </Point>
      </Placemark>
      <Placemark>
        <name>CE Duff 134/33 </name>
        <description><![CDATA[Latitude: -12.413651<br>Longitude: 29.385037<br>Country: Zambia<br>Species: <br>Notes:: ]]></description>
        <styleUrl>#icon-1899-0288D1</styleUrl>
        <ExtendedData>
          <Data name="Latitude">
            <value>-12.413651</value>
          </Data>
          <Data name="Longitude">
            <value>29.385037</value>
          </Data>
          <Data name="Country">
            <value>Zambia</value>
          </Data>
          <Data name="Species">
            <value/>
          </Data>
          <Data name="Notes:">
            <value/>
          </Data>
        </ExtendedData>
        <Point>
          <coordinates>
            29.385037,-12.413651,0
          </coordinates>
        </Point>
      </Placemark>
    </Folder>
  </Document>
</kml>
