# Supplementary material for: A revision of Xylopia L. (Annonaceae): the species of Tropical Africa
Source: PhytoKeys. 2018 Apr 24;97:1–252. doi: 10.3897/phytokeys.97.20975 (PMC10865103; doi:10.3897/phytokeys.97.20975)
Supplement: Supplementary material 1 — KML files [file phytokeys-97-001_article-20975__-s001.zip › Xylopia keniensis.kml]

<?xml version="1.0" encoding="UTF-8"?>
<kml xmlns="http://www.opengis.net/kml/2.2">
  <Document>
    <name>Xylopia keniensis</name>
    <description/>
    <Style id="icon-1739-FF5252-normal">
      <IconStyle>
        <color>ff5252ff</color>
        <scale>1</scale>
        <Icon>
          <href>http://www.gstatic.com/mapspro/images/stock/503-wht-blank_maps.png</href>
        </Icon>
      </IconStyle>
      <LabelStyle>
        <scale>0</scale>
      </LabelStyle>
    </Style>
    <Style id="icon-1739-FF5252-highlight">
      <IconStyle>
        <color>ff5252ff</color>
        <scale>1</scale>
        <Icon>
          <href>http://www.gstatic.com/mapspro/images/stock/503-wht-blank_maps.png</href>
        </Icon>
      </IconStyle>
      <LabelStyle>
        <scale>1</scale>
      </LabelStyle>
    </Style>
    <StyleMap id="icon-1739-FF5252">
      <Pair>
        <key>normal</key>
        <styleUrl>#icon-1739-FF5252-normal</styleUrl>
      </Pair>
      <Pair>
        <key>highlight</key>
        <styleUrl>#icon-1739-FF5252-highlight</styleUrl>
      </Pair>
    </StyleMap>
    <Folder>
      <name>Xylopia keniensis coordinates, completed.xlsx</name>
      <Placemark>
        <name>Faden et al. 70/847</name>
        <description><![CDATA[Lattitude: -4.239419<br>Longitude: 39.393689<br>Country: Kenya<br>Species: Xylopia keniensis<br>Notes:: ]]></description>
        <styleUrl>#icon-1739-FF5252</styleUrl>
        <ExtendedData>
          <Data name="Lattitude">
            <value>-4.239419</value>
          </Data>
          <Data name="Longitude">
            <value>39.393689</value>
          </Data>
          <Data name="Country">
            <value>Kenya</value>
          </Data>
          <Data name="Species">
            <value>Xylopia keniensis</value>
          </Data>
          <Data name="Notes:">
            <value/>
          </Data>
        </ExtendedData>
        <Point>
          <coordinates>
            39.393689,-4.239419,0
          </coordinates>
        </Point>
      </Placemark>
      <Placemark>
        <name><![CDATA[Luke & Luke 13949]]></name>
        <description><![CDATA[Lattitude: -4.238352<br>Longitude: 39.422338<br>Country: Kenya<br>Species: Xylopia keniensis<br>Notes:: ]]></description>
        <styleUrl>#icon-1739-FF5252</styleUrl>
        <ExtendedData>
          <Data name="Lattitude">
            <value>-4.238352</value>
          </Data>
          <Data name="Longitude">
            <value>39.422338</value>
          </Data>
          <Data name="Country">
            <value>Kenya</value>
          </Data>
          <Data name="Species">
            <value>Xylopia keniensis</value>
          </Data>
          <Data name="Notes:">
            <value/>
          </Data>
        </ExtendedData>
        <Point>
          <coordinates>
            39.422338,-4.238352,0
          </coordinates>
        </Point>
      </Placemark>
      <Placemark>
        <name><![CDATA[Luke & Luke 13950]]></name>
        <description><![CDATA[Lattitude: -4.238352<br>Longitude: 39.422338<br>Country: Kenya<br>Species: Xylopia keniensis<br>Notes:: Note: No locality given, so used same locality as Luke & Luke 13949]]></description>
        <styleUrl>#icon-1739-FF5252</styleUrl>
        <ExtendedData>
          <Data name="Lattitude">
            <value>-4.238352</value>
          </Data>
          <Data name="Longitude">
            <value>39.422338</value>
          </Data>
          <Data name="Country">
            <value>Kenya</value>
          </Data>
          <Data name="Species">
            <value>Xylopia keniensis</value>
          </Data>
          <Data name="Notes:">
            <value><![CDATA[Note: No locality given, so used same locality as Luke & Luke 13949]]></value>
          </Data>
        </ExtendedData>
        <Point>
          <coordinates>
            39.422338,-4.238352,0
          </coordinates>
        </Point>
      </Placemark>
      <Placemark>
        <name><![CDATA[Luke & Robertson 2723]]></name>
        <description><![CDATA[Lattitude: -4.2351<br>Longitude: 39.418089<br>Country: Kenya<br>Species: Xylopia keniensis<br>Notes:: ]]></description>
        <styleUrl>#icon-1739-FF5252</styleUrl>
        <ExtendedData>
          <Data name="Lattitude">
            <value>-4.2351</value>
          </Data>
          <Data name="Longitude">
            <value>39.418089</value>
          </Data>
          <Data name="Country">
            <value>Kenya</value>
          </Data>
          <Data name="Species">
            <value>Xylopia keniensis</value>
          </Data>
          <Data name="Notes:">
            <value/>
          </Data>
        </ExtendedData>
        <Point>
          <coordinates>
            39.418089,-4.2351,0
          </coordinates>
        </Point>
      </Placemark>
      <Placemark>
        <name>Project Mbegu 353</name>
        <description><![CDATA[Lattitude: -4.259917<br>Longitude: 39.398863<br>Country: Kenya<br>Species: Xylopia keniensis<br>Notes:: ]]></description>
        <styleUrl>#icon-1739-FF5252</styleUrl>
        <ExtendedData>
          <Data name="Lattitude">
            <value>-4.259917</value>
          </Data>
          <Data name="Longitude">
            <value>39.398863</value>
          </Data>
          <Data name="Country">
            <value>Kenya</value>
          </Data>
          <Data name="Species">
            <value>Xylopia keniensis</value>
          </Data>
          <Data name="Notes:">
            <value/>
          </Data>
        </ExtendedData>
        <Point>
          <coordinates>
            39.398863,-4.259917,0
          </coordinates>
        </Point>
      </Placemark>
      <Placemark>
        <name><![CDATA[Polhill & Robertson 4800]]></name>
        <description><![CDATA[Lattitude: -4.233413<br>Longitude: 39.416673<br>Country: Kenya<br>Species: Xylopia keniensis<br>Notes:: ]]></description>
        <styleUrl>#icon-1739-FF5252</styleUrl>
        <ExtendedData>
          <Data name="Lattitude">
            <value>-4.233413</value>
          </Data>
          <Data name="Longitude">
            <value>39.416673</value>
          </Data>
          <Data name="Country">
            <value>Kenya</value>
          </Data>
          <Data name="Species">
            <value>Xylopia keniensis</value>
          </Data>
          <Data name="Notes:">
            <value/>
          </Data>
        </ExtendedData>
        <Point>
          <coordinates>
            39.416673,-4.233413,0
          </coordinates>
        </Point>
      </Placemark>
    </Folder>
  </Document>
</kml>
