# Supplementary material for: A revision of Xylopia L. (Annonaceae): the species of Tropical Africa
Source: PhytoKeys. 2018 Apr 24;97:1–252. doi: 10.3897/phytokeys.97.20975 (PMC10865103; doi:10.3897/phytokeys.97.20975)
Supplement: Supplementary material 1 — KML files [file phytokeys-97-001_article-20975__-s001.zip › Xylopia letestui.kml]

<?xml version="1.0" encoding="UTF-8"?>
<kml xmlns="http://www.opengis.net/kml/2.2">
  <Document>
    <name>Xylopia letestui</name>
    <description/>
    <Style id="icon-959-009D57-normal">
      <IconStyle>
        <color>ff579d00</color>
        <scale>1.1</scale>
        <Icon>
          <href>http://www.gstatic.com/mapspro/images/stock/959-wht-circle-blank.png</href>
        </Icon>
      </IconStyle>
      <LabelStyle>
        <scale>0</scale>
      </LabelStyle>
    </Style>
    <Style id="icon-959-009D57-highlight">
      <IconStyle>
        <color>ff579d00</color>
        <scale>1.1</scale>
        <Icon>
          <href>http://www.gstatic.com/mapspro/images/stock/959-wht-circle-blank.png</href>
        </Icon>
      </IconStyle>
      <LabelStyle>
        <scale>1.1</scale>
      </LabelStyle>
    </Style>
    <StyleMap id="icon-959-009D57">
      <Pair>
        <key>normal</key>
        <styleUrl>#icon-959-009D57-normal</styleUrl>
      </Pair>
      <Pair>
        <key>highlight</key>
        <styleUrl>#icon-959-009D57-highlight</styleUrl>
      </Pair>
    </StyleMap>
    <Folder>
      <name>letestui.xlsx</name>
      <Placemark>
        <name>Sita 4081</name>
        <description><![CDATA[FID: 0<br>Lat: 0.130119<br>Long: 16.4531994<br>Location: ]]></description>
        <styleUrl>#icon-959-009D57</styleUrl>
        <ExtendedData>
          <Data name="FID">
            <value>0.0</value>
          </Data>
          <Data name="Lat">
            <value>0.130119</value>
          </Data>
          <Data name="Long">
            <value>16.4531994</value>
          </Data>
          <Data name="Location">
            <value/>
          </Data>
        </ExtendedData>
        <Point>
          <coordinates>
            16.4531994,0.130119,0
          </coordinates>
        </Point>
      </Placemark>
      <Placemark>
        <name>Nguema 341</name>
        <description><![CDATA[FID: 1<br>Lat: 1.99998<br>Long: 12<br>Location: ]]></description>
        <styleUrl>#icon-959-009D57</styleUrl>
        <ExtendedData>
          <Data name="FID">
            <value>1.0</value>
          </Data>
          <Data name="Lat">
            <value>1.99998</value>
          </Data>
          <Data name="Long">
            <value>12</value>
          </Data>
          <Data name="Location">
            <value/>
          </Data>
        </ExtendedData>
        <Point>
          <coordinates>
            12,1.99998,0
          </coordinates>
        </Point>
      </Placemark>
      <Placemark>
        <name>SIMAB 012002</name>
        <description><![CDATA[FID: 2<br>Lat: 0.617222<br>Long: 10.4136<br>Location: ]]></description>
        <styleUrl>#icon-959-009D57</styleUrl>
        <ExtendedData>
          <Data name="FID">
            <value>2.0</value>
          </Data>
          <Data name="Lat">
            <value>0.617222</value>
          </Data>
          <Data name="Long">
            <value>10.4136</value>
          </Data>
          <Data name="Location">
            <value/>
          </Data>
        </ExtendedData>
        <Point>
          <coordinates>
            10.4136,0.617222,0
          </coordinates>
        </Point>
      </Placemark>
      <Placemark>
        <name>Le Testu 5975</name>
        <description><![CDATA[FID: 3<br>Lat: -1.62031 <br>Long: 11.5959 <br>Location: Gabon, Mimongo, lowland area (not mount mimongo)]]></description>
        <styleUrl>#icon-959-009D57</styleUrl>
        <ExtendedData>
          <Data name="FID">
            <value>3.0</value>
          </Data>
          <Data name="Lat">
            <value>-1.62031 </value>
          </Data>
          <Data name="Long">
            <value>11.5959 </value>
          </Data>
          <Data name="Location">
            <value>Gabon, Mimongo, lowland area (not mount mimongo)</value>
          </Data>
        </ExtendedData>
        <Point>
          <coordinates>
            11.5959,-1.62031,0
          </coordinates>
        </Point>
      </Placemark>
      <Placemark>
        <name>Bretler 8867</name>
        <description><![CDATA[FID: 4<br>Lat: 0.633333<br>Long: 11.6332998<br>Location: ]]></description>
        <styleUrl>#icon-959-009D57</styleUrl>
        <ExtendedData>
          <Data name="FID">
            <value>4.0</value>
          </Data>
          <Data name="Lat">
            <value>0.633333</value>
          </Data>
          <Data name="Long">
            <value>11.6332998</value>
          </Data>
          <Data name="Location">
            <value/>
          </Data>
        </ExtendedData>
        <Point>
          <coordinates>
            11.6332998,0.633333,0
          </coordinates>
        </Point>
      </Placemark>
      <Placemark>
        <name>Fogiel 2098</name>
        <description><![CDATA[FID: 5<br>Lat: 3.18472<br>Long: 12.7941999<br>Location: ]]></description>
        <styleUrl>#icon-959-009D57</styleUrl>
        <ExtendedData>
          <Data name="FID">
            <value>5.0</value>
          </Data>
          <Data name="Lat">
            <value>3.18472</value>
          </Data>
          <Data name="Long">
            <value>12.7941999</value>
          </Data>
          <Data name="Location">
            <value/>
          </Data>
        </ExtendedData>
        <Point>
          <coordinates>
            12.7941999,3.18472,0
          </coordinates>
        </Point>
      </Placemark>
      <Placemark>
        <name>Leeuwenberg 3073</name>
        <description><![CDATA[FID: 6<br>Lat: 5.0810599<br>Long: -5.5688901<br>Location: ]]></description>
        <styleUrl>#icon-959-009D57</styleUrl>
        <ExtendedData>
          <Data name="FID">
            <value>6.0</value>
          </Data>
          <Data name="Lat">
            <value>5.0810599</value>
          </Data>
          <Data name="Long">
            <value>-5.5688901</value>
          </Data>
          <Data name="Location">
            <value/>
          </Data>
        </ExtendedData>
        <Point>
          <coordinates>
            -5.5688901,5.0810599,0
          </coordinates>
        </Point>
      </Placemark>
      <Placemark>
        <name>Jongkind 5544</name>
        <description><![CDATA[FID: 7<br>Lat: 5.4166698<br>Long: -8.7700005<br>Location: ]]></description>
        <styleUrl>#icon-959-009D57</styleUrl>
        <ExtendedData>
          <Data name="FID">
            <value>7.0</value>
          </Data>
          <Data name="Lat">
            <value>5.4166698</value>
          </Data>
          <Data name="Long">
            <value>-8.7700005</value>
          </Data>
          <Data name="Location">
            <value/>
          </Data>
        </ExtendedData>
        <Point>
          <coordinates>
            -8.7700005,5.4166698,0
          </coordinates>
        </Point>
      </Placemark>
      <Placemark>
        <name>Van Der Burgt 1129</name>
        <description><![CDATA[FID: 8<br>Lat: 5.0166702<br>Long: 8.8000002<br>Location: ]]></description>
        <styleUrl>#icon-959-009D57</styleUrl>
        <ExtendedData>
          <Data name="FID">
            <value>8.0</value>
          </Data>
          <Data name="Lat">
            <value>5.0166702</value>
          </Data>
          <Data name="Long">
            <value>8.8000002</value>
          </Data>
          <Data name="Location">
            <value/>
          </Data>
        </ExtendedData>
        <Point>
          <coordinates>
            8.8000002,5.0166702,0
          </coordinates>
        </Point>
      </Placemark>
      <Placemark>
        <name><![CDATA[Halle & Le Thomas 122]]></name>
        <description><![CDATA[FID: 9<br>Lat: 1.14389<br>Long: 13.1977997<br>Location: ]]></description>
        <styleUrl>#icon-959-009D57</styleUrl>
        <ExtendedData>
          <Data name="FID">
            <value>9.0</value>
          </Data>
          <Data name="Lat">
            <value>1.14389</value>
          </Data>
          <Data name="Long">
            <value>13.1977997</value>
          </Data>
          <Data name="Location">
            <value/>
          </Data>
        </ExtendedData>
        <Point>
          <coordinates>
            13.1977997,1.14389,0
          </coordinates>
        </Point>
      </Placemark>
      <Placemark>
        <name>HC King </name>
        <description><![CDATA[FID: <br>Lat: 7.618273 <br>Long: -11.2799 <br>Location: Sierra Leone, Nyagoi protected forest (http://www.bodley.ox.ac.uk/users/millsr/isbes/ODLF/TSL.pdf)]]></description>
        <styleUrl>#icon-959-009D57</styleUrl>
        <ExtendedData>
          <Data name="FID">
            <value/>
          </Data>
          <Data name="Lat">
            <value>7.618273 </value>
          </Data>
          <Data name="Long">
            <value>-11.2799 </value>
          </Data>
          <Data name="Location">
            <value>Sierra Leone, Nyagoi protected forest (http://www.bodley.ox.ac.uk/users/millsr/isbes/ODLF/TSL.pdf)</value>
          </Data>
        </ExtendedData>
        <Point>
          <coordinates>
            -11.2799,7.618273,0
          </coordinates>
        </Point>
      </Placemark>
      <Placemark>
        <name>Le Testu 1760</name>
        <description><![CDATA[FID: 11<br>Lat: -2.7463901<br>Long: 11.3400002<br>Location: ]]></description>
        <styleUrl>#icon-959-009D57</styleUrl>
        <ExtendedData>
          <Data name="FID">
            <value>11.0</value>
          </Data>
          <Data name="Lat">
            <value>-2.7463901</value>
          </Data>
          <Data name="Long">
            <value>11.3400002</value>
          </Data>
          <Data name="Location">
            <value/>
          </Data>
        </ExtendedData>
        <Point>
          <coordinates>
            11.3400002,-2.7463901,0
          </coordinates>
        </Point>
      </Placemark>
      <Placemark>
        <name>Le Testu 6046</name>
        <description><![CDATA[FID: 12<br>Lat: -2.4716699<br>Long: 11.5377998<br>Location: ]]></description>
        <styleUrl>#icon-959-009D57</styleUrl>
        <ExtendedData>
          <Data name="FID">
            <value>12.0</value>
          </Data>
          <Data name="Lat">
            <value>-2.4716699</value>
          </Data>
          <Data name="Long">
            <value>11.5377998</value>
          </Data>
          <Data name="Location">
            <value/>
          </Data>
        </ExtendedData>
        <Point>
          <coordinates>
            11.5377998,-2.4716699,0
          </coordinates>
        </Point>
      </Placemark>
      <Placemark>
        <name>Deaw Sp 465</name>
        <description><![CDATA[FID: 13<br>Lat: 5.4172201<br>Long: -2.1424999<br>Location: ]]></description>
        <styleUrl>#icon-959-009D57</styleUrl>
        <ExtendedData>
          <Data name="FID">
            <value>13.0</value>
          </Data>
          <Data name="Lat">
            <value>5.4172201</value>
          </Data>
          <Data name="Long">
            <value>-2.1424999</value>
          </Data>
          <Data name="Location">
            <value/>
          </Data>
        </ExtendedData>
        <Point>
          <coordinates>
            -2.1424999,5.4172201,0
          </coordinates>
        </Point>
      </Placemark>
      <Placemark>
        <name>Martineau 227</name>
        <description><![CDATA[FID: 14<br>Lat: 5.3083301<br>Long: -3.8961101<br>Location: ]]></description>
        <styleUrl>#icon-959-009D57</styleUrl>
        <ExtendedData>
          <Data name="FID">
            <value>14.0</value>
          </Data>
          <Data name="Lat">
            <value>5.3083301</value>
          </Data>
          <Data name="Long">
            <value>-3.8961101</value>
          </Data>
          <Data name="Location">
            <value/>
          </Data>
        </ExtendedData>
        <Point>
          <coordinates>
            -3.8961101,5.3083301,0
          </coordinates>
        </Point>
      </Placemark>
      <Placemark>
        <name>HAlle 4274</name>
        <description><![CDATA[FID: 15<br>Lat: 2.76194<br>Long: 11.5755997<br>Location: ]]></description>
        <styleUrl>#icon-959-009D57</styleUrl>
        <ExtendedData>
          <Data name="FID">
            <value>15.0</value>
          </Data>
          <Data name="Lat">
            <value>2.76194</value>
          </Data>
          <Data name="Long">
            <value>11.5755997</value>
          </Data>
          <Data name="Location">
            <value/>
          </Data>
        </ExtendedData>
        <Point>
          <coordinates>
            11.5755997,2.76194,0
          </coordinates>
        </Point>
      </Placemark>
      <Placemark>
        <name>Talbot</name>
        <description><![CDATA[FID: 16<br>Lat: 5.2230601<br>Long: 8.5528603<br>Location: ]]></description>
        <styleUrl>#icon-959-009D57</styleUrl>
        <ExtendedData>
          <Data name="FID">
            <value>16.0</value>
          </Data>
          <Data name="Lat">
            <value>5.2230601</value>
          </Data>
          <Data name="Long">
            <value>8.5528603</value>
          </Data>
          <Data name="Location">
            <value/>
          </Data>
        </ExtendedData>
        <Point>
          <coordinates>
            8.5528603,5.2230601,0
          </coordinates>
        </Point>
      </Placemark>
      <Placemark>
        <name>EVRARD 6189 </name>
        <description><![CDATA[FID: <br>Lat: -1.47972 <br>Long: 17.17209 <br>Location: Democratic Republic of the Congo, bikoro territory]]></description>
        <styleUrl>#icon-959-009D57</styleUrl>
        <ExtendedData>
          <Data name="FID">
            <value/>
          </Data>
          <Data name="Lat">
            <value>-1.47972 </value>
          </Data>
          <Data name="Long">
            <value>17.17209 </value>
          </Data>
          <Data name="Location">
            <value>Democratic Republic of the Congo, bikoro territory</value>
          </Data>
        </ExtendedData>
        <Point>
          <coordinates>
            17.17209,-1.47972,0
          </coordinates>
        </Point>
      </Placemark>
      <Placemark>
        <name>Jongkind et al. 8821</name>
        <description><![CDATA[FID: <br>Lat: 5°31.2'N <br><br>Long: 8°37.8'W <br>Location: Liberia, first part of Babooni rd, walking toward Sapo]]></description>
        <styleUrl>#icon-959-009D57</styleUrl>
        <ExtendedData>
          <Data name="FID">
            <value/>
          </Data>
          <Data name="Lat">
            <value><![CDATA[5°31.2'N 
]]></value>
          </Data>
          <Data name="Long">
            <value><![CDATA[8°37.8'W ]]></value>
          </Data>
          <Data name="Location">
            <value>Liberia, first part of Babooni rd, walking toward Sapo</value>
          </Data>
        </ExtendedData>
        <Point>
          <coordinates>
            -8.63,5.52,0
          </coordinates>
        </Point>
      </Placemark>
    </Folder>
  </Document>
</kml>
