# Supplementary material for: A revision of Xylopia L. (Annonaceae): the species of Tropical Africa
Source: PhytoKeys. 2018 Apr 24;97:1–252. doi: 10.3897/phytokeys.97.20975 (PMC10865103; doi:10.3897/phytokeys.97.20975)
Supplement: Supplementary material 1 — KML files [file phytokeys-97-001_article-20975__-s001.zip › Xylopia longipetala.kml]

<?xml version="1.0" encoding="UTF-8"?>
<kml xmlns="http://www.opengis.net/kml/2.2">
  <Document>
    <name>Xylopia longipetala </name>
    <description/>
    <Style id="icon-1739-4E342E-normal">
      <IconStyle>
        <color>ff2e344e</color>
        <scale>1</scale>
        <Icon>
          <href>http://www.gstatic.com/mapspro/images/stock/503-wht-blank_maps.png</href>
        </Icon>
      </IconStyle>
      <LabelStyle>
        <scale>0</scale>
      </LabelStyle>
    </Style>
    <Style id="icon-1739-4E342E-highlight">
      <IconStyle>
        <color>ff2e344e</color>
        <scale>1</scale>
        <Icon>
          <href>http://www.gstatic.com/mapspro/images/stock/503-wht-blank_maps.png</href>
        </Icon>
      </IconStyle>
      <LabelStyle>
        <scale>1</scale>
      </LabelStyle>
    </Style>
    <StyleMap id="icon-1739-4E342E">
      <Pair>
        <key>normal</key>
        <styleUrl>#icon-1739-4E342E-normal</styleUrl>
      </Pair>
      <Pair>
        <key>highlight</key>
        <styleUrl>#icon-1739-4E342E-highlight</styleUrl>
      </Pair>
    </StyleMap>
    <Folder>
      <name>longipetala.xlsx</name>
      <Placemark>
        <name>Sumba Peco</name>
        <description><![CDATA[FID: 1<br>Lat: 6.13333°S<br>Long: 12.75°E]]></description>
        <styleUrl>#icon-1739-4E342E</styleUrl>
        <ExtendedData>
          <Data name="FID">
            <value>1.0</value>
          </Data>
          <Data name="Lat">
            <value>6.13333°S</value>
          </Data>
          <Data name="Long">
            <value>12.75°E</value>
          </Data>
        </ExtendedData>
        <Point>
          <coordinates>
            12.75,-6.13333,0
          </coordinates>
        </Point>
      </Placemark>
      <Placemark>
        <name>Ngombe</name>
        <description><![CDATA[FID: 2<br>Lat: 4°24'16"S <br>Long: 15°10'27"E]]></description>
        <styleUrl>#icon-1739-4E342E</styleUrl>
        <ExtendedData>
          <Data name="FID">
            <value>2.0</value>
          </Data>
          <Data name="Lat">
            <value><![CDATA[4°24'16"S ]]></value>
          </Data>
          <Data name="Long">
            <value><![CDATA[15°10'27"E]]></value>
          </Data>
        </ExtendedData>
        <Point>
          <coordinates>
            15.1741666666667,-4.40444444444444,0
          </coordinates>
        </Point>
      </Placemark>
      <Placemark>
        <name>Banzyville</name>
        <description><![CDATA[FID: 3<br>Lat: 4.3000002<br>Long: 21.1833]]></description>
        <styleUrl>#icon-1739-4E342E</styleUrl>
        <ExtendedData>
          <Data name="FID">
            <value>3.0</value>
          </Data>
          <Data name="Lat">
            <value>4.3000002</value>
          </Data>
          <Data name="Long">
            <value>21.1833</value>
          </Data>
        </ExtendedData>
        <Point>
          <coordinates>
            21.1833,4.3000002,0
          </coordinates>
        </Point>
      </Placemark>
      <Placemark>
        <name>Zongo Rapids</name>
        <description><![CDATA[FID: 4<br>Lat: 4°46'38"S<br>Long: 14°54'20"E]]></description>
        <styleUrl>#icon-1739-4E342E</styleUrl>
        <ExtendedData>
          <Data name="FID">
            <value>4.0</value>
          </Data>
          <Data name="Lat">
            <value><![CDATA[4°46'38"S]]></value>
          </Data>
          <Data name="Long">
            <value><![CDATA[14°54'20"E]]></value>
          </Data>
        </ExtendedData>
        <Point>
          <coordinates>
            14.9055555555556,-4.77722222222222,0
          </coordinates>
        </Point>
      </Placemark>
      <Placemark>
        <name><![CDATA[11°40'0"E, 0°15'0"S]]></name>
        <description><![CDATA[FID: 6<br>Lat: -0.380045<br>Long: 11.8126001]]></description>
        <styleUrl>#icon-1739-4E342E</styleUrl>
        <ExtendedData>
          <Data name="FID">
            <value>6.0</value>
          </Data>
          <Data name="Lat">
            <value>-0.380045</value>
          </Data>
          <Data name="Long">
            <value>11.8126001</value>
          </Data>
        </ExtendedData>
        <Point>
          <coordinates>
            11.8126001,-0.380045,0
          </coordinates>
        </Point>
      </Placemark>
      <Placemark>
        <name>Stone et al. 3122 </name>
        <description><![CDATA[FID: 7<br>Lat: 0°05'38"S <br>Long: 11°34'58"E]]></description>
        <styleUrl>#icon-1739-4E342E</styleUrl>
        <ExtendedData>
          <Data name="FID">
            <value>7.0</value>
          </Data>
          <Data name="Lat">
            <value><![CDATA[0°05'38"S ]]></value>
          </Data>
          <Data name="Long">
            <value><![CDATA[11°34'58"E]]></value>
          </Data>
        </ExtendedData>
        <Point>
          <coordinates>
            11.5827777777778,-0.0938888888888889,0
          </coordinates>
        </Point>
      </Placemark>
      <Placemark>
        <name><![CDATA[11°28'0"E, 0°15'0"S]]></name>
        <description><![CDATA[FID: 8<br>Lat: -0.332756<br>Long: 11.3500004]]></description>
        <styleUrl>#icon-1739-4E342E</styleUrl>
        <ExtendedData>
          <Data name="FID">
            <value>8.0</value>
          </Data>
          <Data name="Lat">
            <value>-0.332756</value>
          </Data>
          <Data name="Long">
            <value>11.3500004</value>
          </Data>
        </ExtendedData>
        <Point>
          <coordinates>
            11.3500004,-0.332756,0
          </coordinates>
        </Point>
      </Placemark>
      <Placemark>
        <name><![CDATA[11°40'0"E, 0°15'0"S]]></name>
        <description><![CDATA[FID: 9<br>Lat: -0.202711<br>Long: 11.6374998]]></description>
        <styleUrl>#icon-1739-4E342E</styleUrl>
        <ExtendedData>
          <Data name="FID">
            <value>9.0</value>
          </Data>
          <Data name="Lat">
            <value>-0.202711</value>
          </Data>
          <Data name="Long">
            <value>11.6374998</value>
          </Data>
        </ExtendedData>
        <Point>
          <coordinates>
            11.6374998,-0.202711,0
          </coordinates>
        </Point>
      </Placemark>
      <Placemark>
        <name><![CDATA[11°52'0"E, 0°4'0"S]]></name>
        <description><![CDATA[FID: 10<br>Lat: -0.0666667<br>Long: 11.8667002]]></description>
        <styleUrl>#icon-1739-4E342E</styleUrl>
        <ExtendedData>
          <Data name="FID">
            <value>10.0</value>
          </Data>
          <Data name="Lat">
            <value>-0.0666667</value>
          </Data>
          <Data name="Long">
            <value>11.8667002</value>
          </Data>
        </ExtendedData>
        <Point>
          <coordinates>
            11.8667002,-0.0666667,0
          </coordinates>
        </Point>
      </Placemark>
      <Placemark>
        <name>Moloundou</name>
        <description><![CDATA[FID: 13<br>Lat: 2.0499799<br>Long: 15.1667004]]></description>
        <styleUrl>#icon-1739-4E342E</styleUrl>
        <ExtendedData>
          <Data name="FID">
            <value>13.0</value>
          </Data>
          <Data name="Lat">
            <value>2.0499799</value>
          </Data>
          <Data name="Long">
            <value>15.1667004</value>
          </Data>
        </ExtendedData>
        <Point>
          <coordinates>
            15.1667004,2.0499799,0
          </coordinates>
        </Point>
      </Placemark>
      <Placemark>
        <name>Nachtigal</name>
        <description><![CDATA[FID: 14<br>Lat: 4.3499999<br>Long: 11.6332998]]></description>
        <styleUrl>#icon-1739-4E342E</styleUrl>
        <ExtendedData>
          <Data name="FID">
            <value>14.0</value>
          </Data>
          <Data name="Lat">
            <value>4.3499999</value>
          </Data>
          <Data name="Long">
            <value>11.6332998</value>
          </Data>
        </ExtendedData>
        <Point>
          <coordinates>
            11.6332998,4.3499999,0
          </coordinates>
        </Point>
      </Placemark>
      <Placemark>
        <name><![CDATA[16°9'0"E, 2°21'0"N]]></name>
        <description><![CDATA[FID: 15<br>Lat: 2.3499999<br>Long: 16.1499996]]></description>
        <styleUrl>#icon-1739-4E342E</styleUrl>
        <ExtendedData>
          <Data name="FID">
            <value>15.0</value>
          </Data>
          <Data name="Lat">
            <value>2.3499999</value>
          </Data>
          <Data name="Long">
            <value>16.1499996</value>
          </Data>
        </ExtendedData>
        <Point>
          <coordinates>
            16.1499996,2.3499999,0
          </coordinates>
        </Point>
      </Placemark>
      <Placemark>
        <name><![CDATA[16°9'0"E, 2°1'0"N]]></name>
        <description><![CDATA[FID: 16<br>Lat: 2.01667<br>Long: 16.1499996]]></description>
        <styleUrl>#icon-1739-4E342E</styleUrl>
        <ExtendedData>
          <Data name="FID">
            <value>16.0</value>
          </Data>
          <Data name="Lat">
            <value>2.01667</value>
          </Data>
          <Data name="Long">
            <value>16.1499996</value>
          </Data>
        </ExtendedData>
        <Point>
          <coordinates>
            16.1499996,2.01667,0
          </coordinates>
        </Point>
      </Placemark>
      <Placemark>
        <name>Abeokuta</name>
        <description><![CDATA[FID: 17<br>Lat: 7.14995<br>Long: 3.3499501]]></description>
        <styleUrl>#icon-1739-4E342E</styleUrl>
        <ExtendedData>
          <Data name="FID">
            <value>17.0</value>
          </Data>
          <Data name="Lat">
            <value>7.14995</value>
          </Data>
          <Data name="Long">
            <value>3.3499501</value>
          </Data>
        </ExtendedData>
        <Point>
          <coordinates>
            3.3499501,7.14995,0
          </coordinates>
        </Point>
      </Placemark>
      <Placemark>
        <name>Rigachikun</name>
        <description><![CDATA[FID: 18<br>Lat: 10.6324997<br>Long: 7.4727101]]></description>
        <styleUrl>#icon-1739-4E342E</styleUrl>
        <ExtendedData>
          <Data name="FID">
            <value>18.0</value>
          </Data>
          <Data name="Lat">
            <value>10.6324997</value>
          </Data>
          <Data name="Long">
            <value>7.4727101</value>
          </Data>
        </ExtendedData>
        <Point>
          <coordinates>
            7.4727101,10.6324997,0
          </coordinates>
        </Point>
      </Placemark>
      <Placemark>
        <name>Jebba</name>
        <description><![CDATA[FID: 19<br>Lat: 9.1333103<br>Long: 4.8332901]]></description>
        <styleUrl>#icon-1739-4E342E</styleUrl>
        <ExtendedData>
          <Data name="FID">
            <value>19.0</value>
          </Data>
          <Data name="Lat">
            <value>9.1333103</value>
          </Data>
          <Data name="Long">
            <value>4.8332901</value>
          </Data>
        </ExtendedData>
        <Point>
          <coordinates>
            4.8332901,9.1333103,0
          </coordinates>
        </Point>
      </Placemark>
      <Placemark>
        <name>Abinsi</name>
        <description><![CDATA[FID: 20<br>Lat: 7.7572598<br>Long: 8.7520905]]></description>
        <styleUrl>#icon-1739-4E342E</styleUrl>
        <ExtendedData>
          <Data name="FID">
            <value>20.0</value>
          </Data>
          <Data name="Lat">
            <value>7.7572598</value>
          </Data>
          <Data name="Long">
            <value>8.7520905</value>
          </Data>
        </ExtendedData>
        <Point>
          <coordinates>
            8.7520905,7.7572598,0
          </coordinates>
        </Point>
      </Placemark>
      <Placemark>
        <name><![CDATA[7°30'0"E, 10°5'0"N]]></name>
        <description><![CDATA[FID: 21<br>Lat: 10.0832996<br>Long: 7.5]]></description>
        <styleUrl>#icon-1739-4E342E</styleUrl>
        <ExtendedData>
          <Data name="FID">
            <value>21.0</value>
          </Data>
          <Data name="Lat">
            <value>10.0832996</value>
          </Data>
          <Data name="Long">
            <value>7.5</value>
          </Data>
        </ExtendedData>
        <Point>
          <coordinates>
            7.5,10.0832996,0
          </coordinates>
        </Point>
      </Placemark>
      <Placemark>
        <name><![CDATA[2°14'0"W, 8°16'0"N]]></name>
        <description><![CDATA[FID: 22<br>Lat: 8.2666702<br>Long: -2.23333]]></description>
        <styleUrl>#icon-1739-4E342E</styleUrl>
        <ExtendedData>
          <Data name="FID">
            <value>22.0</value>
          </Data>
          <Data name="Lat">
            <value>8.2666702</value>
          </Data>
          <Data name="Long">
            <value>-2.23333</value>
          </Data>
        </ExtendedData>
        <Point>
          <coordinates>
            -2.23333,8.2666702,0
          </coordinates>
        </Point>
      </Placemark>
      <Placemark>
        <name>Nzi</name>
        <description><![CDATA[FID: 23<br>Lat: 5.9691401<br>Long: -4.8463802]]></description>
        <styleUrl>#icon-1739-4E342E</styleUrl>
        <ExtendedData>
          <Data name="FID">
            <value>23.0</value>
          </Data>
          <Data name="Lat">
            <value>5.9691401</value>
          </Data>
          <Data name="Long">
            <value>-4.8463802</value>
          </Data>
        </ExtendedData>
        <Point>
          <coordinates>
            -4.8463802,5.9691401,0
          </coordinates>
        </Point>
      </Placemark>
      <Placemark>
        <name>Bouake</name>
        <description><![CDATA[FID: 24<br>Lat: 7.6833401<br>Long: -5.0330801]]></description>
        <styleUrl>#icon-1739-4E342E</styleUrl>
        <ExtendedData>
          <Data name="FID">
            <value>24.0</value>
          </Data>
          <Data name="Lat">
            <value>7.6833401</value>
          </Data>
          <Data name="Long">
            <value>-5.0330801</value>
          </Data>
        </ExtendedData>
        <Point>
          <coordinates>
            -5.0330801,7.6833401,0
          </coordinates>
        </Point>
      </Placemark>
      <Placemark>
        <name>Kafolo</name>
        <description><![CDATA[FID: 25<br>Lat: 9.5833302<br>Long: -4.3000398]]></description>
        <styleUrl>#icon-1739-4E342E</styleUrl>
        <ExtendedData>
          <Data name="FID">
            <value>25.0</value>
          </Data>
          <Data name="Lat">
            <value>9.5833302</value>
          </Data>
          <Data name="Long">
            <value>-4.3000398</value>
          </Data>
        </ExtendedData>
        <Point>
          <coordinates>
            -4.3000398,9.5833302,0
          </coordinates>
        </Point>
      </Placemark>
      <Placemark>
        <name>Louga</name>
        <description><![CDATA[FID: 26<br>Lat: 5.0499401<br>Long: -6.21668]]></description>
        <styleUrl>#icon-1739-4E342E</styleUrl>
        <ExtendedData>
          <Data name="FID">
            <value>26.0</value>
          </Data>
          <Data name="Lat">
            <value>5.0499401</value>
          </Data>
          <Data name="Long">
            <value>-6.21668</value>
          </Data>
        </ExtendedData>
        <Point>
          <coordinates>
            -6.21668,5.0499401,0
          </coordinates>
        </Point>
      </Placemark>
      <Placemark>
        <name><![CDATA[2°57'0"W, 9°21'0"N]]></name>
        <description><![CDATA[FID: 27<br>Lat: 9.3500004<br>Long: -2.95]]></description>
        <styleUrl>#icon-1739-4E342E</styleUrl>
        <ExtendedData>
          <Data name="FID">
            <value>27.0</value>
          </Data>
          <Data name="Lat">
            <value>9.3500004</value>
          </Data>
          <Data name="Long">
            <value>-2.95</value>
          </Data>
        </ExtendedData>
        <Point>
          <coordinates>
            -2.95,9.3500004,0
          </coordinates>
        </Point>
      </Placemark>
      <Placemark>
        <name>Boe</name>
        <description><![CDATA[FID: 28<br>Lat: 11.5799999<br>Long: -14.4747]]></description>
        <styleUrl>#icon-1739-4E342E</styleUrl>
        <ExtendedData>
          <Data name="FID">
            <value>28.0</value>
          </Data>
          <Data name="Lat">
            <value>11.5799999</value>
          </Data>
          <Data name="Long">
            <value>-14.4747</value>
          </Data>
        </ExtendedData>
        <Point>
          <coordinates>
            -14.4747,11.5799999,0
          </coordinates>
        </Point>
      </Placemark>
      <Placemark>
        <name>Bafata</name>
        <description><![CDATA[FID: 29<br>Lat: 11.9540005<br>Long: -14.8704004]]></description>
        <styleUrl>#icon-1739-4E342E</styleUrl>
        <ExtendedData>
          <Data name="FID">
            <value>29.0</value>
          </Data>
          <Data name="Lat">
            <value>11.9540005</value>
          </Data>
          <Data name="Long">
            <value>-14.8704004</value>
          </Data>
        </ExtendedData>
        <Point>
          <coordinates>
            -14.8704004,11.9540005,0
          </coordinates>
        </Point>
      </Placemark>
      <Placemark>
        <name><![CDATA[13°10'0"W, 13°3'0"N]]></name>
        <description><![CDATA[FID: 30<br>Lat: 13.0500002<br>Long: -13.1667004]]></description>
        <styleUrl>#icon-1739-4E342E</styleUrl>
        <ExtendedData>
          <Data name="FID">
            <value>30.0</value>
          </Data>
          <Data name="Lat">
            <value>13.0500002</value>
          </Data>
          <Data name="Long">
            <value>-13.1667004</value>
          </Data>
        </ExtendedData>
        <Point>
          <coordinates>
            -13.1667004,13.0500002,0
          </coordinates>
        </Point>
      </Placemark>
      <Placemark>
        <name><![CDATA[14°50'0"W, 12°52'0"N]]></name>
        <description><![CDATA[FID: 31<br>Lat: 12.8667002<br>Long: -14.8332996]]></description>
        <styleUrl>#icon-1739-4E342E</styleUrl>
        <ExtendedData>
          <Data name="FID">
            <value>31.0</value>
          </Data>
          <Data name="Lat">
            <value>12.8667002</value>
          </Data>
          <Data name="Long">
            <value>-14.8332996</value>
          </Data>
        </ExtendedData>
        <Point>
          <coordinates>
            -14.8332996,12.8667002,0
          </coordinates>
        </Point>
      </Placemark>
      <Placemark>
        <name>Ouassadou</name>
        <description><![CDATA[FID: 32<br>Lat: 13.2333002<br>Long: -13.8167]]></description>
        <styleUrl>#icon-1739-4E342E</styleUrl>
        <ExtendedData>
          <Data name="FID">
            <value>32.0</value>
          </Data>
          <Data name="Lat">
            <value>13.2333002</value>
          </Data>
          <Data name="Long">
            <value>-13.8167</value>
          </Data>
        </ExtendedData>
        <Point>
          <coordinates>
            -13.8167,13.2333002,0
          </coordinates>
        </Point>
      </Placemark>
      <Placemark>
        <name>Tambacounda</name>
        <description><![CDATA[FID: 34<br>Lat: 13.7538004<br>Long: -13.7587004]]></description>
        <styleUrl>#icon-1739-4E342E</styleUrl>
        <ExtendedData>
          <Data name="FID">
            <value>34.0</value>
          </Data>
          <Data name="Lat">
            <value>13.7538004</value>
          </Data>
          <Data name="Long">
            <value>-13.7587004</value>
          </Data>
        </ExtendedData>
        <Point>
          <coordinates>
            -13.7587004,13.7538004,0
          </coordinates>
        </Point>
      </Placemark>
      <Placemark>
        <name>Oussouye</name>
        <description><![CDATA[FID: 35<br>Lat: 12.4849997<br>Long: -16.5470009]]></description>
        <styleUrl>#icon-1739-4E342E</styleUrl>
        <ExtendedData>
          <Data name="FID">
            <value>35.0</value>
          </Data>
          <Data name="Lat">
            <value>12.4849997</value>
          </Data>
          <Data name="Long">
            <value>-16.5470009</value>
          </Data>
        </ExtendedData>
        <Point>
          <coordinates>
            -16.5470009,12.4849997,0
          </coordinates>
        </Point>
      </Placemark>
      <Placemark>
        <name>Tambacounda</name>
        <description><![CDATA[FID: 36<br>Lat: 13.7538004<br>Long: -13.7587004]]></description>
        <styleUrl>#icon-1739-4E342E</styleUrl>
        <ExtendedData>
          <Data name="FID">
            <value>36.0</value>
          </Data>
          <Data name="Lat">
            <value>13.7538004</value>
          </Data>
          <Data name="Long">
            <value>-13.7587004</value>
          </Data>
        </ExtendedData>
        <Point>
          <coordinates>
            -13.7587004,13.7538004,0
          </coordinates>
        </Point>
      </Placemark>
      <Placemark>
        <name>Matadi</name>
        <description><![CDATA[FID: 37<br>Lat: -5.83657 <br>Long: 13.43135]]></description>
        <styleUrl>#icon-1739-4E342E</styleUrl>
        <ExtendedData>
          <Data name="FID">
            <value>37.0</value>
          </Data>
          <Data name="Lat">
            <value>-5.83657 </value>
          </Data>
          <Data name="Long">
            <value>13.43135</value>
          </Data>
        </ExtendedData>
        <Point>
          <coordinates>
            13.43135,-5.83657,0
          </coordinates>
        </Point>
      </Placemark>
      <Placemark>
        <name> Compere496</name>
        <description><![CDATA[FID: 38<br>Lat: -5.1536598<br>Long: 13.3520002]]></description>
        <styleUrl>#icon-1739-4E342E</styleUrl>
        <ExtendedData>
          <Data name="FID">
            <value>38.0</value>
          </Data>
          <Data name="Lat">
            <value>-5.1536598</value>
          </Data>
          <Data name="Long">
            <value>13.3520002</value>
          </Data>
        </ExtendedData>
        <Point>
          <coordinates>
            13.3520002,-5.1536598,0
          </coordinates>
        </Point>
      </Placemark>
      <Placemark>
        <name>Germain</name>
        <description><![CDATA[FID: 39<br>Lat: 4.0322109<br>Long: 25.8079998]]></description>
        <styleUrl>#icon-1739-4E342E</styleUrl>
        <ExtendedData>
          <Data name="FID">
            <value>39.0</value>
          </Data>
          <Data name="Lat">
            <value>4.0322109</value>
          </Data>
          <Data name="Long">
            <value>25.8079998</value>
          </Data>
        </ExtendedData>
        <Point>
          <coordinates>
            25.8079998,4.0322109,0
          </coordinates>
        </Point>
      </Placemark>
      <Placemark>
        <name> Gerard 4346</name>
        <description><![CDATA[FID: 40<br>Lat: 3.4663907<br><br>Long: 25.71618]]></description>
        <styleUrl>#icon-1739-4E342E</styleUrl>
        <ExtendedData>
          <Data name="FID">
            <value>40.0</value>
          </Data>
          <Data name="Lat">
            <value>3.4663907
</value>
          </Data>
          <Data name="Long">
            <value>25.71618</value>
          </Data>
        </ExtendedData>
        <Point>
          <coordinates>
            25.71618,3.4663907,0
          </coordinates>
        </Point>
      </Placemark>
      <Placemark>
        <name>Szafranski 1218</name>
        <description><![CDATA[FID: 41<br>Lat: 1.5896074<br>Long: 25.35266]]></description>
        <styleUrl>#icon-1739-4E342E</styleUrl>
        <ExtendedData>
          <Data name="FID">
            <value>41.0</value>
          </Data>
          <Data name="Lat">
            <value>1.5896074</value>
          </Data>
          <Data name="Long">
            <value>25.35266</value>
          </Data>
        </ExtendedData>
        <Point>
          <coordinates>
            25.35266,1.5896074,0
          </coordinates>
        </Point>
      </Placemark>
      <Placemark>
        <name> Zongo</name>
        <description><![CDATA[FID: 47<br>Lat: 4.3502°N <br>Long: 18.6002°E]]></description>
        <styleUrl>#icon-1739-4E342E</styleUrl>
        <ExtendedData>
          <Data name="FID">
            <value>47.0</value>
          </Data>
          <Data name="Lat">
            <value>4.3502°N </value>
          </Data>
          <Data name="Long">
            <value>18.6002°E</value>
          </Data>
        </ExtendedData>
        <Point>
          <coordinates>
            18.6002,4.3502,0
          </coordinates>
        </Point>
      </Placemark>
      <Placemark>
        <name>Lebrun 1792</name>
        <description><![CDATA[FID: 48<br>Lat: 3.3348701<br>Long: 19.3283997]]></description>
        <styleUrl>#icon-1739-4E342E</styleUrl>
        <ExtendedData>
          <Data name="FID">
            <value>48.0</value>
          </Data>
          <Data name="Lat">
            <value>3.3348701</value>
          </Data>
          <Data name="Long">
            <value>19.3283997</value>
          </Data>
        </ExtendedData>
        <Point>
          <coordinates>
            19.3283997,3.3348701,0
          </coordinates>
        </Point>
      </Placemark>
      <Placemark>
        <name> Tehinaye 103</name>
        <description><![CDATA[FID: 50<br>Lat: 4.30863<br>Long: 14.2290001]]></description>
        <styleUrl>#icon-1739-4E342E</styleUrl>
        <ExtendedData>
          <Data name="FID">
            <value>50.0</value>
          </Data>
          <Data name="Lat">
            <value>4.30863</value>
          </Data>
          <Data name="Long">
            <value>14.2290001</value>
          </Data>
        </ExtendedData>
        <Point>
          <coordinates>
            14.2290001,4.30863,0
          </coordinates>
        </Point>
      </Placemark>
      <Placemark>
        <name>Letouzey 9614</name>
        <description><![CDATA[FID: 51<br>Lat: 4.85745<br>Long: 11.1077003]]></description>
        <styleUrl>#icon-1739-4E342E</styleUrl>
        <ExtendedData>
          <Data name="FID">
            <value>51.0</value>
          </Data>
          <Data name="Lat">
            <value>4.85745</value>
          </Data>
          <Data name="Long">
            <value>11.1077003</value>
          </Data>
        </ExtendedData>
        <Point>
          <coordinates>
            11.1077003,4.85745,0
          </coordinates>
        </Point>
      </Placemark>
      <Placemark>
        <name> Geerling</name>
        <description><![CDATA[FID: 52<br>Lat: 9.6372404<br>Long: 10.4984999]]></description>
        <styleUrl>#icon-1739-4E342E</styleUrl>
        <ExtendedData>
          <Data name="FID">
            <value>52.0</value>
          </Data>
          <Data name="Lat">
            <value>9.6372404</value>
          </Data>
          <Data name="Long">
            <value>10.4984999</value>
          </Data>
        </ExtendedData>
        <Point>
          <coordinates>
            10.4984999,9.6372404,0
          </coordinates>
        </Point>
      </Placemark>
      <Placemark>
        <name>Letouzey 2459</name>
        <description><![CDATA[FID: 53<br>Lat: 6.0823698<br>Long: 12.4266996]]></description>
        <styleUrl>#icon-1739-4E342E</styleUrl>
        <ExtendedData>
          <Data name="FID">
            <value>53.0</value>
          </Data>
          <Data name="Lat">
            <value>6.0823698</value>
          </Data>
          <Data name="Long">
            <value>12.4266996</value>
          </Data>
        </ExtendedData>
        <Point>
          <coordinates>
            12.4266996,6.0823698,0
          </coordinates>
        </Point>
      </Placemark>
      <Placemark>
        <name>Oyayami FHI 79827</name>
        <description><![CDATA[FID: 55<br>Lat: 9.312089 <br>Long: 7.24105]]></description>
        <styleUrl>#icon-1739-4E342E</styleUrl>
        <ExtendedData>
          <Data name="FID">
            <value>55.0</value>
          </Data>
          <Data name="Lat">
            <value>9.312089 </value>
          </Data>
          <Data name="Long">
            <value>7.24105</value>
          </Data>
        </ExtendedData>
        <Point>
          <coordinates>
            7.24105,9.312089,0
          </coordinates>
        </Point>
      </Placemark>
      <Placemark>
        <name> Gbile 5018</name>
        <description><![CDATA[FID: 56<br>Lat: 7.01232<br>Long: 4.0271401]]></description>
        <styleUrl>#icon-1739-4E342E</styleUrl>
        <ExtendedData>
          <Data name="FID">
            <value>56.0</value>
          </Data>
          <Data name="Lat">
            <value>7.01232</value>
          </Data>
          <Data name="Long">
            <value>4.0271401</value>
          </Data>
        </ExtendedData>
        <Point>
          <coordinates>
            4.0271401,7.01232,0
          </coordinates>
        </Point>
      </Placemark>
      <Placemark>
        <name> FHI 87627</name>
        <description><![CDATA[FID: 59<br>Lat: 5.9556098<br>Long: 6.5271702]]></description>
        <styleUrl>#icon-1739-4E342E</styleUrl>
        <ExtendedData>
          <Data name="FID">
            <value>59.0</value>
          </Data>
          <Data name="Lat">
            <value>5.9556098</value>
          </Data>
          <Data name="Long">
            <value>6.5271702</value>
          </Data>
        </ExtendedData>
        <Point>
          <coordinates>
            6.5271702,5.9556098,0
          </coordinates>
        </Point>
      </Placemark>
      <Placemark>
        <name> Letestu</name>
        <description><![CDATA[FID: 60<br>Lat: 7.2660599<br>Long: 2.3556199]]></description>
        <styleUrl>#icon-1739-4E342E</styleUrl>
        <ExtendedData>
          <Data name="FID">
            <value>60.0</value>
          </Data>
          <Data name="Lat">
            <value>7.2660599</value>
          </Data>
          <Data name="Long">
            <value>2.3556199</value>
          </Data>
        </ExtendedData>
        <Point>
          <coordinates>
            2.3556199,7.2660599,0
          </coordinates>
        </Point>
      </Placemark>
      <Placemark>
        <name> Chevalier 23586</name>
        <description><![CDATA[FID: 61<br>Lat: 8.2392702<br>Long: 2.3066399]]></description>
        <styleUrl>#icon-1739-4E342E</styleUrl>
        <ExtendedData>
          <Data name="FID">
            <value>61.0</value>
          </Data>
          <Data name="Lat">
            <value>8.2392702</value>
          </Data>
          <Data name="Long">
            <value>2.3066399</value>
          </Data>
        </ExtendedData>
        <Point>
          <coordinates>
            2.3066399,8.2392702,0
          </coordinates>
        </Point>
      </Placemark>
      <Placemark>
        <name> Schafer 8910</name>
        <description><![CDATA[FID: 62<br>Lat: 7.3929501<br>Long: 1.3625799]]></description>
        <styleUrl>#icon-1739-4E342E</styleUrl>
        <ExtendedData>
          <Data name="FID">
            <value>62.0</value>
          </Data>
          <Data name="Lat">
            <value>7.3929501</value>
          </Data>
          <Data name="Long">
            <value>1.3625799</value>
          </Data>
        </ExtendedData>
        <Point>
          <coordinates>
            1.3625799,7.3929501,0
          </coordinates>
        </Point>
      </Placemark>
      <Placemark>
        <name> Bamps</name>
        <description><![CDATA[FID: 64<br>Lat: 7.01232<br>Long: -7.2610102]]></description>
        <styleUrl>#icon-1739-4E342E</styleUrl>
        <ExtendedData>
          <Data name="FID">
            <value>64.0</value>
          </Data>
          <Data name="Lat">
            <value>7.01232</value>
          </Data>
          <Data name="Long">
            <value>-7.2610102</value>
          </Data>
        </ExtendedData>
        <Point>
          <coordinates>
            -7.2610102,7.01232,0
          </coordinates>
        </Point>
      </Placemark>
      <Placemark>
        <name>Prubrev 1245</name>
        <description><![CDATA[FID: 67<br>Lat: 8.4932899<br>Long: -7.4863]]></description>
        <styleUrl>#icon-1739-4E342E</styleUrl>
        <ExtendedData>
          <Data name="FID">
            <value>67.0</value>
          </Data>
          <Data name="Lat">
            <value>8.4932899</value>
          </Data>
          <Data name="Long">
            <value>-7.4863</value>
          </Data>
        </ExtendedData>
        <Point>
          <coordinates>
            -7.4863,8.4932899,0
          </coordinates>
        </Point>
      </Placemark>
      <Placemark>
        <name> Kabala</name>
        <description><![CDATA[FID: 68<br>Lat: 9.6796303<br>Long: -11.5425997]]></description>
        <styleUrl>#icon-1739-4E342E</styleUrl>
        <ExtendedData>
          <Data name="FID">
            <value>68.0</value>
          </Data>
          <Data name="Lat">
            <value>9.6796303</value>
          </Data>
          <Data name="Long">
            <value>-11.5425997</value>
          </Data>
        </ExtendedData>
        <Point>
          <coordinates>
            -11.5425997,9.6796303,0
          </coordinates>
        </Point>
      </Placemark>
      <Placemark>
        <name>Van Meer 250</name>
        <description><![CDATA[FID: 69<br>Lat: 6.7586298<br>Long: -10.4976997]]></description>
        <styleUrl>#icon-1739-4E342E</styleUrl>
        <ExtendedData>
          <Data name="FID">
            <value>69.0</value>
          </Data>
          <Data name="Lat">
            <value>6.7586298</value>
          </Data>
          <Data name="Long">
            <value>-10.4976997</value>
          </Data>
        </ExtendedData>
        <Point>
          <coordinates>
            -10.4976997,6.7586298,0
          </coordinates>
        </Point>
      </Placemark>
      <Placemark>
        <name> </name>
        <description><![CDATA[FID: 70<br>Lat: 8.3662701<br>Long: -12.5640001]]></description>
        <styleUrl>#icon-1739-4E342E</styleUrl>
        <ExtendedData>
          <Data name="FID">
            <value>70.0</value>
          </Data>
          <Data name="Lat">
            <value>8.3662701</value>
          </Data>
          <Data name="Long">
            <value>-12.5640001</value>
          </Data>
        </ExtendedData>
        <Point>
          <coordinates>
            -12.5640001,8.3662701,0
          </coordinates>
        </Point>
      </Placemark>
      <Placemark>
        <name>Adam 26904 </name>
        <description><![CDATA[FID: 71<br>Lat: 12.50689 <br>Long: -16.6674]]></description>
        <styleUrl>#icon-1739-4E342E</styleUrl>
        <ExtendedData>
          <Data name="FID">
            <value>71.0</value>
          </Data>
          <Data name="Lat">
            <value>12.50689 </value>
          </Data>
          <Data name="Long">
            <value>-16.6674</value>
          </Data>
        </ExtendedData>
        <Point>
          <coordinates>
            -16.6674,12.50689,0
          </coordinates>
        </Point>
      </Placemark>
      <Placemark>
        <name> Youkounkoun</name>
        <description><![CDATA[FID: 72<br>Lat: 12.4401999<br>Long: -13.2463999]]></description>
        <styleUrl>#icon-1739-4E342E</styleUrl>
        <ExtendedData>
          <Data name="FID">
            <value>72.0</value>
          </Data>
          <Data name="Lat">
            <value>12.4401999</value>
          </Data>
          <Data name="Long">
            <value>-13.2463999</value>
          </Data>
        </ExtendedData>
        <Point>
          <coordinates>
            -13.2463999,12.4401999,0
          </coordinates>
        </Point>
      </Placemark>
      <Placemark>
        <name> Bos 2794</name>
        <description><![CDATA[FID: 73<br>Lat: 6.0401101<br>Long: -8.3484697]]></description>
        <styleUrl>#icon-1739-4E342E</styleUrl>
        <ExtendedData>
          <Data name="FID">
            <value>73.0</value>
          </Data>
          <Data name="Lat">
            <value>6.0401101</value>
          </Data>
          <Data name="Long">
            <value>-8.3484697</value>
          </Data>
        </ExtendedData>
        <Point>
          <coordinates>
            -8.3484697,6.0401101,0
          </coordinates>
        </Point>
      </Placemark>
      <Placemark>
        <name>Berhaut 1476 </name>
        <description><![CDATA[FID: <br>Lat: 13.066667 <br>Long: -12.716667 ]]></description>
        <styleUrl>#icon-1739-4E342E</styleUrl>
        <ExtendedData>
          <Data name="FID">
            <value/>
          </Data>
          <Data name="Lat">
            <value>13.066667 </value>
          </Data>
          <Data name="Long">
            <value>-12.716667 </value>
          </Data>
        </ExtendedData>
        <Point>
          <coordinates>
            -12.716667,13.066667,0
          </coordinates>
        </Point>
      </Placemark>
      <Placemark>
        <name>Berhaut 7086 </name>
        <description><![CDATA[FID: <br>Lat: 12.355556 <br>Long: -16.720556]]></description>
        <styleUrl>#icon-1739-4E342E</styleUrl>
        <ExtendedData>
          <Data name="FID">
            <value/>
          </Data>
          <Data name="Lat">
            <value>12.355556 </value>
          </Data>
          <Data name="Long">
            <value>-16.720556</value>
          </Data>
        </ExtendedData>
        <Point>
          <coordinates>
            -16.720556,12.355556,0
          </coordinates>
        </Point>
      </Placemark>
      <Placemark>
        <name>Deighton 1081, 2997	</name>
        <description><![CDATA[FID: <br>Lat: 8.116667 <br>Long: -12.066667]]></description>
        <styleUrl>#icon-1739-4E342E</styleUrl>
        <ExtendedData>
          <Data name="FID">
            <value/>
          </Data>
          <Data name="Lat">
            <value>8.116667 </value>
          </Data>
          <Data name="Long">
            <value>-12.066667</value>
          </Data>
        </ExtendedData>
        <Point>
          <coordinates>
            -12.066667,8.116667,0
          </coordinates>
        </Point>
      </Placemark>
      <Placemark>
        <name>Dewevre 876 
</name>
        <description><![CDATA[FID: <br>Lat: 1.677922 <br>Long: 19.166336 ]]></description>
        <styleUrl>#icon-1739-4E342E</styleUrl>
        <ExtendedData>
          <Data name="FID">
            <value/>
          </Data>
          <Data name="Lat">
            <value>1.677922 </value>
          </Data>
          <Data name="Long">
            <value>19.166336 </value>
          </Data>
        </ExtendedData>
        <Point>
          <coordinates>
            19.166336,1.677922,0
          </coordinates>
        </Point>
      </Placemark>
      <Placemark>
        <name>Scott Elliot 4733 </name>
        <description><![CDATA[FID: <br>Lat: 9.122859 <br>Long: -12.923<br>]]></description>
        <styleUrl>#icon-1739-4E342E</styleUrl>
        <ExtendedData>
          <Data name="FID">
            <value/>
          </Data>
          <Data name="Lat">
            <value>9.122859 </value>
          </Data>
          <Data name="Long">
            <value>-12.923
</value>
          </Data>
        </ExtendedData>
        <Point>
          <coordinates>
            -12.923,9.122859,0
          </coordinates>
        </Point>
      </Placemark>
      <Placemark>
        <name>Samai 278 </name>
        <description><![CDATA[FID: <br>Lat: 7.359659 <br>Long: -11.4168<br>]]></description>
        <styleUrl>#icon-1739-4E342E</styleUrl>
        <ExtendedData>
          <Data name="FID">
            <value/>
          </Data>
          <Data name="Lat">
            <value>7.359659 </value>
          </Data>
          <Data name="Long">
            <value>-11.4168
</value>
          </Data>
        </ExtendedData>
        <Point>
          <coordinates>
            -11.4168,7.359659,0
          </coordinates>
        </Point>
      </Placemark>
      <Placemark>
        <name>Scott elliot 5730 </name>
        <description><![CDATA[FID: <br>Lat: 8.583333 <br>Long: -12.95<br>]]></description>
        <styleUrl>#icon-1739-4E342E</styleUrl>
        <ExtendedData>
          <Data name="FID">
            <value/>
          </Data>
          <Data name="Lat">
            <value>8.583333 </value>
          </Data>
          <Data name="Long">
            <value>-12.95
</value>
          </Data>
        </ExtendedData>
        <Point>
          <coordinates>
            -12.95,8.583333,0
          </coordinates>
        </Point>
      </Placemark>
      <Placemark>
        <name>Leprieur s.n. </name>
        <description><![CDATA[FID: <br>Lat: 12.34563 <br>Long: -16.7179]]></description>
        <styleUrl>#icon-1739-4E342E</styleUrl>
        <ExtendedData>
          <Data name="FID">
            <value/>
          </Data>
          <Data name="Lat">
            <value>12.34563 </value>
          </Data>
          <Data name="Long">
            <value>-16.7179</value>
          </Data>
        </ExtendedData>
        <Point>
          <coordinates>
            -16.7179,12.34563,0
          </coordinates>
        </Point>
      </Placemark>
      <Placemark>
        <name>Deighton 3958 </name>
        <description><![CDATA[FID: <br>Lat: 8.783989 <br>Long: -12.2256<br>]]></description>
        <styleUrl>#icon-1739-4E342E</styleUrl>
        <ExtendedData>
          <Data name="FID">
            <value/>
          </Data>
          <Data name="Lat">
            <value>8.783989 </value>
          </Data>
          <Data name="Long">
            <value>-12.2256
</value>
          </Data>
        </ExtendedData>
        <Point>
          <coordinates>
            -12.2256,8.783989,0
          </coordinates>
        </Point>
      </Placemark>
      <Placemark>
        <name>Morran s.n. </name>
        <description><![CDATA[FID: <br>Lat: 9.737965 <br>Long: -13.5325<br>]]></description>
        <styleUrl>#icon-1739-4E342E</styleUrl>
        <ExtendedData>
          <Data name="FID">
            <value/>
          </Data>
          <Data name="Lat">
            <value>9.737965 </value>
          </Data>
          <Data name="Long">
            <value>-13.5325
</value>
          </Data>
        </ExtendedData>
        <Point>
          <coordinates>
            -13.5325,9.737965,0
          </coordinates>
        </Point>
      </Placemark>
      <Placemark>
        <name>Baldwin 10714 </name>
        <description><![CDATA[FID: <br>Lat: 7.009408 <br>Long: -11.3718]]></description>
        <styleUrl>#icon-1739-4E342E</styleUrl>
        <ExtendedData>
          <Data name="FID">
            <value/>
          </Data>
          <Data name="Lat">
            <value>7.009408 </value>
          </Data>
          <Data name="Long">
            <value>-11.3718</value>
          </Data>
        </ExtendedData>
        <Point>
          <coordinates>
            -11.3718,7.009408,0
          </coordinates>
        </Point>
      </Placemark>
      <Placemark>
        <name>Baldwin 9131 </name>
        <description><![CDATA[FID: <br>Lat: 6.867024 <br>Long: -9.11618<br>]]></description>
        <styleUrl>#icon-1739-4E342E</styleUrl>
        <ExtendedData>
          <Data name="FID">
            <value/>
          </Data>
          <Data name="Lat">
            <value>6.867024 </value>
          </Data>
          <Data name="Long">
            <value>-9.11618
</value>
          </Data>
        </ExtendedData>
        <Point>
          <coordinates>
            -9.11618,6.867024,0
          </coordinates>
        </Point>
      </Placemark>
      <Placemark>
        <name>Sanou BUR-766 </name>
        <description><![CDATA[FID: <br>Lat: 11°59'42"N <br>Long: 3°57'16"W<br>]]></description>
        <styleUrl>#icon-1739-4E342E</styleUrl>
        <ExtendedData>
          <Data name="FID">
            <value/>
          </Data>
          <Data name="Lat">
            <value><![CDATA[11°59'42"N ]]></value>
          </Data>
          <Data name="Long">
            <value><![CDATA[3°57'16"W
]]></value>
          </Data>
        </ExtendedData>
        <Point>
          <coordinates>
            -3.95444444444444,11.995,0
          </coordinates>
        </Point>
      </Placemark>
      <Placemark>
        <name>Linder 910, 1017, 1115 </name>
        <description><![CDATA[FID: <br>Lat: 7°12'N <br>Long: 09°48'W<br>]]></description>
        <styleUrl>#icon-1739-4E342E</styleUrl>
        <ExtendedData>
          <Data name="FID">
            <value/>
          </Data>
          <Data name="Lat">
            <value><![CDATA[7°12'N ]]></value>
          </Data>
          <Data name="Long">
            <value><![CDATA[09°48'W
]]></value>
          </Data>
        </ExtendedData>
        <Point>
          <coordinates>
            -9.8,7.2,0
          </coordinates>
        </Point>
      </Placemark>
      <Placemark>
        <name>Chillou s.n.  </name>
        <description><![CDATA[FID: <br>Lat: 10.94361 <br>Long: -14.3234<br>]]></description>
        <styleUrl>#icon-1739-4E342E</styleUrl>
        <ExtendedData>
          <Data name="FID">
            <value/>
          </Data>
          <Data name="Lat">
            <value>10.94361 </value>
          </Data>
          <Data name="Long">
            <value>-14.3234
</value>
          </Data>
        </ExtendedData>
        <Point>
          <coordinates>
            -14.3234,10.94361,0
          </coordinates>
        </Point>
      </Placemark>
      <Placemark>
        <name>Munzinger 30 </name>
        <description><![CDATA[FID: <br>Lat: 9.43743 <br>Long: -4.34097<br>]]></description>
        <styleUrl>#icon-1739-4E342E</styleUrl>
        <ExtendedData>
          <Data name="FID">
            <value/>
          </Data>
          <Data name="Lat">
            <value>9.43743 </value>
          </Data>
          <Data name="Long">
            <value>-4.34097
</value>
          </Data>
        </ExtendedData>
        <Point>
          <coordinates>
            -4.34097,9.43743,0
          </coordinates>
        </Point>
      </Placemark>
      <Placemark>
        <name>de Wilde 3236 </name>
        <description><![CDATA[FID: <br>Lat: 5.892561 <br>Long: -4.8169<br>]]></description>
        <styleUrl>#icon-1739-4E342E</styleUrl>
        <ExtendedData>
          <Data name="FID">
            <value/>
          </Data>
          <Data name="Lat">
            <value>5.892561 </value>
          </Data>
          <Data name="Long">
            <value>-4.8169
</value>
          </Data>
        </ExtendedData>
        <Point>
          <coordinates>
            -4.8169,5.892561,0
          </coordinates>
        </Point>
      </Placemark>
      <Placemark>
        <name>de wilde 3306 </name>
        <description><![CDATA[FID: <br>Lat: 5.804393 <br>Long: -6.65226<br>]]></description>
        <styleUrl>#icon-1739-4E342E</styleUrl>
        <ExtendedData>
          <Data name="FID">
            <value/>
          </Data>
          <Data name="Lat">
            <value>5.804393 </value>
          </Data>
          <Data name="Long">
            <value>-6.65226
</value>
          </Data>
        </ExtendedData>
        <Point>
          <coordinates>
            -6.65226,5.804393,0
          </coordinates>
        </Point>
      </Placemark>
      <Placemark>
        <name>Aubreville 667 </name>
        <description><![CDATA[FID: <br>Lat: 6° 37' 59" N<br>Long: 3° 41' 32" W<br>]]></description>
        <styleUrl>#icon-1739-4E342E</styleUrl>
        <ExtendedData>
          <Data name="FID">
            <value/>
          </Data>
          <Data name="Lat">
            <value><![CDATA[6° 37' 59" N]]></value>
          </Data>
          <Data name="Long">
            <value><![CDATA[3° 41' 32" W
]]></value>
          </Data>
        </ExtendedData>
        <Point>
          <coordinates>
            -3.69222222222222,6.63305555555556,0
          </coordinates>
        </Point>
      </Placemark>
      <Placemark>
        <name>Aubreville 2622 </name>
        <description><![CDATA[FID: <br>Lat: 9.583505 <br>Long: -5.19284<br>]]></description>
        <styleUrl>#icon-1739-4E342E</styleUrl>
        <ExtendedData>
          <Data name="FID">
            <value/>
          </Data>
          <Data name="Lat">
            <value>9.583505 </value>
          </Data>
          <Data name="Long">
            <value>-5.19284
</value>
          </Data>
        </ExtendedData>
        <Point>
          <coordinates>
            -5.19284,9.583505,0
          </coordinates>
        </Point>
      </Placemark>
      <Placemark>
        <name>de Koning 5214 </name>
        <description><![CDATA[FID: <br>Lat: 5.012466 <br>Long: -6.13869<br>]]></description>
        <styleUrl>#icon-1739-4E342E</styleUrl>
        <ExtendedData>
          <Data name="FID">
            <value/>
          </Data>
          <Data name="Lat">
            <value>5.012466 </value>
          </Data>
          <Data name="Long">
            <value>-6.13869
</value>
          </Data>
        </ExtendedData>
        <Point>
          <coordinates>
            -6.13869,5.012466,0
          </coordinates>
        </Point>
      </Placemark>
      <Placemark>
        <name>de Wilde 164 </name>
        <description><![CDATA[FID: <br>Lat: 5.780564<br>Long: -6.61532<br>]]></description>
        <styleUrl>#icon-1739-4E342E</styleUrl>
        <ExtendedData>
          <Data name="FID">
            <value/>
          </Data>
          <Data name="Lat">
            <value>5.780564</value>
          </Data>
          <Data name="Long">
            <value>-6.61532
</value>
          </Data>
        </ExtendedData>
        <Point>
          <coordinates>
            -6.61532,5.780564,0
          </coordinates>
        </Point>
      </Placemark>
      <Placemark>
        <name>4069 </name>
        <description><![CDATA[FID: <br>Lat: 5.343262 <br>Long: -4.14267<br>]]></description>
        <styleUrl>#icon-1739-4E342E</styleUrl>
        <ExtendedData>
          <Data name="FID">
            <value/>
          </Data>
          <Data name="Lat">
            <value>5.343262 </value>
          </Data>
          <Data name="Long">
            <value>-4.14267
</value>
          </Data>
        </ExtendedData>
        <Point>
          <coordinates>
            -4.14267,5.343262,0
          </coordinates>
        </Point>
      </Placemark>
      <Placemark>
        <name>Akpabla 656</name>
        <description><![CDATA[FID: <br>Lat: 8.22385<br>Long: -0.63575<br>]]></description>
        <styleUrl>#icon-1739-4E342E</styleUrl>
        <ExtendedData>
          <Data name="FID">
            <value/>
          </Data>
          <Data name="Lat">
            <value>8.22385</value>
          </Data>
          <Data name="Long">
            <value>-0.63575
</value>
          </Data>
        </ExtendedData>
        <Point>
          <coordinates>
            -0.63575,8.22385,0
          </coordinates>
        </Point>
      </Placemark>
      <Placemark>
        <name>Ake Assi 19025 </name>
        <description><![CDATA[FID: <br>Lat: 6.086213 <br>Long: 0.758322<br>]]></description>
        <styleUrl>#icon-1739-4E342E</styleUrl>
        <ExtendedData>
          <Data name="FID">
            <value/>
          </Data>
          <Data name="Lat">
            <value>6.086213 </value>
          </Data>
          <Data name="Long">
            <value>0.758322
</value>
          </Data>
        </ExtendedData>
        <Point>
          <coordinates>
            0.758322,6.086213,0
          </coordinates>
        </Point>
      </Placemark>
      <Placemark>
        <name>Chevalier 19113 </name>
        <description><![CDATA[FID: <br>Lat: 6.228187 <br>Long: -7.05408<br>]]></description>
        <styleUrl>#icon-1739-4E342E</styleUrl>
        <ExtendedData>
          <Data name="FID">
            <value/>
          </Data>
          <Data name="Lat">
            <value>6.228187 </value>
          </Data>
          <Data name="Long">
            <value>-7.05408
</value>
          </Data>
        </ExtendedData>
        <Point>
          <coordinates>
            -7.05408,6.228187,0
          </coordinates>
        </Point>
      </Placemark>
      <Placemark>
        <name>Poisson 36 </name>
        <description><![CDATA[FID: <br>Lat: 7.213934 <br>Long: 2.321235]]></description>
        <styleUrl>#icon-1739-4E342E</styleUrl>
        <ExtendedData>
          <Data name="FID">
            <value/>
          </Data>
          <Data name="Lat">
            <value>7.213934 </value>
          </Data>
          <Data name="Long">
            <value>2.321235</value>
          </Data>
        </ExtendedData>
        <Point>
          <coordinates>
            2.321235,7.213934,0
          </coordinates>
        </Point>
      </Placemark>
      <Placemark>
        <name>Aubreville 1422, 2201 </name>
        <description><![CDATA[FID: <br>Lat: 10.13 <br>Long: -5.08 ]]></description>
        <styleUrl>#icon-1739-4E342E</styleUrl>
        <ExtendedData>
          <Data name="FID">
            <value/>
          </Data>
          <Data name="Lat">
            <value>10.13 </value>
          </Data>
          <Data name="Long">
            <value>-5.08 </value>
          </Data>
        </ExtendedData>
        <Point>
          <coordinates>
            -5.08,10.13,0
          </coordinates>
        </Point>
      </Placemark>
      <Placemark>
        <name>Chevalier 6363 </name>
        <description><![CDATA[FID: <br>Lat: 6.981368 <br>Long: 19.18659 <br>]]></description>
        <styleUrl>#icon-1739-4E342E</styleUrl>
        <ExtendedData>
          <Data name="FID">
            <value/>
          </Data>
          <Data name="Lat">
            <value>6.981368 </value>
          </Data>
          <Data name="Long">
            <value>19.18659 
</value>
          </Data>
        </ExtendedData>
        <Point>
          <coordinates>
            19.18659,6.981368,0
          </coordinates>
        </Point>
      </Placemark>
      <Placemark>
        <name>Tisserant 934 </name>
        <description><![CDATA[FID: <br>Lat: 5.771101 <br>Long: 20.66309 <br>]]></description>
        <styleUrl>#icon-1739-4E342E</styleUrl>
        <ExtendedData>
          <Data name="FID">
            <value/>
          </Data>
          <Data name="Lat">
            <value>5.771101 </value>
          </Data>
          <Data name="Long">
            <value>20.66309 
</value>
          </Data>
        </ExtendedData>
        <Point>
          <coordinates>
            20.66309,5.771101,0
          </coordinates>
        </Point>
      </Placemark>
      <Placemark>
        <name>Le Testu 2446 </name>
        <description><![CDATA[FID: <br>Lat: 6.544635 <br>Long: 21.99306 <br>]]></description>
        <styleUrl>#icon-1739-4E342E</styleUrl>
        <ExtendedData>
          <Data name="FID">
            <value/>
          </Data>
          <Data name="Lat">
            <value>6.544635 </value>
          </Data>
          <Data name="Long">
            <value>21.99306 
</value>
          </Data>
        </ExtendedData>
        <Point>
          <coordinates>
            21.99306,6.544635,0
          </coordinates>
        </Point>
      </Placemark>
      <Placemark>
        <name>Tisserant 3640 </name>
        <description><![CDATA[FID: <br>Lat: 6.182768 <br>Long: 16.37553 ]]></description>
        <styleUrl>#icon-1739-4E342E</styleUrl>
        <ExtendedData>
          <Data name="FID">
            <value/>
          </Data>
          <Data name="Lat">
            <value>6.182768 </value>
          </Data>
          <Data name="Long">
            <value>16.37553 </value>
          </Data>
        </ExtendedData>
        <Point>
          <coordinates>
            16.37553,6.182768,0
          </coordinates>
        </Point>
      </Placemark>
      <Placemark>
        <name>Gaston 2488 </name>
        <description><![CDATA[FID: <br>Lat: 7.6805 <br>Long: 17.0218 ]]></description>
        <styleUrl>#icon-1739-4E342E</styleUrl>
        <ExtendedData>
          <Data name="FID">
            <value/>
          </Data>
          <Data name="Lat">
            <value>7.6805 </value>
          </Data>
          <Data name="Long">
            <value>17.0218 </value>
          </Data>
        </ExtendedData>
        <Point>
          <coordinates>
            17.0218,7.6805,0
          </coordinates>
        </Point>
      </Placemark>
      <Placemark>
        <name>Stanfield 45712 </name>
        <description><![CDATA[FID: <br>Lat: 7.300092 <br>Long: 5.92616 <br>]]></description>
        <styleUrl>#icon-1739-4E342E</styleUrl>
        <ExtendedData>
          <Data name="FID">
            <value/>
          </Data>
          <Data name="Lat">
            <value>7.300092 </value>
          </Data>
          <Data name="Long">
            <value>5.92616 
</value>
          </Data>
        </ExtendedData>
        <Point>
          <coordinates>
            5.92616,7.300092,0
          </coordinates>
        </Point>
      </Placemark>
      <Placemark>
        <name>Harris and Fay 757 </name>
        <description><![CDATA[FID: <br>Lat: 2°23'N <br>Long: 16°10'E ]]></description>
        <styleUrl>#icon-1739-4E342E</styleUrl>
        <ExtendedData>
          <Data name="FID">
            <value/>
          </Data>
          <Data name="Lat">
            <value><![CDATA[2°23'N ]]></value>
          </Data>
          <Data name="Long">
            <value><![CDATA[16°10'E ]]></value>
          </Data>
        </ExtendedData>
        <Point>
          <coordinates>
            16.1666666666667,2.38333333333333,0
          </coordinates>
        </Point>
      </Placemark>
      <Placemark>
        <name>Jackson-Etumendo UIH 281169 </name>
        <description><![CDATA[FID: <br>Lat: 7.400259 <br>Long: 3.52269]]></description>
        <styleUrl>#icon-1739-4E342E</styleUrl>
        <ExtendedData>
          <Data name="FID">
            <value/>
          </Data>
          <Data name="Lat">
            <value>7.400259 </value>
          </Data>
          <Data name="Long">
            <value>3.52269</value>
          </Data>
        </ExtendedData>
        <Point>
          <coordinates>
            3.52269,7.400259,0
          </coordinates>
        </Point>
      </Placemark>
      <Placemark>
        <name>Villiers 666 </name>
        <description><![CDATA[FID: <br>Lat: 2.058612 <br>Long: 15.13579 ]]></description>
        <styleUrl>#icon-1739-4E342E</styleUrl>
        <ExtendedData>
          <Data name="FID">
            <value/>
          </Data>
          <Data name="Lat">
            <value>2.058612 </value>
          </Data>
          <Data name="Long">
            <value>15.13579 </value>
          </Data>
        </ExtendedData>
        <Point>
          <coordinates>
            15.13579,2.058612,0
          </coordinates>
        </Point>
      </Placemark>
      <Placemark>
        <name>Medler 201 </name>
        <description><![CDATA[FID: <br>Lat: 10.041 <br>Long: 4.06 <br>]]></description>
        <styleUrl>#icon-1739-4E342E</styleUrl>
        <ExtendedData>
          <Data name="FID">
            <value/>
          </Data>
          <Data name="Lat">
            <value>10.041 </value>
          </Data>
          <Data name="Long">
            <value>4.06 
</value>
          </Data>
        </ExtendedData>
        <Point>
          <coordinates>
            4.06,10.041,0
          </coordinates>
        </Point>
      </Placemark>
      <Placemark>
        <name><![CDATA[Eimunjeze & Latilo FHI 65625 ]]></name>
        <description><![CDATA[FID: <br>Lat: 10.07093 <br>Long: 3.809321<br>]]></description>
        <styleUrl>#icon-1739-4E342E</styleUrl>
        <ExtendedData>
          <Data name="FID">
            <value/>
          </Data>
          <Data name="Lat">
            <value>10.07093 </value>
          </Data>
          <Data name="Long">
            <value>3.809321
</value>
          </Data>
        </ExtendedData>
        <Point>
          <coordinates>
            3.809321,10.07093,0
          </coordinates>
        </Point>
      </Placemark>
      <Placemark>
        <name>Ononchie FHI 38347 </name>
        <description><![CDATA[FID: <br>Lat: 7.153389 <br>Long: 3.297441]]></description>
        <styleUrl>#icon-1739-4E342E</styleUrl>
        <ExtendedData>
          <Data name="FID">
            <value/>
          </Data>
          <Data name="Lat">
            <value>7.153389 </value>
          </Data>
          <Data name="Long">
            <value>3.297441</value>
          </Data>
        </ExtendedData>
        <Point>
          <coordinates>
            3.297441,7.153389,0
          </coordinates>
        </Point>
      </Placemark>
      <Placemark>
        <name>Barter 426 </name>
        <description><![CDATA[FID: <br>Lat: 7.803644 <br>Long: 6.69887<br>]]></description>
        <styleUrl>#icon-1739-4E342E</styleUrl>
        <ExtendedData>
          <Data name="FID">
            <value/>
          </Data>
          <Data name="Lat">
            <value>7.803644 </value>
          </Data>
          <Data name="Long">
            <value>6.69887
</value>
          </Data>
        </ExtendedData>
        <Point>
          <coordinates>
            6.69887,7.803644,0
          </coordinates>
        </Point>
      </Placemark>
      <Placemark>
        <name>Compere 1296 </name>
        <description><![CDATA[FID: <br>Lat: -4.90462 <br>Long: 14.34582<br>]]></description>
        <styleUrl>#icon-1739-4E342E</styleUrl>
        <ExtendedData>
          <Data name="FID">
            <value/>
          </Data>
          <Data name="Lat">
            <value>-4.90462 </value>
          </Data>
          <Data name="Long">
            <value>14.34582
</value>
          </Data>
        </ExtendedData>
        <Point>
          <coordinates>
            14.34582,-4.90462,0
          </coordinates>
        </Point>
      </Placemark>
      <Placemark>
        <name>Breyne 86 </name>
        <description><![CDATA[FID: <br>Lat: -4.3288 <br>Long: 15.2276<br>]]></description>
        <styleUrl>#icon-1739-4E342E</styleUrl>
        <ExtendedData>
          <Data name="FID">
            <value/>
          </Data>
          <Data name="Lat">
            <value>-4.3288 </value>
          </Data>
          <Data name="Long">
            <value>15.2276
</value>
          </Data>
        </ExtendedData>
        <Point>
          <coordinates>
            15.2276,-4.3288,0
          </coordinates>
        </Point>
      </Placemark>
      <Placemark>
        <name>Schweinfurth 2527 </name>
        <description><![CDATA[FID: <br>Lat: 3°50'N <br>Long: 28°70'E]]></description>
        <styleUrl>#icon-1739-4E342E</styleUrl>
        <ExtendedData>
          <Data name="FID">
            <value/>
          </Data>
          <Data name="Lat">
            <value><![CDATA[3°50'N ]]></value>
          </Data>
          <Data name="Long">
            <value><![CDATA[28°70'E]]></value>
          </Data>
        </ExtendedData>
        <Point>
          <coordinates>
            29.1666666666667,3.83333333333333,0
          </coordinates>
        </Point>
      </Placemark>
      <Placemark>
        <name>Descoings 5719 </name>
        <description><![CDATA[FID: <br>Lat: -4.31213 <br>Long: 15.22556<br>]]></description>
        <styleUrl>#icon-1739-4E342E</styleUrl>
        <ExtendedData>
          <Data name="FID">
            <value/>
          </Data>
          <Data name="Lat">
            <value>-4.31213 </value>
          </Data>
          <Data name="Long">
            <value>15.22556
</value>
          </Data>
        </ExtendedData>
        <Point>
          <coordinates>
            15.22556,-4.31213,0
          </coordinates>
        </Point>
      </Placemark>
      <Placemark>
        <name>de Saeger 29 G </name>
        <description><![CDATA[FID: <br>Lat: 4.158052 <br>Long: 29.49976<br>]]></description>
        <styleUrl>#icon-1739-4E342E</styleUrl>
        <ExtendedData>
          <Data name="FID">
            <value/>
          </Data>
          <Data name="Lat">
            <value>4.158052 </value>
          </Data>
          <Data name="Long">
            <value>29.49976
</value>
          </Data>
        </ExtendedData>
        <Point>
          <coordinates>
            29.49976,4.158052,0
          </coordinates>
        </Point>
      </Placemark>
      <Placemark>
        <name>Louis 11426 </name>
        <description><![CDATA[FID: <br>Lat: 1.116113 <br>Long: 23.84838]]></description>
        <styleUrl>#icon-1739-4E342E</styleUrl>
        <ExtendedData>
          <Data name="FID">
            <value/>
          </Data>
          <Data name="Lat">
            <value>1.116113 </value>
          </Data>
          <Data name="Long">
            <value>23.84838</value>
          </Data>
        </ExtendedData>
        <Point>
          <coordinates>
            23.84838,1.116113,0
          </coordinates>
        </Point>
      </Placemark>
    </Folder>
  </Document>
</kml>
