# Supplementary material for: A revision of Xylopia L. (Annonaceae): the species of Tropical Africa
Source: PhytoKeys. 2018 Apr 24;97:1–252. doi: 10.3897/phytokeys.97.20975 (PMC10865103; doi:10.3897/phytokeys.97.20975)
Supplement: Supplementary material 1 — KML files [file phytokeys-97-001_article-20975__-s001.zip › Xylopia lukei.kml]

<?xml version="1.0" encoding="UTF-8"?>
<kml xmlns="http://www.opengis.net/kml/2.2">
  <Document>
    <name>Xylopia lukei</name>
    <description/>
    <Style id="icon-1899-0288D1-normal">
      <IconStyle>
        <color>ffd18802</color>
        <scale>1</scale>
        <Icon>
          <href>http://www.gstatic.com/mapspro/images/stock/503-wht-blank_maps.png</href>
        </Icon>
        <hotSpot x="16" xunits="pixels" y="32" yunits="insetPixels"/>
      </IconStyle>
      <LabelStyle>
        <scale>0</scale>
      </LabelStyle>
    </Style>
    <Style id="icon-1899-0288D1-highlight">
      <IconStyle>
        <color>ffd18802</color>
        <scale>1</scale>
        <Icon>
          <href>http://www.gstatic.com/mapspro/images/stock/503-wht-blank_maps.png</href>
        </Icon>
        <hotSpot x="16" xunits="pixels" y="32" yunits="insetPixels"/>
      </IconStyle>
      <LabelStyle>
        <scale>1</scale>
      </LabelStyle>
    </Style>
    <StyleMap id="icon-1899-0288D1">
      <Pair>
        <key>normal</key>
        <styleUrl>#icon-1899-0288D1-normal</styleUrl>
      </Pair>
      <Pair>
        <key>highlight</key>
        <styleUrl>#icon-1899-0288D1-highlight</styleUrl>
      </Pair>
    </StyleMap>
    <Folder>
      <name>Xylopia Lukei (1).xlsx</name>
      <Placemark>
        <name>Luke et al. 10166</name>
        <description><![CDATA[LAT: 10°54’S<br>LONG: 39°54’E<br>COUNTRY: MOZAMBIQUE<br>LOCALITY: Nangade–Palma]]></description>
        <styleUrl>#icon-1899-0288D1</styleUrl>
        <ExtendedData>
          <Data name="LAT">
            <value>10°54’S</value>
          </Data>
          <Data name="LONG">
            <value>39°54’E</value>
          </Data>
          <Data name="COUNTRY">
            <value>MOZAMBIQUE</value>
          </Data>
          <Data name="LOCALITY">
            <value>Nangade–Palma</value>
          </Data>
        </ExtendedData>
        <Point>
          <coordinates>
            39.9,-10.9,0
          </coordinates>
        </Point>
      </Placemark>
      <Placemark>
        <name>Burrows et al. 11390</name>
        <description><![CDATA[LAT: 10° 54’ 7”S<br>LONG: 39° 56’ 44”E<br>COUNTRY: MOZAMBIQUE<br>LOCALITY: between Pundanhar and turnoff to Hunters Mozambique hunting camp, towards Nangade]]></description>
        <styleUrl>#icon-1899-0288D1</styleUrl>
        <ExtendedData>
          <Data name="LAT">
            <value>10° 54’ 7”S</value>
          </Data>
          <Data name="LONG">
            <value>39° 56’ 44”E</value>
          </Data>
          <Data name="COUNTRY">
            <value>MOZAMBIQUE</value>
          </Data>
          <Data name="LOCALITY">
            <value>between Pundanhar and turnoff to Hunters Mozambique hunting camp, towards Nangade</value>
          </Data>
        </ExtendedData>
        <Point>
          <coordinates>
            39.9455555555556,-10.9019444444444,0
          </coordinates>
        </Point>
      </Placemark>
      <Placemark>
        <name>Clarke 97</name>
        <description><![CDATA[LAT: 10°39’03” S<br>LONG: 40°32’59” E<br>COUNTRY: MOZAMBIQUE<br>LOCALITY: Palma District, patch of forest on the coastal plain between the Cabo Delgado peninsula and Quionga]]></description>
        <styleUrl>#icon-1899-0288D1</styleUrl>
        <ExtendedData>
          <Data name="LAT">
            <value>10°39’03” S</value>
          </Data>
          <Data name="LONG">
            <value>40°32’59” E</value>
          </Data>
          <Data name="COUNTRY">
            <value>MOZAMBIQUE</value>
          </Data>
          <Data name="LOCALITY">
            <value>Palma District, patch of forest on the coastal plain between the Cabo Delgado peninsula and Quionga</value>
          </Data>
        </ExtendedData>
        <Point>
          <coordinates>
            40.5497222222222,-10.6508333333333,0
          </coordinates>
        </Point>
      </Placemark>
      <Placemark>
        <name>Crawford et al. FC323</name>
        <description><![CDATA[LAT: 10°37’27.3” S<br>LONG: 40°25’05.7” E<br>COUNTRY: MOZAMBIQUE<br>LOCALITY: N of Palma, on cut line 11 off main road from Palma to Namoto, Way Point: 082]]></description>
        <styleUrl>#icon-1899-0288D1</styleUrl>
        <ExtendedData>
          <Data name="LAT">
            <value>10°37’27.3” S</value>
          </Data>
          <Data name="LONG">
            <value>40°25’05.7” E</value>
          </Data>
          <Data name="COUNTRY">
            <value>MOZAMBIQUE</value>
          </Data>
          <Data name="LOCALITY">
            <value>N of Palma, on cut line 11 off main road from Palma to Namoto, Way Point: 082</value>
          </Data>
        </ExtendedData>
        <Point>
          <coordinates>
            40.41825,-10.62425,0
          </coordinates>
        </Point>
      </Placemark>
      <Placemark>
        <name><![CDATA[Luke & Luke 13760]]></name>
        <description><![CDATA[LAT: 10.9091°S <br>LONG: 39.9170°E<br>COUNTRY: MOZAMBIQUE<br>LOCALITY: Nangade to Pundanhar pt427 ]]></description>
        <styleUrl>#icon-1899-0288D1</styleUrl>
        <ExtendedData>
          <Data name="LAT">
            <value>10.9091°S </value>
          </Data>
          <Data name="LONG">
            <value>39.9170°E</value>
          </Data>
          <Data name="COUNTRY">
            <value>MOZAMBIQUE</value>
          </Data>
          <Data name="LOCALITY">
            <value>Nangade to Pundanhar pt427 </value>
          </Data>
        </ExtendedData>
        <Point>
          <coordinates>
            39.917,-10.9091,0
          </coordinates>
        </Point>
      </Placemark>
      <Placemark>
        <name><![CDATA[Luke & Luke 13794]]></name>
        <description><![CDATA[LAT: -10.59192<br>LONG: 40.461340<br>COUNTRY: MOZAMBIQUE<br>LOCALITY: Quionga to Nachindundo pt437]]></description>
        <styleUrl>#icon-1899-0288D1</styleUrl>
        <ExtendedData>
          <Data name="LAT">
            <value>-10.59192</value>
          </Data>
          <Data name="LONG">
            <value>40.461340</value>
          </Data>
          <Data name="COUNTRY">
            <value>MOZAMBIQUE</value>
          </Data>
          <Data name="LOCALITY">
            <value>Quionga to Nachindundo pt437</value>
          </Data>
        </ExtendedData>
        <Point>
          <coordinates>
            40.46134,-10.59192,0
          </coordinates>
        </Point>
      </Placemark>
      <Placemark>
        <name><![CDATA[Müller & Clarke 4159]]></name>
        <description><![CDATA[LAT: 10°54’29” S<br>LONG: 39°55’12” E<br>COUNTRY: MOZAMBIQUE<br>LOCALITY: Palma District, Pundanhar to Nangade road]]></description>
        <styleUrl>#icon-1899-0288D1</styleUrl>
        <ExtendedData>
          <Data name="LAT">
            <value>10°54’29” S</value>
          </Data>
          <Data name="LONG">
            <value>39°55’12” E</value>
          </Data>
          <Data name="COUNTRY">
            <value>MOZAMBIQUE</value>
          </Data>
          <Data name="LOCALITY">
            <value>Palma District, Pundanhar to Nangade road</value>
          </Data>
        </ExtendedData>
        <Point>
          <coordinates>
            39.92,-10.9080555555556,0
          </coordinates>
        </Point>
      </Placemark>
      <Placemark>
        <name>Gillman 1465</name>
        <description><![CDATA[LAT: 10°09'S<br>LONG: 39°58'E<br>COUNTRY: TANZANIA<br>LOCALITY: Lindi: Sudi]]></description>
        <styleUrl>#icon-1899-0288D1</styleUrl>
        <ExtendedData>
          <Data name="LAT">
            <value><![CDATA[10°09'S]]></value>
          </Data>
          <Data name="LONG">
            <value><![CDATA[39°58'E]]></value>
          </Data>
          <Data name="COUNTRY">
            <value>TANZANIA</value>
          </Data>
          <Data name="LOCALITY">
            <value>Lindi: Sudi</value>
          </Data>
        </ExtendedData>
        <Point>
          <coordinates>
            39.9666666666667,-10.15,0
          </coordinates>
        </Point>
      </Placemark>
    </Folder>
  </Document>
</kml>
