# Supplementary material for: A revision of Xylopia L. (Annonaceae): the species of Tropical Africa
Source: PhytoKeys. 2018 Apr 24;97:1–252. doi: 10.3897/phytokeys.97.20975 (PMC10865103; doi:10.3897/phytokeys.97.20975)
Supplement: Supplementary material 1 — KML files [file phytokeys-97-001_article-20975__-s001.zip › Xylopia mildbraedii.kml]

<?xml version="1.0" encoding="UTF-8"?>
<kml xmlns="http://www.opengis.net/kml/2.2">
  <Document>
    <name>Xylopia mildbraedii</name>
    <description/>
    <Style id="icon-959-0097A7-normal">
      <IconStyle>
        <color>ffa79700</color>
        <scale>1.1</scale>
        <Icon>
          <href>http://www.gstatic.com/mapspro/images/stock/959-wht-circle-blank.png</href>
        </Icon>
      </IconStyle>
      <LabelStyle>
        <scale>0</scale>
      </LabelStyle>
    </Style>
    <Style id="icon-959-0097A7-highlight">
      <IconStyle>
        <color>ffa79700</color>
        <scale>1.1</scale>
        <Icon>
          <href>http://www.gstatic.com/mapspro/images/stock/959-wht-circle-blank.png</href>
        </Icon>
      </IconStyle>
      <LabelStyle>
        <scale>1.1</scale>
      </LabelStyle>
    </Style>
    <StyleMap id="icon-959-0097A7">
      <Pair>
        <key>normal</key>
        <styleUrl>#icon-959-0097A7-normal</styleUrl>
      </Pair>
      <Pair>
        <key>highlight</key>
        <styleUrl>#icon-959-0097A7-highlight</styleUrl>
      </Pair>
    </StyleMap>
    <Folder>
      <name>mildbraedii.xlsx</name>
      <Placemark>
        <name><![CDATA[Le Testu 8742 &7824]]></name>
        <description><![CDATA[FID: 0<br>Lat: -0.816695<br>Long: 12.6998997]]></description>
        <styleUrl>#icon-959-0097A7</styleUrl>
        <ExtendedData>
          <Data name="FID">
            <value>0.0</value>
          </Data>
          <Data name="Lat">
            <value>-0.816695</value>
          </Data>
          <Data name="Long">
            <value>12.6998997</value>
          </Data>
        </ExtendedData>
        <Point>
          <coordinates>
            12.6998997,-0.816695,0
          </coordinates>
        </Point>
      </Placemark>
      <Placemark>
        <name><![CDATA[Reitsma & Reitsma2816]]></name>
        <description><![CDATA[FID: 1<br>Lat: -2.6551099<br>Long: 10.8556004]]></description>
        <styleUrl>#icon-959-0097A7</styleUrl>
        <ExtendedData>
          <Data name="FID">
            <value>1.0</value>
          </Data>
          <Data name="Lat">
            <value>-2.6551099</value>
          </Data>
          <Data name="Long">
            <value>10.8556004</value>
          </Data>
        </ExtendedData>
        <Point>
          <coordinates>
            10.8556004,-2.6551099,0
          </coordinates>
        </Point>
      </Placemark>
      <Placemark>
        <name>McPherson 16070</name>
        <description><![CDATA[FID: 3<br>Lat: -0.45<br>Long: 11.75]]></description>
        <styleUrl>#icon-959-0097A7</styleUrl>
        <ExtendedData>
          <Data name="FID">
            <value>3.0</value>
          </Data>
          <Data name="Lat">
            <value>-0.45</value>
          </Data>
          <Data name="Long">
            <value>11.75</value>
          </Data>
        </ExtendedData>
        <Point>
          <coordinates>
            11.75,-0.45,0
          </coordinates>
        </Point>
      </Placemark>
      <Placemark>
        <name>Breteler 9526</name>
        <description><![CDATA[FID: 4<br>Lat: -1.91667<br>Long: 9.8333302]]></description>
        <styleUrl>#icon-959-0097A7</styleUrl>
        <ExtendedData>
          <Data name="FID">
            <value>4.0</value>
          </Data>
          <Data name="Lat">
            <value>-1.91667</value>
          </Data>
          <Data name="Long">
            <value>9.8333302</value>
          </Data>
        </ExtendedData>
        <Point>
          <coordinates>
            9.8333302,-1.91667,0
          </coordinates>
        </Point>
      </Placemark>
      <Placemark>
        <name><![CDATA[Breteler & Breteler-Klein 12632]]></name>
        <description><![CDATA[FID: 5<br>Lat: -0.833333<br>Long: 13.0832996]]></description>
        <styleUrl>#icon-959-0097A7</styleUrl>
        <ExtendedData>
          <Data name="FID">
            <value>5.0</value>
          </Data>
          <Data name="Lat">
            <value>-0.833333</value>
          </Data>
          <Data name="Long">
            <value>13.0832996</value>
          </Data>
        </ExtendedData>
        <Point>
          <coordinates>
            13.0832996,-0.833333,0
          </coordinates>
        </Point>
      </Placemark>
      <Placemark>
        <name>Leeuwenberg 8362</name>
        <description><![CDATA[FID: 6<br>Lat: 4.8333302<br>Long: 9.8999996]]></description>
        <styleUrl>#icon-959-0097A7</styleUrl>
        <ExtendedData>
          <Data name="FID">
            <value>6.0</value>
          </Data>
          <Data name="Lat">
            <value>4.8333302</value>
          </Data>
          <Data name="Long">
            <value>9.8999996</value>
          </Data>
        </ExtendedData>
        <Point>
          <coordinates>
            9.8999996,4.8333302,0
          </coordinates>
        </Point>
      </Placemark>
      <Placemark>
        <name>Bos 4772</name>
        <description><![CDATA[FID: 7<br>Lat: 3.13779<br>Long: 10.0508003]]></description>
        <styleUrl>#icon-959-0097A7</styleUrl>
        <ExtendedData>
          <Data name="FID">
            <value>7.0</value>
          </Data>
          <Data name="Lat">
            <value>3.13779</value>
          </Data>
          <Data name="Long">
            <value>10.0508003</value>
          </Data>
        </ExtendedData>
        <Point>
          <coordinates>
            10.0508003,3.13779,0
          </coordinates>
        </Point>
      </Placemark>
      <Placemark>
        <name>Mildbraed 6055</name>
        <description><![CDATA[FID: 8<br>Lat: 2.98984<br>Long: 10.4201002]]></description>
        <styleUrl>#icon-959-0097A7</styleUrl>
        <ExtendedData>
          <Data name="FID">
            <value>8.0</value>
          </Data>
          <Data name="Lat">
            <value>2.98984</value>
          </Data>
          <Data name="Long">
            <value>10.4201002</value>
          </Data>
        </ExtendedData>
        <Point>
          <coordinates>
            10.4201002,2.98984,0
          </coordinates>
        </Point>
      </Placemark>
      <Placemark>
        <name>Halle 1350</name>
        <description><![CDATA[FID: 9<br>Lat: 0.561111<br>Long: 12.8569002]]></description>
        <styleUrl>#icon-959-0097A7</styleUrl>
        <ExtendedData>
          <Data name="FID">
            <value>9.0</value>
          </Data>
          <Data name="Lat">
            <value>0.561111</value>
          </Data>
          <Data name="Long">
            <value>12.8569002</value>
          </Data>
        </ExtendedData>
        <Point>
          <coordinates>
            12.8569002,0.561111,0
          </coordinates>
        </Point>
      </Placemark>
    </Folder>
  </Document>
</kml>
