# Supplementary material for: A revision of Xylopia L. (Annonaceae): the species of Tropical Africa
Source: PhytoKeys. 2018 Apr 24;97:1–252. doi: 10.3897/phytokeys.97.20975 (PMC10865103; doi:10.3897/phytokeys.97.20975)
Supplement: Supplementary material 1 — KML files [file phytokeys-97-001_article-20975__-s001.zip › Xylopia monticola.kml]

<?xml version="1.0" encoding="UTF-8"?>
<kml xmlns="http://www.opengis.net/kml/2.2">
  <Document>
    <name>Xylopia monticola</name>
    <description/>
    <Style id="icon-1739-9C27B0-normal">
      <IconStyle>
        <color>ffb0279c</color>
        <scale>1</scale>
        <Icon>
          <href>http://www.gstatic.com/mapspro/images/stock/503-wht-blank_maps.png</href>
        </Icon>
      </IconStyle>
      <LabelStyle>
        <scale>0</scale>
      </LabelStyle>
    </Style>
    <Style id="icon-1739-9C27B0-highlight">
      <IconStyle>
        <color>ffb0279c</color>
        <scale>1</scale>
        <Icon>
          <href>http://www.gstatic.com/mapspro/images/stock/503-wht-blank_maps.png</href>
        </Icon>
      </IconStyle>
      <LabelStyle>
        <scale>1</scale>
      </LabelStyle>
    </Style>
    <StyleMap id="icon-1739-9C27B0">
      <Pair>
        <key>normal</key>
        <styleUrl>#icon-1739-9C27B0-normal</styleUrl>
      </Pair>
      <Pair>
        <key>highlight</key>
        <styleUrl>#icon-1739-9C27B0-highlight</styleUrl>
      </Pair>
    </StyleMap>
    <Folder>
      <name>Xylopia monitcola coordinates, completed.xlsx</name>
      <Placemark>
        <name>Chapman 2739</name>
        <description><![CDATA[Lattitude: 7.794223<br>Longitude: 11.681548<br>Country: Nigeria<br>Species: Xylopia monticola<br>Notes:: ]]></description>
        <styleUrl>#icon-1739-9C27B0</styleUrl>
        <ExtendedData>
          <Data name="Lattitude">
            <value>7.794223</value>
          </Data>
          <Data name="Longitude">
            <value>11.681548</value>
          </Data>
          <Data name="Country">
            <value>Nigeria</value>
          </Data>
          <Data name="Species">
            <value>Xylopia monticola</value>
          </Data>
          <Data name="Notes:">
            <value/>
          </Data>
        </ExtendedData>
        <Point>
          <coordinates>
            11.681548,7.794223,0
          </coordinates>
        </Point>
      </Placemark>
      <Placemark>
        <name>Chapman 3755</name>
        <description><![CDATA[Lattitude: 7.018254<br>Longitude: 11.622939<br>Country: Nigeria<br>Species: Xylopia monticola<br>Notes:: ]]></description>
        <styleUrl>#icon-1739-9C27B0</styleUrl>
        <ExtendedData>
          <Data name="Lattitude">
            <value>7.018254</value>
          </Data>
          <Data name="Longitude">
            <value>11.622939</value>
          </Data>
          <Data name="Country">
            <value>Nigeria</value>
          </Data>
          <Data name="Species">
            <value>Xylopia monticola</value>
          </Data>
          <Data name="Notes:">
            <value/>
          </Data>
        </ExtendedData>
        <Point>
          <coordinates>
            11.622939,7.018254,0
          </coordinates>
        </Point>
      </Placemark>
      <Placemark>
        <name>Chapman 3786</name>
        <description><![CDATA[Lattitude: 7.241292<br>Longitude: 11.532202<br>Country: Nigeria<br>Species: Xylopia monticola<br>Notes:: ]]></description>
        <styleUrl>#icon-1739-9C27B0</styleUrl>
        <ExtendedData>
          <Data name="Lattitude">
            <value>7.241292</value>
          </Data>
          <Data name="Longitude">
            <value>11.532202</value>
          </Data>
          <Data name="Country">
            <value>Nigeria</value>
          </Data>
          <Data name="Species">
            <value>Xylopia monticola</value>
          </Data>
          <Data name="Notes:">
            <value/>
          </Data>
        </ExtendedData>
        <Point>
          <coordinates>
            11.532202,7.241292,0
          </coordinates>
        </Point>
      </Placemark>
      <Placemark>
        <name>Chapman 4618</name>
        <description><![CDATA[Lattitude: 7.087565<br>Longitude: 11.053375<br>Country: Nigeria<br>Species: Xylopia monticola<br>Notes:: ]]></description>
        <styleUrl>#icon-1739-9C27B0</styleUrl>
        <ExtendedData>
          <Data name="Lattitude">
            <value>7.087565</value>
          </Data>
          <Data name="Longitude">
            <value>11.053375</value>
          </Data>
          <Data name="Country">
            <value>Nigeria</value>
          </Data>
          <Data name="Species">
            <value>Xylopia monticola</value>
          </Data>
          <Data name="Notes:">
            <value/>
          </Data>
        </ExtendedData>
        <Point>
          <coordinates>
            11.053375,7.087565,0
          </coordinates>
        </Point>
      </Placemark>
      <Placemark>
        <name>Chapman 4671</name>
        <description><![CDATA[Lattitude: 7.126351<br>Longitude: 11.566854<br>Country: Nigeria<br>Species: Xylopia monticola<br>Notes:: ]]></description>
        <styleUrl>#icon-1739-9C27B0</styleUrl>
        <ExtendedData>
          <Data name="Lattitude">
            <value>7.126351</value>
          </Data>
          <Data name="Longitude">
            <value>11.566854</value>
          </Data>
          <Data name="Country">
            <value>Nigeria</value>
          </Data>
          <Data name="Species">
            <value>Xylopia monticola</value>
          </Data>
          <Data name="Notes:">
            <value/>
          </Data>
        </ExtendedData>
        <Point>
          <coordinates>
            11.566854,7.126351,0
          </coordinates>
        </Point>
      </Placemark>
      <Placemark>
        <name>Chapman 4730</name>
        <description><![CDATA[Lattitude: 8.399835<br>Longitude: 11.783333<br>Country: Nigeria<br>Species: Xylopia monticola<br>Notes:: ]]></description>
        <styleUrl>#icon-1739-9C27B0</styleUrl>
        <ExtendedData>
          <Data name="Lattitude">
            <value>8.399835</value>
          </Data>
          <Data name="Longitude">
            <value>11.783333</value>
          </Data>
          <Data name="Country">
            <value>Nigeria</value>
          </Data>
          <Data name="Species">
            <value>Xylopia monticola</value>
          </Data>
          <Data name="Notes:">
            <value/>
          </Data>
        </ExtendedData>
        <Point>
          <coordinates>
            11.783333,8.399835,0
          </coordinates>
        </Point>
      </Placemark>
      <Placemark>
        <name>Chapman 5186</name>
        <description><![CDATA[Lattitude: 7.329973<br>Longitude: 11.720043<br>Country: Nigeria<br>Species: Xylopia monticola<br>Notes:: ]]></description>
        <styleUrl>#icon-1739-9C27B0</styleUrl>
        <ExtendedData>
          <Data name="Lattitude">
            <value>7.329973</value>
          </Data>
          <Data name="Longitude">
            <value>11.720043</value>
          </Data>
          <Data name="Country">
            <value>Nigeria</value>
          </Data>
          <Data name="Species">
            <value>Xylopia monticola</value>
          </Data>
          <Data name="Notes:">
            <value/>
          </Data>
        </ExtendedData>
        <Point>
          <coordinates>
            11.720043,7.329973,0
          </coordinates>
        </Point>
      </Placemark>
      <Placemark>
        <name>Thomas 4558</name>
        <description><![CDATA[Lattitude: 6.299872<br>Longitude: 9.466581<br>Country: Cameroon<br>Species: Xylopia monticola<br>Notes:: ]]></description>
        <styleUrl>#icon-1739-9C27B0</styleUrl>
        <ExtendedData>
          <Data name="Lattitude">
            <value>6.299872</value>
          </Data>
          <Data name="Longitude">
            <value>9.466581</value>
          </Data>
          <Data name="Country">
            <value>Cameroon</value>
          </Data>
          <Data name="Species">
            <value>Xylopia monticola</value>
          </Data>
          <Data name="Notes:">
            <value/>
          </Data>
        </ExtendedData>
        <Point>
          <coordinates>
            9.466581,6.299872,0
          </coordinates>
        </Point>
      </Placemark>
      <Placemark>
        <name>Thomas et al. 7400</name>
        <description><![CDATA[Lattitude: 6.257002<br>Longitude: 9.433333<br>Country: Cameroon<br>Species: Xylopia monticola<br>Notes:: ]]></description>
        <styleUrl>#icon-1739-9C27B0</styleUrl>
        <ExtendedData>
          <Data name="Lattitude">
            <value>6.257002</value>
          </Data>
          <Data name="Longitude">
            <value>9.433333</value>
          </Data>
          <Data name="Country">
            <value>Cameroon</value>
          </Data>
          <Data name="Species">
            <value>Xylopia monticola</value>
          </Data>
          <Data name="Notes:">
            <value/>
          </Data>
        </ExtendedData>
        <Point>
          <coordinates>
            9.433333,6.257002,0
          </coordinates>
        </Point>
      </Placemark>
    </Folder>
  </Document>
</kml>
