# Supplementary material for: A revision of Xylopia L. (Annonaceae): the species of Tropical Africa
Source: PhytoKeys. 2018 Apr 24;97:1–252. doi: 10.3897/phytokeys.97.20975 (PMC10865103; doi:10.3897/phytokeys.97.20975)
Supplement: Supplementary material 1 — KML files [file phytokeys-97-001_article-20975__-s001.zip › Xylopia mwasumbii.kml]

<?xml version="1.0" encoding="UTF-8"?>
<kml xmlns="http://www.opengis.net/kml/2.2">
  <Document>
    <name>Xylopia mwasumbii</name>
    <description/>
    <Style id="icon-1739-0288D1-normal">
      <IconStyle>
        <color>ffd18802</color>
        <scale>1</scale>
        <Icon>
          <href>http://www.gstatic.com/mapspro/images/stock/503-wht-blank_maps.png</href>
        </Icon>
      </IconStyle>
      <LabelStyle>
        <scale>0</scale>
      </LabelStyle>
    </Style>
    <Style id="icon-1739-0288D1-highlight">
      <IconStyle>
        <color>ffd18802</color>
        <scale>1</scale>
        <Icon>
          <href>http://www.gstatic.com/mapspro/images/stock/503-wht-blank_maps.png</href>
        </Icon>
      </IconStyle>
      <LabelStyle>
        <scale>1</scale>
      </LabelStyle>
    </Style>
    <StyleMap id="icon-1739-0288D1">
      <Pair>
        <key>normal</key>
        <styleUrl>#icon-1739-0288D1-normal</styleUrl>
      </Pair>
      <Pair>
        <key>highlight</key>
        <styleUrl>#icon-1739-0288D1-highlight</styleUrl>
      </Pair>
    </StyleMap>
    <Folder>
      <name>Xylopia Mwasumbii.xlsx</name>
      <Placemark>
        <name><![CDATA[Johnson & Ndangalasi 1884]]></name>
        <description><![CDATA[LAT: 6°52'S<br>LONG: 39°06'E<br>COUNTRY: TANZANIA<br>LOCALITY: Coast Region: Kisarawe District, Pugu Forest Reserve, along N road 0.5 km E of brick factory<br>unnamed (1): <br>unnamed (2): <br>unnamed (3): <br>unnamed (4): <br>unnamed (5): <br>unnamed (6): <br>unnamed (7): ]]></description>
        <styleUrl>#icon-1739-0288D1</styleUrl>
        <ExtendedData>
          <Data name="LAT">
            <value><![CDATA[6°52'S]]></value>
          </Data>
          <Data name="LONG">
            <value><![CDATA[39°06'E]]></value>
          </Data>
          <Data name="COUNTRY">
            <value>TANZANIA</value>
          </Data>
          <Data name="LOCALITY">
            <value>Coast Region: Kisarawe District, Pugu Forest Reserve, along N road 0.5 km E of brick factory</value>
          </Data>
          <Data name="unnamed (1)">
            <value/>
          </Data>
          <Data name="unnamed (2)">
            <value/>
          </Data>
          <Data name="unnamed (3)">
            <value/>
          </Data>
          <Data name="unnamed (4)">
            <value/>
          </Data>
          <Data name="unnamed (5)">
            <value/>
          </Data>
          <Data name="unnamed (6)">
            <value/>
          </Data>
          <Data name="unnamed (7)">
            <value/>
          </Data>
        </ExtendedData>
        <Point>
          <coordinates>
            39.1,-6.86666666666667,0
          </coordinates>
        </Point>
      </Placemark>
      <Placemark>
        <name>Frontier Tanzania 2128</name>
        <description><![CDATA[LAT: 6°58’S<br>LONG: 38°54’E<br>COUNTRY: TANZANIA<br>LOCALITY: Pwani: Ruvu South Forest, Kisarawe District<br>unnamed (1): <br>unnamed (2): <br>unnamed (3): <br>unnamed (4): <br>unnamed (5): <br>unnamed (6): <br>unnamed (7): ]]></description>
        <styleUrl>#icon-1739-0288D1</styleUrl>
        <ExtendedData>
          <Data name="LAT">
            <value>6°58’S</value>
          </Data>
          <Data name="LONG">
            <value>38°54’E</value>
          </Data>
          <Data name="COUNTRY">
            <value>TANZANIA</value>
          </Data>
          <Data name="LOCALITY">
            <value>Pwani: Ruvu South Forest, Kisarawe District</value>
          </Data>
          <Data name="unnamed (1)">
            <value/>
          </Data>
          <Data name="unnamed (2)">
            <value/>
          </Data>
          <Data name="unnamed (3)">
            <value/>
          </Data>
          <Data name="unnamed (4)">
            <value/>
          </Data>
          <Data name="unnamed (5)">
            <value/>
          </Data>
          <Data name="unnamed (6)">
            <value/>
          </Data>
          <Data name="unnamed (7)">
            <value/>
          </Data>
        </ExtendedData>
        <Point>
          <coordinates>
            38.9,-6.96666666666667,0
          </coordinates>
        </Point>
      </Placemark>
      <Placemark>
        <name>Hawthorne 1360, 1714</name>
        <description><![CDATA[LAT: 6°42'0" S<br>LONG: 39°5'0" E<br>COUNTRY: TANZANIA<br>LOCALITY: Pande<br>unnamed (1): <br>unnamed (2): <br>unnamed (3): <br>unnamed (4): <br>unnamed (5): <br>unnamed (6): <br>unnamed (7): Used: https://mapcarta.com/12647292]]></description>
        <styleUrl>#icon-1739-0288D1</styleUrl>
        <ExtendedData>
          <Data name="LAT">
            <value><![CDATA[6°42'0" S]]></value>
          </Data>
          <Data name="LONG">
            <value><![CDATA[39°5'0" E]]></value>
          </Data>
          <Data name="COUNTRY">
            <value>TANZANIA</value>
          </Data>
          <Data name="LOCALITY">
            <value>Pande</value>
          </Data>
          <Data name="unnamed (1)">
            <value/>
          </Data>
          <Data name="unnamed (2)">
            <value/>
          </Data>
          <Data name="unnamed (3)">
            <value/>
          </Data>
          <Data name="unnamed (4)">
            <value/>
          </Data>
          <Data name="unnamed (5)">
            <value/>
          </Data>
          <Data name="unnamed (6)">
            <value/>
          </Data>
          <Data name="unnamed (7)">
            <value>Used: https://mapcarta.com/12647292</value>
          </Data>
        </ExtendedData>
        <Point>
          <coordinates>
            39.0833333333333,-6.7,0
          </coordinates>
        </Point>
      </Placemark>
      <Placemark>
        <name>Hawthorne 1469</name>
        <description><![CDATA[LAT: -6.713768<br>LONG: 39.071054<br>COUNTRY: TANZANIA<br>LOCALITY: Pande, W. edge<br>unnamed (1): <br>unnamed (2): <br>unnamed (3): <br>unnamed (4): <br>unnamed (5): <br>unnamed (6): <br>unnamed (7): Kept same]]></description>
        <styleUrl>#icon-1739-0288D1</styleUrl>
        <ExtendedData>
          <Data name="LAT">
            <value>-6.713768</value>
          </Data>
          <Data name="LONG">
            <value>39.071054</value>
          </Data>
          <Data name="COUNTRY">
            <value>TANZANIA</value>
          </Data>
          <Data name="LOCALITY">
            <value>Pande, W. edge</value>
          </Data>
          <Data name="unnamed (1)">
            <value/>
          </Data>
          <Data name="unnamed (2)">
            <value/>
          </Data>
          <Data name="unnamed (3)">
            <value/>
          </Data>
          <Data name="unnamed (4)">
            <value/>
          </Data>
          <Data name="unnamed (5)">
            <value/>
          </Data>
          <Data name="unnamed (6)">
            <value/>
          </Data>
          <Data name="unnamed (7)">
            <value>Kept same</value>
          </Data>
        </ExtendedData>
        <Point>
          <coordinates>
            39.071054,-6.713768,0
          </coordinates>
        </Point>
      </Placemark>
      <Placemark>
        <name>Hawthorne 1790</name>
        <description><![CDATA[LAT: -7.406798<br>LONG: 39.341507<br>COUNTRY: TANZANIA<br>LOCALITY: Kisiju, by the sea<br>unnamed (1): <br>unnamed (2): <br>unnamed (3): <br>unnamed (4): <br>unnamed (5): <br>unnamed (6): <br>unnamed (7): ]]></description>
        <styleUrl>#icon-1739-0288D1</styleUrl>
        <ExtendedData>
          <Data name="LAT">
            <value>-7.406798</value>
          </Data>
          <Data name="LONG">
            <value>39.341507</value>
          </Data>
          <Data name="COUNTRY">
            <value>TANZANIA</value>
          </Data>
          <Data name="LOCALITY">
            <value>Kisiju, by the sea</value>
          </Data>
          <Data name="unnamed (1)">
            <value/>
          </Data>
          <Data name="unnamed (2)">
            <value/>
          </Data>
          <Data name="unnamed (3)">
            <value/>
          </Data>
          <Data name="unnamed (4)">
            <value/>
          </Data>
          <Data name="unnamed (5)">
            <value/>
          </Data>
          <Data name="unnamed (6)">
            <value/>
          </Data>
          <Data name="unnamed (7)">
            <value/>
          </Data>
        </ExtendedData>
        <Point>
          <coordinates>
            39.341507,-7.406798,0
          </coordinates>
        </Point>
      </Placemark>
      <Placemark>
        <name><![CDATA[Johnson & Mwasumbi 1899]]></name>
        <description><![CDATA[LAT: 6°52'30"S<br>LONG: 39°06'E<br>COUNTRY: TANZANIA<br>LOCALITY: Kisarawe District, Pugu Forest Reserve, ridges along north road between Pugu railway station and brick works<br>unnamed (1): <br>unnamed (2): <br>unnamed (3): <br>unnamed (4): <br>unnamed (5): <br>unnamed (6): <br>unnamed (7): ]]></description>
        <styleUrl>#icon-1739-0288D1</styleUrl>
        <ExtendedData>
          <Data name="LAT">
            <value><![CDATA[6°52'30"S]]></value>
          </Data>
          <Data name="LONG">
            <value><![CDATA[39°06'E]]></value>
          </Data>
          <Data name="COUNTRY">
            <value>TANZANIA</value>
          </Data>
          <Data name="LOCALITY">
            <value>Kisarawe District, Pugu Forest Reserve, ridges along north road between Pugu railway station and brick works</value>
          </Data>
          <Data name="unnamed (1)">
            <value/>
          </Data>
          <Data name="unnamed (2)">
            <value/>
          </Data>
          <Data name="unnamed (3)">
            <value/>
          </Data>
          <Data name="unnamed (4)">
            <value/>
          </Data>
          <Data name="unnamed (5)">
            <value/>
          </Data>
          <Data name="unnamed (6)">
            <value/>
          </Data>
          <Data name="unnamed (7)">
            <value/>
          </Data>
        </ExtendedData>
        <Point>
          <coordinates>
            39.1,-6.875,0
          </coordinates>
        </Point>
      </Placemark>
      <Placemark>
        <name>Johnson 1920, 1928A</name>
        <description><![CDATA[LAT: 6°52'S<br>LONG: 39°06'E<br>COUNTRY: TANZANIA<br>LOCALITY: Kisarawe District, Pugu Forest Reserve, along N road 0.5 km E of brick factory<br>unnamed (1): <br>unnamed (2): <br>unnamed (3): <br>unnamed (4): <br>unnamed (5): <br>unnamed (6): <br>unnamed (7): ]]></description>
        <styleUrl>#icon-1739-0288D1</styleUrl>
        <ExtendedData>
          <Data name="LAT">
            <value><![CDATA[6°52'S]]></value>
          </Data>
          <Data name="LONG">
            <value><![CDATA[39°06'E]]></value>
          </Data>
          <Data name="COUNTRY">
            <value>TANZANIA</value>
          </Data>
          <Data name="LOCALITY">
            <value>Kisarawe District, Pugu Forest Reserve, along N road 0.5 km E of brick factory</value>
          </Data>
          <Data name="unnamed (1)">
            <value/>
          </Data>
          <Data name="unnamed (2)">
            <value/>
          </Data>
          <Data name="unnamed (3)">
            <value/>
          </Data>
          <Data name="unnamed (4)">
            <value/>
          </Data>
          <Data name="unnamed (5)">
            <value/>
          </Data>
          <Data name="unnamed (6)">
            <value/>
          </Data>
          <Data name="unnamed (7)">
            <value/>
          </Data>
        </ExtendedData>
        <Point>
          <coordinates>
            39.1,-6.86666666666667,0
          </coordinates>
        </Point>
      </Placemark>
      <Placemark>
        <name><![CDATA[Johnson & Mwasumbi 1936]]></name>
        <description><![CDATA[LAT: 6°52'30"S<br>LONG: 39°05'30"E<br>COUNTRY: TANZANIA<br>LOCALITY: Kisarawe District, Pugu Forest Reserve, ridgetop over road tunnel<br>unnamed (1): <br>unnamed (2): <br>unnamed (3): <br>unnamed (4): <br>unnamed (5): <br>unnamed (6): <br>unnamed (7): ]]></description>
        <styleUrl>#icon-1739-0288D1</styleUrl>
        <ExtendedData>
          <Data name="LAT">
            <value><![CDATA[6°52'30"S]]></value>
          </Data>
          <Data name="LONG">
            <value><![CDATA[39°05'30"E]]></value>
          </Data>
          <Data name="COUNTRY">
            <value>TANZANIA</value>
          </Data>
          <Data name="LOCALITY">
            <value>Kisarawe District, Pugu Forest Reserve, ridgetop over road tunnel</value>
          </Data>
          <Data name="unnamed (1)">
            <value/>
          </Data>
          <Data name="unnamed (2)">
            <value/>
          </Data>
          <Data name="unnamed (3)">
            <value/>
          </Data>
          <Data name="unnamed (4)">
            <value/>
          </Data>
          <Data name="unnamed (5)">
            <value/>
          </Data>
          <Data name="unnamed (6)">
            <value/>
          </Data>
          <Data name="unnamed (7)">
            <value/>
          </Data>
        </ExtendedData>
        <Point>
          <coordinates>
            39.0916666666667,-6.875,0
          </coordinates>
        </Point>
      </Placemark>
      <Placemark>
        <name><![CDATA[Johnson & Ndangalasi 1948]]></name>
        <description><![CDATA[LAT: 6°55'S<br>LONG: 39°06'E<br>COUNTRY: TANZANIA<br>LOCALITY: Kisarawe District, Pugu Forest Reserve, S of Dar--Kisarawe road, ridgetop near Mwakanga railway station<br>unnamed (1): <br>unnamed (2): <br>unnamed (3): <br>unnamed (4): <br>unnamed (5): <br>unnamed (6): <br>unnamed (7): ]]></description>
        <styleUrl>#icon-1739-0288D1</styleUrl>
        <ExtendedData>
          <Data name="LAT">
            <value><![CDATA[6°55'S]]></value>
          </Data>
          <Data name="LONG">
            <value><![CDATA[39°06'E]]></value>
          </Data>
          <Data name="COUNTRY">
            <value>TANZANIA</value>
          </Data>
          <Data name="LOCALITY">
            <value>Kisarawe District, Pugu Forest Reserve, S of Dar--Kisarawe road, ridgetop near Mwakanga railway station</value>
          </Data>
          <Data name="unnamed (1)">
            <value/>
          </Data>
          <Data name="unnamed (2)">
            <value/>
          </Data>
          <Data name="unnamed (3)">
            <value/>
          </Data>
          <Data name="unnamed (4)">
            <value/>
          </Data>
          <Data name="unnamed (5)">
            <value/>
          </Data>
          <Data name="unnamed (6)">
            <value/>
          </Data>
          <Data name="unnamed (7)">
            <value/>
          </Data>
        </ExtendedData>
        <Point>
          <coordinates>
            39.1,-6.91666666666667,0
          </coordinates>
        </Point>
      </Placemark>
      <Placemark>
        <name><![CDATA[Johnson & Mbago 1963]]></name>
        <description><![CDATA[LAT: 6° 04' S<br>LONG: 38° 42' E<br>COUNTRY: TANZANIA<br>LOCALITY: Bagamoyo District, Zaraninge Forest Reserve, 54 km E of Hwy<br>unnamed (1): <br>unnamed (2): <br>unnamed (3): <br>unnamed (4): <br>unnamed (5): <br>unnamed (6): <br>unnamed (7): ]]></description>
        <styleUrl>#icon-1739-0288D1</styleUrl>
        <ExtendedData>
          <Data name="LAT">
            <value><![CDATA[6° 04' S]]></value>
          </Data>
          <Data name="LONG">
            <value><![CDATA[38° 42' E]]></value>
          </Data>
          <Data name="COUNTRY">
            <value>TANZANIA</value>
          </Data>
          <Data name="LOCALITY">
            <value>Bagamoyo District, Zaraninge Forest Reserve, 54 km E of Hwy</value>
          </Data>
          <Data name="unnamed (1)">
            <value/>
          </Data>
          <Data name="unnamed (2)">
            <value/>
          </Data>
          <Data name="unnamed (3)">
            <value/>
          </Data>
          <Data name="unnamed (4)">
            <value/>
          </Data>
          <Data name="unnamed (5)">
            <value/>
          </Data>
          <Data name="unnamed (6)">
            <value/>
          </Data>
          <Data name="unnamed (7)">
            <value/>
          </Data>
        </ExtendedData>
        <Point>
          <coordinates>
            38.7,-6.06666666666667,0
          </coordinates>
        </Point>
      </Placemark>
      <Placemark>
        <name>Johnson 1964B</name>
        <description><![CDATA[LAT: 06°53'30" S<br>LONG: 39°06'E<br>COUNTRY: TANZANIA<br>LOCALITY: Kisarawe District, Pugu Forest Reserve, bus roundabout area ca. 4 km E of Kisarawe<br>unnamed (1): <br>unnamed (2): <br>unnamed (3): <br>unnamed (4): <br>unnamed (5): <br>unnamed (6): <br>unnamed (7): ]]></description>
        <styleUrl>#icon-1739-0288D1</styleUrl>
        <ExtendedData>
          <Data name="LAT">
            <value><![CDATA[06°53'30" S]]></value>
          </Data>
          <Data name="LONG">
            <value><![CDATA[39°06'E]]></value>
          </Data>
          <Data name="COUNTRY">
            <value>TANZANIA</value>
          </Data>
          <Data name="LOCALITY">
            <value>Kisarawe District, Pugu Forest Reserve, bus roundabout area ca. 4 km E of Kisarawe</value>
          </Data>
          <Data name="unnamed (1)">
            <value/>
          </Data>
          <Data name="unnamed (2)">
            <value/>
          </Data>
          <Data name="unnamed (3)">
            <value/>
          </Data>
          <Data name="unnamed (4)">
            <value/>
          </Data>
          <Data name="unnamed (5)">
            <value/>
          </Data>
          <Data name="unnamed (6)">
            <value/>
          </Data>
          <Data name="unnamed (7)">
            <value/>
          </Data>
        </ExtendedData>
        <Point>
          <coordinates>
            39.1,-6.89166666666667,0
          </coordinates>
        </Point>
      </Placemark>
      <Placemark>
        <name>Magogo 618</name>
        <description><![CDATA[LAT: 7°03’S<br>LONG: 38°46'E<br>COUNTRY: TANZANIA<br>LOCALITY: Kisarawe District, Kazimzumbwi Ruvu South<br>unnamed (1): <br>unnamed (2): <br>unnamed (3): <br>unnamed (4): <br>unnamed (5): <br>unnamed (6): <br>unnamed (7): Used this paper: http://www.tfcg.org/pdf/TFCG%20Ruvu%20South%20Biodiversity%20Survey%202012%20FINAL.pdf]]></description>
        <styleUrl>#icon-1739-0288D1</styleUrl>
        <ExtendedData>
          <Data name="LAT">
            <value>7°03’S</value>
          </Data>
          <Data name="LONG">
            <value><![CDATA[38°46'E]]></value>
          </Data>
          <Data name="COUNTRY">
            <value>TANZANIA</value>
          </Data>
          <Data name="LOCALITY">
            <value>Kisarawe District, Kazimzumbwi Ruvu South</value>
          </Data>
          <Data name="unnamed (1)">
            <value/>
          </Data>
          <Data name="unnamed (2)">
            <value/>
          </Data>
          <Data name="unnamed (3)">
            <value/>
          </Data>
          <Data name="unnamed (4)">
            <value/>
          </Data>
          <Data name="unnamed (5)">
            <value/>
          </Data>
          <Data name="unnamed (6)">
            <value/>
          </Data>
          <Data name="unnamed (7)">
            <value>Used this paper: http://www.tfcg.org/pdf/TFCG%20Ruvu%20South%20Biodiversity%20Survey%202012%20FINAL.pdf</value>
          </Data>
        </ExtendedData>
        <Point>
          <coordinates>
            38.7666666666667,-7.05,0
          </coordinates>
        </Point>
      </Placemark>
      <Placemark>
        <name><![CDATA[Mwangoka & Saidi 2099]]></name>
        <description><![CDATA[LAT: 06°56’S<br>LONG:  38°49’E<br>COUNTRY: TANZANIA<br>LOCALITY: T6, Ruvu South Forest Reserve, Ufang’ombe area<br>unnamed (1): <br>unnamed (2): <br>unnamed (3): <br>unnamed (4): <br>unnamed (5): <br>unnamed (6): <br>unnamed (7): ]]></description>
        <styleUrl>#icon-1739-0288D1</styleUrl>
        <ExtendedData>
          <Data name="LAT">
            <value>06°56’S</value>
          </Data>
          <Data name="LONG">
            <value> 38°49’E</value>
          </Data>
          <Data name="COUNTRY">
            <value>TANZANIA</value>
          </Data>
          <Data name="LOCALITY">
            <value>T6, Ruvu South Forest Reserve, Ufang’ombe area</value>
          </Data>
          <Data name="unnamed (1)">
            <value/>
          </Data>
          <Data name="unnamed (2)">
            <value/>
          </Data>
          <Data name="unnamed (3)">
            <value/>
          </Data>
          <Data name="unnamed (4)">
            <value/>
          </Data>
          <Data name="unnamed (5)">
            <value/>
          </Data>
          <Data name="unnamed (6)">
            <value/>
          </Data>
          <Data name="unnamed (7)">
            <value/>
          </Data>
        </ExtendedData>
        <Point>
          <coordinates>
            38.8166666666667,-6.93333333333333,0
          </coordinates>
        </Point>
      </Placemark>
      <Placemark>
        <name>Ruffo 301</name>
        <description><![CDATA[LAT: 6° 58' 00" S<br>LONG: 38° 52' 00" E<br>COUNTRY: TANZANIA<br>LOCALITY: Kisarawe District: Banda Forest Reserve near Mfyoza village<br>unnamed (1): <br>unnamed (2): <br>unnamed (3): <br>unnamed (4): <br>unnamed (5): <br>unnamed (6): <br>unnamed (7): Used this specimen: http://projects.bebif.be/enbi/albertinerift/rubiaceae/specimeninfo?id=205536]]></description>
        <styleUrl>#icon-1739-0288D1</styleUrl>
        <ExtendedData>
          <Data name="LAT">
            <value><![CDATA[6° 58' 00" S]]></value>
          </Data>
          <Data name="LONG">
            <value><![CDATA[38° 52' 00" E]]></value>
          </Data>
          <Data name="COUNTRY">
            <value>TANZANIA</value>
          </Data>
          <Data name="LOCALITY">
            <value>Kisarawe District: Banda Forest Reserve near Mfyoza village</value>
          </Data>
          <Data name="unnamed (1)">
            <value/>
          </Data>
          <Data name="unnamed (2)">
            <value/>
          </Data>
          <Data name="unnamed (3)">
            <value/>
          </Data>
          <Data name="unnamed (4)">
            <value/>
          </Data>
          <Data name="unnamed (5)">
            <value/>
          </Data>
          <Data name="unnamed (6)">
            <value/>
          </Data>
          <Data name="unnamed (7)">
            <value>Used this specimen: http://projects.bebif.be/enbi/albertinerift/rubiaceae/specimeninfo?id=205536</value>
          </Data>
        </ExtendedData>
        <Point>
          <coordinates>
            38.8666666666667,-6.96666666666667,0
          </coordinates>
        </Point>
      </Placemark>
      <Placemark>
        <name>Rulangaranga et al. 53</name>
        <description><![CDATA[LAT: 6°42'0" S<br>LONG: 39°4'60" E<br>COUNTRY: TANZANIA<br>LOCALITY: Pande<br>unnamed (1): <br>unnamed (2): <br>unnamed (3): <br>unnamed (4): <br>unnamed (5): <br>unnamed (6): <br>unnamed (7): ]]></description>
        <styleUrl>#icon-1739-0288D1</styleUrl>
        <ExtendedData>
          <Data name="LAT">
            <value><![CDATA[6°42'0" S]]></value>
          </Data>
          <Data name="LONG">
            <value><![CDATA[39°4'60" E]]></value>
          </Data>
          <Data name="COUNTRY">
            <value>TANZANIA</value>
          </Data>
          <Data name="LOCALITY">
            <value>Pande</value>
          </Data>
          <Data name="unnamed (1)">
            <value/>
          </Data>
          <Data name="unnamed (2)">
            <value/>
          </Data>
          <Data name="unnamed (3)">
            <value/>
          </Data>
          <Data name="unnamed (4)">
            <value/>
          </Data>
          <Data name="unnamed (5)">
            <value/>
          </Data>
          <Data name="unnamed (6)">
            <value/>
          </Data>
          <Data name="unnamed (7)">
            <value/>
          </Data>
        </ExtendedData>
        <Point>
          <coordinates>
            39.0833333333333,-6.7,0
          </coordinates>
        </Point>
      </Placemark>
      <Placemark>
        <name>Semsei 3704</name>
        <description><![CDATA[LAT: 6°53′20″S <br>LONG: 39°05′20″E<br>COUNTRY: TANZANIA<br>LOCALITY: Kisarawe District, Pugu Forest Reserve<br>unnamed (1): <br>unnamed (2): <br>unnamed (3): <br>unnamed (4): <br>unnamed (5): <br>unnamed (6): <br>unnamed (7): ]]></description>
        <styleUrl>#icon-1739-0288D1</styleUrl>
        <ExtendedData>
          <Data name="LAT">
            <value>6°53′20″S </value>
          </Data>
          <Data name="LONG">
            <value>39°05′20″E</value>
          </Data>
          <Data name="COUNTRY">
            <value>TANZANIA</value>
          </Data>
          <Data name="LOCALITY">
            <value>Kisarawe District, Pugu Forest Reserve</value>
          </Data>
          <Data name="unnamed (1)">
            <value/>
          </Data>
          <Data name="unnamed (2)">
            <value/>
          </Data>
          <Data name="unnamed (3)">
            <value/>
          </Data>
          <Data name="unnamed (4)">
            <value/>
          </Data>
          <Data name="unnamed (5)">
            <value/>
          </Data>
          <Data name="unnamed (6)">
            <value/>
          </Data>
          <Data name="unnamed (7)">
            <value/>
          </Data>
        </ExtendedData>
        <Point>
          <coordinates>
            39.0888888888889,-6.88888888888889,0
          </coordinates>
        </Point>
      </Placemark>
      <Placemark>
        <name>Shabani 471</name>
        <description><![CDATA[LAT: 6° 58' 00" S<br>LONG: 38° 50' 00" E<br>COUNTRY: TANZANIA<br>LOCALITY: Kisarawe District, Banda Forest Reserve<br>unnamed (1): <br>unnamed (2): <br>unnamed (3): <br>unnamed (4): <br>unnamed (5): <br>unnamed (6): <br>unnamed (7): Used this site: http://www.geographic.org/geographic_names/name.php?uni=-3526736&fid=6424&c=tanzania]]></description>
        <styleUrl>#icon-1739-0288D1</styleUrl>
        <ExtendedData>
          <Data name="LAT">
            <value><![CDATA[6° 58' 00" S]]></value>
          </Data>
          <Data name="LONG">
            <value><![CDATA[38° 50' 00" E]]></value>
          </Data>
          <Data name="COUNTRY">
            <value>TANZANIA</value>
          </Data>
          <Data name="LOCALITY">
            <value>Kisarawe District, Banda Forest Reserve</value>
          </Data>
          <Data name="unnamed (1)">
            <value/>
          </Data>
          <Data name="unnamed (2)">
            <value/>
          </Data>
          <Data name="unnamed (3)">
            <value/>
          </Data>
          <Data name="unnamed (4)">
            <value/>
          </Data>
          <Data name="unnamed (5)">
            <value/>
          </Data>
          <Data name="unnamed (6)">
            <value/>
          </Data>
          <Data name="unnamed (7)">
            <value><![CDATA[Used this site: http://www.geographic.org/geographic_names/name.php?uni=-3526736&fid=6424&c=tanzania]]></value>
          </Data>
        </ExtendedData>
        <Point>
          <coordinates>
            38.8333333333333,-6.96666666666667,0
          </coordinates>
        </Point>
      </Placemark>
      <Placemark>
        <name>Wingfield 3311 </name>
        <description><![CDATA[LAT: 6°42'0" S<br>LONG: 39°4'60" E<br>COUNTRY: TANZANIA<br>LOCALITY: Pande Forest Reserve, 25 km WNW of Dar [es Salaam]<br>unnamed (1): <br>unnamed (2): <br>unnamed (3): <br>unnamed (4): <br>unnamed (5): <br>unnamed (6): <br>unnamed (7): ]]></description>
        <styleUrl>#icon-1739-0288D1</styleUrl>
        <ExtendedData>
          <Data name="LAT">
            <value><![CDATA[6°42'0" S]]></value>
          </Data>
          <Data name="LONG">
            <value><![CDATA[39°4'60" E]]></value>
          </Data>
          <Data name="COUNTRY">
            <value>TANZANIA</value>
          </Data>
          <Data name="LOCALITY">
            <value>Pande Forest Reserve, 25 km WNW of Dar [es Salaam]</value>
          </Data>
          <Data name="unnamed (1)">
            <value/>
          </Data>
          <Data name="unnamed (2)">
            <value/>
          </Data>
          <Data name="unnamed (3)">
            <value/>
          </Data>
          <Data name="unnamed (4)">
            <value/>
          </Data>
          <Data name="unnamed (5)">
            <value/>
          </Data>
          <Data name="unnamed (6)">
            <value/>
          </Data>
          <Data name="unnamed (7)">
            <value/>
          </Data>
        </ExtendedData>
        <Point>
          <coordinates>
            39.0833333333333,-6.7,0
          </coordinates>
        </Point>
      </Placemark>
    </Folder>
  </Document>
</kml>
