# Supplementary material for: A revision of Xylopia L. (Annonaceae): the species of Tropical Africa
Source: PhytoKeys. 2018 Apr 24;97:1–252. doi: 10.3897/phytokeys.97.20975 (PMC10865103; doi:10.3897/phytokeys.97.20975)
Supplement: Supplementary material 1 — KML files [file phytokeys-97-001_article-20975__-s001.zip › Xylopia nilotica.kml]

<?xml version="1.0" encoding="UTF-8"?>
<kml xmlns="http://www.opengis.net/kml/2.2">
  <Document>
    <name>Xylopia nilotica updated</name>
    <description/>
    <Style id="icon-959-7C3592-normal">
      <IconStyle>
        <color>ff92357c</color>
        <scale>1.1</scale>
        <Icon>
          <href>http://www.gstatic.com/mapspro/images/stock/959-wht-circle-blank.png</href>
        </Icon>
      </IconStyle>
      <LabelStyle>
        <scale>0</scale>
      </LabelStyle>
    </Style>
    <Style id="icon-959-7C3592-highlight">
      <IconStyle>
        <color>ff92357c</color>
        <scale>1.1</scale>
        <Icon>
          <href>http://www.gstatic.com/mapspro/images/stock/959-wht-circle-blank.png</href>
        </Icon>
      </IconStyle>
      <LabelStyle>
        <scale>1.1</scale>
      </LabelStyle>
    </Style>
    <StyleMap id="icon-959-7C3592">
      <Pair>
        <key>normal</key>
        <styleUrl>#icon-959-7C3592-normal</styleUrl>
      </Pair>
      <Pair>
        <key>highlight</key>
        <styleUrl>#icon-959-7C3592-highlight</styleUrl>
      </Pair>
    </StyleMap>
    <Folder>
      <name>Xylopia nilotica-complete.xlsx</name>
      <Placemark>
        <name><![CDATA[Greenway & Eggeling 7251]]></name>
        <description><![CDATA[Lattitude: 3.563575<br>Longitude: 31.419057<br>Species: Xylopia nilotica<br>Country: Uganda<br>Notes: ]]></description>
        <styleUrl>#icon-959-7C3592</styleUrl>
        <ExtendedData>
          <Data name="Lattitude">
            <value>3.563575</value>
          </Data>
          <Data name="Longitude">
            <value>31.419057</value>
          </Data>
          <Data name="Species">
            <value>Xylopia nilotica</value>
          </Data>
          <Data name="Country">
            <value>Uganda</value>
          </Data>
          <Data name="Notes">
            <value/>
          </Data>
        </ExtendedData>
        <Point>
          <coordinates>
            31.419057,3.563575,0
          </coordinates>
        </Point>
      </Placemark>
      <Placemark>
        <name>Smith 39</name>
        <description><![CDATA[Lattitude: 4.891802<br>Longitude: 29.460912<br>Species: Xylopia nilotica<br>Country: South Sudan<br>Notes: ]]></description>
        <styleUrl>#icon-959-7C3592</styleUrl>
        <ExtendedData>
          <Data name="Lattitude">
            <value>4.891802</value>
          </Data>
          <Data name="Longitude">
            <value>29.460912</value>
          </Data>
          <Data name="Species">
            <value>Xylopia nilotica</value>
          </Data>
          <Data name="Country">
            <value>South Sudan</value>
          </Data>
          <Data name="Notes">
            <value/>
          </Data>
        </ExtendedData>
        <Point>
          <coordinates>
            29.460912,4.891802,0
          </coordinates>
        </Point>
      </Placemark>
      <Placemark>
        <name>Simpson 7778</name>
        <description><![CDATA[Lattitude: 12.000838<br>Longitude: 30.74963<br>Species: Xylopia nilotica<br>Country: Sudan<br>Notes: ]]></description>
        <styleUrl>#icon-959-7C3592</styleUrl>
        <ExtendedData>
          <Data name="Lattitude">
            <value>12.000838</value>
          </Data>
          <Data name="Longitude">
            <value>30.74963</value>
          </Data>
          <Data name="Species">
            <value>Xylopia nilotica</value>
          </Data>
          <Data name="Country">
            <value>Sudan</value>
          </Data>
          <Data name="Notes">
            <value/>
          </Data>
        </ExtendedData>
        <Point>
          <coordinates>
            30.74963,12.000838,0
          </coordinates>
        </Point>
      </Placemark>
      <Placemark>
        <name>Turner 241</name>
        <description><![CDATA[Lattitude: 12.440061<br>Longitude: 30.649993<br>Species: Xylopia nilotica<br>Country: Sudan<br>Notes: ]]></description>
        <styleUrl>#icon-959-7C3592</styleUrl>
        <ExtendedData>
          <Data name="Lattitude">
            <value>12.440061</value>
          </Data>
          <Data name="Longitude">
            <value>30.649993</value>
          </Data>
          <Data name="Species">
            <value>Xylopia nilotica</value>
          </Data>
          <Data name="Country">
            <value>Sudan</value>
          </Data>
          <Data name="Notes">
            <value/>
          </Data>
        </ExtendedData>
        <Point>
          <coordinates>
            30.649993,12.440061,0
          </coordinates>
        </Point>
      </Placemark>
      <Placemark>
        <name>Eggeling 1650</name>
        <description><![CDATA[Lattitude: 3.502779<br>Longitude: 31.346995<br>Species: Xylopia nilotica<br>Country: Uganda<br>Notes: ]]></description>
        <styleUrl>#icon-959-7C3592</styleUrl>
        <ExtendedData>
          <Data name="Lattitude">
            <value>3.502779</value>
          </Data>
          <Data name="Longitude">
            <value>31.346995</value>
          </Data>
          <Data name="Species">
            <value>Xylopia nilotica</value>
          </Data>
          <Data name="Country">
            <value>Uganda</value>
          </Data>
          <Data name="Notes">
            <value/>
          </Data>
        </ExtendedData>
        <Point>
          <coordinates>
            31.346995,3.502779,0
          </coordinates>
        </Point>
      </Placemark>
      <Placemark>
        <name>Philip 931</name>
        <description><![CDATA[Lattitude: 2.861307<br>Longitude: 31.220318<br>Species: Xylopia nilotica<br>Country: Uganda<br>Notes: ]]></description>
        <styleUrl>#icon-959-7C3592</styleUrl>
        <ExtendedData>
          <Data name="Lattitude">
            <value>2.861307</value>
          </Data>
          <Data name="Longitude">
            <value>31.220318</value>
          </Data>
          <Data name="Species">
            <value>Xylopia nilotica</value>
          </Data>
          <Data name="Country">
            <value>Uganda</value>
          </Data>
          <Data name="Notes">
            <value/>
          </Data>
        </ExtendedData>
        <Point>
          <coordinates>
            31.220318,2.861307,0
          </coordinates>
        </Point>
      </Placemark>
      <Placemark>
        <name>Sheil 1443</name>
        <description><![CDATA[Lattitude: 02°06'N<br>Longitude: 31°52'E<br>Species: Xylopia nilotica<br>Country: Uganda<br>Notes: ]]></description>
        <styleUrl>#icon-959-7C3592</styleUrl>
        <ExtendedData>
          <Data name="Lattitude">
            <value><![CDATA[02°06'N]]></value>
          </Data>
          <Data name="Longitude">
            <value><![CDATA[31°52'E]]></value>
          </Data>
          <Data name="Species">
            <value>Xylopia nilotica</value>
          </Data>
          <Data name="Country">
            <value>Uganda</value>
          </Data>
          <Data name="Notes">
            <value/>
          </Data>
        </ExtendedData>
        <Point>
          <coordinates>
            31.8666666666667,2.1,0
          </coordinates>
        </Point>
      </Placemark>
      <Placemark>
        <name>Wood 610</name>
        <description><![CDATA[Lattitude: 0.51255<br>Longitude: 33.817739<br>Species: Xylopia nilotica<br>Country: Uganda<br>Notes: ]]></description>
        <styleUrl>#icon-959-7C3592</styleUrl>
        <ExtendedData>
          <Data name="Lattitude">
            <value>0.51255</value>
          </Data>
          <Data name="Longitude">
            <value>33.817739</value>
          </Data>
          <Data name="Species">
            <value>Xylopia nilotica</value>
          </Data>
          <Data name="Country">
            <value>Uganda</value>
          </Data>
          <Data name="Notes">
            <value/>
          </Data>
        </ExtendedData>
        <Point>
          <coordinates>
            33.817739,0.51255,0
          </coordinates>
        </Point>
      </Placemark>
    </Folder>
  </Document>
</kml>
