# Supplementary material for: A revision of Xylopia L. (Annonaceae): the species of Tropical Africa
Source: PhytoKeys. 2018 Apr 24;97:1–252. doi: 10.3897/phytokeys.97.20975 (PMC10865103; doi:10.3897/phytokeys.97.20975)
Supplement: Supplementary material 1 — KML files [file phytokeys-97-001_article-20975__-s001.zip › Xylopia odoratissima.kml]

<?xml version="1.0" encoding="UTF-8"?>
<kml xmlns="http://www.opengis.net/kml/2.2">
  <Document>
    <name>Xylopia odoratissima (our version)</name>
    <description/>
    <Style id="icon-962-0BA9CC-normal">
      <IconStyle>
        <color>ffcca90b</color>
        <scale>1.1</scale>
        <Icon>
          <href>http://www.gstatic.com/mapspro/images/stock/962-wht-diamond-blank.png</href>
        </Icon>
      </IconStyle>
      <LabelStyle>
        <scale>0</scale>
      </LabelStyle>
    </Style>
    <Style id="icon-962-0BA9CC-highlight">
      <IconStyle>
        <color>ffcca90b</color>
        <scale>1.1</scale>
        <Icon>
          <href>http://www.gstatic.com/mapspro/images/stock/962-wht-diamond-blank.png</href>
        </Icon>
      </IconStyle>
      <LabelStyle>
        <scale>1.1</scale>
      </LabelStyle>
    </Style>
    <StyleMap id="icon-962-0BA9CC">
      <Pair>
        <key>normal</key>
        <styleUrl>#icon-962-0BA9CC-normal</styleUrl>
      </Pair>
      <Pair>
        <key>highlight</key>
        <styleUrl>#icon-962-0BA9CC-highlight</styleUrl>
      </Pair>
    </StyleMap>
    <Folder>
      <name>Xylopia odoratissima, completed.xlsx</name>
      <Placemark>
        <name>23</name>
        <description><![CDATA[Lattitude: -14.794318<br>Longitude: 22.680549<br>Species: Xylopia odoratissima<br>Country: Zambia<br>Notes: ]]></description>
        <styleUrl>#icon-962-0BA9CC</styleUrl>
        <ExtendedData>
          <Data name="Lattitude">
            <value>-14.794318</value>
          </Data>
          <Data name="Longitude">
            <value>22.680549</value>
          </Data>
          <Data name="Species">
            <value>Xylopia odoratissima</value>
          </Data>
          <Data name="Country">
            <value>Zambia</value>
          </Data>
          <Data name="Notes">
            <value/>
          </Data>
        </ExtendedData>
        <Point>
          <coordinates>
            22.680549,-14.794318,0
          </coordinates>
        </Point>
      </Placemark>
      <Placemark>
        <name><![CDATA[Antunes & Dekindt 3142]]></name>
        <description><![CDATA[Lattitude: -15.145605<br>Longitude: 14.062929<br>Species: Xylopia odoratissima<br>Country: Angola<br>Notes: Note: Could not find Lopolo Mountain, so we took an estimate near the peaks we could find]]></description>
        <styleUrl>#icon-962-0BA9CC</styleUrl>
        <ExtendedData>
          <Data name="Lattitude">
            <value>-15.145605</value>
          </Data>
          <Data name="Longitude">
            <value>14.062929</value>
          </Data>
          <Data name="Species">
            <value>Xylopia odoratissima</value>
          </Data>
          <Data name="Country">
            <value>Angola</value>
          </Data>
          <Data name="Notes">
            <value>Note: Could not find Lopolo Mountain, so we took an estimate near the peaks we could find</value>
          </Data>
        </ExtendedData>
        <Point>
          <coordinates>
            14.062929,-15.145605,0
          </coordinates>
        </Point>
      </Placemark>
      <Placemark>
        <name><![CDATA[Bonnefousc & Villain 92◦2]]></name>
        <description><![CDATA[Lattitude: -15.618563<br>Longitude: 15.183506<br>Species: Xylopia odoratissima<br>Country: Angola<br>Notes: ]]></description>
        <styleUrl>#icon-962-0BA9CC</styleUrl>
        <ExtendedData>
          <Data name="Lattitude">
            <value>-15.618563</value>
          </Data>
          <Data name="Longitude">
            <value>15.183506</value>
          </Data>
          <Data name="Species">
            <value>Xylopia odoratissima</value>
          </Data>
          <Data name="Country">
            <value>Angola</value>
          </Data>
          <Data name="Notes">
            <value/>
          </Data>
        </ExtendedData>
        <Point>
          <coordinates>
            15.183506,-15.618563,0
          </coordinates>
        </Point>
      </Placemark>
      <Placemark>
        <name>Gossweiler 3940</name>
        <description><![CDATA[Lattitude: -14.466667<br>Longitude: 16.3<br>Species: Xylopia Odoratissima<br>Country: Angola<br>Notes: Update: Dr. Murray found Ft. Princess Amelia, so lat&long have been updated]]></description>
        <styleUrl>#icon-962-0BA9CC</styleUrl>
        <ExtendedData>
          <Data name="Lattitude">
            <value>-14.466667</value>
          </Data>
          <Data name="Longitude">
            <value>16.3</value>
          </Data>
          <Data name="Species">
            <value>Xylopia Odoratissima</value>
          </Data>
          <Data name="Country">
            <value>Angola</value>
          </Data>
          <Data name="Notes">
            <value><![CDATA[Update: Dr. Murray found Ft. Princess Amelia, so lat&long have been updated]]></value>
          </Data>
        </ExtendedData>
        <Point>
          <coordinates>
            16.3,-14.466667,0
          </coordinates>
        </Point>
      </Placemark>
      <Placemark>
        <name>Gossweiler 4034</name>
        <description><![CDATA[Lattitude: -12.41638<br>Longitude: 16.923883<br>Species: Xylopia Odoratissima<br>Country: Angola<br>Notes: ]]></description>
        <styleUrl>#icon-962-0BA9CC</styleUrl>
        <ExtendedData>
          <Data name="Lattitude">
            <value>-12.41638</value>
          </Data>
          <Data name="Longitude">
            <value>16.923883</value>
          </Data>
          <Data name="Species">
            <value>Xylopia Odoratissima</value>
          </Data>
          <Data name="Country">
            <value>Angola</value>
          </Data>
          <Data name="Notes">
            <value/>
          </Data>
        </ExtendedData>
        <Point>
          <coordinates>
            16.923883,-12.41638,0
          </coordinates>
        </Point>
      </Placemark>
      <Placemark>
        <name>Herbar. Huilla 276</name>
        <description><![CDATA[Lattitude: -15.052306<br>Longitude: 13.376825<br>Species: Xylopia Odoratissima<br>Country: Angola<br>Notes: ]]></description>
        <styleUrl>#icon-962-0BA9CC</styleUrl>
        <ExtendedData>
          <Data name="Lattitude">
            <value>-15.052306</value>
          </Data>
          <Data name="Longitude">
            <value>13.376825</value>
          </Data>
          <Data name="Species">
            <value>Xylopia Odoratissima</value>
          </Data>
          <Data name="Country">
            <value>Angola</value>
          </Data>
          <Data name="Notes">
            <value/>
          </Data>
        </ExtendedData>
        <Point>
          <coordinates>
            13.376825,-15.052306,0
          </coordinates>
        </Point>
      </Placemark>
      <Placemark>
        <name>Mendes 2086</name>
        <description><![CDATA[Lattitude: -14.3286<br>Longitude: 16.311721<br>Species: Xylopia Odoratissima<br>Country: Angola<br>Notes: ]]></description>
        <styleUrl>#icon-962-0BA9CC</styleUrl>
        <ExtendedData>
          <Data name="Lattitude">
            <value>-14.3286</value>
          </Data>
          <Data name="Longitude">
            <value>16.311721</value>
          </Data>
          <Data name="Species">
            <value>Xylopia Odoratissima</value>
          </Data>
          <Data name="Country">
            <value>Angola</value>
          </Data>
          <Data name="Notes">
            <value/>
          </Data>
        </ExtendedData>
        <Point>
          <coordinates>
            16.311721,-14.3286,0
          </coordinates>
        </Point>
      </Placemark>
      <Placemark>
        <name>Santos 92</name>
        <description><![CDATA[Lattitude: -15.052047<br>Longitude: 13.544675<br>Species: Xylopia Odoratissima<br>Country: Angola<br>Notes: ]]></description>
        <styleUrl>#icon-962-0BA9CC</styleUrl>
        <ExtendedData>
          <Data name="Lattitude">
            <value>-15.052047</value>
          </Data>
          <Data name="Longitude">
            <value>13.544675</value>
          </Data>
          <Data name="Species">
            <value>Xylopia Odoratissima</value>
          </Data>
          <Data name="Country">
            <value>Angola</value>
          </Data>
          <Data name="Notes">
            <value/>
          </Data>
        </ExtendedData>
        <Point>
          <coordinates>
            13.544675,-15.052047,0
          </coordinates>
        </Point>
      </Placemark>
      <Placemark>
        <name><![CDATA[Teixeira & Andrade 358]]></name>
        <description><![CDATA[Lattitude: -14.0751<br>Longitude: 14.067821<br>Species: Xylopia Odoratissima<br>Country: Angola<br>Notes: ]]></description>
        <styleUrl>#icon-962-0BA9CC</styleUrl>
        <ExtendedData>
          <Data name="Lattitude">
            <value>-14.0751</value>
          </Data>
          <Data name="Longitude">
            <value>14.067821</value>
          </Data>
          <Data name="Species">
            <value>Xylopia Odoratissima</value>
          </Data>
          <Data name="Country">
            <value>Angola</value>
          </Data>
          <Data name="Notes">
            <value/>
          </Data>
        </ExtendedData>
        <Point>
          <coordinates>
            14.067821,-14.0751,0
          </coordinates>
        </Point>
      </Placemark>
      <Placemark>
        <name>Hilbert 158</name>
        <description><![CDATA[Lattitude: -18.064077<br>Longitude: 21.44807<br>Species: Xylopia Odoratissima<br>Country: Namibia<br>Notes: ]]></description>
        <styleUrl>#icon-962-0BA9CC</styleUrl>
        <ExtendedData>
          <Data name="Lattitude">
            <value>-18.064077</value>
          </Data>
          <Data name="Longitude">
            <value>21.44807</value>
          </Data>
          <Data name="Species">
            <value>Xylopia Odoratissima</value>
          </Data>
          <Data name="Country">
            <value>Namibia</value>
          </Data>
          <Data name="Notes">
            <value/>
          </Data>
        </ExtendedData>
        <Point>
          <coordinates>
            21.44807,-18.064077,0
          </coordinates>
        </Point>
      </Placemark>
      <Placemark>
        <name>McFerren 30</name>
        <description><![CDATA[Lattitude: -17.491820<br>Longitude: 24.263949<br>Species: Xylopia Odoratissima<br>Country: Namibia<br>Notes: ]]></description>
        <styleUrl>#icon-962-0BA9CC</styleUrl>
        <ExtendedData>
          <Data name="Lattitude">
            <value>-17.491820</value>
          </Data>
          <Data name="Longitude">
            <value>24.263949</value>
          </Data>
          <Data name="Species">
            <value>Xylopia Odoratissima</value>
          </Data>
          <Data name="Country">
            <value>Namibia</value>
          </Data>
          <Data name="Notes">
            <value/>
          </Data>
        </ExtendedData>
        <Point>
          <coordinates>
            24.263949,-17.49182,0
          </coordinates>
        </Point>
      </Placemark>
      <Placemark>
        <name><![CDATA[Müller & Giess 533]]></name>
        <description><![CDATA[Lattitude: -18.05668<br>Longitude: 21.448989<br>Species: Xylopia Odoratissima<br>Country: Namibia<br>Notes: ]]></description>
        <styleUrl>#icon-962-0BA9CC</styleUrl>
        <ExtendedData>
          <Data name="Lattitude">
            <value>-18.05668</value>
          </Data>
          <Data name="Longitude">
            <value>21.448989</value>
          </Data>
          <Data name="Species">
            <value>Xylopia Odoratissima</value>
          </Data>
          <Data name="Country">
            <value>Namibia</value>
          </Data>
          <Data name="Notes">
            <value/>
          </Data>
        </ExtendedData>
        <Point>
          <coordinates>
            21.448989,-18.05668,0
          </coordinates>
        </Point>
      </Placemark>
      <Placemark>
        <name>Tinley 1414</name>
        <description><![CDATA[Lattitude: -18.060819<br>Longitude: 21.448412<br>Species: Xylopia Odoratissima<br>Country: Namibia<br>Notes: ]]></description>
        <styleUrl>#icon-962-0BA9CC</styleUrl>
        <ExtendedData>
          <Data name="Lattitude">
            <value>-18.060819</value>
          </Data>
          <Data name="Longitude">
            <value>21.448412</value>
          </Data>
          <Data name="Species">
            <value>Xylopia Odoratissima</value>
          </Data>
          <Data name="Country">
            <value>Namibia</value>
          </Data>
          <Data name="Notes">
            <value/>
          </Data>
        </ExtendedData>
        <Point>
          <coordinates>
            21.448412,-18.060819,0
          </coordinates>
        </Point>
      </Placemark>
      <Placemark>
        <name>Gilges 586</name>
        <description><![CDATA[Lattitude: -17.882<br>Longitude: 25.807139<br>Species: Xylopia Odoratissima<br>Country: Zambia<br>Notes: ]]></description>
        <styleUrl>#icon-962-0BA9CC</styleUrl>
        <ExtendedData>
          <Data name="Lattitude">
            <value>-17.882</value>
          </Data>
          <Data name="Longitude">
            <value>25.807139</value>
          </Data>
          <Data name="Species">
            <value>Xylopia Odoratissima</value>
          </Data>
          <Data name="Country">
            <value>Zambia</value>
          </Data>
          <Data name="Notes">
            <value/>
          </Data>
        </ExtendedData>
        <Point>
          <coordinates>
            25.807139,-17.882,0
          </coordinates>
        </Point>
      </Placemark>
      <Placemark>
        <name>Lawton 1041</name>
        <description><![CDATA[Lattitude: -17.893807<br>Longitude: 25.847561<br>Species: Xylopia Odoratissima<br>Country: Zambia<br>Notes: ]]></description>
        <styleUrl>#icon-962-0BA9CC</styleUrl>
        <ExtendedData>
          <Data name="Lattitude">
            <value>-17.893807</value>
          </Data>
          <Data name="Longitude">
            <value>25.847561</value>
          </Data>
          <Data name="Species">
            <value>Xylopia Odoratissima</value>
          </Data>
          <Data name="Country">
            <value>Zambia</value>
          </Data>
          <Data name="Notes">
            <value/>
          </Data>
        </ExtendedData>
        <Point>
          <coordinates>
            25.847561,-17.893807,0
          </coordinates>
        </Point>
      </Placemark>
      <Placemark>
        <name><![CDATA[Bingham & Luwiika 11893]]></name>
        <description><![CDATA[Lattitude: 15°02'S<br>Longitude: 23°14'E<br>Species: Xylopia Odoratissima<br>Country: Zambia<br>Notes: ]]></description>
        <styleUrl>#icon-962-0BA9CC</styleUrl>
        <ExtendedData>
          <Data name="Lattitude">
            <value><![CDATA[15°02'S]]></value>
          </Data>
          <Data name="Longitude">
            <value><![CDATA[23°14'E]]></value>
          </Data>
          <Data name="Species">
            <value>Xylopia Odoratissima</value>
          </Data>
          <Data name="Country">
            <value>Zambia</value>
          </Data>
          <Data name="Notes">
            <value/>
          </Data>
        </ExtendedData>
        <Point>
          <coordinates>
            23.2333333333333,-15.0333333333333,0
          </coordinates>
        </Point>
      </Placemark>
      <Placemark>
        <name><![CDATA[Bingham & Luwiika 11905]]></name>
        <description><![CDATA[Lattitude: 15° 27' S<br>Longitude: 23° 14' E<br>Species: Xylopia Odoratissima<br>Country: Zambia<br>Notes: ]]></description>
        <styleUrl>#icon-962-0BA9CC</styleUrl>
        <ExtendedData>
          <Data name="Lattitude">
            <value><![CDATA[15° 27' S]]></value>
          </Data>
          <Data name="Longitude">
            <value><![CDATA[23° 14' E]]></value>
          </Data>
          <Data name="Species">
            <value>Xylopia Odoratissima</value>
          </Data>
          <Data name="Country">
            <value>Zambia</value>
          </Data>
          <Data name="Notes">
            <value/>
          </Data>
        </ExtendedData>
        <Point>
          <coordinates>
            23.2333333333333,-15.45,0
          </coordinates>
        </Point>
      </Placemark>
      <Placemark>
        <name>Brummitt et al. 14224</name>
        <description><![CDATA[Lattitude: -16.789614<br>Longitude: 23.740931<br>Species: Xylopia Odoratissima<br>Country: Zambia<br>Notes: ]]></description>
        <styleUrl>#icon-962-0BA9CC</styleUrl>
        <ExtendedData>
          <Data name="Lattitude">
            <value>-16.789614</value>
          </Data>
          <Data name="Longitude">
            <value>23.740931</value>
          </Data>
          <Data name="Species">
            <value>Xylopia Odoratissima</value>
          </Data>
          <Data name="Country">
            <value>Zambia</value>
          </Data>
          <Data name="Notes">
            <value/>
          </Data>
        </ExtendedData>
        <Point>
          <coordinates>
            23.740931,-16.789614,0
          </coordinates>
        </Point>
      </Placemark>
      <Placemark>
        <name>White 2062</name>
        <description><![CDATA[Lattitude: -14.650965 <br>Longitude: 22.4005222<br>Species: Xylopia Odoratissima<br>Country: Zambia<br>Notes: ]]></description>
        <styleUrl>#icon-962-0BA9CC</styleUrl>
        <ExtendedData>
          <Data name="Lattitude">
            <value>-14.650965 </value>
          </Data>
          <Data name="Longitude">
            <value>22.4005222</value>
          </Data>
          <Data name="Species">
            <value>Xylopia Odoratissima</value>
          </Data>
          <Data name="Country">
            <value>Zambia</value>
          </Data>
          <Data name="Notes">
            <value/>
          </Data>
        </ExtendedData>
        <Point>
          <coordinates>
            22.4005222,-14.650965,0
          </coordinates>
        </Point>
      </Placemark>
      <Placemark>
        <name>Zimba et al. 829</name>
        <description><![CDATA[Lattitude: 15°22'36.9"S<br>Longitude: 22°53'44.5"E<br>Species: Xylopia Odoratissima<br>Country: Zambia<br>Notes: ]]></description>
        <styleUrl>#icon-962-0BA9CC</styleUrl>
        <ExtendedData>
          <Data name="Lattitude">
            <value><![CDATA[15°22'36.9"S]]></value>
          </Data>
          <Data name="Longitude">
            <value><![CDATA[22°53'44.5"E]]></value>
          </Data>
          <Data name="Species">
            <value>Xylopia Odoratissima</value>
          </Data>
          <Data name="Country">
            <value>Zambia</value>
          </Data>
          <Data name="Notes">
            <value/>
          </Data>
        </ExtendedData>
        <Point>
          <coordinates>
            22.8956944444444,-15.3769166666667,0
          </coordinates>
        </Point>
      </Placemark>
      <Placemark>
        <name>Martin 786</name>
        <description><![CDATA[Lattitude: -17.311977<br>Longitude: 23.379313<br>Species: Xylopia Odoratissima<br>Country: Zambia<br>Notes: ]]></description>
        <styleUrl>#icon-962-0BA9CC</styleUrl>
        <ExtendedData>
          <Data name="Lattitude">
            <value>-17.311977</value>
          </Data>
          <Data name="Longitude">
            <value>23.379313</value>
          </Data>
          <Data name="Species">
            <value>Xylopia Odoratissima</value>
          </Data>
          <Data name="Country">
            <value>Zambia</value>
          </Data>
          <Data name="Notes">
            <value/>
          </Data>
        </ExtendedData>
        <Point>
          <coordinates>
            23.379313,-17.311977,0
          </coordinates>
        </Point>
      </Placemark>
      <Placemark>
        <name>Miller B 132</name>
        <description><![CDATA[Lattitude: -17.803889<br>Longitude: 25.241111<br>Species: Xylopia Odoratissima<br>Country: Botswana<br>Notes: ]]></description>
        <styleUrl>#icon-962-0BA9CC</styleUrl>
        <ExtendedData>
          <Data name="Lattitude">
            <value>-17.803889</value>
          </Data>
          <Data name="Longitude">
            <value>25.241111</value>
          </Data>
          <Data name="Species">
            <value>Xylopia Odoratissima</value>
          </Data>
          <Data name="Country">
            <value>Botswana</value>
          </Data>
          <Data name="Notes">
            <value/>
          </Data>
        </ExtendedData>
        <Point>
          <coordinates>
            25.241111,-17.803889,0
          </coordinates>
        </Point>
      </Placemark>
      <Placemark>
        <name>Armitage 102/60</name>
        <description><![CDATA[Lattitude: -18.1666616<br>Longitude: 25.356364<br>Species: Xylopia Odoratissima<br>Country: Zimbabwe<br>Notes: ]]></description>
        <styleUrl>#icon-962-0BA9CC</styleUrl>
        <ExtendedData>
          <Data name="Lattitude">
            <value>-18.1666616</value>
          </Data>
          <Data name="Longitude">
            <value>25.356364</value>
          </Data>
          <Data name="Species">
            <value>Xylopia Odoratissima</value>
          </Data>
          <Data name="Country">
            <value>Zimbabwe</value>
          </Data>
          <Data name="Notes">
            <value/>
          </Data>
        </ExtendedData>
        <Point>
          <coordinates>
            25.356364,-18.1666616,0
          </coordinates>
        </Point>
      </Placemark>
      <Placemark>
        <name>Brain 8875</name>
        <description><![CDATA[Lattitude: -17.9243476<br>Longitude: 25.8537054<br>Species: Xylopia odoratissima<br>Country: Zimbabwe<br>Notes: ]]></description>
        <styleUrl>#icon-962-0BA9CC</styleUrl>
        <ExtendedData>
          <Data name="Lattitude">
            <value>-17.9243476</value>
          </Data>
          <Data name="Longitude">
            <value>25.8537054</value>
          </Data>
          <Data name="Species">
            <value>Xylopia odoratissima</value>
          </Data>
          <Data name="Country">
            <value>Zimbabwe</value>
          </Data>
          <Data name="Notes">
            <value/>
          </Data>
        </ExtendedData>
        <Point>
          <coordinates>
            25.8537054,-17.9243476,0
          </coordinates>
        </Point>
      </Placemark>
      <Placemark>
        <name>Goldsmith 51/56</name>
        <description><![CDATA[Lattitude: -19.1869393<br>Longitude: 28.6689224<br>Species: Xylopia odoratissima<br>Country: Zimbabwe<br>Notes: ]]></description>
        <styleUrl>#icon-962-0BA9CC</styleUrl>
        <ExtendedData>
          <Data name="Lattitude">
            <value>-19.1869393</value>
          </Data>
          <Data name="Longitude">
            <value>28.6689224</value>
          </Data>
          <Data name="Species">
            <value>Xylopia odoratissima</value>
          </Data>
          <Data name="Country">
            <value>Zimbabwe</value>
          </Data>
          <Data name="Notes">
            <value/>
          </Data>
        </ExtendedData>
        <Point>
          <coordinates>
            28.6689224,-19.1869393,0
          </coordinates>
        </Point>
      </Placemark>
      <Placemark>
        <name>Kandanda II</name>
        <description><![CDATA[Lattitude: -17.9475949<br>Longitude: 25.5808486<br>Species: Xylopia odoratissima<br>Country: Zimbabwe<br>Notes: ]]></description>
        <styleUrl>#icon-962-0BA9CC</styleUrl>
        <ExtendedData>
          <Data name="Lattitude">
            <value>-17.9475949</value>
          </Data>
          <Data name="Longitude">
            <value>25.5808486</value>
          </Data>
          <Data name="Species">
            <value>Xylopia odoratissima</value>
          </Data>
          <Data name="Country">
            <value>Zimbabwe</value>
          </Data>
          <Data name="Notes">
            <value/>
          </Data>
        </ExtendedData>
        <Point>
          <coordinates>
            25.5808486,-17.9475949,0
          </coordinates>
        </Point>
      </Placemark>
      <Placemark>
        <name>Mshasha 169</name>
        <description><![CDATA[Lattitude: -17.932486<br>Longitude: 25.825382<br>Species: Xylopia odoratissima<br>Country: Zimbabwe<br>Notes: ]]></description>
        <styleUrl>#icon-962-0BA9CC</styleUrl>
        <ExtendedData>
          <Data name="Lattitude">
            <value>-17.932486</value>
          </Data>
          <Data name="Longitude">
            <value>25.825382</value>
          </Data>
          <Data name="Species">
            <value>Xylopia odoratissima</value>
          </Data>
          <Data name="Country">
            <value>Zimbabwe</value>
          </Data>
          <Data name="Notes">
            <value/>
          </Data>
        </ExtendedData>
        <Point>
          <coordinates>
            25.825382,-17.932486,0
          </coordinates>
        </Point>
      </Placemark>
      <Placemark>
        <name>Pardy 4502</name>
        <description><![CDATA[Lattitude: -19.862945<br>Longitude: 28.267478<br>Species: Xylopia odoratissima<br>Country: Zimbabwe<br>Notes: ]]></description>
        <styleUrl>#icon-962-0BA9CC</styleUrl>
        <ExtendedData>
          <Data name="Lattitude">
            <value>-19.862945</value>
          </Data>
          <Data name="Longitude">
            <value>28.267478</value>
          </Data>
          <Data name="Species">
            <value>Xylopia odoratissima</value>
          </Data>
          <Data name="Country">
            <value>Zimbabwe</value>
          </Data>
          <Data name="Notes">
            <value/>
          </Data>
        </ExtendedData>
        <Point>
          <coordinates>
            28.267478,-19.862945,0
          </coordinates>
        </Point>
      </Placemark>
      <Placemark>
        <name>Pardy 4805</name>
        <description><![CDATA[Lattitude: -19.862945<br>Longitude: 28.267478<br>Species: Xylopia odoratissima<br>Country: Zimbabwe<br>Notes: ]]></description>
        <styleUrl>#icon-962-0BA9CC</styleUrl>
        <ExtendedData>
          <Data name="Lattitude">
            <value>-19.862945</value>
          </Data>
          <Data name="Longitude">
            <value>28.267478</value>
          </Data>
          <Data name="Species">
            <value>Xylopia odoratissima</value>
          </Data>
          <Data name="Country">
            <value>Zimbabwe</value>
          </Data>
          <Data name="Notes">
            <value/>
          </Data>
        </ExtendedData>
        <Point>
          <coordinates>
            28.267478,-19.862945,0
          </coordinates>
        </Point>
      </Placemark>
      <Placemark>
        <name>Rand 422</name>
        <description><![CDATA[Lattitude: -20.242196<br>Longitude: 28.559408<br>Species: Xylopia odoratissima<br>Country: Zimbabwe<br>Notes: ]]></description>
        <styleUrl>#icon-962-0BA9CC</styleUrl>
        <ExtendedData>
          <Data name="Lattitude">
            <value>-20.242196</value>
          </Data>
          <Data name="Longitude">
            <value>28.559408</value>
          </Data>
          <Data name="Species">
            <value>Xylopia odoratissima</value>
          </Data>
          <Data name="Country">
            <value>Zimbabwe</value>
          </Data>
          <Data name="Notes">
            <value/>
          </Data>
        </ExtendedData>
        <Point>
          <coordinates>
            28.559408,-20.242196,0
          </coordinates>
        </Point>
      </Placemark>
    </Folder>
  </Document>
</kml>
