# Supplementary material for: A revision of Xylopia L. (Annonaceae): the species of Tropical Africa
Source: PhytoKeys. 2018 Apr 24;97:1–252. doi: 10.3897/phytokeys.97.20975 (PMC10865103; doi:10.3897/phytokeys.97.20975)
Supplement: Supplementary material 1 — KML files [file phytokeys-97-001_article-20975__-s001.zip › Xylopia paniculata.kml]

<?xml version="1.0" encoding="UTF-8"?>
<kml xmlns="http://www.opengis.net/kml/2.2">
  <Document>
    <name>Xylopia paniculata</name>
    <description/>
    <Style id="icon-1499-FF5252-normal">
      <IconStyle>
        <color>ff5252ff</color>
        <scale>1</scale>
        <Icon>
          <href>http://www.gstatic.com/mapspro/images/stock/503-wht-blank_maps.png</href>
        </Icon>
      </IconStyle>
      <LabelStyle>
        <scale>0</scale>
      </LabelStyle>
    </Style>
    <Style id="icon-1499-FF5252-highlight">
      <IconStyle>
        <color>ff5252ff</color>
        <scale>1</scale>
        <Icon>
          <href>http://www.gstatic.com/mapspro/images/stock/503-wht-blank_maps.png</href>
        </Icon>
      </IconStyle>
      <LabelStyle>
        <scale>1</scale>
      </LabelStyle>
    </Style>
    <StyleMap id="icon-1499-FF5252">
      <Pair>
        <key>normal</key>
        <styleUrl>#icon-1499-FF5252-normal</styleUrl>
      </Pair>
      <Pair>
        <key>highlight</key>
        <styleUrl>#icon-1499-FF5252-highlight</styleUrl>
      </Pair>
    </StyleMap>
    <Folder>
      <name>paniculata.xlsx</name>
      <Placemark>
        <name> Letouzey 5402</name>
        <description><![CDATA[FID: 0<br>Id: 0<br>Latitude: 3.1333301<br>Longitude: 14.8500004]]></description>
        <styleUrl>#icon-1499-FF5252</styleUrl>
        <ExtendedData>
          <Data name="FID">
            <value>0.0</value>
          </Data>
          <Data name="Id">
            <value>0.0</value>
          </Data>
          <Data name="Latitude">
            <value>3.1333301</value>
          </Data>
          <Data name="Longitude">
            <value>14.8500004</value>
          </Data>
        </ExtendedData>
        <Point>
          <coordinates>
            14.8500004,3.1333301,0
          </coordinates>
        </Point>
      </Placemark>
      <Placemark>
        <name><![CDATA[ Halle & Le Thomas 379]]></name>
        <description><![CDATA[FID: 1<br>Id: 0<br>Latitude: 1<br>Longitude: 13.9499998]]></description>
        <styleUrl>#icon-1499-FF5252</styleUrl>
        <ExtendedData>
          <Data name="FID">
            <value>1.0</value>
          </Data>
          <Data name="Id">
            <value>0.0</value>
          </Data>
          <Data name="Latitude">
            <value>1</value>
          </Data>
          <Data name="Longitude">
            <value>13.9499998</value>
          </Data>
        </ExtendedData>
        <Point>
          <coordinates>
            13.9499998,1,0
          </coordinates>
        </Point>
      </Placemark>
      <Placemark>
        <name><![CDATA[ Rietsma & Rietsma 1163]]></name>
        <description><![CDATA[FID: 2<br>Id: 0<br>Latitude: -2.5999999<br>Longitude: 10.5832996]]></description>
        <styleUrl>#icon-1499-FF5252</styleUrl>
        <ExtendedData>
          <Data name="FID">
            <value>2.0</value>
          </Data>
          <Data name="Id">
            <value>0.0</value>
          </Data>
          <Data name="Latitude">
            <value>-2.5999999</value>
          </Data>
          <Data name="Longitude">
            <value>10.5832996</value>
          </Data>
        </ExtendedData>
        <Point>
          <coordinates>
            10.5832996,-2.5999999,0
          </coordinates>
        </Point>
      </Placemark>
      <Placemark>
        <name> holotype specimen</name>
        <description><![CDATA[FID: 3<br>Id: 0<br>Latitude: -4.6333299<br>Longitude: 12.75]]></description>
        <styleUrl>#icon-1499-FF5252</styleUrl>
        <ExtendedData>
          <Data name="FID">
            <value>3.0</value>
          </Data>
          <Data name="Id">
            <value>0.0</value>
          </Data>
          <Data name="Latitude">
            <value>-4.6333299</value>
          </Data>
          <Data name="Longitude">
            <value>12.75</value>
          </Data>
        </ExtendedData>
        <Point>
          <coordinates>
            12.75,-4.6333299,0
          </coordinates>
        </Point>
      </Placemark>
    </Folder>
  </Document>
</kml>
