# Supplementary material for: A revision of Xylopia L. (Annonaceae): the species of Tropical Africa
Source: PhytoKeys. 2018 Apr 24;97:1–252. doi: 10.3897/phytokeys.97.20975 (PMC10865103; doi:10.3897/phytokeys.97.20975)
Supplement: Supplementary material 1 — KML files [file phytokeys-97-001_article-20975__-s001.zip › Xylopia phloiodora.kml]

<?xml version="1.0" encoding="UTF-8"?>
<kml xmlns="http://www.opengis.net/kml/2.2">
  <Document>
    <name>Xylopia phloiodora</name>
    <description/>
    <Style id="icon-1899-0288D1-normal">
      <IconStyle>
        <color>ffd18802</color>
        <scale>1</scale>
        <Icon>
          <href>http://www.gstatic.com/mapspro/images/stock/503-wht-blank_maps.png</href>
        </Icon>
        <hotSpot x="16" xunits="pixels" y="32" yunits="insetPixels"/>
      </IconStyle>
      <LabelStyle>
        <scale>0</scale>
      </LabelStyle>
    </Style>
    <Style id="icon-1899-0288D1-highlight">
      <IconStyle>
        <color>ffd18802</color>
        <scale>1</scale>
        <Icon>
          <href>http://www.gstatic.com/mapspro/images/stock/503-wht-blank_maps.png</href>
        </Icon>
        <hotSpot x="16" xunits="pixels" y="32" yunits="insetPixels"/>
      </IconStyle>
      <LabelStyle>
        <scale>1</scale>
      </LabelStyle>
    </Style>
    <StyleMap id="icon-1899-0288D1">
      <Pair>
        <key>normal</key>
        <styleUrl>#icon-1899-0288D1-normal</styleUrl>
      </Pair>
      <Pair>
        <key>highlight</key>
        <styleUrl>#icon-1899-0288D1-highlight</styleUrl>
      </Pair>
    </StyleMap>
    <Folder>
      <name>phloiodora-mapped.xlsx</name>
      <Placemark>
        <name> Gentry et al 62649</name>
        <description><![CDATA[FID: 0<br>Id: 0<br>Latitude: 2.3666699<br>Longitude: 16.1499996]]></description>
        <styleUrl>#icon-1899-0288D1</styleUrl>
        <ExtendedData>
          <Data name="FID">
            <value>0.0</value>
          </Data>
          <Data name="Id">
            <value>0.0</value>
          </Data>
          <Data name="Latitude">
            <value>2.3666699</value>
          </Data>
          <Data name="Longitude">
            <value>16.1499996</value>
          </Data>
        </ExtendedData>
        <Point>
          <coordinates>
            16.1499996,2.3666699,0
          </coordinates>
        </Point>
      </Placemark>
      <Placemark>
        <name> Letouzey 5027</name>
        <description><![CDATA[FID: 1<br>Id: 0<br>Latitude: 3.46667<br>Longitude: 15.3000002]]></description>
        <styleUrl>#icon-1899-0288D1</styleUrl>
        <ExtendedData>
          <Data name="FID">
            <value>1.0</value>
          </Data>
          <Data name="Id">
            <value>0.0</value>
          </Data>
          <Data name="Latitude">
            <value>3.46667</value>
          </Data>
          <Data name="Longitude">
            <value>15.3000002</value>
          </Data>
        </ExtendedData>
        <Point>
          <coordinates>
            15.3000002,3.46667,0
          </coordinates>
        </Point>
      </Placemark>
      <Placemark>
        <name> Letouzey 5401</name>
        <description><![CDATA[FID: 2<br>Id: 0<br>Latitude: 3.0833299<br>Longitude: 14.8332996]]></description>
        <styleUrl>#icon-1899-0288D1</styleUrl>
        <ExtendedData>
          <Data name="FID">
            <value>2.0</value>
          </Data>
          <Data name="Id">
            <value>0.0</value>
          </Data>
          <Data name="Latitude">
            <value>3.0833299</value>
          </Data>
          <Data name="Longitude">
            <value>14.8332996</value>
          </Data>
        </ExtendedData>
        <Point>
          <coordinates>
            14.8332996,3.0833299,0
          </coordinates>
        </Point>
      </Placemark>
      <Placemark>
        <name><![CDATA[ Letouzey & Villiers 10418]]></name>
        <description><![CDATA[FID: 3<br>Id: 0<br>Latitude: 2.8166699<br>Longitude: 15.1999998]]></description>
        <styleUrl>#icon-1899-0288D1</styleUrl>
        <ExtendedData>
          <Data name="FID">
            <value>3.0</value>
          </Data>
          <Data name="Id">
            <value>0.0</value>
          </Data>
          <Data name="Latitude">
            <value>2.8166699</value>
          </Data>
          <Data name="Longitude">
            <value>15.1999998</value>
          </Data>
        </ExtendedData>
        <Point>
          <coordinates>
            15.1999998,2.8166699,0
          </coordinates>
        </Point>
      </Placemark>
      <Placemark>
        <name> Letouzey 12026</name>
        <description><![CDATA[FID: 4<br>Id: 0<br>Latitude: 2.5<br>Longitude: 14]]></description>
        <styleUrl>#icon-1899-0288D1</styleUrl>
        <ExtendedData>
          <Data name="FID">
            <value>4.0</value>
          </Data>
          <Data name="Id">
            <value>0.0</value>
          </Data>
          <Data name="Latitude">
            <value>2.5</value>
          </Data>
          <Data name="Longitude">
            <value>14</value>
          </Data>
        </ExtendedData>
        <Point>
          <coordinates>
            14,2.5,0
          </coordinates>
        </Point>
      </Placemark>
      <Placemark>
        <name> Mbenkum 310</name>
        <description><![CDATA[FID: 5<br>Id: 0<br>Latitude: 2.23333<br>Longitude: 15.2666998]]></description>
        <styleUrl>#icon-1899-0288D1</styleUrl>
        <ExtendedData>
          <Data name="FID">
            <value>5.0</value>
          </Data>
          <Data name="Id">
            <value>0.0</value>
          </Data>
          <Data name="Latitude">
            <value>2.23333</value>
          </Data>
          <Data name="Longitude">
            <value>15.2666998</value>
          </Data>
        </ExtendedData>
        <Point>
          <coordinates>
            15.2666998,2.23333,0
          </coordinates>
        </Point>
      </Placemark>
      <Placemark>
        <name> Milbraed 6090</name>
        <description><![CDATA[FID: 6<br>Id: 0<br>Latitude: 2.9333301<br>Longitude: 9.9166698]]></description>
        <styleUrl>#icon-1899-0288D1</styleUrl>
        <ExtendedData>
          <Data name="FID">
            <value>6.0</value>
          </Data>
          <Data name="Id">
            <value>0.0</value>
          </Data>
          <Data name="Latitude">
            <value>2.9333301</value>
          </Data>
          <Data name="Longitude">
            <value>9.9166698</value>
          </Data>
        </ExtendedData>
        <Point>
          <coordinates>
            9.9166698,2.9333301,0
          </coordinates>
        </Point>
      </Placemark>
      <Placemark>
        <name> service forestier 67</name>
        <description><![CDATA[FID: 7<br>Id: 0<br>Latitude: 3.8666699<br>Longitude: 11.4833002]]></description>
        <styleUrl>#icon-1899-0288D1</styleUrl>
        <ExtendedData>
          <Data name="FID">
            <value>7.0</value>
          </Data>
          <Data name="Id">
            <value>0.0</value>
          </Data>
          <Data name="Latitude">
            <value>3.8666699</value>
          </Data>
          <Data name="Longitude">
            <value>11.4833002</value>
          </Data>
        </ExtendedData>
        <Point>
          <coordinates>
            11.4833002,3.8666699,0
          </coordinates>
        </Point>
      </Placemark>
      <Placemark>
        <name><![CDATA[ de Wilde 2838 A&B]]></name>
        <description><![CDATA[FID: 8<br>Id: 0<br>Latitude: 3.45<br>Longitude: 10.5]]></description>
        <styleUrl>#icon-1899-0288D1</styleUrl>
        <ExtendedData>
          <Data name="FID">
            <value>8.0</value>
          </Data>
          <Data name="Id">
            <value>0.0</value>
          </Data>
          <Data name="Latitude">
            <value>3.45</value>
          </Data>
          <Data name="Longitude">
            <value>10.5</value>
          </Data>
        </ExtendedData>
        <Point>
          <coordinates>
            10.5,3.45,0
          </coordinates>
        </Point>
      </Placemark>
      <Placemark>
        <name> Zenker 3314, Mildbraed7542</name>
        <description><![CDATA[FID: 9<br>Id: 0<br>Latitude: 3.0666699<br>Longitude: 10.3999996]]></description>
        <styleUrl>#icon-1899-0288D1</styleUrl>
        <ExtendedData>
          <Data name="FID">
            <value>9.0</value>
          </Data>
          <Data name="Id">
            <value>0.0</value>
          </Data>
          <Data name="Latitude">
            <value>3.0666699</value>
          </Data>
          <Data name="Longitude">
            <value>10.3999996</value>
          </Data>
        </ExtendedData>
        <Point>
          <coordinates>
            10.3999996,3.0666699,0
          </coordinates>
        </Point>
      </Placemark>
      <Placemark>
        <name><![CDATA[ Fay & Harris 8457]]></name>
        <description><![CDATA[FID: 10<br>Id: 0<br>Latitude: 2.3333299<br>Longitude: 16.1499996]]></description>
        <styleUrl>#icon-1899-0288D1</styleUrl>
        <ExtendedData>
          <Data name="FID">
            <value>10.0</value>
          </Data>
          <Data name="Id">
            <value>0.0</value>
          </Data>
          <Data name="Latitude">
            <value>2.3333299</value>
          </Data>
          <Data name="Longitude">
            <value>16.1499996</value>
          </Data>
        </ExtendedData>
        <Point>
          <coordinates>
            16.1499996,2.3333299,0
          </coordinates>
        </Point>
      </Placemark>
      <Placemark>
        <name> Guigonois 2320</name>
        <description><![CDATA[FID: 11<br>Id: 0<br>Latitude: 5.7333298<br>Longitude: 20.0499992]]></description>
        <styleUrl>#icon-1899-0288D1</styleUrl>
        <ExtendedData>
          <Data name="FID">
            <value>11.0</value>
          </Data>
          <Data name="Id">
            <value>0.0</value>
          </Data>
          <Data name="Latitude">
            <value>5.7333298</value>
          </Data>
          <Data name="Longitude">
            <value>20.0499992</value>
          </Data>
        </ExtendedData>
        <Point>
          <coordinates>
            20.0499992,5.7333298,0
          </coordinates>
        </Point>
      </Placemark>
      <Placemark>
        <name>Guigonois 3078</name>
        <description><![CDATA[FID: 12<br>Id: 0<br>Latitude: 5.8666701<br>Longitude: 21.0832996]]></description>
        <styleUrl>#icon-1899-0288D1</styleUrl>
        <ExtendedData>
          <Data name="FID">
            <value>12.0</value>
          </Data>
          <Data name="Id">
            <value>0.0</value>
          </Data>
          <Data name="Latitude">
            <value>5.8666701</value>
          </Data>
          <Data name="Longitude">
            <value>21.0832996</value>
          </Data>
        </ExtendedData>
        <Point>
          <coordinates>
            21.0832996,5.8666701,0
          </coordinates>
        </Point>
      </Placemark>
      <Placemark>
        <name> Tisserant 315</name>
        <description><![CDATA[FID: 13<br>Id: 0<br>Latitude: 3.8833301<br>Longitude: 17.8999996]]></description>
        <styleUrl>#icon-1899-0288D1</styleUrl>
        <ExtendedData>
          <Data name="FID">
            <value>13.0</value>
          </Data>
          <Data name="Id">
            <value>0.0</value>
          </Data>
          <Data name="Latitude">
            <value>3.8833301</value>
          </Data>
          <Data name="Longitude">
            <value>17.8999996</value>
          </Data>
        </ExtendedData>
        <Point>
          <coordinates>
            17.8999996,3.8833301,0
          </coordinates>
        </Point>
      </Placemark>
      <Placemark>
        <name> Tisserant 955 1113 1138</name>
        <description><![CDATA[FID: 14<br>Id: 0<br>Latitude: 3.8499999<br>Longitude: 17.9832993]]></description>
        <styleUrl>#icon-1899-0288D1</styleUrl>
        <ExtendedData>
          <Data name="FID">
            <value>14.0</value>
          </Data>
          <Data name="Id">
            <value>0.0</value>
          </Data>
          <Data name="Latitude">
            <value>3.8499999</value>
          </Data>
          <Data name="Longitude">
            <value>17.9832993</value>
          </Data>
        </ExtendedData>
        <Point>
          <coordinates>
            17.9832993,3.8499999,0
          </coordinates>
        </Point>
      </Placemark>
      <Placemark>
        <name>Duboislouveau 903</name>
        <description><![CDATA[FID: 15<br>Id: 0<br>Latitude: 0.408604<br>Longitude: 9.462258]]></description>
        <styleUrl>#icon-1899-0288D1</styleUrl>
        <ExtendedData>
          <Data name="FID">
            <value>15.0</value>
          </Data>
          <Data name="Id">
            <value>0.0</value>
          </Data>
          <Data name="Latitude">
            <value>0.408604</value>
          </Data>
          <Data name="Longitude">
            <value>9.462258</value>
          </Data>
        </ExtendedData>
        <Point>
          <coordinates>
            9.462258,0.408604,0
          </coordinates>
        </Point>
      </Placemark>
      <Placemark>
        <name><![CDATA[ Halle & Le Tomas 104]]></name>
        <description><![CDATA[FID: 16<br>Id: 0<br>Latitude: 1.13333<br>Longitude: 13.1999998]]></description>
        <styleUrl>#icon-1899-0288D1</styleUrl>
        <ExtendedData>
          <Data name="FID">
            <value>16.0</value>
          </Data>
          <Data name="Id">
            <value>0.0</value>
          </Data>
          <Data name="Latitude">
            <value>1.13333</value>
          </Data>
          <Data name="Longitude">
            <value>13.1999998</value>
          </Data>
        </ExtendedData>
        <Point>
          <coordinates>
            13.1999998,1.13333,0
          </coordinates>
        </Point>
      </Placemark>
      <Placemark>
        <name> Mcpherson 16058</name>
        <description><![CDATA[FID: 17<br>Id: 0<br>Latitude: 0.45<br>Longitude: 11.75]]></description>
        <styleUrl>#icon-1899-0288D1</styleUrl>
        <ExtendedData>
          <Data name="FID">
            <value>17.0</value>
          </Data>
          <Data name="Id">
            <value>0.0</value>
          </Data>
          <Data name="Latitude">
            <value>0.45</value>
          </Data>
          <Data name="Longitude">
            <value>11.75</value>
          </Data>
        </ExtendedData>
        <Point>
          <coordinates>
            11.75,0.45,0
          </coordinates>
        </Point>
      </Placemark>
      <Placemark>
        <name><![CDATA[ Rietsma & Rietsma]]></name>
        <description><![CDATA[FID: 18<br>Id: 0<br>Latitude: 0.733333<br>Longitude: 11.3667002]]></description>
        <styleUrl>#icon-1899-0288D1</styleUrl>
        <ExtendedData>
          <Data name="FID">
            <value>18.0</value>
          </Data>
          <Data name="Id">
            <value>0.0</value>
          </Data>
          <Data name="Latitude">
            <value>0.733333</value>
          </Data>
          <Data name="Longitude">
            <value>11.3667002</value>
          </Data>
        </ExtendedData>
        <Point>
          <coordinates>
            11.3667002,0.733333,0
          </coordinates>
        </Point>
      </Placemark>
      <Placemark>
        <name> Sita 1634</name>
        <description><![CDATA[FID: 19<br>Id: 0<br>Latitude: -4.2666702<br>Longitude: 15.2833004]]></description>
        <styleUrl>#icon-1899-0288D1</styleUrl>
        <ExtendedData>
          <Data name="FID">
            <value>19.0</value>
          </Data>
          <Data name="Id">
            <value>0.0</value>
          </Data>
          <Data name="Latitude">
            <value>-4.2666702</value>
          </Data>
          <Data name="Longitude">
            <value>15.2833004</value>
          </Data>
        </ExtendedData>
        <Point>
          <coordinates>
            15.2833004,-4.2666702,0
          </coordinates>
        </Point>
      </Placemark>
      <Placemark>
        <name><![CDATA[ Corbiser & Baland 1627\]]></name>
        <description><![CDATA[FID: 20<br>Id: 0<br>Latitude: 0.0333333<br>Longitude: 18.3332996]]></description>
        <styleUrl>#icon-1899-0288D1</styleUrl>
        <ExtendedData>
          <Data name="FID">
            <value>20.0</value>
          </Data>
          <Data name="Id">
            <value>0.0</value>
          </Data>
          <Data name="Latitude">
            <value>0.0333333</value>
          </Data>
          <Data name="Longitude">
            <value>18.3332996</value>
          </Data>
        </ExtendedData>
        <Point>
          <coordinates>
            18.3332996,0.0333333,0
          </coordinates>
        </Point>
      </Placemark>
      <Placemark>
        <name> Hart 628, 1177</name>
        <description><![CDATA[FID: 21<br>Id: 0<br>Latitude: 1.41667<br>Longitude: 28.5832996]]></description>
        <styleUrl>#icon-1899-0288D1</styleUrl>
        <ExtendedData>
          <Data name="FID">
            <value>21.0</value>
          </Data>
          <Data name="Id">
            <value>0.0</value>
          </Data>
          <Data name="Latitude">
            <value>1.41667</value>
          </Data>
          <Data name="Longitude">
            <value>28.5832996</value>
          </Data>
        </ExtendedData>
        <Point>
          <coordinates>
            28.5832996,1.41667,0
          </coordinates>
        </Point>
      </Placemark>
      <Placemark>
        <name> Hart 1654</name>
        <description><![CDATA[FID: 22<br>Id: 0<br>Latitude: 1.55<br>Longitude: 28.3833008]]></description>
        <styleUrl>#icon-1899-0288D1</styleUrl>
        <ExtendedData>
          <Data name="FID">
            <value>22.0</value>
          </Data>
          <Data name="Id">
            <value>0.0</value>
          </Data>
          <Data name="Latitude">
            <value>1.55</value>
          </Data>
          <Data name="Longitude">
            <value>28.3833008</value>
          </Data>
        </ExtendedData>
        <Point>
          <coordinates>
            28.3833008,1.55,0
          </coordinates>
        </Point>
      </Placemark>
      <Placemark>
        <name> Lebrun 1014</name>
        <description><![CDATA[FID: 23<br>Id: 0<br>Latitude: 0.0666667<br>Longitude: 18.1667004]]></description>
        <styleUrl>#icon-1899-0288D1</styleUrl>
        <ExtendedData>
          <Data name="FID">
            <value>23.0</value>
          </Data>
          <Data name="Id">
            <value>0.0</value>
          </Data>
          <Data name="Latitude">
            <value>0.0666667</value>
          </Data>
          <Data name="Longitude">
            <value>18.1667004</value>
          </Data>
        </ExtendedData>
        <Point>
          <coordinates>
            18.1667004,0.0666667,0
          </coordinates>
        </Point>
      </Placemark>
      <Placemark>
        <name> Louis 1007,2477,2301,3909,7220</name>
        <description><![CDATA[FID: 24<br>Id: 0<br>Latitude: 0.766667<br>Longitude: 24.4333]]></description>
        <styleUrl>#icon-1899-0288D1</styleUrl>
        <ExtendedData>
          <Data name="FID">
            <value>24.0</value>
          </Data>
          <Data name="Id">
            <value>0.0</value>
          </Data>
          <Data name="Latitude">
            <value>0.766667</value>
          </Data>
          <Data name="Longitude">
            <value>24.4333</value>
          </Data>
        </ExtendedData>
        <Point>
          <coordinates>
            24.4333,0.766667,0
          </coordinates>
        </Point>
      </Placemark>
      <Placemark>
        <name> Vander Meiren 70</name>
        <description><![CDATA[FID: 25<br>Id: 0<br>Latitude: 0.516667<br>Longitude: 25.1833]]></description>
        <styleUrl>#icon-1899-0288D1</styleUrl>
        <ExtendedData>
          <Data name="FID">
            <value>25.0</value>
          </Data>
          <Data name="Id">
            <value>0.0</value>
          </Data>
          <Data name="Latitude">
            <value>0.516667</value>
          </Data>
          <Data name="Longitude">
            <value>25.1833</value>
          </Data>
        </ExtendedData>
        <Point>
          <coordinates>
            25.1833,0.516667,0
          </coordinates>
        </Point>
      </Placemark>
      <Placemark>
        <name>Mickelson 881</name>
        <description><![CDATA[FID: 26<br>Id: 0<br>Latitude: -4.5999999<br>Longitude: 13.0333004]]></description>
        <styleUrl>#icon-1899-0288D1</styleUrl>
        <ExtendedData>
          <Data name="FID">
            <value>26.0</value>
          </Data>
          <Data name="Id">
            <value>0.0</value>
          </Data>
          <Data name="Latitude">
            <value>-4.5999999</value>
          </Data>
          <Data name="Longitude">
            <value>13.0333004</value>
          </Data>
        </ExtendedData>
        <Point>
          <coordinates>
            13.0333004,-4.5999999,0
          </coordinates>
        </Point>
      </Placemark>
    </Folder>
  </Document>
</kml>
