# Supplementary material for: A revision of Xylopia L. (Annonaceae): the species of Tropical Africa
Source: PhytoKeys. 2018 Apr 24;97:1–252. doi: 10.3897/phytokeys.97.20975 (PMC10865103; doi:10.3897/phytokeys.97.20975)
Supplement: Supplementary material 1 — KML files [file phytokeys-97-001_article-20975__-s001.zip › Xylopia piratae.kml]

<?xml version="1.0" encoding="UTF-8"?>
<kml xmlns="http://www.opengis.net/kml/2.2">
  <Document>
    <name>Xylopia scandens</name>
    <description/>
    <Style id="icon-962-795046-normal">
      <IconStyle>
        <color>ff465079</color>
        <scale>1.1</scale>
        <Icon>
          <href>http://www.gstatic.com/mapspro/images/stock/962-wht-diamond-blank.png</href>
        </Icon>
      </IconStyle>
      <LabelStyle>
        <scale>0</scale>
      </LabelStyle>
    </Style>
    <Style id="icon-962-795046-highlight">
      <IconStyle>
        <color>ff465079</color>
        <scale>1.1</scale>
        <Icon>
          <href>http://www.gstatic.com/mapspro/images/stock/962-wht-diamond-blank.png</href>
        </Icon>
      </IconStyle>
      <LabelStyle>
        <scale>1.1</scale>
      </LabelStyle>
    </Style>
    <StyleMap id="icon-962-795046">
      <Pair>
        <key>normal</key>
        <styleUrl>#icon-962-795046-normal</styleUrl>
      </Pair>
      <Pair>
        <key>highlight</key>
        <styleUrl>#icon-962-795046-highlight</styleUrl>
      </Pair>
    </StyleMap>
    <Folder>
      <name>Xylopia scandens coordinates, completed.xlsx</name>
      <Placemark>
        <name>Aubréville 1537</name>
        <description><![CDATA[Lattitude: 5.212178<br>Longitude: -4.797141<br>Country: Ivory Coast<br>Species: Xylopia scandens<br>Notes: ]]></description>
        <styleUrl>#icon-962-795046</styleUrl>
        <ExtendedData>
          <Data name="Lattitude">
            <value>5.212178</value>
          </Data>
          <Data name="Longitude">
            <value>-4.797141</value>
          </Data>
          <Data name="Country">
            <value>Ivory Coast</value>
          </Data>
          <Data name="Species">
            <value>Xylopia scandens</value>
          </Data>
          <Data name="Notes">
            <value/>
          </Data>
        </ExtendedData>
        <Point>
          <coordinates>
            -4.797141,5.212178,0
          </coordinates>
        </Point>
      </Placemark>
      <Placemark>
        <name>Breteler 5856</name>
        <description><![CDATA[Lattitude: 4.970008<br>Longitude: -6.103727<br>Country: Ivory Coast<br>Species: Xylopia scandens<br>Notes: ]]></description>
        <styleUrl>#icon-962-795046</styleUrl>
        <ExtendedData>
          <Data name="Lattitude">
            <value>4.970008</value>
          </Data>
          <Data name="Longitude">
            <value>-6.103727</value>
          </Data>
          <Data name="Country">
            <value>Ivory Coast</value>
          </Data>
          <Data name="Species">
            <value>Xylopia scandens</value>
          </Data>
          <Data name="Notes">
            <value/>
          </Data>
        </ExtendedData>
        <Point>
          <coordinates>
            -6.103727,4.970008,0
          </coordinates>
        </Point>
      </Placemark>
      <Placemark>
        <name>Breteler 5983</name>
        <description><![CDATA[Lattitude: 5.152431<br>Longitude: -3.34894<br>Country: Ivory Coast<br>Species: Xylopia scandens<br>Notes: ]]></description>
        <styleUrl>#icon-962-795046</styleUrl>
        <ExtendedData>
          <Data name="Lattitude">
            <value>5.152431</value>
          </Data>
          <Data name="Longitude">
            <value>-3.34894</value>
          </Data>
          <Data name="Country">
            <value>Ivory Coast</value>
          </Data>
          <Data name="Species">
            <value>Xylopia scandens</value>
          </Data>
          <Data name="Notes">
            <value/>
          </Data>
        </ExtendedData>
        <Point>
          <coordinates>
            -3.34894,5.152431,0
          </coordinates>
        </Point>
      </Placemark>
      <Placemark>
        <name>Breteler 7445</name>
        <description><![CDATA[Lattitude: 5.236015<br>Longitude: -3.057953<br>Country: Ivory Coast<br>Species: Xylopia scandens<br>Notes: ]]></description>
        <styleUrl>#icon-962-795046</styleUrl>
        <ExtendedData>
          <Data name="Lattitude">
            <value>5.236015</value>
          </Data>
          <Data name="Longitude">
            <value>-3.057953</value>
          </Data>
          <Data name="Country">
            <value>Ivory Coast</value>
          </Data>
          <Data name="Species">
            <value>Xylopia scandens</value>
          </Data>
          <Data name="Notes">
            <value/>
          </Data>
        </ExtendedData>
        <Point>
          <coordinates>
            -3.057953,5.236015,0
          </coordinates>
        </Point>
      </Placemark>
      <Placemark>
        <name>de Koning 84</name>
        <description><![CDATA[Lattitude: 5.37247<br>Longitude: -4.049868<br>Country: Ivory Coast<br>Species: Xylopia scandens<br>Notes: All de Koning specimens were taken from same area? Some did not include any locality.]]></description>
        <styleUrl>#icon-962-795046</styleUrl>
        <ExtendedData>
          <Data name="Lattitude">
            <value>5.37247</value>
          </Data>
          <Data name="Longitude">
            <value>-4.049868</value>
          </Data>
          <Data name="Country">
            <value>Ivory Coast</value>
          </Data>
          <Data name="Species">
            <value>Xylopia scandens</value>
          </Data>
          <Data name="Notes">
            <value>All de Koning specimens were taken from same area? Some did not include any locality.</value>
          </Data>
        </ExtendedData>
        <Point>
          <coordinates>
            -4.049868,5.37247,0
          </coordinates>
        </Point>
      </Placemark>
      <Placemark>
        <name>de Koning 983</name>
        <description><![CDATA[Lattitude: 5.37247<br>Longitude: -4.049868<br>Country: Ivory Coast<br>Species: Xylopia scandens<br>Notes: ]]></description>
        <styleUrl>#icon-962-795046</styleUrl>
        <ExtendedData>
          <Data name="Lattitude">
            <value>5.37247</value>
          </Data>
          <Data name="Longitude">
            <value>-4.049868</value>
          </Data>
          <Data name="Country">
            <value>Ivory Coast</value>
          </Data>
          <Data name="Species">
            <value>Xylopia scandens</value>
          </Data>
          <Data name="Notes">
            <value/>
          </Data>
        </ExtendedData>
        <Point>
          <coordinates>
            -4.049868,5.37247,0
          </coordinates>
        </Point>
      </Placemark>
      <Placemark>
        <name>de Koning 1555</name>
        <description><![CDATA[Lattitude: 5.37247<br>Longitude: -4.049868<br>Country: Ivory Coast<br>Species: Xylopia scandens<br>Notes: ]]></description>
        <styleUrl>#icon-962-795046</styleUrl>
        <ExtendedData>
          <Data name="Lattitude">
            <value>5.37247</value>
          </Data>
          <Data name="Longitude">
            <value>-4.049868</value>
          </Data>
          <Data name="Country">
            <value>Ivory Coast</value>
          </Data>
          <Data name="Species">
            <value>Xylopia scandens</value>
          </Data>
          <Data name="Notes">
            <value/>
          </Data>
        </ExtendedData>
        <Point>
          <coordinates>
            -4.049868,5.37247,0
          </coordinates>
        </Point>
      </Placemark>
      <Placemark>
        <name>de Koning 4999</name>
        <description><![CDATA[Lattitude: 5.37247<br>Longitude: -4.049868<br>Country: Ivory Coast<br>Species: Xylopia scandens<br>Notes: ]]></description>
        <styleUrl>#icon-962-795046</styleUrl>
        <ExtendedData>
          <Data name="Lattitude">
            <value>5.37247</value>
          </Data>
          <Data name="Longitude">
            <value>-4.049868</value>
          </Data>
          <Data name="Country">
            <value>Ivory Coast</value>
          </Data>
          <Data name="Species">
            <value>Xylopia scandens</value>
          </Data>
          <Data name="Notes">
            <value/>
          </Data>
        </ExtendedData>
        <Point>
          <coordinates>
            -4.049868,5.37247,0
          </coordinates>
        </Point>
      </Placemark>
      <Placemark>
        <name>de Koning 5000</name>
        <description><![CDATA[Lattitude: 5.37247<br>Longitude: -4.049868<br>Country: Ivory Coast<br>Species: Xylopia scandens<br>Notes: ]]></description>
        <styleUrl>#icon-962-795046</styleUrl>
        <ExtendedData>
          <Data name="Lattitude">
            <value>5.37247</value>
          </Data>
          <Data name="Longitude">
            <value>-4.049868</value>
          </Data>
          <Data name="Country">
            <value>Ivory Coast</value>
          </Data>
          <Data name="Species">
            <value>Xylopia scandens</value>
          </Data>
          <Data name="Notes">
            <value/>
          </Data>
        </ExtendedData>
        <Point>
          <coordinates>
            -4.049868,5.37247,0
          </coordinates>
        </Point>
      </Placemark>
      <Placemark>
        <name>de Koning 6856</name>
        <description><![CDATA[Lattitude: 5.37247<br>Longitude: -4.049868<br>Country: Ivory Coast<br>Species: Xylopia scandens<br>Notes: ]]></description>
        <styleUrl>#icon-962-795046</styleUrl>
        <ExtendedData>
          <Data name="Lattitude">
            <value>5.37247</value>
          </Data>
          <Data name="Longitude">
            <value>-4.049868</value>
          </Data>
          <Data name="Country">
            <value>Ivory Coast</value>
          </Data>
          <Data name="Species">
            <value>Xylopia scandens</value>
          </Data>
          <Data name="Notes">
            <value/>
          </Data>
        </ExtendedData>
        <Point>
          <coordinates>
            -4.049868,5.37247,0
          </coordinates>
        </Point>
      </Placemark>
      <Placemark>
        <name>Leeuwenberg 2365</name>
        <description><![CDATA[Lattitude: 5.2983<br>Longitude: -3.889107<br>Country: Ivory Coast<br>Species: Xylopia scandens<br>Notes: ]]></description>
        <styleUrl>#icon-962-795046</styleUrl>
        <ExtendedData>
          <Data name="Lattitude">
            <value>5.2983</value>
          </Data>
          <Data name="Longitude">
            <value>-3.889107</value>
          </Data>
          <Data name="Country">
            <value>Ivory Coast</value>
          </Data>
          <Data name="Species">
            <value>Xylopia scandens</value>
          </Data>
          <Data name="Notes">
            <value/>
          </Data>
        </ExtendedData>
        <Point>
          <coordinates>
            -3.889107,5.2983,0
          </coordinates>
        </Point>
      </Placemark>
      <Placemark>
        <name>Leeuwenberg 8022</name>
        <description><![CDATA[Lattitude: 5.2983<br>Longitude: -3.889107<br>Country: Ivory Coast<br>Species: Xylopia scandens<br>Notes: Note: Same as Leeuwenberg 2365]]></description>
        <styleUrl>#icon-962-795046</styleUrl>
        <ExtendedData>
          <Data name="Lattitude">
            <value>5.2983</value>
          </Data>
          <Data name="Longitude">
            <value>-3.889107</value>
          </Data>
          <Data name="Country">
            <value>Ivory Coast</value>
          </Data>
          <Data name="Species">
            <value>Xylopia scandens</value>
          </Data>
          <Data name="Notes">
            <value>Note: Same as Leeuwenberg 2365</value>
          </Data>
        </ExtendedData>
        <Point>
          <coordinates>
            -3.889107,5.2983,0
          </coordinates>
        </Point>
      </Placemark>
      <Placemark>
        <name>Leeuwenberg 8089</name>
        <description><![CDATA[Lattitude: 5.210424<br>Longitude: -4.485152<br>Country: Ivory Coast<br>Species: Xylopia scandens<br>Notes: ]]></description>
        <styleUrl>#icon-962-795046</styleUrl>
        <ExtendedData>
          <Data name="Lattitude">
            <value>5.210424</value>
          </Data>
          <Data name="Longitude">
            <value>-4.485152</value>
          </Data>
          <Data name="Country">
            <value>Ivory Coast</value>
          </Data>
          <Data name="Species">
            <value>Xylopia scandens</value>
          </Data>
          <Data name="Notes">
            <value/>
          </Data>
        </ExtendedData>
        <Point>
          <coordinates>
            -4.485152,5.210424,0
          </coordinates>
        </Point>
      </Placemark>
      <Placemark>
        <name>Leeuwenberg 12304</name>
        <description><![CDATA[Lattitude: 4.540108<br>Longitude: -7.138887<br>Country: Ivory Coast<br>Species: Xylopia scandens<br>Notes: ]]></description>
        <styleUrl>#icon-962-795046</styleUrl>
        <ExtendedData>
          <Data name="Lattitude">
            <value>4.540108</value>
          </Data>
          <Data name="Longitude">
            <value>-7.138887</value>
          </Data>
          <Data name="Country">
            <value>Ivory Coast</value>
          </Data>
          <Data name="Species">
            <value>Xylopia scandens</value>
          </Data>
          <Data name="Notes">
            <value/>
          </Data>
        </ExtendedData>
        <Point>
          <coordinates>
            -7.138887,4.540108,0
          </coordinates>
        </Point>
      </Placemark>
      <Placemark>
        <name>Nozeran s. n.</name>
        <description><![CDATA[Lattitude: 5.33572<br>Longitude: -4.12842<br>Country: Ivory Coast<br>Species: Xylopia scandens<br>Notes: ]]></description>
        <styleUrl>#icon-962-795046</styleUrl>
        <ExtendedData>
          <Data name="Lattitude">
            <value>5.33572</value>
          </Data>
          <Data name="Longitude">
            <value>-4.12842</value>
          </Data>
          <Data name="Country">
            <value>Ivory Coast</value>
          </Data>
          <Data name="Species">
            <value>Xylopia scandens</value>
          </Data>
          <Data name="Notes">
            <value/>
          </Data>
        </ExtendedData>
        <Point>
          <coordinates>
            -4.12842,5.33572,0
          </coordinates>
        </Point>
      </Placemark>
      <Placemark>
        <name>Oldeman 682</name>
        <description><![CDATA[Lattitude: 5.296996<br>Longitude: -3.90048<br>Country: Ivory Coast<br>Species: Xylopia scandens<br>Notes: ]]></description>
        <styleUrl>#icon-962-795046</styleUrl>
        <ExtendedData>
          <Data name="Lattitude">
            <value>5.296996</value>
          </Data>
          <Data name="Longitude">
            <value>-3.90048</value>
          </Data>
          <Data name="Country">
            <value>Ivory Coast</value>
          </Data>
          <Data name="Species">
            <value>Xylopia scandens</value>
          </Data>
          <Data name="Notes">
            <value/>
          </Data>
        </ExtendedData>
        <Point>
          <coordinates>
            -3.90048,5.296996,0
          </coordinates>
        </Point>
      </Placemark>
      <Placemark>
        <name>JJFE de Wilde 982</name>
        <description><![CDATA[Lattitude: 5.403233<br>Longitude: -4.055705<br>Country: Ivory Coast<br>Species: Xylopia scandens<br>Notes: ]]></description>
        <styleUrl>#icon-962-795046</styleUrl>
        <ExtendedData>
          <Data name="Lattitude">
            <value>5.403233</value>
          </Data>
          <Data name="Longitude">
            <value>-4.055705</value>
          </Data>
          <Data name="Country">
            <value>Ivory Coast</value>
          </Data>
          <Data name="Species">
            <value>Xylopia scandens</value>
          </Data>
          <Data name="Notes">
            <value/>
          </Data>
        </ExtendedData>
        <Point>
          <coordinates>
            -4.055705,5.403233,0
          </coordinates>
        </Point>
      </Placemark>
      <Placemark>
        <name>WJJO de Wilde 354</name>
        <description><![CDATA[Lattitude: 5.273302<br>Longitude: -3.849597<br>Country: Ivory Coast<br>Species: Xylopia scandens<br>Notes: ]]></description>
        <styleUrl>#icon-962-795046</styleUrl>
        <ExtendedData>
          <Data name="Lattitude">
            <value>5.273302</value>
          </Data>
          <Data name="Longitude">
            <value>-3.849597</value>
          </Data>
          <Data name="Country">
            <value>Ivory Coast</value>
          </Data>
          <Data name="Species">
            <value>Xylopia scandens</value>
          </Data>
          <Data name="Notes">
            <value/>
          </Data>
        </ExtendedData>
        <Point>
          <coordinates>
            -3.849597,5.273302,0
          </coordinates>
        </Point>
      </Placemark>
      <Placemark>
        <name>WJJO de Wilde 356</name>
        <description><![CDATA[Lattitude: 5.273302<br>Longitude: -3.849597<br>Country: Ivory Coast<br>Species: Xylopia scandens<br>Notes: Note: Same coordinates as WJJO de Wilde 354]]></description>
        <styleUrl>#icon-962-795046</styleUrl>
        <ExtendedData>
          <Data name="Lattitude">
            <value>5.273302</value>
          </Data>
          <Data name="Longitude">
            <value>-3.849597</value>
          </Data>
          <Data name="Country">
            <value>Ivory Coast</value>
          </Data>
          <Data name="Species">
            <value>Xylopia scandens</value>
          </Data>
          <Data name="Notes">
            <value>Note: Same coordinates as WJJO de Wilde 354</value>
          </Data>
        </ExtendedData>
        <Point>
          <coordinates>
            -3.849597,5.273302,0
          </coordinates>
        </Point>
      </Placemark>
      <Placemark>
        <name>W de Wilde 497</name>
        <description><![CDATA[Lattitude: 5.2808202 <br>Longitude: -4.115847<br>Country: Ivory Coast<br>Species: Xylopia scandens<br>Notes: ]]></description>
        <styleUrl>#icon-962-795046</styleUrl>
        <ExtendedData>
          <Data name="Lattitude">
            <value>5.2808202 </value>
          </Data>
          <Data name="Longitude">
            <value>-4.115847</value>
          </Data>
          <Data name="Country">
            <value>Ivory Coast</value>
          </Data>
          <Data name="Species">
            <value>Xylopia scandens</value>
          </Data>
          <Data name="Notes">
            <value/>
          </Data>
        </ExtendedData>
        <Point>
          <coordinates>
            -4.115847,5.2808202,0
          </coordinates>
        </Point>
      </Placemark>
      <Placemark>
        <name>de Wit 7999</name>
        <description><![CDATA[Lattitude: 5.2586<br>Longitude: -4.1764<br>Country: Ivory Coast<br>Species: Xylopia scandens<br>Notes: ]]></description>
        <styleUrl>#icon-962-795046</styleUrl>
        <ExtendedData>
          <Data name="Lattitude">
            <value>5.2586</value>
          </Data>
          <Data name="Longitude">
            <value>-4.1764</value>
          </Data>
          <Data name="Country">
            <value>Ivory Coast</value>
          </Data>
          <Data name="Species">
            <value>Xylopia scandens</value>
          </Data>
          <Data name="Notes">
            <value/>
          </Data>
        </ExtendedData>
        <Point>
          <coordinates>
            -4.1764,5.2586,0
          </coordinates>
        </Point>
      </Placemark>
      <Placemark>
        <name>Akpabla 767</name>
        <description><![CDATA[Lattitude: 4.790794<br>Longitude: -2.123221<br>Country: Ghana<br>Species: Xylopia scandens<br>Notes: ]]></description>
        <styleUrl>#icon-962-795046</styleUrl>
        <ExtendedData>
          <Data name="Lattitude">
            <value>4.790794</value>
          </Data>
          <Data name="Longitude">
            <value>-2.123221</value>
          </Data>
          <Data name="Country">
            <value>Ghana</value>
          </Data>
          <Data name="Species">
            <value>Xylopia scandens</value>
          </Data>
          <Data name="Notes">
            <value/>
          </Data>
        </ExtendedData>
        <Point>
          <coordinates>
            -2.123221,4.790794,0
          </coordinates>
        </Point>
      </Placemark>
      <Placemark>
        <name>Irvine 2299</name>
        <description><![CDATA[Lattitude: 4.994936<br>Longitude: -2.625432<br>Country: Ghana<br>Species: Xylopia scandens<br>Notes: ]]></description>
        <styleUrl>#icon-962-795046</styleUrl>
        <ExtendedData>
          <Data name="Lattitude">
            <value>4.994936</value>
          </Data>
          <Data name="Longitude">
            <value>-2.625432</value>
          </Data>
          <Data name="Country">
            <value>Ghana</value>
          </Data>
          <Data name="Species">
            <value>Xylopia scandens</value>
          </Data>
          <Data name="Notes">
            <value/>
          </Data>
        </ExtendedData>
        <Point>
          <coordinates>
            -2.625432,4.994936,0
          </coordinates>
        </Point>
      </Placemark>
      <Placemark>
        <name>Jongkind et al. 1301</name>
        <description><![CDATA[Lattitude: 6.545091<br>Longitude: -3.033162<br>Country: Ghana<br>Species: Xylopia scandens<br>Notes: ]]></description>
        <styleUrl>#icon-962-795046</styleUrl>
        <ExtendedData>
          <Data name="Lattitude">
            <value>6.545091</value>
          </Data>
          <Data name="Longitude">
            <value>-3.033162</value>
          </Data>
          <Data name="Country">
            <value>Ghana</value>
          </Data>
          <Data name="Species">
            <value>Xylopia scandens</value>
          </Data>
          <Data name="Notes">
            <value/>
          </Data>
        </ExtendedData>
        <Point>
          <coordinates>
            -3.033162,6.545091,0
          </coordinates>
        </Point>
      </Placemark>
      <Placemark>
        <name>Ern 2710</name>
        <description><![CDATA[Lattitude: <br>Longitude: <br>Country: Togo<br>Species: Xylopia scandens<br>Notes: Note: Do not map]]></description>
        <ExtendedData>
          <Data name="Lattitude">
            <value/>
          </Data>
          <Data name="Longitude">
            <value/>
          </Data>
          <Data name="Country">
            <value>Togo</value>
          </Data>
          <Data name="Species">
            <value>Xylopia scandens</value>
          </Data>
          <Data name="Notes">
            <value>Note: Do not map</value>
          </Data>
        </ExtendedData>
      </Placemark>
      <Placemark>
        <name>Schäfer 7577</name>
        <description><![CDATA[Lattitude: <br>Longitude: <br>Country: Togo<br>Species: Xylopia scandens<br>Notes: Note: Do not map]]></description>
        <ExtendedData>
          <Data name="Lattitude">
            <value/>
          </Data>
          <Data name="Longitude">
            <value/>
          </Data>
          <Data name="Country">
            <value>Togo</value>
          </Data>
          <Data name="Species">
            <value>Xylopia scandens</value>
          </Data>
          <Data name="Notes">
            <value>Note: Do not map</value>
          </Data>
        </ExtendedData>
      </Placemark>
      <Placemark>
        <name><![CDATA[de Wit & Morten A2895]]></name>
        <description><![CDATA[Lattitude: <br>Longitude: <br>Country: Togo<br>Species: Xylopia scandens<br>Notes: Note: Do not map]]></description>
        <ExtendedData>
          <Data name="Lattitude">
            <value/>
          </Data>
          <Data name="Longitude">
            <value/>
          </Data>
          <Data name="Country">
            <value>Togo</value>
          </Data>
          <Data name="Species">
            <value>Xylopia scandens</value>
          </Data>
          <Data name="Notes">
            <value>Note: Do not map</value>
          </Data>
        </ExtendedData>
      </Placemark>
    </Folder>
  </Document>
</kml>
