# Supplementary material for: A revision of Xylopia L. (Annonaceae): the species of Tropical Africa
Source: PhytoKeys. 2018 Apr 24;97:1–252. doi: 10.3897/phytokeys.97.20975 (PMC10865103; doi:10.3897/phytokeys.97.20975)
Supplement: Supplementary material 1 — KML files [file phytokeys-97-001_article-20975__-s001.zip › Xylopia pynaertii.kml]

<?xml version="1.0" encoding="UTF-8"?>
<kml xmlns="http://www.opengis.net/kml/2.2">
  <Document>
    <name>Xylopia pynaertii</name>
    <description/>
    <Style id="icon-1498-0097A7-normal">
      <IconStyle>
        <color>ffa79700</color>
        <scale>1</scale>
        <Icon>
          <href>http://www.gstatic.com/mapspro/images/stock/503-wht-blank_maps.png</href>
        </Icon>
      </IconStyle>
      <LabelStyle>
        <scale>0</scale>
      </LabelStyle>
    </Style>
    <Style id="icon-1498-0097A7-highlight">
      <IconStyle>
        <color>ffa79700</color>
        <scale>1</scale>
        <Icon>
          <href>http://www.gstatic.com/mapspro/images/stock/503-wht-blank_maps.png</href>
        </Icon>
      </IconStyle>
      <LabelStyle>
        <scale>1</scale>
      </LabelStyle>
    </Style>
    <StyleMap id="icon-1498-0097A7">
      <Pair>
        <key>normal</key>
        <styleUrl>#icon-1498-0097A7-normal</styleUrl>
      </Pair>
      <Pair>
        <key>highlight</key>
        <styleUrl>#icon-1498-0097A7-highlight</styleUrl>
      </Pair>
    </StyleMap>
    <Folder>
      <name>pynaertii.xlsx</name>
      <Placemark>
        <name>Evrard 6059</name>
        <description><![CDATA[FID: 0<br>Lat: -0.250033<br>Long: 18.9500008<br>Location: ]]></description>
        <styleUrl>#icon-1498-0097A7</styleUrl>
        <ExtendedData>
          <Data name="FID">
            <value>0.0</value>
          </Data>
          <Data name="Lat">
            <value>-0.250033</value>
          </Data>
          <Data name="Long">
            <value>18.9500008</value>
          </Data>
          <Data name="Location">
            <value/>
          </Data>
        </ExtendedData>
        <Point>
          <coordinates>
            18.9500008,-0.250033,0
          </coordinates>
        </Point>
      </Placemark>
      <Placemark>
        <name>Sita 3766</name>
        <description><![CDATA[FID: 1<br>Lat: 3°55'S <br>Long: 11°30'E<br>Location: ]]></description>
        <styleUrl>#icon-1498-0097A7</styleUrl>
        <ExtendedData>
          <Data name="FID">
            <value>1.0</value>
          </Data>
          <Data name="Lat">
            <value><![CDATA[3°55'S ]]></value>
          </Data>
          <Data name="Long">
            <value><![CDATA[11°30'E]]></value>
          </Data>
          <Data name="Location">
            <value/>
          </Data>
        </ExtendedData>
        <Point>
          <coordinates>
            11.5,-3.91666666666667,0
          </coordinates>
        </Point>
      </Placemark>
      <Placemark>
        <name><![CDATA[Wieringa & Nzabi 2831]]></name>
        <description><![CDATA[FID: 2<br>Lat: -1.90167<br>Long: 10.0382996<br>Location: ]]></description>
        <styleUrl>#icon-1498-0097A7</styleUrl>
        <ExtendedData>
          <Data name="FID">
            <value>2.0</value>
          </Data>
          <Data name="Lat">
            <value>-1.90167</value>
          </Data>
          <Data name="Long">
            <value>10.0382996</value>
          </Data>
          <Data name="Location">
            <value/>
          </Data>
        </ExtendedData>
        <Point>
          <coordinates>
            10.0382996,-1.90167,0
          </coordinates>
        </Point>
      </Placemark>
      <Placemark>
        <name><![CDATA[Reitsma & Reitsma 1156 & 1621]]></name>
        <description><![CDATA[FID: 3<br>Lat: -2.5173399<br>Long: 10.5488997<br>Location: ]]></description>
        <styleUrl>#icon-1498-0097A7</styleUrl>
        <ExtendedData>
          <Data name="FID">
            <value>3.0</value>
          </Data>
          <Data name="Lat">
            <value>-2.5173399</value>
          </Data>
          <Data name="Long">
            <value>10.5488997</value>
          </Data>
          <Data name="Location">
            <value/>
          </Data>
        </ExtendedData>
        <Point>
          <coordinates>
            10.5488997,-2.5173399,0
          </coordinates>
        </Point>
      </Placemark>
      <Placemark>
        <name>McPherson 13825</name>
        <description><![CDATA[FID: 4<br>Lat: -0.416667<br>Long: 11.5<br>Location: ]]></description>
        <styleUrl>#icon-1498-0097A7</styleUrl>
        <ExtendedData>
          <Data name="FID">
            <value>4.0</value>
          </Data>
          <Data name="Lat">
            <value>-0.416667</value>
          </Data>
          <Data name="Long">
            <value>11.5</value>
          </Data>
          <Data name="Location">
            <value/>
          </Data>
        </ExtendedData>
        <Point>
          <coordinates>
            11.5,-0.416667,0
          </coordinates>
        </Point>
      </Placemark>
      <Placemark>
        <name>Le Thomas 23</name>
        <description><![CDATA[FID: 5<br>Lat: 0.436509<br>Long: 9.890551<br>Location: ]]></description>
        <styleUrl>#icon-1498-0097A7</styleUrl>
        <ExtendedData>
          <Data name="FID">
            <value>5.0</value>
          </Data>
          <Data name="Lat">
            <value>0.436509</value>
          </Data>
          <Data name="Long">
            <value>9.890551</value>
          </Data>
          <Data name="Location">
            <value/>
          </Data>
        </ExtendedData>
        <Point>
          <coordinates>
            9.890551,0.436509,0
          </coordinates>
        </Point>
      </Placemark>
      <Placemark>
        <name>Pynaert 567</name>
        <description><![CDATA[FID: 6<br>Lat: 0.0666188<br>Long: 18.2833004<br>Location: ]]></description>
        <styleUrl>#icon-1498-0097A7</styleUrl>
        <ExtendedData>
          <Data name="FID">
            <value>6.0</value>
          </Data>
          <Data name="Lat">
            <value>0.0666188</value>
          </Data>
          <Data name="Long">
            <value>18.2833004</value>
          </Data>
          <Data name="Location">
            <value/>
          </Data>
        </ExtendedData>
        <Point>
          <coordinates>
            18.2833004,0.0666188,0
          </coordinates>
        </Point>
      </Placemark>
      <Placemark>
        <name>Letouzey</name>
        <description><![CDATA[FID: 7<br>Lat: 3.80917<br>Long: 10.7950001<br>Location: ]]></description>
        <styleUrl>#icon-1498-0097A7</styleUrl>
        <ExtendedData>
          <Data name="FID">
            <value>7.0</value>
          </Data>
          <Data name="Lat">
            <value>3.80917</value>
          </Data>
          <Data name="Long">
            <value>10.7950001</value>
          </Data>
          <Data name="Location">
            <value/>
          </Data>
        </ExtendedData>
        <Point>
          <coordinates>
            10.7950001,3.80917,0
          </coordinates>
        </Point>
      </Placemark>
      <Placemark>
        <name>Catterall 61 (K), 51 (K)</name>
        <description><![CDATA[FID: <br>Lat: 5.580451°N <br>Long: 8.748379°E<br>Location: Nigeria, Ikom, Cross River Park, Okwangwo District]]></description>
        <styleUrl>#icon-1498-0097A7</styleUrl>
        <ExtendedData>
          <Data name="FID">
            <value/>
          </Data>
          <Data name="Lat">
            <value>5.580451°N </value>
          </Data>
          <Data name="Long">
            <value>8.748379°E</value>
          </Data>
          <Data name="Location">
            <value>Nigeria, Ikom, Cross River Park, Okwangwo District</value>
          </Data>
        </ExtendedData>
        <Point>
          <coordinates>
            8.748379,5.580451,0
          </coordinates>
        </Point>
      </Placemark>
      <Placemark>
        <name>Evrard 5666 </name>
        <description><![CDATA[FID: <br>Lat: 0° 51' 0" S <br>Long: 22° 18' 0" E <br>Location: DRC, Bokota, Bokungu territory]]></description>
        <styleUrl>#icon-1498-0097A7</styleUrl>
        <ExtendedData>
          <Data name="FID">
            <value/>
          </Data>
          <Data name="Lat">
            <value><![CDATA[0° 51' 0" S ]]></value>
          </Data>
          <Data name="Long">
            <value><![CDATA[22° 18' 0" E ]]></value>
          </Data>
          <Data name="Location">
            <value>DRC, Bokota, Bokungu territory</value>
          </Data>
        </ExtendedData>
        <Point>
          <coordinates>
            22.3,-0.85,0
          </coordinates>
        </Point>
      </Placemark>
    </Folder>
  </Document>
</kml>
