# Supplementary material for: A revision of Xylopia L. (Annonaceae): the species of Tropical Africa
Source: PhytoKeys. 2018 Apr 24;97:1–252. doi: 10.3897/phytokeys.97.20975 (PMC10865103; doi:10.3897/phytokeys.97.20975)
Supplement: Supplementary material 1 — KML files [file phytokeys-97-001_article-20975__-s001.zip › Xylopia quintasii.kml]

<?xml version="1.0" encoding="UTF-8"?>
<kml xmlns="http://www.opengis.net/kml/2.2">
  <Document>
    <name>Xylopia quintasii Updated Version</name>
    <description/>
    <Style id="icon-1739-0288D1-normal">
      <IconStyle>
        <color>ffd18802</color>
        <scale>1</scale>
        <Icon>
          <href>http://www.gstatic.com/mapspro/images/stock/503-wht-blank_maps.png</href>
        </Icon>
      </IconStyle>
      <LabelStyle>
        <scale>0</scale>
      </LabelStyle>
    </Style>
    <Style id="icon-1739-0288D1-highlight">
      <IconStyle>
        <color>ffd18802</color>
        <scale>1</scale>
        <Icon>
          <href>http://www.gstatic.com/mapspro/images/stock/503-wht-blank_maps.png</href>
        </Icon>
      </IconStyle>
      <LabelStyle>
        <scale>1</scale>
      </LabelStyle>
    </Style>
    <StyleMap id="icon-1739-0288D1">
      <Pair>
        <key>normal</key>
        <styleUrl>#icon-1739-0288D1-normal</styleUrl>
      </Pair>
      <Pair>
        <key>highlight</key>
        <styleUrl>#icon-1739-0288D1-highlight</styleUrl>
      </Pair>
    </StyleMap>
    <Folder>
      <name>Xylopia quintasii (sheet 2).xlsx</name>
      <Placemark>
        <name>Adam 23553 </name>
        <description><![CDATA[latitude: 9.016667<br>longitude: -11.11667<br>species: X. quintasii<br>country: Sierra Leone]]></description>
        <styleUrl>#icon-1739-0288D1</styleUrl>
        <ExtendedData>
          <Data name="latitude">
            <value>9.016667</value>
          </Data>
          <Data name="longitude">
            <value>-11.11667</value>
          </Data>
          <Data name="species">
            <value>X. quintasii</value>
          </Data>
          <Data name="country">
            <value>Sierra Leone</value>
          </Data>
        </ExtendedData>
        <Point>
          <coordinates>
            -11.11667,9.016667,0
          </coordinates>
        </Point>
      </Placemark>
      <Placemark>
        <name>Adam 23647 </name>
        <description><![CDATA[latitude: 9.1167<br>longitude: -11.1167<br>species: X. quintasii<br>country: Sierra Leone]]></description>
        <styleUrl>#icon-1739-0288D1</styleUrl>
        <ExtendedData>
          <Data name="latitude">
            <value>9.1167</value>
          </Data>
          <Data name="longitude">
            <value>-11.1167</value>
          </Data>
          <Data name="species">
            <value>X. quintasii</value>
          </Data>
          <Data name="country">
            <value>Sierra Leone</value>
          </Data>
        </ExtendedData>
        <Point>
          <coordinates>
            -11.1167,9.1167,0
          </coordinates>
        </Point>
      </Placemark>
      <Placemark>
        <name>Aylmer 202 </name>
        <description><![CDATA[latitude: 8° 27' 30" N<br>longitude: 13° 15' 19"W<br>species: X. quintasii<br>country: Sierra Leone]]></description>
        <styleUrl>#icon-1739-0288D1</styleUrl>
        <ExtendedData>
          <Data name="latitude">
            <value><![CDATA[8° 27' 30" N]]></value>
          </Data>
          <Data name="longitude">
            <value><![CDATA[13° 15' 19"W]]></value>
          </Data>
          <Data name="species">
            <value>X. quintasii</value>
          </Data>
          <Data name="country">
            <value>Sierra Leone</value>
          </Data>
        </ExtendedData>
        <Point>
          <coordinates>
            -13.2552777777778,8.45833333333333,0
          </coordinates>
        </Point>
      </Placemark>
      <Placemark>
        <name>Dalziel 956 </name>
        <description><![CDATA[latitude: 8.4657<br>longitude: -13.2317<br>species: X. quintasii<br>country: Sierra Leone]]></description>
        <styleUrl>#icon-1739-0288D1</styleUrl>
        <ExtendedData>
          <Data name="latitude">
            <value>8.4657</value>
          </Data>
          <Data name="longitude">
            <value>-13.2317</value>
          </Data>
          <Data name="species">
            <value>X. quintasii</value>
          </Data>
          <Data name="country">
            <value>Sierra Leone</value>
          </Data>
        </ExtendedData>
        <Point>
          <coordinates>
            -13.2317,8.4657,0
          </coordinates>
        </Point>
      </Placemark>
      <Placemark>
        <name>Deighton 4153 </name>
        <description><![CDATA[latitude: 8.116667<br>longitude: -12.066667<br>species: X. quintasii<br>country: Sierra Leone]]></description>
        <styleUrl>#icon-1739-0288D1</styleUrl>
        <ExtendedData>
          <Data name="latitude">
            <value>8.116667</value>
          </Data>
          <Data name="longitude">
            <value>-12.066667</value>
          </Data>
          <Data name="species">
            <value>X. quintasii</value>
          </Data>
          <Data name="country">
            <value>Sierra Leone</value>
          </Data>
        </ExtendedData>
        <Point>
          <coordinates>
            -12.066667,8.116667,0
          </coordinates>
        </Point>
      </Placemark>
      <Placemark>
        <name>Jaeger 9283 </name>
        <description><![CDATA[latitude: 9.157193<br>longitude: -11.114088<br>species: X. quintasii<br>country: Sierra Leone]]></description>
        <styleUrl>#icon-1739-0288D1</styleUrl>
        <ExtendedData>
          <Data name="latitude">
            <value>9.157193</value>
          </Data>
          <Data name="longitude">
            <value>-11.114088</value>
          </Data>
          <Data name="species">
            <value>X. quintasii</value>
          </Data>
          <Data name="country">
            <value>Sierra Leone</value>
          </Data>
        </ExtendedData>
        <Point>
          <coordinates>
            -11.114088,9.157193,0
          </coordinates>
        </Point>
      </Placemark>
      <Placemark>
        <name>Sesay 30</name>
        <description><![CDATA[latitude: 8.975<br>longitude: -11.68917<br>species: X. quintasii<br>country: Sierra Leone]]></description>
        <styleUrl>#icon-1739-0288D1</styleUrl>
        <ExtendedData>
          <Data name="latitude">
            <value>8.975</value>
          </Data>
          <Data name="longitude">
            <value>-11.68917</value>
          </Data>
          <Data name="species">
            <value>X. quintasii</value>
          </Data>
          <Data name="country">
            <value>Sierra Leone</value>
          </Data>
        </ExtendedData>
        <Point>
          <coordinates>
            -11.68917,8.975,0
          </coordinates>
        </Point>
      </Placemark>
      <Placemark>
        <name>Lane-Poole 210 </name>
        <description><![CDATA[latitude: 8.477889<br>longitude: -13.221014<br>species: X. quintasii<br>country: Sierra Leone]]></description>
        <styleUrl>#icon-1739-0288D1</styleUrl>
        <ExtendedData>
          <Data name="latitude">
            <value>8.477889</value>
          </Data>
          <Data name="longitude">
            <value>-13.221014</value>
          </Data>
          <Data name="species">
            <value>X. quintasii</value>
          </Data>
          <Data name="country">
            <value>Sierra Leone</value>
          </Data>
        </ExtendedData>
        <Point>
          <coordinates>
            -13.221014,8.477889,0
          </coordinates>
        </Point>
      </Placemark>
      <Placemark>
        <name>Lane-Poole 123</name>
        <description><![CDATA[latitude: 9.132685<br>longitude: -12.484438<br>species: X. quintasii<br>country: Sierra Leone]]></description>
        <styleUrl>#icon-1739-0288D1</styleUrl>
        <ExtendedData>
          <Data name="latitude">
            <value>9.132685</value>
          </Data>
          <Data name="longitude">
            <value>-12.484438</value>
          </Data>
          <Data name="species">
            <value>X. quintasii</value>
          </Data>
          <Data name="country">
            <value>Sierra Leone</value>
          </Data>
        </ExtendedData>
        <Point>
          <coordinates>
            -12.484438,9.132685,0
          </coordinates>
        </Point>
      </Placemark>
      <Placemark>
        <name>Cooper 222 </name>
        <description><![CDATA[latitude: 6.394257 <br>longitude: -10.377417<br>species: X. quintasii<br>country: Liberia]]></description>
        <styleUrl>#icon-1739-0288D1</styleUrl>
        <ExtendedData>
          <Data name="latitude">
            <value>6.394257 </value>
          </Data>
          <Data name="longitude">
            <value>-10.377417</value>
          </Data>
          <Data name="species">
            <value>X. quintasii</value>
          </Data>
          <Data name="country">
            <value>Liberia</value>
          </Data>
        </ExtendedData>
        <Point>
          <coordinates>
            -10.377417,6.394257,0
          </coordinates>
        </Point>
      </Placemark>
      <Placemark>
        <name>Cooper 337 </name>
        <description><![CDATA[latitude: 6.304098<br>longitude: -10.788149<br>species: X. quintasii<br>country: Liberia]]></description>
        <styleUrl>#icon-1739-0288D1</styleUrl>
        <ExtendedData>
          <Data name="latitude">
            <value>6.304098</value>
          </Data>
          <Data name="longitude">
            <value>-10.788149</value>
          </Data>
          <Data name="species">
            <value>X. quintasii</value>
          </Data>
          <Data name="country">
            <value>Liberia</value>
          </Data>
        </ExtendedData>
        <Point>
          <coordinates>
            -10.788149,6.304098,0
          </coordinates>
        </Point>
      </Placemark>
      <Placemark>
        <name>Voorhoeve 144a </name>
        <description><![CDATA[latitude: 6.848853<br>longitude: -8.912962<br>species: X. quintasii<br>country: Liberia]]></description>
        <styleUrl>#icon-1739-0288D1</styleUrl>
        <ExtendedData>
          <Data name="latitude">
            <value>6.848853</value>
          </Data>
          <Data name="longitude">
            <value>-8.912962</value>
          </Data>
          <Data name="species">
            <value>X. quintasii</value>
          </Data>
          <Data name="country">
            <value>Liberia</value>
          </Data>
        </ExtendedData>
        <Point>
          <coordinates>
            -8.912962,6.848853,0
          </coordinates>
        </Point>
      </Placemark>
      <Placemark>
        <name>Voorhoeve 910 </name>
        <description><![CDATA[latitude: 7.563056<br>longitude: -8.465<br>species: X. quintasii<br>country: Liberia]]></description>
        <styleUrl>#icon-1739-0288D1</styleUrl>
        <ExtendedData>
          <Data name="latitude">
            <value>7.563056</value>
          </Data>
          <Data name="longitude">
            <value>-8.465</value>
          </Data>
          <Data name="species">
            <value>X. quintasii</value>
          </Data>
          <Data name="country">
            <value>Liberia</value>
          </Data>
        </ExtendedData>
        <Point>
          <coordinates>
            -8.465,7.563056,0
          </coordinates>
        </Point>
      </Placemark>
      <Placemark>
        <name>Samai 329 </name>
        <description><![CDATA[latitude: 6.9327778<br>longitude: -10.7644162<br>species: X. quintasii<br>country: Liberia]]></description>
        <styleUrl>#icon-1739-0288D1</styleUrl>
        <ExtendedData>
          <Data name="latitude">
            <value>6.9327778</value>
          </Data>
          <Data name="longitude">
            <value>-10.7644162</value>
          </Data>
          <Data name="species">
            <value>X. quintasii</value>
          </Data>
          <Data name="country">
            <value>Liberia</value>
          </Data>
        </ExtendedData>
        <Point>
          <coordinates>
            -10.7644162,6.9327778,0
          </coordinates>
        </Point>
      </Placemark>
      <Placemark>
        <name>van der Burgt 1305 </name>
        <description><![CDATA[latitude: 8.480833<br>longitude: -8.908056<br>species: X. quintasii<br>country: Guinea]]></description>
        <styleUrl>#icon-1739-0288D1</styleUrl>
        <ExtendedData>
          <Data name="latitude">
            <value>8.480833</value>
          </Data>
          <Data name="longitude">
            <value>-8.908056</value>
          </Data>
          <Data name="species">
            <value>X. quintasii</value>
          </Data>
          <Data name="country">
            <value>Guinea</value>
          </Data>
        </ExtendedData>
        <Point>
          <coordinates>
            -8.908056,8.480833,0
          </coordinates>
        </Point>
      </Placemark>
      <Placemark>
        <name>Aubréville 1345 </name>
        <description><![CDATA[latitude: 5.4877<br>longitude: -4.0517<br>species: X. quintasii<br>country: Ivory Coast]]></description>
        <styleUrl>#icon-1739-0288D1</styleUrl>
        <ExtendedData>
          <Data name="latitude">
            <value>5.4877</value>
          </Data>
          <Data name="longitude">
            <value>-4.0517</value>
          </Data>
          <Data name="species">
            <value>X. quintasii</value>
          </Data>
          <Data name="country">
            <value>Ivory Coast</value>
          </Data>
        </ExtendedData>
        <Point>
          <coordinates>
            -4.0517,5.4877,0
          </coordinates>
        </Point>
      </Placemark>
      <Placemark>
        <name>Bamps 2260 </name>
        <description><![CDATA[latitude: 6.638926<br>longitude: -7.284498<br>species: X. quintasii<br>country: Ivory Coast]]></description>
        <styleUrl>#icon-1739-0288D1</styleUrl>
        <ExtendedData>
          <Data name="latitude">
            <value>6.638926</value>
          </Data>
          <Data name="longitude">
            <value>-7.284498</value>
          </Data>
          <Data name="species">
            <value>X. quintasii</value>
          </Data>
          <Data name="country">
            <value>Ivory Coast</value>
          </Data>
        </ExtendedData>
        <Point>
          <coordinates>
            -7.284498,6.638926,0
          </coordinates>
        </Point>
      </Placemark>
      <Placemark>
        <name>Chevalier 16118 </name>
        <description><![CDATA[latitude: 7.6685<br>longitude: -3.214<br>species: X. quintasii<br>country: Ivory Coast]]></description>
        <styleUrl>#icon-1739-0288D1</styleUrl>
        <ExtendedData>
          <Data name="latitude">
            <value>7.6685</value>
          </Data>
          <Data name="longitude">
            <value>-3.214</value>
          </Data>
          <Data name="species">
            <value>X. quintasii</value>
          </Data>
          <Data name="country">
            <value>Ivory Coast</value>
          </Data>
        </ExtendedData>
        <Point>
          <coordinates>
            -3.214,7.6685,0
          </coordinates>
        </Point>
      </Placemark>
      <Placemark>
        <name><![CDATA[Geerling & Bokdam 2314 ]]></name>
        <description><![CDATA[latitude: 6.1<br>longitude: -5.966667<br>species: X. quintasii<br>country: Ivory Coast]]></description>
        <styleUrl>#icon-1739-0288D1</styleUrl>
        <ExtendedData>
          <Data name="latitude">
            <value>6.1</value>
          </Data>
          <Data name="longitude">
            <value>-5.966667</value>
          </Data>
          <Data name="species">
            <value>X. quintasii</value>
          </Data>
          <Data name="country">
            <value>Ivory Coast</value>
          </Data>
        </ExtendedData>
        <Point>
          <coordinates>
            -5.966667,6.1,0
          </coordinates>
        </Point>
      </Placemark>
      <Placemark>
        <name>Jongkind et al. 4218 </name>
        <description><![CDATA[latitude: 4.671199<br>longitude: -6.884197<br>species: X. quintasii<br>country: Ivory Coast]]></description>
        <styleUrl>#icon-1739-0288D1</styleUrl>
        <ExtendedData>
          <Data name="latitude">
            <value>4.671199</value>
          </Data>
          <Data name="longitude">
            <value>-6.884197</value>
          </Data>
          <Data name="species">
            <value>X. quintasii</value>
          </Data>
          <Data name="country">
            <value>Ivory Coast</value>
          </Data>
        </ExtendedData>
        <Point>
          <coordinates>
            -6.884197,4.671199,0
          </coordinates>
        </Point>
      </Placemark>
      <Placemark>
        <name>de Koning 985 </name>
        <description><![CDATA[latitude: 5.416667<br>longitude: -4.05<br>species: X. quintasii<br>country: Ivory Coast]]></description>
        <styleUrl>#icon-1739-0288D1</styleUrl>
        <ExtendedData>
          <Data name="latitude">
            <value>5.416667</value>
          </Data>
          <Data name="longitude">
            <value>-4.05</value>
          </Data>
          <Data name="species">
            <value>X. quintasii</value>
          </Data>
          <Data name="country">
            <value>Ivory Coast</value>
          </Data>
        </ExtendedData>
        <Point>
          <coordinates>
            -4.05,5.416667,0
          </coordinates>
        </Point>
      </Placemark>
      <Placemark>
        <name>de Koning 4009 </name>
        <description><![CDATA[latitude: 5.383333<br>longitude: -4.05<br>species: X. quintasii<br>country: Ivory Coast]]></description>
        <styleUrl>#icon-1739-0288D1</styleUrl>
        <ExtendedData>
          <Data name="latitude">
            <value>5.383333</value>
          </Data>
          <Data name="longitude">
            <value>-4.05</value>
          </Data>
          <Data name="species">
            <value>X. quintasii</value>
          </Data>
          <Data name="country">
            <value>Ivory Coast</value>
          </Data>
        </ExtendedData>
        <Point>
          <coordinates>
            -4.05,5.383333,0
          </coordinates>
        </Point>
      </Placemark>
      <Placemark>
        <name>Leeuwenberg 2406</name>
        <description><![CDATA[latitude: 5.2955433<br>longitude: -3.9029257<br>species: X. quintasii<br>country: Ivory Coast]]></description>
        <styleUrl>#icon-1739-0288D1</styleUrl>
        <ExtendedData>
          <Data name="latitude">
            <value>5.2955433</value>
          </Data>
          <Data name="longitude">
            <value>-3.9029257</value>
          </Data>
          <Data name="species">
            <value>X. quintasii</value>
          </Data>
          <Data name="country">
            <value>Ivory Coast</value>
          </Data>
        </ExtendedData>
        <Point>
          <coordinates>
            -3.9029257,5.2955433,0
          </coordinates>
        </Point>
      </Placemark>
      <Placemark>
        <name>Service forestier 458 </name>
        <description><![CDATA[latitude: 5.361106<br>longitude: -4.053534<br>species: X. quintasii<br>country: Ivory Coast]]></description>
        <styleUrl>#icon-1739-0288D1</styleUrl>
        <ExtendedData>
          <Data name="latitude">
            <value>5.361106</value>
          </Data>
          <Data name="longitude">
            <value>-4.053534</value>
          </Data>
          <Data name="species">
            <value>X. quintasii</value>
          </Data>
          <Data name="country">
            <value>Ivory Coast</value>
          </Data>
        </ExtendedData>
        <Point>
          <coordinates>
            -4.053534,5.361106,0
          </coordinates>
        </Point>
      </Placemark>
      <Placemark>
        <name>Brent 389 </name>
        <description><![CDATA[latitude: 5.6<br>longitude: -0.2<br>species: X. quintasii<br>country: Ghana]]></description>
        <styleUrl>#icon-1739-0288D1</styleUrl>
        <ExtendedData>
          <Data name="latitude">
            <value>5.6</value>
          </Data>
          <Data name="longitude">
            <value>-0.2</value>
          </Data>
          <Data name="species">
            <value>X. quintasii</value>
          </Data>
          <Data name="country">
            <value>Ghana</value>
          </Data>
        </ExtendedData>
        <Point>
          <coordinates>
            -0.2,5.6,0
          </coordinates>
        </Point>
      </Placemark>
      <Placemark>
        <name>Andoh 5610 </name>
        <description><![CDATA[latitude: 5.8333<br>longitude: -2.5833<br>species: X. quintasii<br>country: Ghana]]></description>
        <styleUrl>#icon-1739-0288D1</styleUrl>
        <ExtendedData>
          <Data name="latitude">
            <value>5.8333</value>
          </Data>
          <Data name="longitude">
            <value>-2.5833</value>
          </Data>
          <Data name="species">
            <value>X. quintasii</value>
          </Data>
          <Data name="country">
            <value>Ghana</value>
          </Data>
        </ExtendedData>
        <Point>
          <coordinates>
            -2.5833,5.8333,0
          </coordinates>
        </Point>
      </Placemark>
      <Placemark>
        <name>Deaw Sp 463 </name>
        <description><![CDATA[latitude: 5.25<br>longitude: -2.25<br>species: X. quintasii<br>country: Ghana]]></description>
        <styleUrl>#icon-1739-0288D1</styleUrl>
        <ExtendedData>
          <Data name="latitude">
            <value>5.25</value>
          </Data>
          <Data name="longitude">
            <value>-2.25</value>
          </Data>
          <Data name="species">
            <value>X. quintasii</value>
          </Data>
          <Data name="country">
            <value>Ghana</value>
          </Data>
        </ExtendedData>
        <Point>
          <coordinates>
            -2.25,5.25,0
          </coordinates>
        </Point>
      </Placemark>
      <Placemark>
        <name>Enti FH 6881 </name>
        <description><![CDATA[latitude: 6.0938<br>longitude: -0.8342<br>species: X. quintasii<br>country: Ghana]]></description>
        <styleUrl>#icon-1739-0288D1</styleUrl>
        <ExtendedData>
          <Data name="latitude">
            <value>6.0938</value>
          </Data>
          <Data name="longitude">
            <value>-0.8342</value>
          </Data>
          <Data name="species">
            <value>X. quintasii</value>
          </Data>
          <Data name="country">
            <value>Ghana</value>
          </Data>
        </ExtendedData>
        <Point>
          <coordinates>
            -0.8342,6.0938,0
          </coordinates>
        </Point>
      </Placemark>
      <Placemark>
        <name><![CDATA[Hall & Abbiw GC45145 ]]></name>
        <description><![CDATA[latitude: 6.1000053<br>longitude: -1.5855217<br>species: X. quintasii<br>country: Ghana]]></description>
        <styleUrl>#icon-1739-0288D1</styleUrl>
        <ExtendedData>
          <Data name="latitude">
            <value>6.1000053</value>
          </Data>
          <Data name="longitude">
            <value>-1.5855217</value>
          </Data>
          <Data name="species">
            <value>X. quintasii</value>
          </Data>
          <Data name="country">
            <value>Ghana</value>
          </Data>
        </ExtendedData>
        <Point>
          <coordinates>
            -1.5855217,6.1000053,0
          </coordinates>
        </Point>
      </Placemark>
      <Placemark>
        <name>Jongkind et al. 1783 </name>
        <description><![CDATA[latitude: 6.235<br>longitude: -0.55<br>species: X. quintasii<br>country: Ghana]]></description>
        <styleUrl>#icon-1739-0288D1</styleUrl>
        <ExtendedData>
          <Data name="latitude">
            <value>6.235</value>
          </Data>
          <Data name="longitude">
            <value>-0.55</value>
          </Data>
          <Data name="species">
            <value>X. quintasii</value>
          </Data>
          <Data name="country">
            <value>Ghana</value>
          </Data>
        </ExtendedData>
        <Point>
          <coordinates>
            -0.55,6.235,0
          </coordinates>
        </Point>
      </Placemark>
      <Placemark>
        <name>Schmidt et al. 2267 </name>
        <description><![CDATA[latitude: 6.141111<br>longitude: -0.8988889<br>species: X. quintasii<br>country: Ghana]]></description>
        <styleUrl>#icon-1739-0288D1</styleUrl>
        <ExtendedData>
          <Data name="latitude">
            <value>6.141111</value>
          </Data>
          <Data name="longitude">
            <value>-0.8988889</value>
          </Data>
          <Data name="species">
            <value>X. quintasii</value>
          </Data>
          <Data name="country">
            <value>Ghana</value>
          </Data>
        </ExtendedData>
        <Point>
          <coordinates>
            -0.8988889,6.141111,0
          </coordinates>
        </Point>
      </Placemark>
      <Placemark>
        <name>Vigne 856 </name>
        <description><![CDATA[latitude: 5.7333383<br>longitude: -0.5355216<br>species: X. quintasii<br>country: Ghana]]></description>
        <styleUrl>#icon-1739-0288D1</styleUrl>
        <ExtendedData>
          <Data name="latitude">
            <value>5.7333383</value>
          </Data>
          <Data name="longitude">
            <value>-0.5355216</value>
          </Data>
          <Data name="species">
            <value>X. quintasii</value>
          </Data>
          <Data name="country">
            <value>Ghana</value>
          </Data>
        </ExtendedData>
        <Point>
          <coordinates>
            -0.5355216,5.7333383,0
          </coordinates>
        </Point>
      </Placemark>
      <Placemark>
        <name>Daramola FHI 45673 </name>
        <description><![CDATA[latitude: 6.335<br>longitude: 5.6037<br>species: X. quintasii<br>country: Nigeria]]></description>
        <styleUrl>#icon-1739-0288D1</styleUrl>
        <ExtendedData>
          <Data name="latitude">
            <value>6.335</value>
          </Data>
          <Data name="longitude">
            <value>5.6037</value>
          </Data>
          <Data name="species">
            <value>X. quintasii</value>
          </Data>
          <Data name="country">
            <value>Nigeria</value>
          </Data>
        </ExtendedData>
        <Point>
          <coordinates>
            5.6037,6.335,0
          </coordinates>
        </Point>
      </Placemark>
      <Placemark>
        <name>Daramola 434 </name>
        <description><![CDATA[latitude: 6.83207<br>longitude: 4.137179<br>species: X. quintasii<br>country: Nigeria]]></description>
        <styleUrl>#icon-1739-0288D1</styleUrl>
        <ExtendedData>
          <Data name="latitude">
            <value>6.83207</value>
          </Data>
          <Data name="longitude">
            <value>4.137179</value>
          </Data>
          <Data name="species">
            <value>X. quintasii</value>
          </Data>
          <Data name="country">
            <value>Nigeria</value>
          </Data>
        </ExtendedData>
        <Point>
          <coordinates>
            4.137179,6.83207,0
          </coordinates>
        </Point>
      </Placemark>
      <Placemark>
        <name><![CDATA[Gentry & Pilz 32875 ]]></name>
        <description><![CDATA[latitude: 5.79477<br>longitude: 8.574549<br>species: X. quintasii<br>country: Nigeria]]></description>
        <styleUrl>#icon-1739-0288D1</styleUrl>
        <ExtendedData>
          <Data name="latitude">
            <value>5.79477</value>
          </Data>
          <Data name="longitude">
            <value>8.574549</value>
          </Data>
          <Data name="species">
            <value>X. quintasii</value>
          </Data>
          <Data name="country">
            <value>Nigeria</value>
          </Data>
        </ExtendedData>
        <Point>
          <coordinates>
            8.574549,5.79477,0
          </coordinates>
        </Point>
      </Placemark>
      <Placemark>
        <name><![CDATA[Jones & Onochie FHI 17012]]></name>
        <description><![CDATA[latitude: 6.9699723 <br>longitude: 4.3852013<br>species: X. quintasii<br>country: Nigeria]]></description>
        <styleUrl>#icon-1739-0288D1</styleUrl>
        <ExtendedData>
          <Data name="latitude">
            <value>6.9699723 </value>
          </Data>
          <Data name="longitude">
            <value>4.3852013</value>
          </Data>
          <Data name="species">
            <value>X. quintasii</value>
          </Data>
          <Data name="country">
            <value>Nigeria</value>
          </Data>
        </ExtendedData>
        <Point>
          <coordinates>
            4.3852013,6.9699723,0
          </coordinates>
        </Point>
      </Placemark>
      <Placemark>
        <name>Kennedy 702 </name>
        <description><![CDATA[latitude: 6.1002306 <br>longitude: 5.8814619<br>species: X. quintasii<br>country: Nigeria]]></description>
        <styleUrl>#icon-1739-0288D1</styleUrl>
        <ExtendedData>
          <Data name="latitude">
            <value>6.1002306 </value>
          </Data>
          <Data name="longitude">
            <value>5.8814619</value>
          </Data>
          <Data name="species">
            <value>X. quintasii</value>
          </Data>
          <Data name="country">
            <value>Nigeria</value>
          </Data>
        </ExtendedData>
        <Point>
          <coordinates>
            5.8814619,6.1002306,0
          </coordinates>
        </Point>
      </Placemark>
      <Placemark>
        <name>Leeuwenberg 11276 </name>
        <description><![CDATA[latitude: 6.016667<br>longitude: 5.3<br>species: X. quintasii<br>country: Nigeria]]></description>
        <styleUrl>#icon-1739-0288D1</styleUrl>
        <ExtendedData>
          <Data name="latitude">
            <value>6.016667</value>
          </Data>
          <Data name="longitude">
            <value>5.3</value>
          </Data>
          <Data name="species">
            <value>X. quintasii</value>
          </Data>
          <Data name="country">
            <value>Nigeria</value>
          </Data>
        </ExtendedData>
        <Point>
          <coordinates>
            5.3,6.016667,0
          </coordinates>
        </Point>
      </Placemark>
      <Placemark>
        <name><![CDATA[Okafor & Latilo 057285 ]]></name>
        <description><![CDATA[latitude: 6.734747 <br>longitude: 4.926794<br>species: X. quintasii<br>country: Nigeria]]></description>
        <styleUrl>#icon-1739-0288D1</styleUrl>
        <ExtendedData>
          <Data name="latitude">
            <value>6.734747 </value>
          </Data>
          <Data name="longitude">
            <value>4.926794</value>
          </Data>
          <Data name="species">
            <value>X. quintasii</value>
          </Data>
          <Data name="country">
            <value>Nigeria</value>
          </Data>
        </ExtendedData>
        <Point>
          <coordinates>
            4.926794,6.734747,0
          </coordinates>
        </Point>
      </Placemark>
      <Placemark>
        <name>Richards 3334 </name>
        <description><![CDATA[latitude: 7.08671<br>longitude: 4.419212<br>species: X. quintasii<br>country: Nigeria]]></description>
        <styleUrl>#icon-1739-0288D1</styleUrl>
        <ExtendedData>
          <Data name="latitude">
            <value>7.08671</value>
          </Data>
          <Data name="longitude">
            <value>4.419212</value>
          </Data>
          <Data name="species">
            <value>X. quintasii</value>
          </Data>
          <Data name="country">
            <value>Nigeria</value>
          </Data>
        </ExtendedData>
        <Point>
          <coordinates>
            4.419212,7.08671,0
          </coordinates>
        </Point>
      </Placemark>
      <Placemark>
        <name><![CDATA[Talbot & Talbot 1302 ]]></name>
        <description><![CDATA[latitude: 5.2232401 <br>longitude: 8.548994<br>species: X. quintasii<br>country: Nigeria]]></description>
        <styleUrl>#icon-1739-0288D1</styleUrl>
        <ExtendedData>
          <Data name="latitude">
            <value>5.2232401 </value>
          </Data>
          <Data name="longitude">
            <value>8.548994</value>
          </Data>
          <Data name="species">
            <value>X. quintasii</value>
          </Data>
          <Data name="country">
            <value>Nigeria</value>
          </Data>
        </ExtendedData>
        <Point>
          <coordinates>
            8.548994,5.2232401,0
          </coordinates>
        </Point>
      </Placemark>
      <Placemark>
        <name>Quintas 1083 </name>
        <description><![CDATA[latitude: 0.198316<br>longitude: 6.597745<br>species: X. quintasii<br>country: São Tomé & Principe]]></description>
        <styleUrl>#icon-1739-0288D1</styleUrl>
        <ExtendedData>
          <Data name="latitude">
            <value>0.198316</value>
          </Data>
          <Data name="longitude">
            <value>6.597745</value>
          </Data>
          <Data name="species">
            <value>X. quintasii</value>
          </Data>
          <Data name="country">
            <value><![CDATA[São Tomé & Principe]]></value>
          </Data>
        </ExtendedData>
        <Point>
          <coordinates>
            6.597745,0.198316,0
          </coordinates>
        </Point>
      </Placemark>
      <Placemark>
        <name>Quintas 3 </name>
        <description><![CDATA[latitude: 0.171841<br>longitude: 6.537863<br>species: X. quintasii<br>country: São Tomé & Principe]]></description>
        <styleUrl>#icon-1739-0288D1</styleUrl>
        <ExtendedData>
          <Data name="latitude">
            <value>0.171841</value>
          </Data>
          <Data name="longitude">
            <value>6.537863</value>
          </Data>
          <Data name="species">
            <value>X. quintasii</value>
          </Data>
          <Data name="country">
            <value><![CDATA[São Tomé & Principe]]></value>
          </Data>
        </ExtendedData>
        <Point>
          <coordinates>
            6.537863,0.171841,0
          </coordinates>
        </Point>
      </Placemark>
      <Placemark>
        <name>Bos 4773 </name>
        <description><![CDATA[latitude: 3<br>longitude: 10.05<br>species: X. quintasii<br>country: Cameroon]]></description>
        <styleUrl>#icon-1739-0288D1</styleUrl>
        <ExtendedData>
          <Data name="latitude">
            <value>3</value>
          </Data>
          <Data name="longitude">
            <value>10.05</value>
          </Data>
          <Data name="species">
            <value>X. quintasii</value>
          </Data>
          <Data name="country">
            <value>Cameroon</value>
          </Data>
        </ExtendedData>
        <Point>
          <coordinates>
            10.05,3,0
          </coordinates>
        </Point>
      </Placemark>
      <Placemark>
        <name>Breteler et al. 2398 </name>
        <description><![CDATA[latitude: 4.191471<br>longitude: 13.529672<br>species: X. quintasii<br>country: Cameroon]]></description>
        <styleUrl>#icon-1739-0288D1</styleUrl>
        <ExtendedData>
          <Data name="latitude">
            <value>4.191471</value>
          </Data>
          <Data name="longitude">
            <value>13.529672</value>
          </Data>
          <Data name="species">
            <value>X. quintasii</value>
          </Data>
          <Data name="country">
            <value>Cameroon</value>
          </Data>
        </ExtendedData>
        <Point>
          <coordinates>
            13.529672,4.191471,0
          </coordinates>
        </Point>
      </Placemark>
      <Placemark>
        <name><![CDATA[Etuge & Thomas 56 ]]></name>
        <description><![CDATA[latitude: 4.883333<br>longitude: 9.7<br>species: X. quintasii<br>country: Cameroon]]></description>
        <styleUrl>#icon-1739-0288D1</styleUrl>
        <ExtendedData>
          <Data name="latitude">
            <value>4.883333</value>
          </Data>
          <Data name="longitude">
            <value>9.7</value>
          </Data>
          <Data name="species">
            <value>X. quintasii</value>
          </Data>
          <Data name="country">
            <value>Cameroon</value>
          </Data>
        </ExtendedData>
        <Point>
          <coordinates>
            9.7,4.883333,0
          </coordinates>
        </Point>
      </Placemark>
      <Placemark>
        <name>Fleury 33517 </name>
        <description><![CDATA[latitude: 4.293561 <br>longitude: 9.3967007<br>species: X. quintasii<br>country: Cameroon]]></description>
        <styleUrl>#icon-1739-0288D1</styleUrl>
        <ExtendedData>
          <Data name="latitude">
            <value>4.293561 </value>
          </Data>
          <Data name="longitude">
            <value>9.3967007</value>
          </Data>
          <Data name="species">
            <value>X. quintasii</value>
          </Data>
          <Data name="country">
            <value>Cameroon</value>
          </Data>
        </ExtendedData>
        <Point>
          <coordinates>
            9.3967007,4.293561,0
          </coordinates>
        </Point>
      </Placemark>
      <Placemark>
        <name>Kenfack 1187 </name>
        <description><![CDATA[latitude: 5.2857<br>longitude: 9.0571<br>species: X. quintasii<br>country: Cameroon]]></description>
        <styleUrl>#icon-1739-0288D1</styleUrl>
        <ExtendedData>
          <Data name="latitude">
            <value>5.2857</value>
          </Data>
          <Data name="longitude">
            <value>9.0571</value>
          </Data>
          <Data name="species">
            <value>X. quintasii</value>
          </Data>
          <Data name="country">
            <value>Cameroon</value>
          </Data>
        </ExtendedData>
        <Point>
          <coordinates>
            9.0571,5.2857,0
          </coordinates>
        </Point>
      </Placemark>
      <Placemark>
        <name>Letouzey 5510 </name>
        <description><![CDATA[latitude: 3.829279<br>longitude: 14.056735<br>species: X. quintasii<br>country: Cameroon]]></description>
        <styleUrl>#icon-1739-0288D1</styleUrl>
        <ExtendedData>
          <Data name="latitude">
            <value>3.829279</value>
          </Data>
          <Data name="longitude">
            <value>14.056735</value>
          </Data>
          <Data name="species">
            <value>X. quintasii</value>
          </Data>
          <Data name="country">
            <value>Cameroon</value>
          </Data>
        </ExtendedData>
        <Point>
          <coordinates>
            14.056735,3.829279,0
          </coordinates>
        </Point>
      </Placemark>
      <Placemark>
        <name>Letouzey 13327 </name>
        <description><![CDATA[latitude: 5.263484<br>longitude: 9.971185<br>species: X. quintasii<br>country: Cameroon]]></description>
        <styleUrl>#icon-1739-0288D1</styleUrl>
        <ExtendedData>
          <Data name="latitude">
            <value>5.263484</value>
          </Data>
          <Data name="longitude">
            <value>9.971185</value>
          </Data>
          <Data name="species">
            <value>X. quintasii</value>
          </Data>
          <Data name="country">
            <value>Cameroon</value>
          </Data>
        </ExtendedData>
        <Point>
          <coordinates>
            9.971185,5.263484,0
          </coordinates>
        </Point>
      </Placemark>
      <Placemark>
        <name>Mildbraed 7613 </name>
        <description><![CDATA[latitude: 3.0776<br>longitude: 10.4102<br>species: X. quintasii<br>country: Cameroon]]></description>
        <styleUrl>#icon-1739-0288D1</styleUrl>
        <ExtendedData>
          <Data name="latitude">
            <value>3.0776</value>
          </Data>
          <Data name="longitude">
            <value>10.4102</value>
          </Data>
          <Data name="species">
            <value>X. quintasii</value>
          </Data>
          <Data name="country">
            <value>Cameroon</value>
          </Data>
        </ExtendedData>
        <Point>
          <coordinates>
            10.4102,3.0776,0
          </coordinates>
        </Point>
      </Placemark>
      <Placemark>
        <name>Mildbraed 8294 </name>
        <description><![CDATA[latitude: 5.337726<br>longitude: 11.558864<br>species: X. quintasii<br>country: Cameroon]]></description>
        <styleUrl>#icon-1739-0288D1</styleUrl>
        <ExtendedData>
          <Data name="latitude">
            <value>5.337726</value>
          </Data>
          <Data name="longitude">
            <value>11.558864</value>
          </Data>
          <Data name="species">
            <value>X. quintasii</value>
          </Data>
          <Data name="country">
            <value>Cameroon</value>
          </Data>
        </ExtendedData>
        <Point>
          <coordinates>
            11.558864,5.337726,0
          </coordinates>
        </Point>
      </Placemark>
      <Placemark>
        <name>Thomas 293 </name>
        <description><![CDATA[latitude: 4.75<br>longitude: 9.483333<br>species: X. quintasii<br>country: Cameroon]]></description>
        <styleUrl>#icon-1739-0288D1</styleUrl>
        <ExtendedData>
          <Data name="latitude">
            <value>4.75</value>
          </Data>
          <Data name="longitude">
            <value>9.483333</value>
          </Data>
          <Data name="species">
            <value>X. quintasii</value>
          </Data>
          <Data name="country">
            <value>Cameroon</value>
          </Data>
        </ExtendedData>
        <Point>
          <coordinates>
            9.483333,4.75,0
          </coordinates>
        </Point>
      </Placemark>
      <Placemark>
        <name>Wilde 7871 </name>
        <description><![CDATA[latitude: 2.8<br>longitude: 11.16667<br>species: X. quintasii<br>country: Cameroon]]></description>
        <styleUrl>#icon-1739-0288D1</styleUrl>
        <ExtendedData>
          <Data name="latitude">
            <value>2.8</value>
          </Data>
          <Data name="longitude">
            <value>11.16667</value>
          </Data>
          <Data name="species">
            <value>X. quintasii</value>
          </Data>
          <Data name="country">
            <value>Cameroon</value>
          </Data>
        </ExtendedData>
        <Point>
          <coordinates>
            11.16667,2.8,0
          </coordinates>
        </Point>
      </Placemark>
      <Placemark>
        <name>Wilde 7889</name>
        <description><![CDATA[latitude: 2.8<br>longitude: 11.15<br>species: X. quintasii<br>country: Cameroon]]></description>
        <styleUrl>#icon-1739-0288D1</styleUrl>
        <ExtendedData>
          <Data name="latitude">
            <value>2.8</value>
          </Data>
          <Data name="longitude">
            <value>11.15</value>
          </Data>
          <Data name="species">
            <value>X. quintasii</value>
          </Data>
          <Data name="country">
            <value>Cameroon</value>
          </Data>
        </ExtendedData>
        <Point>
          <coordinates>
            11.15,2.8,0
          </coordinates>
        </Point>
      </Placemark>
      <Placemark>
        <name><![CDATA[Wilde & Wilde-Duyfjes 1320 ]]></name>
        <description><![CDATA[latitude: 4.00712<br>longitude: 10.488434<br>species: X. quintasii<br>country: Cameroon]]></description>
        <styleUrl>#icon-1739-0288D1</styleUrl>
        <ExtendedData>
          <Data name="latitude">
            <value>4.00712</value>
          </Data>
          <Data name="longitude">
            <value>10.488434</value>
          </Data>
          <Data name="species">
            <value>X. quintasii</value>
          </Data>
          <Data name="country">
            <value>Cameroon</value>
          </Data>
        </ExtendedData>
        <Point>
          <coordinates>
            10.488434,4.00712,0
          </coordinates>
        </Point>
      </Placemark>
      <Placemark>
        <name>Zenker 2080 </name>
        <description><![CDATA[latitude: 3.0776<br>longitude: 10.4102<br>species: X. quintasii<br>country: Cameroon]]></description>
        <styleUrl>#icon-1739-0288D1</styleUrl>
        <ExtendedData>
          <Data name="latitude">
            <value>3.0776</value>
          </Data>
          <Data name="longitude">
            <value>10.4102</value>
          </Data>
          <Data name="species">
            <value>X. quintasii</value>
          </Data>
          <Data name="country">
            <value>Cameroon</value>
          </Data>
        </ExtendedData>
        <Point>
          <coordinates>
            10.4102,3.0776,0
          </coordinates>
        </Point>
      </Placemark>
      <Placemark>
        <name>Zenker 2655 </name>
        <description><![CDATA[latitude: 3.0776<br>longitude: 10.4102<br>species: X. quintasii<br>country: Cameroon]]></description>
        <styleUrl>#icon-1739-0288D1</styleUrl>
        <ExtendedData>
          <Data name="latitude">
            <value>3.0776</value>
          </Data>
          <Data name="longitude">
            <value>10.4102</value>
          </Data>
          <Data name="species">
            <value>X. quintasii</value>
          </Data>
          <Data name="country">
            <value>Cameroon</value>
          </Data>
        </ExtendedData>
        <Point>
          <coordinates>
            10.4102,3.0776,0
          </coordinates>
        </Point>
      </Placemark>
      <Placemark>
        <name>Zenker 4738</name>
        <description><![CDATA[latitude: 3.0776<br>longitude: 10.4102<br>species: X. quintasii<br>country: Cameroon]]></description>
        <styleUrl>#icon-1739-0288D1</styleUrl>
        <ExtendedData>
          <Data name="latitude">
            <value>3.0776</value>
          </Data>
          <Data name="longitude">
            <value>10.4102</value>
          </Data>
          <Data name="species">
            <value>X. quintasii</value>
          </Data>
          <Data name="country">
            <value>Cameroon</value>
          </Data>
        </ExtendedData>
        <Point>
          <coordinates>
            10.4102,3.0776,0
          </coordinates>
        </Point>
      </Placemark>
      <Placemark>
        <name>Zenker 2095</name>
        <description><![CDATA[latitude: 3.067 <br>longitude: 10.383<br>species: X. quintasii<br>country: Cameroon]]></description>
        <styleUrl>#icon-1739-0288D1</styleUrl>
        <ExtendedData>
          <Data name="latitude">
            <value>3.067 </value>
          </Data>
          <Data name="longitude">
            <value>10.383</value>
          </Data>
          <Data name="species">
            <value>X. quintasii</value>
          </Data>
          <Data name="country">
            <value>Cameroon</value>
          </Data>
        </ExtendedData>
        <Point>
          <coordinates>
            10.383,3.067,0
          </coordinates>
        </Point>
      </Placemark>
      <Placemark>
        <name>Tisserant 527</name>
        <description><![CDATA[latitude: 3.889837<br>longitude: 17.913655<br>species: X. quintasii<br>country: Centeral African Republic ]]></description>
        <styleUrl>#icon-1739-0288D1</styleUrl>
        <ExtendedData>
          <Data name="latitude">
            <value>3.889837</value>
          </Data>
          <Data name="longitude">
            <value>17.913655</value>
          </Data>
          <Data name="species">
            <value>X. quintasii</value>
          </Data>
          <Data name="country">
            <value>Centeral African Republic </value>
          </Data>
        </ExtendedData>
        <Point>
          <coordinates>
            17.913655,3.889837,0
          </coordinates>
        </Point>
      </Placemark>
      <Placemark>
        <name>Tessmann 760 </name>
        <description><![CDATA[latitude: 1.6508<br>longitude: 10.2679<br>species: X. quintasii<br>country: Equatorial Guinea]]></description>
        <styleUrl>#icon-1739-0288D1</styleUrl>
        <ExtendedData>
          <Data name="latitude">
            <value>1.6508</value>
          </Data>
          <Data name="longitude">
            <value>10.2679</value>
          </Data>
          <Data name="species">
            <value>X. quintasii</value>
          </Data>
          <Data name="country">
            <value>Equatorial Guinea</value>
          </Data>
        </ExtendedData>
        <Point>
          <coordinates>
            10.2679,1.6508,0
          </coordinates>
        </Point>
      </Placemark>
      <Placemark>
        <name>Louis et al. 350 </name>
        <description><![CDATA[latitude: -0.1<br>longitude: 10.33333<br>species: X. quintasii<br>country: Gabon]]></description>
        <styleUrl>#icon-1739-0288D1</styleUrl>
        <ExtendedData>
          <Data name="latitude">
            <value>-0.1</value>
          </Data>
          <Data name="longitude">
            <value>10.33333</value>
          </Data>
          <Data name="species">
            <value>X. quintasii</value>
          </Data>
          <Data name="country">
            <value>Gabon</value>
          </Data>
        </ExtendedData>
        <Point>
          <coordinates>
            10.33333,-0.1,0
          </coordinates>
        </Point>
      </Placemark>
      <Placemark>
        <name>Louis 3304 </name>
        <description><![CDATA[latitude: -0.833333<br>longitude: 9.916667<br>species: X. quintasii<br>country: Gabon]]></description>
        <styleUrl>#icon-1739-0288D1</styleUrl>
        <ExtendedData>
          <Data name="latitude">
            <value>-0.833333</value>
          </Data>
          <Data name="longitude">
            <value>9.916667</value>
          </Data>
          <Data name="species">
            <value>X. quintasii</value>
          </Data>
          <Data name="country">
            <value>Gabon</value>
          </Data>
        </ExtendedData>
        <Point>
          <coordinates>
            9.916667,-0.833333,0
          </coordinates>
        </Point>
      </Placemark>
      <Placemark>
        <name>McPherson 15432 </name>
        <description><![CDATA[latitude: 0<br>longitude: 9.833333<br>species: X. quintasii<br>country: Gabon]]></description>
        <styleUrl>#icon-1739-0288D1</styleUrl>
        <ExtendedData>
          <Data name="latitude">
            <value>0</value>
          </Data>
          <Data name="longitude">
            <value>9.833333</value>
          </Data>
          <Data name="species">
            <value>X. quintasii</value>
          </Data>
          <Data name="country">
            <value>Gabon</value>
          </Data>
        </ExtendedData>
        <Point>
          <coordinates>
            9.833333,0,0
          </coordinates>
        </Point>
      </Placemark>
      <Placemark>
        <name>Le Testu 2006 </name>
        <description><![CDATA[latitude: -2.8821<br>longitude: 11.1617<br>species: X. quintasii<br>country: Gabon]]></description>
        <styleUrl>#icon-1739-0288D1</styleUrl>
        <ExtendedData>
          <Data name="latitude">
            <value>-2.8821</value>
          </Data>
          <Data name="longitude">
            <value>11.1617</value>
          </Data>
          <Data name="species">
            <value>X. quintasii</value>
          </Data>
          <Data name="country">
            <value>Gabon</value>
          </Data>
        </ExtendedData>
        <Point>
          <coordinates>
            11.1617,-2.8821,0
          </coordinates>
        </Point>
      </Placemark>
      <Placemark>
        <name>Hladik 1689 </name>
        <description><![CDATA[latitude: 0.5633<br>longitude: 12.8572<br>species: X. quintasii<br>country: Gabon]]></description>
        <styleUrl>#icon-1739-0288D1</styleUrl>
        <ExtendedData>
          <Data name="latitude">
            <value>0.5633</value>
          </Data>
          <Data name="longitude">
            <value>12.8572</value>
          </Data>
          <Data name="species">
            <value>X. quintasii</value>
          </Data>
          <Data name="country">
            <value>Gabon</value>
          </Data>
        </ExtendedData>
        <Point>
          <coordinates>
            12.8572,0.5633,0
          </coordinates>
        </Point>
      </Placemark>
      <Placemark>
        <name>Hladik 1689 </name>
        <description><![CDATA[latitude: 0.5633<br>longitude: 12.8572<br>species: X. quintasii<br>country: Gabon]]></description>
        <styleUrl>#icon-1739-0288D1</styleUrl>
        <ExtendedData>
          <Data name="latitude">
            <value>0.5633</value>
          </Data>
          <Data name="longitude">
            <value>12.8572</value>
          </Data>
          <Data name="species">
            <value>X. quintasii</value>
          </Data>
          <Data name="country">
            <value>Gabon</value>
          </Data>
        </ExtendedData>
        <Point>
          <coordinates>
            12.8572,0.5633,0
          </coordinates>
        </Point>
      </Placemark>
      <Placemark>
        <name>White [series 2] 345 </name>
        <description><![CDATA[latitude: -0.4166667<br>longitude: 11.5<br>species: X. quintasii<br>country: Gabon]]></description>
        <styleUrl>#icon-1739-0288D1</styleUrl>
        <ExtendedData>
          <Data name="latitude">
            <value>-0.4166667</value>
          </Data>
          <Data name="longitude">
            <value>11.5</value>
          </Data>
          <Data name="species">
            <value>X. quintasii</value>
          </Data>
          <Data name="country">
            <value>Gabon</value>
          </Data>
        </ExtendedData>
        <Point>
          <coordinates>
            11.5,-0.4166667,0
          </coordinates>
        </Point>
      </Placemark>
      <Placemark>
        <name>Tutin 80 </name>
        <description><![CDATA[latitude: 0.574497702<br>longitude: 12.8874964<br>species: X. quintasii<br>country: Gabon]]></description>
        <styleUrl>#icon-1739-0288D1</styleUrl>
        <ExtendedData>
          <Data name="latitude">
            <value>0.574497702</value>
          </Data>
          <Data name="longitude">
            <value>12.8874964</value>
          </Data>
          <Data name="species">
            <value>X. quintasii</value>
          </Data>
          <Data name="country">
            <value>Gabon</value>
          </Data>
        </ExtendedData>
        <Point>
          <coordinates>
            12.8874964,0.574497702,0
          </coordinates>
        </Point>
      </Placemark>
      <Placemark>
        <name>Bourobou et al. 930 </name>
        <description><![CDATA[latitude: -2.351389<br>longitude: 9.622778<br>species: X. quintasii<br>country: Gabon]]></description>
        <styleUrl>#icon-1739-0288D1</styleUrl>
        <ExtendedData>
          <Data name="latitude">
            <value>-2.351389</value>
          </Data>
          <Data name="longitude">
            <value>9.622778</value>
          </Data>
          <Data name="species">
            <value>X. quintasii</value>
          </Data>
          <Data name="country">
            <value>Gabon</value>
          </Data>
        </ExtendedData>
        <Point>
          <coordinates>
            9.622778,-2.351389,0
          </coordinates>
        </Point>
      </Placemark>
      <Placemark>
        <name>Wilks et al. 2107 </name>
        <description><![CDATA[latitude: 0.604716<br>longitude: 9.328935<br>species: X. quintasii<br>country: Gabon]]></description>
        <styleUrl>#icon-1739-0288D1</styleUrl>
        <ExtendedData>
          <Data name="latitude">
            <value>0.604716</value>
          </Data>
          <Data name="longitude">
            <value>9.328935</value>
          </Data>
          <Data name="species">
            <value>X. quintasii</value>
          </Data>
          <Data name="country">
            <value>Gabon</value>
          </Data>
        </ExtendedData>
        <Point>
          <coordinates>
            9.328935,0.604716,0
          </coordinates>
        </Point>
      </Placemark>
      <Placemark>
        <name><![CDATA[Breteler & Jongkind 10470 ]]></name>
        <description><![CDATA[latitude: -0.0833333<br>longitude: 10.75<br>species: X. quintasii<br>country: Gabon]]></description>
        <styleUrl>#icon-1739-0288D1</styleUrl>
        <ExtendedData>
          <Data name="latitude">
            <value>-0.0833333</value>
          </Data>
          <Data name="longitude">
            <value>10.75</value>
          </Data>
          <Data name="species">
            <value>X. quintasii</value>
          </Data>
          <Data name="country">
            <value>Gabon</value>
          </Data>
        </ExtendedData>
        <Point>
          <coordinates>
            10.75,-0.0833333,0
          </coordinates>
        </Point>
      </Placemark>
      <Placemark>
        <name>Wilde et al. 9156 </name>
        <description><![CDATA[latitude: -2.2<br>longitude: 10.6<br>species: X. quintasii<br>country: Gabon]]></description>
        <styleUrl>#icon-1739-0288D1</styleUrl>
        <ExtendedData>
          <Data name="latitude">
            <value>-2.2</value>
          </Data>
          <Data name="longitude">
            <value>10.6</value>
          </Data>
          <Data name="species">
            <value>X. quintasii</value>
          </Data>
          <Data name="country">
            <value>Gabon</value>
          </Data>
        </ExtendedData>
        <Point>
          <coordinates>
            10.6,-2.2,0
          </coordinates>
        </Point>
      </Placemark>
      <Placemark>
        <name><![CDATA[Reitsma & Reitsma 1423 ]]></name>
        <description><![CDATA[latitude: -2.533333<br>longitude: 10.5<br>species: X. quintasii<br>country: Gabon]]></description>
        <styleUrl>#icon-1739-0288D1</styleUrl>
        <ExtendedData>
          <Data name="latitude">
            <value>-2.533333</value>
          </Data>
          <Data name="longitude">
            <value>10.5</value>
          </Data>
          <Data name="species">
            <value>X. quintasii</value>
          </Data>
          <Data name="country">
            <value>Gabon</value>
          </Data>
        </ExtendedData>
        <Point>
          <coordinates>
            10.5,-2.533333,0
          </coordinates>
        </Point>
      </Placemark>
      <Placemark>
        <name>McPherson 15698 </name>
        <description><![CDATA[latitude: -0.4166667<br>longitude: 11.5<br>species: X. quintasii<br>country: Gabon]]></description>
        <styleUrl>#icon-1739-0288D1</styleUrl>
        <ExtendedData>
          <Data name="latitude">
            <value>-0.4166667</value>
          </Data>
          <Data name="longitude">
            <value>11.5</value>
          </Data>
          <Data name="species">
            <value>X. quintasii</value>
          </Data>
          <Data name="country">
            <value>Gabon</value>
          </Data>
        </ExtendedData>
        <Point>
          <coordinates>
            11.5,-0.4166667,0
          </coordinates>
        </Point>
      </Placemark>
      <Placemark>
        <name>Reitsma 2342 </name>
        <description><![CDATA[latitude: -0.5<br>longitude: 11.55<br>species: X. quintasii<br>country: Gabon]]></description>
        <styleUrl>#icon-1739-0288D1</styleUrl>
        <ExtendedData>
          <Data name="latitude">
            <value>-0.5</value>
          </Data>
          <Data name="longitude">
            <value>11.55</value>
          </Data>
          <Data name="species">
            <value>X. quintasii</value>
          </Data>
          <Data name="country">
            <value>Gabon</value>
          </Data>
        </ExtendedData>
        <Point>
          <coordinates>
            11.55,-0.5,0
          </coordinates>
        </Point>
      </Placemark>
      <Placemark>
        <name>White [series 2] 239 </name>
        <description><![CDATA[latitude: -0.25<br>longitude: 11.5<br>species: X. quintasii<br>country: Gabon]]></description>
        <styleUrl>#icon-1739-0288D1</styleUrl>
        <ExtendedData>
          <Data name="latitude">
            <value>-0.25</value>
          </Data>
          <Data name="longitude">
            <value>11.5</value>
          </Data>
          <Data name="species">
            <value>X. quintasii</value>
          </Data>
          <Data name="country">
            <value>Gabon</value>
          </Data>
        </ExtendedData>
        <Point>
          <coordinates>
            11.5,-0.25,0
          </coordinates>
        </Point>
      </Placemark>
      <Placemark>
        <name>SEGC 444 </name>
        <description><![CDATA[latitude: -0.25<br>longitude: 11.66667<br>species: X. quintasii<br>country: Gabon]]></description>
        <styleUrl>#icon-1739-0288D1</styleUrl>
        <ExtendedData>
          <Data name="latitude">
            <value>-0.25</value>
          </Data>
          <Data name="longitude">
            <value>11.66667</value>
          </Data>
          <Data name="species">
            <value>X. quintasii</value>
          </Data>
          <Data name="country">
            <value>Gabon</value>
          </Data>
        </ExtendedData>
        <Point>
          <coordinates>
            11.66667,-0.25,0
          </coordinates>
        </Point>
      </Placemark>
      <Placemark>
        <name>Le Testu 9438 </name>
        <description><![CDATA[latitude: -0.8844<br>longitude: 12.4381<br>species: X. quintasii<br>country: Gabon]]></description>
        <styleUrl>#icon-1739-0288D1</styleUrl>
        <ExtendedData>
          <Data name="latitude">
            <value>-0.8844</value>
          </Data>
          <Data name="longitude">
            <value>12.4381</value>
          </Data>
          <Data name="species">
            <value>X. quintasii</value>
          </Data>
          <Data name="country">
            <value>Gabon</value>
          </Data>
        </ExtendedData>
        <Point>
          <coordinates>
            12.4381,-0.8844,0
          </coordinates>
        </Point>
      </Placemark>
      <Placemark>
        <name>Bourobou et al. 655</name>
        <description><![CDATA[latitude: -1.783333<br>longitude: 9.883333<br>species: X. quintasii<br>country: Gabon]]></description>
        <styleUrl>#icon-1739-0288D1</styleUrl>
        <ExtendedData>
          <Data name="latitude">
            <value>-1.783333</value>
          </Data>
          <Data name="longitude">
            <value>9.883333</value>
          </Data>
          <Data name="species">
            <value>X. quintasii</value>
          </Data>
          <Data name="country">
            <value>Gabon</value>
          </Data>
        </ExtendedData>
        <Point>
          <coordinates>
            9.883333,-1.783333,0
          </coordinates>
        </Point>
      </Placemark>
      <Placemark>
        <name>Fleury 26594 </name>
        <description><![CDATA[latitude: -0.6625 <br>longitude: 10.29941<br>species: X. quintasii<br>country: Gabon]]></description>
        <styleUrl>#icon-1739-0288D1</styleUrl>
        <ExtendedData>
          <Data name="latitude">
            <value>-0.6625 </value>
          </Data>
          <Data name="longitude">
            <value>10.29941</value>
          </Data>
          <Data name="species">
            <value>X. quintasii</value>
          </Data>
          <Data name="country">
            <value>Gabon</value>
          </Data>
        </ExtendedData>
        <Point>
          <coordinates>
            10.29941,-0.6625,0
          </coordinates>
        </Point>
      </Placemark>
      <Placemark>
        <name>HEITZ 3</name>
        <description><![CDATA[latitude: 0.412155<br>longitude: 9.519521<br>species: X. quintasii<br>country: Gabon]]></description>
        <styleUrl>#icon-1739-0288D1</styleUrl>
        <ExtendedData>
          <Data name="latitude">
            <value>0.412155</value>
          </Data>
          <Data name="longitude">
            <value>9.519521</value>
          </Data>
          <Data name="species">
            <value>X. quintasii</value>
          </Data>
          <Data name="country">
            <value>Gabon</value>
          </Data>
        </ExtendedData>
        <Point>
          <coordinates>
            9.519521,0.412155,0
          </coordinates>
        </Point>
      </Placemark>
      <Placemark>
        <name>McPherson 13766 </name>
        <description><![CDATA[latitude: -0.4166667<br>longitude: 11.5<br>species: X. quintasii<br>country: Gabon]]></description>
        <styleUrl>#icon-1739-0288D1</styleUrl>
        <ExtendedData>
          <Data name="latitude">
            <value>-0.4166667</value>
          </Data>
          <Data name="longitude">
            <value>11.5</value>
          </Data>
          <Data name="species">
            <value>X. quintasii</value>
          </Data>
          <Data name="country">
            <value>Gabon</value>
          </Data>
        </ExtendedData>
        <Point>
          <coordinates>
            11.5,-0.4166667,0
          </coordinates>
        </Point>
      </Placemark>
      <Placemark>
        <name>Nguema 150 </name>
        <description><![CDATA[latitude: 1.4892<br>longitude: 11.7068<br>species: X. quintasii<br>country: Gabon]]></description>
        <styleUrl>#icon-1739-0288D1</styleUrl>
        <ExtendedData>
          <Data name="latitude">
            <value>1.4892</value>
          </Data>
          <Data name="longitude">
            <value>11.7068</value>
          </Data>
          <Data name="species">
            <value>X. quintasii</value>
          </Data>
          <Data name="country">
            <value>Gabon</value>
          </Data>
        </ExtendedData>
        <Point>
          <coordinates>
            11.7068,1.4892,0
          </coordinates>
        </Point>
      </Placemark>
      <Placemark>
        <name><![CDATA[Reitsma & Reitsma 2215]]></name>
        <description><![CDATA[latitude: 0.733333<br>longitude: 11.36667<br>species: X. quintasii<br>country: Gabon]]></description>
        <styleUrl>#icon-1739-0288D1</styleUrl>
        <ExtendedData>
          <Data name="latitude">
            <value>0.733333</value>
          </Data>
          <Data name="longitude">
            <value>11.36667</value>
          </Data>
          <Data name="species">
            <value>X. quintasii</value>
          </Data>
          <Data name="country">
            <value>Gabon</value>
          </Data>
        </ExtendedData>
        <Point>
          <coordinates>
            11.36667,0.733333,0
          </coordinates>
        </Point>
      </Placemark>
      <Placemark>
        <name><![CDATA[Reitsma & Reitsma 1575 ]]></name>
        <description><![CDATA[latitude: 0.733333<br>longitude: 11.36667<br>species: X. quintasii<br>country: Gabon]]></description>
        <styleUrl>#icon-1739-0288D1</styleUrl>
        <ExtendedData>
          <Data name="latitude">
            <value>0.733333</value>
          </Data>
          <Data name="longitude">
            <value>11.36667</value>
          </Data>
          <Data name="species">
            <value>X. quintasii</value>
          </Data>
          <Data name="country">
            <value>Gabon</value>
          </Data>
        </ExtendedData>
        <Point>
          <coordinates>
            11.36667,0.733333,0
          </coordinates>
        </Point>
      </Placemark>
      <Placemark>
        <name><![CDATA[Reitsma & Reitsma 2794 ]]></name>
        <description><![CDATA[latitude: -2.433333<br>longitude: 10.58333<br>species: X. quintasii<br>country: Gabon]]></description>
        <styleUrl>#icon-1739-0288D1</styleUrl>
        <ExtendedData>
          <Data name="latitude">
            <value>-2.433333</value>
          </Data>
          <Data name="longitude">
            <value>10.58333</value>
          </Data>
          <Data name="species">
            <value>X. quintasii</value>
          </Data>
          <Data name="country">
            <value>Gabon</value>
          </Data>
        </ExtendedData>
        <Point>
          <coordinates>
            10.58333,-2.433333,0
          </coordinates>
        </Point>
      </Placemark>
      <Placemark>
        <name>White [series 2] 285 </name>
        <description><![CDATA[latitude: -0.4166667<br>longitude: 11.5<br>species: X. quintasii<br>country: Gabon]]></description>
        <styleUrl>#icon-1739-0288D1</styleUrl>
        <ExtendedData>
          <Data name="latitude">
            <value>-0.4166667</value>
          </Data>
          <Data name="longitude">
            <value>11.5</value>
          </Data>
          <Data name="species">
            <value>X. quintasii</value>
          </Data>
          <Data name="country">
            <value>Gabon</value>
          </Data>
        </ExtendedData>
        <Point>
          <coordinates>
            11.5,-0.4166667,0
          </coordinates>
        </Point>
      </Placemark>
      <Placemark>
        <name>Wilks 1536 </name>
        <description><![CDATA[latitude: 0.4166667<br>longitude: 11.91667<br>species: X. quintasii<br>country: Gabon]]></description>
        <styleUrl>#icon-1739-0288D1</styleUrl>
        <ExtendedData>
          <Data name="latitude">
            <value>0.4166667</value>
          </Data>
          <Data name="longitude">
            <value>11.91667</value>
          </Data>
          <Data name="species">
            <value>X. quintasii</value>
          </Data>
          <Data name="country">
            <value>Gabon</value>
          </Data>
        </ExtendedData>
        <Point>
          <coordinates>
            11.91667,0.4166667,0
          </coordinates>
        </Point>
      </Placemark>
      <Placemark>
        <name>Hombert 475</name>
        <description><![CDATA[latitude: -5.649605<br>longitude: 13.069778<br>species: X. quintasii<br>country: Democratic Republic of Congo]]></description>
        <styleUrl>#icon-1739-0288D1</styleUrl>
        <ExtendedData>
          <Data name="latitude">
            <value>-5.649605</value>
          </Data>
          <Data name="longitude">
            <value>13.069778</value>
          </Data>
          <Data name="species">
            <value>X. quintasii</value>
          </Data>
          <Data name="country">
            <value>Democratic Republic of Congo</value>
          </Data>
        </ExtendedData>
        <Point>
          <coordinates>
            13.069778,-5.649605,0
          </coordinates>
        </Point>
      </Placemark>
      <Placemark>
        <name>Gossweiler 6845 </name>
        <description><![CDATA[latitude: -4.6667<br>longitude: 12.8333<br>species: X. quintasii<br>country: Angola]]></description>
        <styleUrl>#icon-1739-0288D1</styleUrl>
        <ExtendedData>
          <Data name="latitude">
            <value>-4.6667</value>
          </Data>
          <Data name="longitude">
            <value>12.8333</value>
          </Data>
          <Data name="species">
            <value>X. quintasii</value>
          </Data>
          <Data name="country">
            <value>Angola</value>
          </Data>
        </ExtendedData>
        <Point>
          <coordinates>
            12.8333,-4.6667,0
          </coordinates>
        </Point>
      </Placemark>
      <Placemark>
        <name>Aké Assi s. n. </name>
        <description><![CDATA[latitude: 5.55194 <br>longitude: -4.01111<br>species: X. quintasii<br>country: IVORY COAST]]></description>
        <styleUrl>#icon-1739-0288D1</styleUrl>
        <ExtendedData>
          <Data name="latitude">
            <value>5.55194 </value>
          </Data>
          <Data name="longitude">
            <value>-4.01111</value>
          </Data>
          <Data name="species">
            <value>X. quintasii</value>
          </Data>
          <Data name="country">
            <value>IVORY COAST</value>
          </Data>
        </ExtendedData>
        <Point>
          <coordinates>
            -4.01111,5.55194,0
          </coordinates>
        </Point>
      </Placemark>
      <Placemark>
        <name>AUBREVILLE 1943</name>
        <description><![CDATA[latitude: 5.351382<br>longitude: -3.86276<br>species: X. quintasii<br>country: IVORY COAST]]></description>
        <styleUrl>#icon-1739-0288D1</styleUrl>
        <ExtendedData>
          <Data name="latitude">
            <value>5.351382</value>
          </Data>
          <Data name="longitude">
            <value>-3.86276</value>
          </Data>
          <Data name="species">
            <value>X. quintasii</value>
          </Data>
          <Data name="country">
            <value>IVORY COAST</value>
          </Data>
        </ExtendedData>
        <Point>
          <coordinates>
            -3.86276,5.351382,0
          </coordinates>
        </Point>
      </Placemark>
      <Placemark>
        <name>ANNET 319</name>
        <description><![CDATA[latitude: 3.075899<br>longitude: 10.404223<br>species: X. quintasii<br>country: CAMEROON]]></description>
        <styleUrl>#icon-1739-0288D1</styleUrl>
        <ExtendedData>
          <Data name="latitude">
            <value>3.075899</value>
          </Data>
          <Data name="longitude">
            <value>10.404223</value>
          </Data>
          <Data name="species">
            <value>X. quintasii</value>
          </Data>
          <Data name="country">
            <value>CAMEROON</value>
          </Data>
        </ExtendedData>
        <Point>
          <coordinates>
            10.404223,3.075899,0
          </coordinates>
        </Point>
      </Placemark>
      <Placemark>
        <name>McPherson 15698 </name>
        <description><![CDATA[latitude: 0°25'S <br>longitude: 11°30'E <br>species: <br>country: Gabon<br>]]></description>
        <styleUrl>#icon-1739-0288D1</styleUrl>
        <ExtendedData>
          <Data name="latitude">
            <value><![CDATA[0°25'S ]]></value>
          </Data>
          <Data name="longitude">
            <value><![CDATA[11°30'E ]]></value>
          </Data>
          <Data name="species">
            <value/>
          </Data>
          <Data name="country">
            <value>Gabon
</value>
          </Data>
        </ExtendedData>
        <Point>
          <coordinates>
            11.5,-0.416666666666667,0
          </coordinates>
        </Point>
      </Placemark>
      <Placemark>
        <name>van Bergen 153 </name>
        <description><![CDATA[latitude: 1°54'S <br>longitude: 9°50'E <br>species: <br>country: Gabon]]></description>
        <styleUrl>#icon-1739-0288D1</styleUrl>
        <ExtendedData>
          <Data name="latitude">
            <value><![CDATA[1°54'S ]]></value>
          </Data>
          <Data name="longitude">
            <value><![CDATA[9°50'E ]]></value>
          </Data>
          <Data name="species">
            <value/>
          </Data>
          <Data name="country">
            <value>Gabon</value>
          </Data>
        </ExtendedData>
        <Point>
          <coordinates>
            9.83333333333333,-1.9,0
          </coordinates>
        </Point>
      </Placemark>
      <Placemark>
        <name>Breteler 15795 </name>
        <description><![CDATA[latitude: 0°38'N <br>longitude: 10°23'E <br>species: <br>country: Gabon<br>]]></description>
        <styleUrl>#icon-1739-0288D1</styleUrl>
        <ExtendedData>
          <Data name="latitude">
            <value><![CDATA[0°38'N ]]></value>
          </Data>
          <Data name="longitude">
            <value><![CDATA[10°23'E ]]></value>
          </Data>
          <Data name="species">
            <value/>
          </Data>
          <Data name="country">
            <value>Gabon
</value>
          </Data>
        </ExtendedData>
        <Point>
          <coordinates>
            10.3833333333333,0.633333333333333,0
          </coordinates>
        </Point>
      </Placemark>
      <Placemark>
        <name>Evrard 813 </name>
        <description><![CDATA[latitude: 3°30'N <br>longitude: 19°E <br>species: <br>country: DRC]]></description>
        <styleUrl>#icon-1739-0288D1</styleUrl>
        <ExtendedData>
          <Data name="latitude">
            <value><![CDATA[3°30'N ]]></value>
          </Data>
          <Data name="longitude">
            <value>19°E </value>
          </Data>
          <Data name="species">
            <value/>
          </Data>
          <Data name="country">
            <value>DRC</value>
          </Data>
        </ExtendedData>
        <Point>
          <coordinates>
            19,3.5,0
          </coordinates>
        </Point>
      </Placemark>
      <Placemark>
        <name>Boupoya 807 </name>
        <description><![CDATA[latitude: 00°50'00"S <br>longitude: 010°27'00"E<br>species: <br>country: Gabon<br>]]></description>
        <styleUrl>#icon-1739-0288D1</styleUrl>
        <ExtendedData>
          <Data name="latitude">
            <value><![CDATA[00°50'00"S ]]></value>
          </Data>
          <Data name="longitude">
            <value><![CDATA[010°27'00"E]]></value>
          </Data>
          <Data name="species">
            <value/>
          </Data>
          <Data name="country">
            <value>Gabon
</value>
          </Data>
        </ExtendedData>
        <Point>
          <coordinates>
            10.45,-0.833333333333333,0
          </coordinates>
        </Point>
      </Placemark>
      <Placemark>
        <name>Stevart et al. 4642</name>
        <description><![CDATA[latitude: 00°48’43”S <br>longitude: 010°30’03”E<br>species: <br>country: Ngounie river]]></description>
        <styleUrl>#icon-1739-0288D1</styleUrl>
        <ExtendedData>
          <Data name="latitude">
            <value>00°48’43”S </value>
          </Data>
          <Data name="longitude">
            <value>010°30’03”E</value>
          </Data>
          <Data name="species">
            <value/>
          </Data>
          <Data name="country">
            <value>Ngounie river</value>
          </Data>
        </ExtendedData>
        <Point>
          <coordinates>
            10.5008333333333,-0.811944444444444,0
          </coordinates>
        </Point>
      </Placemark>
      <Placemark>
        <name>Keay FHI 37826 </name>
        <description><![CDATA[latitude: 6°49′15″N<br>longitude: 3°55′15″E<br>species: <br>country: NIGERIA	Ijebu-Ode Province, Akilla, plantations of Nauclea, etc.]]></description>
        <styleUrl>#icon-1739-0288D1</styleUrl>
        <ExtendedData>
          <Data name="latitude">
            <value>6°49′15″N</value>
          </Data>
          <Data name="longitude">
            <value>3°55′15″E</value>
          </Data>
          <Data name="species">
            <value/>
          </Data>
          <Data name="country">
            <value>NIGERIA	Ijebu-Ode Province, Akilla, plantations of Nauclea, etc.</value>
          </Data>
        </ExtendedData>
        <Point>
          <coordinates>
            3.92083333333333,6.82083333333333,0
          </coordinates>
        </Point>
      </Placemark>
      <Placemark>
        <name/>
        <description><![CDATA[latitude: 2.19 <br>longitude: 11.99 <br>species: <br>country: Gabon, Akoulazork]]></description>
        <styleUrl>#icon-1739-0288D1</styleUrl>
        <ExtendedData>
          <Data name="latitude">
            <value>2.19 </value>
          </Data>
          <Data name="longitude">
            <value>11.99 </value>
          </Data>
          <Data name="species">
            <value/>
          </Data>
          <Data name="country">
            <value>Gabon, Akoulazork</value>
          </Data>
        </ExtendedData>
        <Point>
          <coordinates>
            11.99,2.19,0
          </coordinates>
        </Point>
      </Placemark>
      <Placemark>
        <name>Brent 389</name>
        <description><![CDATA[latitude: 5.368444<br>longitude: -2.672059<br>species: <br>country: Ghana, Tonoso]]></description>
        <styleUrl>#icon-1739-0288D1</styleUrl>
        <ExtendedData>
          <Data name="latitude">
            <value>5.368444</value>
          </Data>
          <Data name="longitude">
            <value>-2.672059</value>
          </Data>
          <Data name="species">
            <value/>
          </Data>
          <Data name="country">
            <value>Ghana, Tonoso</value>
          </Data>
        </ExtendedData>
        <Point>
          <coordinates>
            -2.672059,5.368444,0
          </coordinates>
        </Point>
      </Placemark>
    </Folder>
  </Document>
</kml>
