# Supplementary material for: A revision of Xylopia L. (Annonaceae): the species of Tropical Africa
Source: PhytoKeys. 2018 Apr 24;97:1–252. doi: 10.3897/phytokeys.97.20975 (PMC10865103; doi:10.3897/phytokeys.97.20975)
Supplement: Supplementary material 1 — KML files [file phytokeys-97-001_article-20975__-s001.zip › Xylopia rubescens.kml]

<?xml version="1.0" encoding="UTF-8"?>
<kml xmlns="http://www.opengis.net/kml/2.2">
  <Document>
    <name>Xylopia rubescens Updated Map</name>
    <description/>
    <Style id="icon-1899-0288D1-normal">
      <IconStyle>
        <color>ffd18802</color>
        <scale>1</scale>
        <Icon>
          <href>http://www.gstatic.com/mapspro/images/stock/503-wht-blank_maps.png</href>
        </Icon>
        <hotSpot x="16" xunits="pixels" y="32" yunits="insetPixels"/>
      </IconStyle>
      <LabelStyle>
        <scale>0</scale>
      </LabelStyle>
    </Style>
    <Style id="icon-1899-0288D1-highlight">
      <IconStyle>
        <color>ffd18802</color>
        <scale>1</scale>
        <Icon>
          <href>http://www.gstatic.com/mapspro/images/stock/503-wht-blank_maps.png</href>
        </Icon>
        <hotSpot x="16" xunits="pixels" y="32" yunits="insetPixels"/>
      </IconStyle>
      <LabelStyle>
        <scale>1</scale>
      </LabelStyle>
    </Style>
    <StyleMap id="icon-1899-0288D1">
      <Pair>
        <key>normal</key>
        <styleUrl>#icon-1899-0288D1-normal</styleUrl>
      </Pair>
      <Pair>
        <key>highlight</key>
        <styleUrl>#icon-1899-0288D1-highlight</styleUrl>
      </Pair>
    </StyleMap>
    <Folder>
      <name>rubescens-mapped.xlsx</name>
      <Placemark>
        <name>Yangambi</name>
        <description><![CDATA[Lat: 0.783289<br>Long: 24.4666996]]></description>
        <styleUrl>#icon-1899-0288D1</styleUrl>
        <ExtendedData>
          <Data name="Lat">
            <value>0.783289</value>
          </Data>
          <Data name="Long">
            <value>24.4666996</value>
          </Data>
        </ExtendedData>
        <Point>
          <coordinates>
            24.4666996,0.783289,0
          </coordinates>
        </Point>
      </Placemark>
      <Placemark>
        <name>Libreville</name>
        <description><![CDATA[Lat: 0.38327<br>Long: 9.4499598]]></description>
        <styleUrl>#icon-1899-0288D1</styleUrl>
        <ExtendedData>
          <Data name="Lat">
            <value>0.38327</value>
          </Data>
          <Data name="Long">
            <value>9.4499598</value>
          </Data>
        </ExtendedData>
        <Point>
          <coordinates>
            9.4499598,0.38327,0
          </coordinates>
        </Point>
      </Placemark>
      <Placemark>
        <name>Kalene Hill Mission</name>
        <description><![CDATA[Lat: -11.1667004<br>Long: 24.1833]]></description>
        <styleUrl>#icon-1899-0288D1</styleUrl>
        <ExtendedData>
          <Data name="Lat">
            <value>-11.1667004</value>
          </Data>
          <Data name="Long">
            <value>24.1833</value>
          </Data>
        </ExtendedData>
        <Point>
          <coordinates>
            24.1833,-11.1667004,0
          </coordinates>
        </Point>
      </Placemark>
      <Placemark>
        <name>Lake Bangweulu</name>
        <description><![CDATA[Lat: -11.0833998<br>Long: 29.75]]></description>
        <styleUrl>#icon-1899-0288D1</styleUrl>
        <ExtendedData>
          <Data name="Lat">
            <value>-11.0833998</value>
          </Data>
          <Data name="Long">
            <value>29.75</value>
          </Data>
        </ExtendedData>
        <Point>
          <coordinates>
            29.75,-11.0833998,0
          </coordinates>
        </Point>
      </Placemark>
      <Placemark>
        <name>Abercorn</name>
        <description><![CDATA[Lat: -8.8333397<br>Long: 31.3833008]]></description>
        <styleUrl>#icon-1899-0288D1</styleUrl>
        <ExtendedData>
          <Data name="Lat">
            <value>-8.8333397</value>
          </Data>
          <Data name="Long">
            <value>31.3833008</value>
          </Data>
        </ExtendedData>
        <Point>
          <coordinates>
            31.3833008,-8.8333397,0
          </coordinates>
        </Point>
      </Placemark>
      <Placemark>
        <name>Mwinilunga</name>
        <description><![CDATA[Lat: -11.7334003<br>Long: 24.4333]]></description>
        <styleUrl>#icon-1899-0288D1</styleUrl>
        <ExtendedData>
          <Data name="Lat">
            <value>-11.7334003</value>
          </Data>
          <Data name="Long">
            <value>24.4333</value>
          </Data>
        </ExtendedData>
        <Point>
          <coordinates>
            24.4333,-11.7334003,0
          </coordinates>
        </Point>
      </Placemark>
      <Placemark>
        <name><![CDATA[32°0'17"E, 11°44'58"S]]></name>
        <description><![CDATA[Lat: -11.7494001<br>Long: 32.0046997]]></description>
        <styleUrl>#icon-1899-0288D1</styleUrl>
        <ExtendedData>
          <Data name="Lat">
            <value>-11.7494001</value>
          </Data>
          <Data name="Long">
            <value>32.0046997</value>
          </Data>
        </ExtendedData>
        <Point>
          <coordinates>
            32.0046997,-11.7494001,0
          </coordinates>
        </Point>
      </Placemark>
      <Placemark>
        <name>Chinsali</name>
        <description><![CDATA[Lat: -10.5501003<br>Long: 32.0667]]></description>
        <styleUrl>#icon-1899-0288D1</styleUrl>
        <ExtendedData>
          <Data name="Lat">
            <value>-10.5501003</value>
          </Data>
          <Data name="Long">
            <value>32.0667</value>
          </Data>
        </ExtendedData>
        <Point>
          <coordinates>
            32.0667,-10.5501003,0
          </coordinates>
        </Point>
      </Placemark>
      <Placemark>
        <name>Fort Rosebery</name>
        <description><![CDATA[Lat: -11.1999998<br>Long: 28.8833008]]></description>
        <styleUrl>#icon-1899-0288D1</styleUrl>
        <ExtendedData>
          <Data name="Lat">
            <value>-11.1999998</value>
          </Data>
          <Data name="Long">
            <value>28.8833008</value>
          </Data>
        </ExtendedData>
        <Point>
          <coordinates>
            28.8833008,-11.1999998,0
          </coordinates>
        </Point>
      </Placemark>
      <Placemark>
        <name>Peco</name>
        <description><![CDATA[Lat: -6.1334<br>Long: 12.7498999]]></description>
        <styleUrl>#icon-1899-0288D1</styleUrl>
        <ExtendedData>
          <Data name="Lat">
            <value>-6.1334</value>
          </Data>
          <Data name="Long">
            <value>12.7498999</value>
          </Data>
        </ExtendedData>
        <Point>
          <coordinates>
            12.7498999,-6.1334,0
          </coordinates>
        </Point>
      </Placemark>
      <Placemark>
        <name>Liparamba</name>
        <description><![CDATA[Lat: -11.4499998<br>Long: 35.2000008]]></description>
        <styleUrl>#icon-1899-0288D1</styleUrl>
        <ExtendedData>
          <Data name="Lat">
            <value>-11.4499998</value>
          </Data>
          <Data name="Long">
            <value>35.2000008</value>
          </Data>
        </ExtendedData>
        <Point>
          <coordinates>
            35.2000008,-11.4499998,0
          </coordinates>
        </Point>
      </Placemark>
      <Placemark>
        <name>Yei</name>
        <description><![CDATA[Lat: 4.0913501<br>Long: 30.6784992]]></description>
        <styleUrl>#icon-1899-0288D1</styleUrl>
        <ExtendedData>
          <Data name="Lat">
            <value>4.0913501</value>
          </Data>
          <Data name="Long">
            <value>30.6784992</value>
          </Data>
        </ExtendedData>
        <Point>
          <coordinates>
            30.6784992,4.0913501,0
          </coordinates>
        </Point>
      </Placemark>
      <Placemark>
        <name>Yalinga</name>
        <description><![CDATA[Lat: 6.5166502<br>Long: 23.25]]></description>
        <styleUrl>#icon-1899-0288D1</styleUrl>
        <ExtendedData>
          <Data name="Lat">
            <value>6.5166502</value>
          </Data>
          <Data name="Long">
            <value>23.25</value>
          </Data>
        </ExtendedData>
        <Point>
          <coordinates>
            23.25,6.5166502,0
          </coordinates>
        </Point>
      </Placemark>
      <Placemark>
        <name><![CDATA[21°14'0"E, 8°21'0"N]]></name>
        <description><![CDATA[Lat: 8.3500004<br>Long: 21.2332993]]></description>
        <styleUrl>#icon-1899-0288D1</styleUrl>
        <ExtendedData>
          <Data name="Lat">
            <value>8.3500004</value>
          </Data>
          <Data name="Long">
            <value>21.2332993</value>
          </Data>
        </ExtendedData>
        <Point>
          <coordinates>
            21.2332993,8.3500004,0
          </coordinates>
        </Point>
      </Placemark>
      <Placemark>
        <name><![CDATA[25°50'0"E, 7°2'0"S]]></name>
        <description><![CDATA[Lat: -7.03333<br>Long: 25.8332996]]></description>
        <styleUrl>#icon-1899-0288D1</styleUrl>
        <ExtendedData>
          <Data name="Lat">
            <value>-7.03333</value>
          </Data>
          <Data name="Long">
            <value>25.8332996</value>
          </Data>
        </ExtendedData>
        <Point>
          <coordinates>
            25.8332996,-7.03333,0
          </coordinates>
        </Point>
      </Placemark>
      <Placemark>
        <name>Kinshasae</name>
        <description><![CDATA[Lat: -4.32972<br>Long: 15.3149996]]></description>
        <styleUrl>#icon-1899-0288D1</styleUrl>
        <ExtendedData>
          <Data name="Lat">
            <value>-4.32972</value>
          </Data>
          <Data name="Long">
            <value>15.3149996</value>
          </Data>
        </ExtendedData>
        <Point>
          <coordinates>
            15.3149996,-4.32972,0
          </coordinates>
        </Point>
      </Placemark>
      <Placemark>
        <name>Brazzaville</name>
        <description><![CDATA[Lat: -4.2592101<br>Long: 15.2847004]]></description>
        <styleUrl>#icon-1899-0288D1</styleUrl>
        <ExtendedData>
          <Data name="Lat">
            <value>-4.2592101</value>
          </Data>
          <Data name="Long">
            <value>15.2847004</value>
          </Data>
        </ExtendedData>
        <Point>
          <coordinates>
            15.2847004,-4.2592101,0
          </coordinates>
        </Point>
      </Placemark>
      <Placemark>
        <name>Gamakala</name>
        <description><![CDATA[Lat: -4.0727801<br>Long: 15.3908005]]></description>
        <styleUrl>#icon-1899-0288D1</styleUrl>
        <ExtendedData>
          <Data name="Lat">
            <value>-4.0727801</value>
          </Data>
          <Data name="Long">
            <value>15.3908005</value>
          </Data>
        </ExtendedData>
        <Point>
          <coordinates>
            15.3908005,-4.0727801,0
          </coordinates>
        </Point>
      </Placemark>
      <Placemark>
        <name>Obour</name>
        <description><![CDATA[Lat: 0.900021<br>Long: 9.8166199]]></description>
        <styleUrl>#icon-1899-0288D1</styleUrl>
        <ExtendedData>
          <Data name="Lat">
            <value>0.900021</value>
          </Data>
          <Data name="Long">
            <value>9.8166199</value>
          </Data>
        </ExtendedData>
        <Point>
          <coordinates>
            9.8166199,0.900021,0
          </coordinates>
        </Point>
      </Placemark>
      <Placemark>
        <name>Bitam</name>
        <description><![CDATA[Lat: 2.0756099<br>Long: 11.4931002]]></description>
        <styleUrl>#icon-1899-0288D1</styleUrl>
        <ExtendedData>
          <Data name="Lat">
            <value>2.0756099</value>
          </Data>
          <Data name="Long">
            <value>11.4931002</value>
          </Data>
        </ExtendedData>
        <Point>
          <coordinates>
            11.4931002,2.0756099,0
          </coordinates>
        </Point>
      </Placemark>
      <Placemark>
        <name>Ramboue</name>
        <description><![CDATA[Lat: 0.116621<br>Long: 9.7333403]]></description>
        <styleUrl>#icon-1899-0288D1</styleUrl>
        <ExtendedData>
          <Data name="Lat">
            <value>0.116621</value>
          </Data>
          <Data name="Long">
            <value>9.7333403</value>
          </Data>
        </ExtendedData>
        <Point>
          <coordinates>
            9.7333403,0.116621,0
          </coordinates>
        </Point>
      </Placemark>
      <Placemark>
        <name><![CDATA[10°45'0"E, 0°5'0"S]]></name>
        <description><![CDATA[Lat: -0.0833333<br>Long: 10.75]]></description>
        <styleUrl>#icon-1899-0288D1</styleUrl>
        <ExtendedData>
          <Data name="Lat">
            <value>-0.0833333</value>
          </Data>
          <Data name="Long">
            <value>10.75</value>
          </Data>
        </ExtendedData>
        <Point>
          <coordinates>
            10.75,-0.0833333,0
          </coordinates>
        </Point>
      </Placemark>
      <Placemark>
        <name>Luba</name>
        <description><![CDATA[Lat: 3.44996<br>Long: 8.5500097]]></description>
        <styleUrl>#icon-1899-0288D1</styleUrl>
        <ExtendedData>
          <Data name="Lat">
            <value>3.44996</value>
          </Data>
          <Data name="Long">
            <value>8.5500097</value>
          </Data>
        </ExtendedData>
        <Point>
          <coordinates>
            8.5500097,3.44996,0
          </coordinates>
        </Point>
      </Placemark>
      <Placemark>
        <name>Bipindi</name>
        <description><![CDATA[Lat: 3.0833001<br>Long: 10.4166002]]></description>
        <styleUrl>#icon-1899-0288D1</styleUrl>
        <ExtendedData>
          <Data name="Lat">
            <value>3.0833001</value>
          </Data>
          <Data name="Long">
            <value>10.4166002</value>
          </Data>
        </ExtendedData>
        <Point>
          <coordinates>
            10.4166002,3.0833001,0
          </coordinates>
        </Point>
      </Placemark>
      <Placemark>
        <name><![CDATA[11°8'0"E, 2°49'0"N]]></name>
        <description><![CDATA[Lat: 2.8166699<br>Long: 11.1332998]]></description>
        <styleUrl>#icon-1899-0288D1</styleUrl>
        <ExtendedData>
          <Data name="Lat">
            <value>2.8166699</value>
          </Data>
          <Data name="Long">
            <value>11.1332998</value>
          </Data>
        </ExtendedData>
        <Point>
          <coordinates>
            11.1332998,2.8166699,0
          </coordinates>
        </Point>
      </Placemark>
      <Placemark>
        <name>Sapoba</name>
        <description><![CDATA[Lat: 6.0999899<br>Long: 5.8833399]]></description>
        <styleUrl>#icon-1899-0288D1</styleUrl>
        <ExtendedData>
          <Data name="Lat">
            <value>6.0999899</value>
          </Data>
          <Data name="Long">
            <value>5.8833399</value>
          </Data>
        </ExtendedData>
        <Point>
          <coordinates>
            5.8833399,6.0999899,0
          </coordinates>
        </Point>
      </Placemark>
      <Placemark>
        <name>Yaunde</name>
        <description><![CDATA[Lat: 3.8666101<br>Long: 11.5165997]]></description>
        <styleUrl>#icon-1899-0288D1</styleUrl>
        <ExtendedData>
          <Data name="Lat">
            <value>3.8666101</value>
          </Data>
          <Data name="Long">
            <value>11.5165997</value>
          </Data>
        </ExtendedData>
        <Point>
          <coordinates>
            11.5165997,3.8666101,0
          </coordinates>
        </Point>
      </Placemark>
      <Placemark>
        <name><![CDATA[4°19'0"W, 5°22'0"N]]></name>
        <description><![CDATA[Lat: 5.3666701<br>Long: -4.3166699]]></description>
        <styleUrl>#icon-1899-0288D1</styleUrl>
        <ExtendedData>
          <Data name="Lat">
            <value>5.3666701</value>
          </Data>
          <Data name="Long">
            <value>-4.3166699</value>
          </Data>
        </ExtendedData>
        <Point>
          <coordinates>
            -4.3166699,5.3666701,0
          </coordinates>
        </Point>
      </Placemark>
      <Placemark>
        <name>Abidjan</name>
        <description><![CDATA[Lat: 5.3410501<br>Long: -4.02809]]></description>
        <styleUrl>#icon-1899-0288D1</styleUrl>
        <ExtendedData>
          <Data name="Lat">
            <value>5.3410501</value>
          </Data>
          <Data name="Long">
            <value>-4.02809</value>
          </Data>
        </ExtendedData>
        <Point>
          <coordinates>
            -4.02809,5.3410501,0
          </coordinates>
        </Point>
      </Placemark>
      <Placemark>
        <name>Armebe</name>
        <description><![CDATA[Lat: 5.3452802<br>Long: -4.3397899]]></description>
        <styleUrl>#icon-1899-0288D1</styleUrl>
        <ExtendedData>
          <Data name="Lat">
            <value>5.3452802</value>
          </Data>
          <Data name="Long">
            <value>-4.3397899</value>
          </Data>
        </ExtendedData>
        <Point>
          <coordinates>
            -4.3397899,5.3452802,0
          </coordinates>
        </Point>
      </Placemark>
      <Placemark>
        <name>Sangwin</name>
        <description><![CDATA[Lat: 5.2136202<br>Long: -9.3497295]]></description>
        <styleUrl>#icon-1899-0288D1</styleUrl>
        <ExtendedData>
          <Data name="Lat">
            <value>5.2136202</value>
          </Data>
          <Data name="Long">
            <value>-9.3497295</value>
          </Data>
        </ExtendedData>
        <Point>
          <coordinates>
            -9.3497295,5.2136202,0
          </coordinates>
        </Point>
      </Placemark>
      <Placemark>
        <name>Macenta</name>
        <description><![CDATA[Lat: 8.5460596<br>Long: -9.46943]]></description>
        <styleUrl>#icon-1899-0288D1</styleUrl>
        <ExtendedData>
          <Data name="Lat">
            <value>8.5460596</value>
          </Data>
          <Data name="Long">
            <value>-9.46943</value>
          </Data>
        </ExtendedData>
        <Point>
          <coordinates>
            -9.46943,8.5460596,0
          </coordinates>
        </Point>
      </Placemark>
      <Placemark>
        <name>Unamed</name>
        <description><![CDATA[Lat: 4.5626202<br>Long: 7.82376]]></description>
        <styleUrl>#icon-1899-0288D1</styleUrl>
        <ExtendedData>
          <Data name="Lat">
            <value>4.5626202</value>
          </Data>
          <Data name="Long">
            <value>7.82376</value>
          </Data>
        </ExtendedData>
        <Point>
          <coordinates>
            7.82376,4.5626202,0
          </coordinates>
        </Point>
      </Placemark>
      <Placemark>
        <name>Unamed</name>
        <description><![CDATA[Lat: 4.6004701<br>Long: 7.8707399]]></description>
        <styleUrl>#icon-1899-0288D1</styleUrl>
        <ExtendedData>
          <Data name="Lat">
            <value>4.6004701</value>
          </Data>
          <Data name="Long">
            <value>7.8707399</value>
          </Data>
        </ExtendedData>
        <Point>
          <coordinates>
            7.8707399,4.6004701,0
          </coordinates>
        </Point>
      </Placemark>
      <Placemark>
        <name>Unamed</name>
        <description><![CDATA[Lat: 4.28794<br>Long: 9.4502401]]></description>
        <styleUrl>#icon-1899-0288D1</styleUrl>
        <ExtendedData>
          <Data name="Lat">
            <value>4.28794</value>
          </Data>
          <Data name="Long">
            <value>9.4502401</value>
          </Data>
        </ExtendedData>
        <Point>
          <coordinates>
            9.4502401,4.28794,0
          </coordinates>
        </Point>
      </Placemark>
      <Placemark>
        <name>Aguiar Maedo 3274</name>
        <description><![CDATA[Lat: -14.9844999<br>Long: 38.899601]]></description>
        <styleUrl>#icon-1899-0288D1</styleUrl>
        <ExtendedData>
          <Data name="Lat">
            <value>-14.9844999</value>
          </Data>
          <Data name="Long">
            <value>38.899601</value>
          </Data>
        </ExtendedData>
        <Point>
          <coordinates>
            38.899601,-14.9844999,0
          </coordinates>
        </Point>
      </Placemark>
      <Placemark>
        <name>Hopper 1</name>
        <description><![CDATA[Lat: -7.9742098<br>Long: 31.9988003]]></description>
        <styleUrl>#icon-1899-0288D1</styleUrl>
        <ExtendedData>
          <Data name="Lat">
            <value>-7.9742098</value>
          </Data>
          <Data name="Long">
            <value>31.9988003</value>
          </Data>
        </ExtendedData>
        <Point>
          <coordinates>
            31.9988003,-7.9742098,0
          </coordinates>
        </Point>
      </Placemark>
      <Placemark>
        <name>Risopoulos531</name>
        <description><![CDATA[Lat: -6.57897<br>Long: 24.1177998]]></description>
        <styleUrl>#icon-1899-0288D1</styleUrl>
        <ExtendedData>
          <Data name="Lat">
            <value>-6.57897</value>
          </Data>
          <Data name="Long">
            <value>24.1177998</value>
          </Data>
        </ExtendedData>
        <Point>
          <coordinates>
            24.1177998,-6.57897,0
          </coordinates>
        </Point>
      </Placemark>
      <Placemark>
        <name>Umpemba</name>
        <description><![CDATA[Lat: -8.5113096<br>Long: 26.3108006]]></description>
        <styleUrl>#icon-1899-0288D1</styleUrl>
        <ExtendedData>
          <Data name="Lat">
            <value>-8.5113096</value>
          </Data>
          <Data name="Long">
            <value>26.3108006</value>
          </Data>
        </ExtendedData>
        <Point>
          <coordinates>
            26.3108006,-8.5113096,0
          </coordinates>
        </Point>
      </Placemark>
      <Placemark>
        <name>Nolde 845</name>
        <description><![CDATA[Lat: -8.94771<br>Long: 17.6026993]]></description>
        <styleUrl>#icon-1899-0288D1</styleUrl>
        <ExtendedData>
          <Data name="Lat">
            <value>-8.94771</value>
          </Data>
          <Data name="Long">
            <value>17.6026993</value>
          </Data>
        </ExtendedData>
        <Point>
          <coordinates>
            17.6026993,-8.94771,0
          </coordinates>
        </Point>
      </Placemark>
      <Placemark>
        <name>Troupin</name>
        <description><![CDATA[Lat: -5.0780702<br>Long: 15.0804005]]></description>
        <styleUrl>#icon-1899-0288D1</styleUrl>
        <ExtendedData>
          <Data name="Lat">
            <value>-5.0780702</value>
          </Data>
          <Data name="Long">
            <value>15.0804005</value>
          </Data>
        </ExtendedData>
        <Point>
          <coordinates>
            15.0804005,-5.0780702,0
          </coordinates>
        </Point>
      </Placemark>
      <Placemark>
        <name>Boko</name>
        <description><![CDATA[Lat: -4.3281398<br>Long: 14.6075001]]></description>
        <styleUrl>#icon-1899-0288D1</styleUrl>
        <ExtendedData>
          <Data name="Lat">
            <value>-4.3281398</value>
          </Data>
          <Data name="Long">
            <value>14.6075001</value>
          </Data>
        </ExtendedData>
        <Point>
          <coordinates>
            14.6075001,-4.3281398,0
          </coordinates>
        </Point>
      </Placemark>
      <Placemark>
        <name>Gossweiler 6222</name>
        <description><![CDATA[Lat: -5.0244899<br>Long: 12.4334002]]></description>
        <styleUrl>#icon-1899-0288D1</styleUrl>
        <ExtendedData>
          <Data name="Lat">
            <value>-5.0244899</value>
          </Data>
          <Data name="Long">
            <value>12.4334002</value>
          </Data>
        </ExtendedData>
        <Point>
          <coordinates>
            12.4334002,-5.0244899,0
          </coordinates>
        </Point>
      </Placemark>
      <Placemark>
        <name>Butaye</name>
        <description><![CDATA[Lat: -5.7211199<br>Long: 12.6407003]]></description>
        <styleUrl>#icon-1899-0288D1</styleUrl>
        <ExtendedData>
          <Data name="Lat">
            <value>-5.7211199</value>
          </Data>
          <Data name="Long">
            <value>12.6407003</value>
          </Data>
        </ExtendedData>
        <Point>
          <coordinates>
            12.6407003,-5.7211199,0
          </coordinates>
        </Point>
      </Placemark>
      <Placemark>
        <name>Eggeling</name>
        <description><![CDATA[Lat: 2.9494901<br>Long: 32.1637993]]></description>
        <styleUrl>#icon-1899-0288D1</styleUrl>
        <ExtendedData>
          <Data name="Lat">
            <value>2.9494901</value>
          </Data>
          <Data name="Long">
            <value>32.1637993</value>
          </Data>
        </ExtendedData>
        <Point>
          <coordinates>
            32.1637993,2.9494901,0
          </coordinates>
        </Point>
      </Placemark>
      <Placemark>
        <name>Tissorant</name>
        <description><![CDATA[Lat: 5.14501<br>Long: 20.1758995]]></description>
        <styleUrl>#icon-1899-0288D1</styleUrl>
        <ExtendedData>
          <Data name="Lat">
            <value>5.14501</value>
          </Data>
          <Data name="Long">
            <value>20.1758995</value>
          </Data>
        </ExtendedData>
        <Point>
          <coordinates>
            20.1758995,5.14501,0
          </coordinates>
        </Point>
      </Placemark>
      <Placemark>
        <name>Bamania</name>
        <description><![CDATA[Lat: -0.207316<br>Long: 18.2779007]]></description>
        <styleUrl>#icon-1899-0288D1</styleUrl>
        <ExtendedData>
          <Data name="Lat">
            <value>-0.207316</value>
          </Data>
          <Data name="Long">
            <value>18.2779007</value>
          </Data>
        </ExtendedData>
        <Point>
          <coordinates>
            18.2779007,-0.207316,0
          </coordinates>
        </Point>
      </Placemark>
      <Placemark>
        <name>Letouzey 509</name>
        <description><![CDATA[Lat: 3.4312501<br>Long: 13.7390003]]></description>
        <styleUrl>#icon-1899-0288D1</styleUrl>
        <ExtendedData>
          <Data name="Lat">
            <value>3.4312501</value>
          </Data>
          <Data name="Long">
            <value>13.7390003</value>
          </Data>
        </ExtendedData>
        <Point>
          <coordinates>
            13.7390003,3.4312501,0
          </coordinates>
        </Point>
      </Placemark>
      <Placemark>
        <name>Kokbikele</name>
        <description><![CDATA[Lat: 3.69893<br>Long: 13.1468]]></description>
        <styleUrl>#icon-1899-0288D1</styleUrl>
        <ExtendedData>
          <Data name="Lat">
            <value>3.69893</value>
          </Data>
          <Data name="Long">
            <value>13.1468</value>
          </Data>
        </ExtendedData>
        <Point>
          <coordinates>
            13.1468,3.69893,0
          </coordinates>
        </Point>
      </Placemark>
      <Placemark>
        <name>Niagowl</name>
        <description><![CDATA[Lat: 4.39505<br>Long: 12.757]]></description>
        <styleUrl>#icon-1899-0288D1</styleUrl>
        <ExtendedData>
          <Data name="Lat">
            <value>4.39505</value>
          </Data>
          <Data name="Long">
            <value>12.757</value>
          </Data>
        </ExtendedData>
        <Point>
          <coordinates>
            12.757,4.39505,0
          </coordinates>
        </Point>
      </Placemark>
      <Placemark>
        <name><![CDATA[Wit & Wit]]></name>
        <description><![CDATA[Lat: 9.50844<br>Long: 8.2628098]]></description>
        <styleUrl>#icon-1899-0288D1</styleUrl>
        <ExtendedData>
          <Data name="Lat">
            <value>9.50844</value>
          </Data>
          <Data name="Long">
            <value>8.2628098</value>
          </Data>
        </ExtendedData>
        <Point>
          <coordinates>
            8.2628098,9.50844,0
          </coordinates>
        </Point>
      </Placemark>
      <Placemark>
        <name>Enti 890</name>
        <description><![CDATA[Lat: 5.2606602<br>Long: -2.39781]]></description>
        <styleUrl>#icon-1899-0288D1</styleUrl>
        <ExtendedData>
          <Data name="Lat">
            <value>5.2606602</value>
          </Data>
          <Data name="Long">
            <value>-2.39781</value>
          </Data>
        </ExtendedData>
        <Point>
          <coordinates>
            -2.39781,5.2606602,0
          </coordinates>
        </Point>
      </Placemark>
      <Placemark>
        <name>Chevalier</name>
        <description><![CDATA[Lat: 5.2606602<br>Long: -2.9031301]]></description>
        <styleUrl>#icon-1899-0288D1</styleUrl>
        <ExtendedData>
          <Data name="Lat">
            <value>5.2606602</value>
          </Data>
          <Data name="Long">
            <value>-2.9031301</value>
          </Data>
        </ExtendedData>
        <Point>
          <coordinates>
            -2.9031301,5.2606602,0
          </coordinates>
        </Point>
      </Placemark>
      <Placemark>
        <name><![CDATA[Malaisse & Kisimba Kibuye 117]]></name>
        <description><![CDATA[Lat: -10<br>Long: 25]]></description>
        <styleUrl>#icon-1899-0288D1</styleUrl>
        <ExtendedData>
          <Data name="Lat">
            <value>-10</value>
          </Data>
          <Data name="Long">
            <value>25</value>
          </Data>
        </ExtendedData>
        <Point>
          <coordinates>
            25,-10,0
          </coordinates>
        </Point>
      </Placemark>
      <Placemark>
        <name>Schmitz 3176</name>
        <description><![CDATA[Lat: -10.6068931<br>Long: 27.4997663]]></description>
        <styleUrl>#icon-1899-0288D1</styleUrl>
        <ExtendedData>
          <Data name="Lat">
            <value>-10.6068931</value>
          </Data>
          <Data name="Long">
            <value>27.4997663</value>
          </Data>
        </ExtendedData>
        <Point>
          <coordinates>
            27.4997663,-10.6068931,0
          </coordinates>
        </Point>
      </Placemark>
      <Placemark>
        <name>Greenway and Trapnell 5573</name>
        <description><![CDATA[Lat: -11.194905<br>Long: 31.736819]]></description>
        <styleUrl>#icon-1899-0288D1</styleUrl>
        <ExtendedData>
          <Data name="Lat">
            <value>-11.194905</value>
          </Data>
          <Data name="Long">
            <value>31.736819</value>
          </Data>
        </ExtendedData>
        <Point>
          <coordinates>
            31.736819,-11.194905,0
          </coordinates>
        </Point>
      </Placemark>
      <Placemark>
        <name>Angus 1942</name>
        <description><![CDATA[Lat: -9.5466785<br>Long: 30.5986726]]></description>
        <styleUrl>#icon-1899-0288D1</styleUrl>
        <ExtendedData>
          <Data name="Lat">
            <value>-9.5466785</value>
          </Data>
          <Data name="Long">
            <value>30.5986726</value>
          </Data>
        </ExtendedData>
        <Point>
          <coordinates>
            30.5986726,-9.5466785,0
          </coordinates>
        </Point>
      </Placemark>
      <Placemark>
        <name>Brenan and Greenway 8022</name>
        <description><![CDATA[Lat: -11.220455<br>Long: 28.478327]]></description>
        <styleUrl>#icon-1899-0288D1</styleUrl>
        <ExtendedData>
          <Data name="Lat">
            <value>-11.220455</value>
          </Data>
          <Data name="Long">
            <value>28.478327</value>
          </Data>
        </ExtendedData>
        <Point>
          <coordinates>
            28.478327,-11.220455,0
          </coordinates>
        </Point>
      </Placemark>
      <Placemark>
        <name>Fanshawe 3557</name>
        <description><![CDATA[Lat: -9.7839592<br>Long: 29.0368646]]></description>
        <styleUrl>#icon-1899-0288D1</styleUrl>
        <ExtendedData>
          <Data name="Lat">
            <value>-9.7839592</value>
          </Data>
          <Data name="Long">
            <value>29.0368646</value>
          </Data>
        </ExtendedData>
        <Point>
          <coordinates>
            29.0368646,-9.7839592,0
          </coordinates>
        </Point>
      </Placemark>
      <Placemark>
        <name>Harder et al. 3145, 3164</name>
        <description><![CDATA[Lat: -11<br>Long: 32]]></description>
        <styleUrl>#icon-1899-0288D1</styleUrl>
        <ExtendedData>
          <Data name="Lat">
            <value>-11</value>
          </Data>
          <Data name="Long">
            <value>32</value>
          </Data>
        </ExtendedData>
        <Point>
          <coordinates>
            32,-11,0
          </coordinates>
        </Point>
      </Placemark>
      <Placemark>
        <name>Richards 4036</name>
        <description><![CDATA[Lat: -7.4650805<br>Long: 26.579753]]></description>
        <styleUrl>#icon-1899-0288D1</styleUrl>
        <ExtendedData>
          <Data name="Lat">
            <value>-7.4650805</value>
          </Data>
          <Data name="Long">
            <value>26.579753</value>
          </Data>
        </ExtendedData>
        <Point>
          <coordinates>
            26.579753,-7.4650805,0
          </coordinates>
        </Point>
      </Placemark>
      <Placemark>
        <name>Robertson 184</name>
        <description><![CDATA[Lat: -8.083333<br>Long: 31]]></description>
        <styleUrl>#icon-1899-0288D1</styleUrl>
        <ExtendedData>
          <Data name="Lat">
            <value>-8.083333</value>
          </Data>
          <Data name="Long">
            <value>31</value>
          </Data>
        </ExtendedData>
        <Point>
          <coordinates>
            31,-8.083333,0
          </coordinates>
        </Point>
      </Placemark>
      <Placemark>
        <name>Sanane 1293</name>
        <description><![CDATA[Lat: -9.096896<br>Long: 31.538898]]></description>
        <styleUrl>#icon-1899-0288D1</styleUrl>
        <ExtendedData>
          <Data name="Lat">
            <value>-9.096896</value>
          </Data>
          <Data name="Long">
            <value>31.538898</value>
          </Data>
        </ExtendedData>
        <Point>
          <coordinates>
            31.538898,-9.096896,0
          </coordinates>
        </Point>
      </Placemark>
      <Placemark>
        <name>Aubreville 125</name>
        <description><![CDATA[Lat: 2.8456914<br>Long: 9.8756405]]></description>
        <styleUrl>#icon-1899-0288D1</styleUrl>
        <ExtendedData>
          <Data name="Lat">
            <value>2.8456914</value>
          </Data>
          <Data name="Long">
            <value>9.8756405</value>
          </Data>
        </ExtendedData>
        <Point>
          <coordinates>
            9.8756405,2.8456914,0
          </coordinates>
        </Point>
      </Placemark>
      <Placemark>
        <name>Bouquet 315</name>
        <description><![CDATA[Lat: -4.3192<br>Long: 14.784432]]></description>
        <styleUrl>#icon-1899-0288D1</styleUrl>
        <ExtendedData>
          <Data name="Lat">
            <value>-4.3192</value>
          </Data>
          <Data name="Long">
            <value>14.784432</value>
          </Data>
        </ExtendedData>
        <Point>
          <coordinates>
            14.784432,-4.3192,0
          </coordinates>
        </Point>
      </Placemark>
      <Placemark>
        <name>Descoings12265</name>
        <description><![CDATA[Lat: 5.2407643<br>Long: 26.2491063]]></description>
        <styleUrl>#icon-1899-0288D1</styleUrl>
        <ExtendedData>
          <Data name="Lat">
            <value>5.2407643</value>
          </Data>
          <Data name="Long">
            <value>26.2491063</value>
          </Data>
        </ExtendedData>
        <Point>
          <coordinates>
            26.2491063,5.2407643,0
          </coordinates>
        </Point>
      </Placemark>
      <Placemark>
        <name>Germain 2793</name>
        <description><![CDATA[Lat: -5.166667<br>Long: 16.666667]]></description>
        <styleUrl>#icon-1899-0288D1</styleUrl>
        <ExtendedData>
          <Data name="Lat">
            <value>-5.166667</value>
          </Data>
          <Data name="Long">
            <value>16.666667</value>
          </Data>
        </ExtendedData>
        <Point>
          <coordinates>
            16.666667,-5.166667,0
          </coordinates>
        </Point>
      </Placemark>
      <Placemark>
        <name>Tchinegue 3113</name>
        <description><![CDATA[Lat: 8.083333<br>Long: -8]]></description>
        <styleUrl>#icon-1899-0288D1</styleUrl>
        <ExtendedData>
          <Data name="Lat">
            <value>8.083333</value>
          </Data>
          <Data name="Long">
            <value>-8</value>
          </Data>
        </ExtendedData>
        <Point>
          <coordinates>
            -8,8.083333,0
          </coordinates>
        </Point>
      </Placemark>
      <Placemark>
        <name>de Kruif E 20</name>
        <description><![CDATA[Lat: 5<br>Long: -4]]></description>
        <styleUrl>#icon-1899-0288D1</styleUrl>
        <ExtendedData>
          <Data name="Lat">
            <value>5</value>
          </Data>
          <Data name="Long">
            <value>-4</value>
          </Data>
        </ExtendedData>
        <Point>
          <coordinates>
            -4,5,0
          </coordinates>
        </Point>
      </Placemark>
      <Placemark>
        <name>de Kruif 57</name>
        <description><![CDATA[Lat: 5.35<br>Long: -4.033333]]></description>
        <styleUrl>#icon-1899-0288D1</styleUrl>
        <ExtendedData>
          <Data name="Lat">
            <value>5.35</value>
          </Data>
          <Data name="Long">
            <value>-4.033333</value>
          </Data>
        </ExtendedData>
        <Point>
          <coordinates>
            -4.033333,5.35,0
          </coordinates>
        </Point>
      </Placemark>
      <Placemark>
        <name>Enti 890</name>
        <description><![CDATA[Lat: 5.283333<br>Long: -2.65]]></description>
        <styleUrl>#icon-1899-0288D1</styleUrl>
        <ExtendedData>
          <Data name="Lat">
            <value>5.283333</value>
          </Data>
          <Data name="Long">
            <value>-2.65</value>
          </Data>
        </ExtendedData>
        <Point>
          <coordinates>
            -2.65,5.283333,0
          </coordinates>
        </Point>
      </Placemark>
      <Placemark>
        <name>Kennedy 2059</name>
        <description><![CDATA[Lat: 6.102822<br>Long: 5.893118]]></description>
        <styleUrl>#icon-1899-0288D1</styleUrl>
        <ExtendedData>
          <Data name="Lat">
            <value>6.102822</value>
          </Data>
          <Data name="Long">
            <value>5.893118</value>
          </Data>
        </ExtendedData>
        <Point>
          <coordinates>
            5.893118,6.102822,0
          </coordinates>
        </Point>
      </Placemark>
      <Placemark>
        <name>Thomson 53</name>
        <description><![CDATA[Lat: 4.9761541<br>Long: 8.2657102]]></description>
        <styleUrl>#icon-1899-0288D1</styleUrl>
        <ExtendedData>
          <Data name="Lat">
            <value>4.9761541</value>
          </Data>
          <Data name="Long">
            <value>8.2657102</value>
          </Data>
        </ExtendedData>
        <Point>
          <coordinates>
            8.2657102,4.9761541,0
          </coordinates>
        </Point>
      </Placemark>
      <Placemark>
        <name>Dinklage 2006</name>
        <description><![CDATA[Lat: 5.889904<br>Long: -10.049455]]></description>
        <styleUrl>#icon-1899-0288D1</styleUrl>
        <ExtendedData>
          <Data name="Lat">
            <value>5.889904</value>
          </Data>
          <Data name="Long">
            <value>-10.049455</value>
          </Data>
        </ExtendedData>
        <Point>
          <coordinates>
            -10.049455,5.889904,0
          </coordinates>
        </Point>
      </Placemark>
      <Placemark>
        <name>Bates 1317</name>
        <description><![CDATA[Lat: 3.0115184<br>Long: 12.3161411]]></description>
        <styleUrl>#icon-1899-0288D1</styleUrl>
        <ExtendedData>
          <Data name="Lat">
            <value>3.0115184</value>
          </Data>
          <Data name="Long">
            <value>12.3161411</value>
          </Data>
        </ExtendedData>
        <Point>
          <coordinates>
            12.3161411,3.0115184,0
          </coordinates>
        </Point>
      </Placemark>
      <Placemark>
        <name>Ake Assi 10378</name>
        <description><![CDATA[Lat: 5.323893<br>Long: -4.354867]]></description>
        <styleUrl>#icon-1899-0288D1</styleUrl>
        <ExtendedData>
          <Data name="Lat">
            <value>5.323893</value>
          </Data>
          <Data name="Long">
            <value>-4.354867</value>
          </Data>
        </ExtendedData>
        <Point>
          <coordinates>
            -4.354867,5.323893,0
          </coordinates>
        </Point>
      </Placemark>
      <Placemark>
        <name>Enti Awriah R1136</name>
        <description><![CDATA[Lat: 4.995021<br>Long: -2.622814]]></description>
        <styleUrl>#icon-1899-0288D1</styleUrl>
        <ExtendedData>
          <Data name="Lat">
            <value>4.995021</value>
          </Data>
          <Data name="Long">
            <value>-2.622814</value>
          </Data>
        </ExtendedData>
        <Point>
          <coordinates>
            -2.622814,4.995021,0
          </coordinates>
        </Point>
      </Placemark>
      <Placemark>
        <name>Hedin 1668</name>
        <description><![CDATA[Lat: 3.6543671<br>Long: 11.5515721]]></description>
        <styleUrl>#icon-1899-0288D1</styleUrl>
        <ExtendedData>
          <Data name="Lat">
            <value>3.6543671</value>
          </Data>
          <Data name="Long">
            <value>11.5515721</value>
          </Data>
        </ExtendedData>
        <Point>
          <coordinates>
            11.5515721,3.6543671,0
          </coordinates>
        </Point>
      </Placemark>
      <Placemark>
        <name>Letouzey 4464</name>
        <description><![CDATA[Lat: 3.8000053<br>Long: 12.6649811]]></description>
        <styleUrl>#icon-1899-0288D1</styleUrl>
        <ExtendedData>
          <Data name="Lat">
            <value>3.8000053</value>
          </Data>
          <Data name="Long">
            <value>12.6649811</value>
          </Data>
        </ExtendedData>
        <Point>
          <coordinates>
            12.6649811,3.8000053,0
          </coordinates>
        </Point>
      </Placemark>
      <Placemark>
        <name>Tessmann 160</name>
        <description><![CDATA[Lat: 1.086309<br>Long: 9.710636]]></description>
        <styleUrl>#icon-1899-0288D1</styleUrl>
        <ExtendedData>
          <Data name="Lat">
            <value>1.086309</value>
          </Data>
          <Data name="Long">
            <value>9.710636</value>
          </Data>
        </ExtendedData>
        <Point>
          <coordinates>
            9.710636,1.086309,0
          </coordinates>
        </Point>
      </Placemark>
      <Placemark>
        <name>Koechlin 5299</name>
        <description><![CDATA[Lat: -4.2588936<br>Long: 15.2489503]]></description>
        <styleUrl>#icon-1899-0288D1</styleUrl>
        <ExtendedData>
          <Data name="Lat">
            <value>-4.2588936</value>
          </Data>
          <Data name="Long">
            <value>15.2489503</value>
          </Data>
        </ExtendedData>
        <Point>
          <coordinates>
            15.2489503,-4.2588936,0
          </coordinates>
        </Point>
      </Placemark>
      <Placemark>
        <name>Thollon 4026</name>
        <description><![CDATA[Lat: -4.578535<br>Long: 12.981752]]></description>
        <styleUrl>#icon-1899-0288D1</styleUrl>
        <ExtendedData>
          <Data name="Lat">
            <value>-4.578535</value>
          </Data>
          <Data name="Long">
            <value>12.981752</value>
          </Data>
        </ExtendedData>
        <Point>
          <coordinates>
            12.981752,-4.578535,0
          </coordinates>
        </Point>
      </Placemark>
      <Placemark>
        <name>Callens 2143</name>
        <description><![CDATA[Lat: -5.1327902<br>Long: 15.0733708]]></description>
        <styleUrl>#icon-1899-0288D1</styleUrl>
        <ExtendedData>
          <Data name="Lat">
            <value>-5.1327902</value>
          </Data>
          <Data name="Long">
            <value>15.0733708</value>
          </Data>
        </ExtendedData>
        <Point>
          <coordinates>
            15.0733708,-5.1327902,0
          </coordinates>
        </Point>
      </Placemark>
      <Placemark>
        <name>Malaisse 6127</name>
        <description><![CDATA[Lat: -10<br>Long: 28]]></description>
        <styleUrl>#icon-1899-0288D1</styleUrl>
        <ExtendedData>
          <Data name="Lat">
            <value>-10</value>
          </Data>
          <Data name="Long">
            <value>28</value>
          </Data>
        </ExtendedData>
        <Point>
          <coordinates>
            28,-10,0
          </coordinates>
        </Point>
      </Placemark>
      <Placemark>
        <name>Lissouba 22 </name>
        <description><![CDATA[Lat: -4<br>Long: 15]]></description>
        <styleUrl>#icon-1899-0288D1</styleUrl>
        <ExtendedData>
          <Data name="Lat">
            <value>-4</value>
          </Data>
          <Data name="Long">
            <value>15</value>
          </Data>
        </ExtendedData>
        <Point>
          <coordinates>
            15,-4,0
          </coordinates>
        </Point>
      </Placemark>
      <Placemark>
        <name>Unamed</name>
        <description><![CDATA[Lat: -8<br>Long: 21]]></description>
        <styleUrl>#icon-1899-0288D1</styleUrl>
        <ExtendedData>
          <Data name="Lat">
            <value>-8</value>
          </Data>
          <Data name="Long">
            <value>21</value>
          </Data>
        </ExtendedData>
        <Point>
          <coordinates>
            21,-8,0
          </coordinates>
        </Point>
      </Placemark>
      <Placemark>
        <name>Wagemans 2000</name>
        <description><![CDATA[Lat: -4.444161<br>Long: 15.264208]]></description>
        <styleUrl>#icon-1899-0288D1</styleUrl>
        <ExtendedData>
          <Data name="Lat">
            <value>-4.444161</value>
          </Data>
          <Data name="Long">
            <value>15.264208</value>
          </Data>
        </ExtendedData>
        <Point>
          <coordinates>
            15.264208,-4.444161,0
          </coordinates>
        </Point>
      </Placemark>
    </Folder>
  </Document>
</kml>
