# Supplementary material for: A revision of Xylopia L. (Annonaceae): the species of Tropical Africa
Source: PhytoKeys. 2018 Apr 24;97:1–252. doi: 10.3897/phytokeys.97.20975 (PMC10865103; doi:10.3897/phytokeys.97.20975)
Supplement: Supplementary material 1 — KML files [file phytokeys-97-001_article-20975__-s001.zip › Xylopia shirensis.kml]

<?xml version="1.0" encoding="UTF-8"?>
<kml xmlns="http://www.opengis.net/kml/2.2">
  <Document>
    <name>Xylopia shirensis</name>
    <description/>
    <Style id="icon-962-7C3592-normal">
      <IconStyle>
        <color>ff92357c</color>
        <scale>1.1</scale>
        <Icon>
          <href>http://www.gstatic.com/mapspro/images/stock/962-wht-diamond-blank.png</href>
        </Icon>
      </IconStyle>
      <LabelStyle>
        <scale>0</scale>
      </LabelStyle>
    </Style>
    <Style id="icon-962-7C3592-highlight">
      <IconStyle>
        <color>ff92357c</color>
        <scale>1.1</scale>
        <Icon>
          <href>http://www.gstatic.com/mapspro/images/stock/962-wht-diamond-blank.png</href>
        </Icon>
      </IconStyle>
      <LabelStyle>
        <scale>1.1</scale>
      </LabelStyle>
    </Style>
    <StyleMap id="icon-962-7C3592">
      <Pair>
        <key>normal</key>
        <styleUrl>#icon-962-7C3592-normal</styleUrl>
      </Pair>
      <Pair>
        <key>highlight</key>
        <styleUrl>#icon-962-7C3592-highlight</styleUrl>
      </Pair>
    </StyleMap>
    <Folder>
      <name>Xylopia shirensis, completed.xlsx</name>
      <Placemark>
        <name>Malaisse 13134</name>
        <description><![CDATA[Lattitude: -11.668433<br>Longitude: 27.475152<br>Species: Xylopia shirensis<br>Country: Democratic Republic of Congo<br>Notes: ]]></description>
        <styleUrl>#icon-962-7C3592</styleUrl>
        <ExtendedData>
          <Data name="Lattitude">
            <value>-11.668433</value>
          </Data>
          <Data name="Longitude">
            <value>27.475152</value>
          </Data>
          <Data name="Species">
            <value>Xylopia shirensis</value>
          </Data>
          <Data name="Country">
            <value>Democratic Republic of Congo</value>
          </Data>
          <Data name="Notes">
            <value/>
          </Data>
        </ExtendedData>
        <Point>
          <coordinates>
            27.475152,-11.668433,0
          </coordinates>
        </Point>
      </Placemark>
      <Placemark>
        <name>Witte 5144</name>
        <description><![CDATA[Lattitude: -12.157548<br>Longitude: 27.593131<br>Species: Xylopia shirensis<br>Country: Democratic Republic of Congo<br>Notes: Note: Questionable coordinates, put near Malaisse 13134]]></description>
        <styleUrl>#icon-962-7C3592</styleUrl>
        <ExtendedData>
          <Data name="Lattitude">
            <value>-12.157548</value>
          </Data>
          <Data name="Longitude">
            <value>27.593131</value>
          </Data>
          <Data name="Species">
            <value>Xylopia shirensis</value>
          </Data>
          <Data name="Country">
            <value>Democratic Republic of Congo</value>
          </Data>
          <Data name="Notes">
            <value>Note: Questionable coordinates, put near Malaisse 13134</value>
          </Data>
        </ExtendedData>
        <Point>
          <coordinates>
            27.593131,-12.157548,0
          </coordinates>
        </Point>
      </Placemark>
      <Placemark>
        <name>Richards 31484</name>
        <description><![CDATA[Lattitude: -14.364639<br>Longitude: 31.301194<br>Species: Xylopia shirensis<br>Country: Zambia<br>Notes: ]]></description>
        <styleUrl>#icon-962-7C3592</styleUrl>
        <ExtendedData>
          <Data name="Lattitude">
            <value>-14.364639</value>
          </Data>
          <Data name="Longitude">
            <value>31.301194</value>
          </Data>
          <Data name="Species">
            <value>Xylopia shirensis</value>
          </Data>
          <Data name="Country">
            <value>Zambia</value>
          </Data>
          <Data name="Notes">
            <value/>
          </Data>
        </ExtendedData>
        <Point>
          <coordinates>
            31.301194,-14.364639,0
          </coordinates>
        </Point>
      </Placemark>
      <Placemark>
        <name>Robson 770</name>
        <description><![CDATA[Lattitude: -14.065528<br>Longitude: 32.431727<br>Species: Xylopia shirensis<br>Country: Zambia<br>Notes: ]]></description>
        <styleUrl>#icon-962-7C3592</styleUrl>
        <ExtendedData>
          <Data name="Lattitude">
            <value>-14.065528</value>
          </Data>
          <Data name="Longitude">
            <value>32.431727</value>
          </Data>
          <Data name="Species">
            <value>Xylopia shirensis</value>
          </Data>
          <Data name="Country">
            <value>Zambia</value>
          </Data>
          <Data name="Notes">
            <value/>
          </Data>
        </ExtendedData>
        <Point>
          <coordinates>
            32.431727,-14.065528,0
          </coordinates>
        </Point>
      </Placemark>
      <Placemark>
        <name>Angus 304</name>
        <description><![CDATA[Lattitude: -11.375056<br>Longitude: 29.550049<br>Species: Xylopia shirensis<br>Country: Zambia<br>Notes: ]]></description>
        <styleUrl>#icon-962-7C3592</styleUrl>
        <ExtendedData>
          <Data name="Lattitude">
            <value>-11.375056</value>
          </Data>
          <Data name="Longitude">
            <value>29.550049</value>
          </Data>
          <Data name="Species">
            <value>Xylopia shirensis</value>
          </Data>
          <Data name="Country">
            <value>Zambia</value>
          </Data>
          <Data name="Notes">
            <value/>
          </Data>
        </ExtendedData>
        <Point>
          <coordinates>
            29.550049,-11.375056,0
          </coordinates>
        </Point>
      </Placemark>
      <Placemark>
        <name>White 3156</name>
        <description><![CDATA[Lattitude: -11.375056<br>Longitude: 29.550049<br>Species: Xylopia shirensis<br>Country: Zambia<br>Notes: ]]></description>
        <styleUrl>#icon-962-7C3592</styleUrl>
        <ExtendedData>
          <Data name="Lattitude">
            <value>-11.375056</value>
          </Data>
          <Data name="Longitude">
            <value>29.550049</value>
          </Data>
          <Data name="Species">
            <value>Xylopia shirensis</value>
          </Data>
          <Data name="Country">
            <value>Zambia</value>
          </Data>
          <Data name="Notes">
            <value/>
          </Data>
        </ExtendedData>
        <Point>
          <coordinates>
            29.550049,-11.375056,0
          </coordinates>
        </Point>
      </Placemark>
      <Placemark>
        <name>Bredo 6276</name>
        <description><![CDATA[Lattitude: -8.840191<br>Longitude: 31.383858<br>Species: Xylopia shirensis<br>Country: Zambia<br>Notes: ]]></description>
        <styleUrl>#icon-962-7C3592</styleUrl>
        <ExtendedData>
          <Data name="Lattitude">
            <value>-8.840191</value>
          </Data>
          <Data name="Longitude">
            <value>31.383858</value>
          </Data>
          <Data name="Species">
            <value>Xylopia shirensis</value>
          </Data>
          <Data name="Country">
            <value>Zambia</value>
          </Data>
          <Data name="Notes">
            <value/>
          </Data>
        </ExtendedData>
        <Point>
          <coordinates>
            31.383858,-8.840191,0
          </coordinates>
        </Point>
      </Placemark>
      <Placemark>
        <name>Bredo 6232</name>
        <description><![CDATA[Lattitude: -8.840191<br>Longitude: 31.383858<br>Species: Xylopia shirensis<br>Country: Zambia<br>Notes: ]]></description>
        <styleUrl>#icon-962-7C3592</styleUrl>
        <ExtendedData>
          <Data name="Lattitude">
            <value>-8.840191</value>
          </Data>
          <Data name="Longitude">
            <value>31.383858</value>
          </Data>
          <Data name="Species">
            <value>Xylopia shirensis</value>
          </Data>
          <Data name="Country">
            <value>Zambia</value>
          </Data>
          <Data name="Notes">
            <value/>
          </Data>
        </ExtendedData>
        <Point>
          <coordinates>
            31.383858,-8.840191,0
          </coordinates>
        </Point>
      </Placemark>
      <Placemark>
        <name>Bolluck 1414A</name>
        <description><![CDATA[Lattitude: -8.829452<br>Longitude: 31.524376<br>Species: Xylopia shirensis<br>Country: Zambia<br>Notes: ]]></description>
        <styleUrl>#icon-962-7C3592</styleUrl>
        <ExtendedData>
          <Data name="Lattitude">
            <value>-8.829452</value>
          </Data>
          <Data name="Longitude">
            <value>31.524376</value>
          </Data>
          <Data name="Species">
            <value>Xylopia shirensis</value>
          </Data>
          <Data name="Country">
            <value>Zambia</value>
          </Data>
          <Data name="Notes">
            <value/>
          </Data>
        </ExtendedData>
        <Point>
          <coordinates>
            31.524376,-8.829452,0
          </coordinates>
        </Point>
      </Placemark>
      <Placemark>
        <name>Congdon 709</name>
        <description><![CDATA[Lattitude: -11.808109<br>Longitude: 31.479312<br>Species: Xylopia shirensis<br>Country: Zambia<br>Notes: ]]></description>
        <styleUrl>#icon-962-7C3592</styleUrl>
        <ExtendedData>
          <Data name="Lattitude">
            <value>-11.808109</value>
          </Data>
          <Data name="Longitude">
            <value>31.479312</value>
          </Data>
          <Data name="Species">
            <value>Xylopia shirensis</value>
          </Data>
          <Data name="Country">
            <value>Zambia</value>
          </Data>
          <Data name="Notes">
            <value/>
          </Data>
        </ExtendedData>
        <Point>
          <coordinates>
            31.479312,-11.808109,0
          </coordinates>
        </Point>
      </Placemark>
      <Placemark>
        <name>Gamwell 106</name>
        <description><![CDATA[Lattitude: -8.932292<br>Longitude: 31.369718<br>Species: Xylopia shirensis<br>Country: Zambia<br>Notes: ]]></description>
        <styleUrl>#icon-962-7C3592</styleUrl>
        <ExtendedData>
          <Data name="Lattitude">
            <value>-8.932292</value>
          </Data>
          <Data name="Longitude">
            <value>31.369718</value>
          </Data>
          <Data name="Species">
            <value>Xylopia shirensis</value>
          </Data>
          <Data name="Country">
            <value>Zambia</value>
          </Data>
          <Data name="Notes">
            <value/>
          </Data>
        </ExtendedData>
        <Point>
          <coordinates>
            31.369718,-8.932292,0
          </coordinates>
        </Point>
      </Placemark>
      <Placemark>
        <name>Michelmore 1045</name>
        <description><![CDATA[Lattitude: -8.72636<br>Longitude: 31.500441<br>Species: Xylopia shirensis<br>Country: Zambia<br>Notes: ]]></description>
        <styleUrl>#icon-962-7C3592</styleUrl>
        <ExtendedData>
          <Data name="Lattitude">
            <value>-8.72636</value>
          </Data>
          <Data name="Longitude">
            <value>31.500441</value>
          </Data>
          <Data name="Species">
            <value>Xylopia shirensis</value>
          </Data>
          <Data name="Country">
            <value>Zambia</value>
          </Data>
          <Data name="Notes">
            <value/>
          </Data>
        </ExtendedData>
        <Point>
          <coordinates>
            31.500441,-8.72636,0
          </coordinates>
        </Point>
      </Placemark>
      <Placemark>
        <name>Miller 133D</name>
        <description><![CDATA[Lattitude: -8.855734<br>Longitude: 31.364286<br>Species: Xylopia shirensis<br>Country: Zambia<br>Notes: ]]></description>
        <styleUrl>#icon-962-7C3592</styleUrl>
        <ExtendedData>
          <Data name="Lattitude">
            <value>-8.855734</value>
          </Data>
          <Data name="Longitude">
            <value>31.364286</value>
          </Data>
          <Data name="Species">
            <value>Xylopia shirensis</value>
          </Data>
          <Data name="Country">
            <value>Zambia</value>
          </Data>
          <Data name="Notes">
            <value/>
          </Data>
        </ExtendedData>
        <Point>
          <coordinates>
            31.364286,-8.855734,0
          </coordinates>
        </Point>
      </Placemark>
      <Placemark>
        <name>Richards 2326</name>
        <description><![CDATA[Lattitude: -8.709194<br>Longitude: 31.198306<br>Species: Xylopia shirensis<br>Country: Zambia<br>Notes: ]]></description>
        <styleUrl>#icon-962-7C3592</styleUrl>
        <ExtendedData>
          <Data name="Lattitude">
            <value>-8.709194</value>
          </Data>
          <Data name="Longitude">
            <value>31.198306</value>
          </Data>
          <Data name="Species">
            <value>Xylopia shirensis</value>
          </Data>
          <Data name="Country">
            <value>Zambia</value>
          </Data>
          <Data name="Notes">
            <value/>
          </Data>
        </ExtendedData>
        <Point>
          <coordinates>
            31.198306,-8.709194,0
          </coordinates>
        </Point>
      </Placemark>
      <Placemark>
        <name>Richards 6833</name>
        <description><![CDATA[Lattitude: -8.827694<br>Longitude: 31.527327<br>Species: Xylopia shirensis<br>Country: Zambia<br>Notes: ]]></description>
        <styleUrl>#icon-962-7C3592</styleUrl>
        <ExtendedData>
          <Data name="Lattitude">
            <value>-8.827694</value>
          </Data>
          <Data name="Longitude">
            <value>31.527327</value>
          </Data>
          <Data name="Species">
            <value>Xylopia shirensis</value>
          </Data>
          <Data name="Country">
            <value>Zambia</value>
          </Data>
          <Data name="Notes">
            <value/>
          </Data>
        </ExtendedData>
        <Point>
          <coordinates>
            31.527327,-8.827694,0
          </coordinates>
        </Point>
      </Placemark>
      <Placemark>
        <name>Richards 13266</name>
        <description><![CDATA[Lattitude: -8.827694<br>Longitude: 31.527327<br>Species: Xylopia shirensis<br>Country: Zambia<br>Notes: Note: Same place as Richards 6833]]></description>
        <styleUrl>#icon-962-7C3592</styleUrl>
        <ExtendedData>
          <Data name="Lattitude">
            <value>-8.827694</value>
          </Data>
          <Data name="Longitude">
            <value>31.527327</value>
          </Data>
          <Data name="Species">
            <value>Xylopia shirensis</value>
          </Data>
          <Data name="Country">
            <value>Zambia</value>
          </Data>
          <Data name="Notes">
            <value>Note: Same place as Richards 6833</value>
          </Data>
        </ExtendedData>
        <Point>
          <coordinates>
            31.527327,-8.827694,0
          </coordinates>
        </Point>
      </Placemark>
      <Placemark>
        <name>Sanane 346</name>
        <description><![CDATA[Lattitude: -8.843409<br>Longitude: 31.372919<br>Species: Xylopia shirensis<br>Country: Zambia<br>Notes: ]]></description>
        <styleUrl>#icon-962-7C3592</styleUrl>
        <ExtendedData>
          <Data name="Lattitude">
            <value>-8.843409</value>
          </Data>
          <Data name="Longitude">
            <value>31.372919</value>
          </Data>
          <Data name="Species">
            <value>Xylopia shirensis</value>
          </Data>
          <Data name="Country">
            <value>Zambia</value>
          </Data>
          <Data name="Notes">
            <value/>
          </Data>
        </ExtendedData>
        <Point>
          <coordinates>
            31.372919,-8.843409,0
          </coordinates>
        </Point>
      </Placemark>
      <Placemark>
        <name>White 3711</name>
        <description><![CDATA[Lattitude: -8.839487<br>Longitude: 31.358276<br>Species: Xylopia shirensis<br>Country: Zambia<br>Notes: ]]></description>
        <styleUrl>#icon-962-7C3592</styleUrl>
        <ExtendedData>
          <Data name="Lattitude">
            <value>-8.839487</value>
          </Data>
          <Data name="Longitude">
            <value>31.358276</value>
          </Data>
          <Data name="Species">
            <value>Xylopia shirensis</value>
          </Data>
          <Data name="Country">
            <value>Zambia</value>
          </Data>
          <Data name="Notes">
            <value/>
          </Data>
        </ExtendedData>
        <Point>
          <coordinates>
            31.358276,-8.839487,0
          </coordinates>
        </Point>
      </Placemark>
      <Placemark>
        <name>Bidgood et al. 5122</name>
        <description><![CDATA[Lattitude: -8.233333<br>Longitude: 34.966667<br>Species: Xylopia shirensis<br>Country: Tanzania<br>Notes: ]]></description>
        <styleUrl>#icon-962-7C3592</styleUrl>
        <ExtendedData>
          <Data name="Lattitude">
            <value>-8.233333</value>
          </Data>
          <Data name="Longitude">
            <value>34.966667</value>
          </Data>
          <Data name="Species">
            <value>Xylopia shirensis</value>
          </Data>
          <Data name="Country">
            <value>Tanzania</value>
          </Data>
          <Data name="Notes">
            <value/>
          </Data>
        </ExtendedData>
        <Point>
          <coordinates>
            34.966667,-8.233333,0
          </coordinates>
        </Point>
      </Placemark>
      <Placemark>
        <name>Bidgood et al. 642</name>
        <description><![CDATA[Lattitude: -8.833333<br>Longitude: 34.016667<br>Species: Xylopia shirensis<br>Country: Tanzania<br>Notes: ]]></description>
        <styleUrl>#icon-962-7C3592</styleUrl>
        <ExtendedData>
          <Data name="Lattitude">
            <value>-8.833333</value>
          </Data>
          <Data name="Longitude">
            <value>34.016667</value>
          </Data>
          <Data name="Species">
            <value>Xylopia shirensis</value>
          </Data>
          <Data name="Country">
            <value>Tanzania</value>
          </Data>
          <Data name="Notes">
            <value/>
          </Data>
        </ExtendedData>
        <Point>
          <coordinates>
            34.016667,-8.833333,0
          </coordinates>
        </Point>
      </Placemark>
      <Placemark>
        <name>Congdon 588</name>
        <description><![CDATA[Lattitude: -8.209349<br>Longitude: 34.793129<br>Species: Xylopia shirensis<br>Country: Tanzania<br>Notes: ]]></description>
        <styleUrl>#icon-962-7C3592</styleUrl>
        <ExtendedData>
          <Data name="Lattitude">
            <value>-8.209349</value>
          </Data>
          <Data name="Longitude">
            <value>34.793129</value>
          </Data>
          <Data name="Species">
            <value>Xylopia shirensis</value>
          </Data>
          <Data name="Country">
            <value>Tanzania</value>
          </Data>
          <Data name="Notes">
            <value/>
          </Data>
        </ExtendedData>
        <Point>
          <coordinates>
            34.793129,-8.209349,0
          </coordinates>
        </Point>
      </Placemark>
      <Placemark>
        <name>Burtt 5459</name>
        <description><![CDATA[Lattitude: -3.837609<br>Longitude: 32.596757<br>Species: Xylopia shirensis<br>Country: Tanzania<br>Notes: ]]></description>
        <styleUrl>#icon-962-7C3592</styleUrl>
        <ExtendedData>
          <Data name="Lattitude">
            <value>-3.837609</value>
          </Data>
          <Data name="Longitude">
            <value>32.596757</value>
          </Data>
          <Data name="Species">
            <value>Xylopia shirensis</value>
          </Data>
          <Data name="Country">
            <value>Tanzania</value>
          </Data>
          <Data name="Notes">
            <value/>
          </Data>
        </ExtendedData>
        <Point>
          <coordinates>
            32.596757,-3.837609,0
          </coordinates>
        </Point>
      </Placemark>
      <Placemark>
        <name>Collinson U. 9</name>
        <description><![CDATA[Lattitude: -5.024894<br>Longitude: 32.801543<br>Species: Xylopia shirensis<br>Country: Tanzania<br>Notes: ]]></description>
        <styleUrl>#icon-962-7C3592</styleUrl>
        <ExtendedData>
          <Data name="Lattitude">
            <value>-5.024894</value>
          </Data>
          <Data name="Longitude">
            <value>32.801543</value>
          </Data>
          <Data name="Species">
            <value>Xylopia shirensis</value>
          </Data>
          <Data name="Country">
            <value>Tanzania</value>
          </Data>
          <Data name="Notes">
            <value/>
          </Data>
        </ExtendedData>
        <Point>
          <coordinates>
            32.801543,-5.024894,0
          </coordinates>
        </Point>
      </Placemark>
      <Placemark>
        <name>Hammerstein 5838</name>
        <description><![CDATA[Lattitude: -5.024894<br>Longitude: 32.801543<br>Species: Xylopia shirensis<br>Country: Tanzania<br>Notes: Note: Same place as Collinson U. 9]]></description>
        <styleUrl>#icon-962-7C3592</styleUrl>
        <ExtendedData>
          <Data name="Lattitude">
            <value>-5.024894</value>
          </Data>
          <Data name="Longitude">
            <value>32.801543</value>
          </Data>
          <Data name="Species">
            <value>Xylopia shirensis</value>
          </Data>
          <Data name="Country">
            <value>Tanzania</value>
          </Data>
          <Data name="Notes">
            <value>Note: Same place as Collinson U. 9</value>
          </Data>
        </ExtendedData>
        <Point>
          <coordinates>
            32.801543,-5.024894,0
          </coordinates>
        </Point>
      </Placemark>
      <Placemark>
        <name>Lawton 2178</name>
        <description><![CDATA[Lattitude: -5.514892<br>Longitude: 31.801242<br>Species: Xylopia shirensis<br>Country: Tanzania<br>Notes: Note: Specimen was said to be found in "Kuliwa," I only found Kaliua in that region]]></description>
        <styleUrl>#icon-962-7C3592</styleUrl>
        <ExtendedData>
          <Data name="Lattitude">
            <value>-5.514892</value>
          </Data>
          <Data name="Longitude">
            <value>31.801242</value>
          </Data>
          <Data name="Species">
            <value>Xylopia shirensis</value>
          </Data>
          <Data name="Country">
            <value>Tanzania</value>
          </Data>
          <Data name="Notes">
            <value><![CDATA[Note: Specimen was said to be found in "Kuliwa," I only found Kaliua in that region]]></value>
          </Data>
        </ExtendedData>
        <Point>
          <coordinates>
            31.801242,-5.514892,0
          </coordinates>
        </Point>
      </Placemark>
      <Placemark>
        <name>Lindeman 440</name>
        <description><![CDATA[Lattitude: -5.072431<br>Longitude: 32.815276<br>Species: Xylopia shirensis<br>Country: Tanzania<br>Notes: ]]></description>
        <styleUrl>#icon-962-7C3592</styleUrl>
        <ExtendedData>
          <Data name="Lattitude">
            <value>-5.072431</value>
          </Data>
          <Data name="Longitude">
            <value>32.815276</value>
          </Data>
          <Data name="Species">
            <value>Xylopia shirensis</value>
          </Data>
          <Data name="Country">
            <value>Tanzania</value>
          </Data>
          <Data name="Notes">
            <value/>
          </Data>
        </ExtendedData>
        <Point>
          <coordinates>
            32.815276,-5.072431,0
          </coordinates>
        </Point>
      </Placemark>
      <Placemark>
        <name>Lindeman 788</name>
        <description><![CDATA[Lattitude: -5.624058<br>Longitude: 32.755888<br>Species: Xylopia shirensis<br>Country: Tanzania<br>Notes: ]]></description>
        <styleUrl>#icon-962-7C3592</styleUrl>
        <ExtendedData>
          <Data name="Lattitude">
            <value>-5.624058</value>
          </Data>
          <Data name="Longitude">
            <value>32.755888</value>
          </Data>
          <Data name="Species">
            <value>Xylopia shirensis</value>
          </Data>
          <Data name="Country">
            <value>Tanzania</value>
          </Data>
          <Data name="Notes">
            <value/>
          </Data>
        </ExtendedData>
        <Point>
          <coordinates>
            32.755888,-5.624058,0
          </coordinates>
        </Point>
      </Placemark>
      <Placemark>
        <name>Manolo 183</name>
        <description><![CDATA[Lattitude: -4.755767<br>Longitude: 32.3214<br>Species: Xylopia shirensis<br>Country: Tanzania<br>Notes: ]]></description>
        <styleUrl>#icon-962-7C3592</styleUrl>
        <ExtendedData>
          <Data name="Lattitude">
            <value>-4.755767</value>
          </Data>
          <Data name="Longitude">
            <value>32.3214</value>
          </Data>
          <Data name="Species">
            <value>Xylopia shirensis</value>
          </Data>
          <Data name="Country">
            <value>Tanzania</value>
          </Data>
          <Data name="Notes">
            <value/>
          </Data>
        </ExtendedData>
        <Point>
          <coordinates>
            32.3214,-4.755767,0
          </coordinates>
        </Point>
      </Placemark>
      <Placemark>
        <name>Mwiga et al. 174</name>
        <description><![CDATA[Lattitude: -4.891389<br>Longitude: 32.756944<br>Species: Xylopia shirensis<br>Country: Tanzania<br>Notes: ]]></description>
        <styleUrl>#icon-962-7C3592</styleUrl>
        <ExtendedData>
          <Data name="Lattitude">
            <value>-4.891389</value>
          </Data>
          <Data name="Longitude">
            <value>32.756944</value>
          </Data>
          <Data name="Species">
            <value>Xylopia shirensis</value>
          </Data>
          <Data name="Country">
            <value>Tanzania</value>
          </Data>
          <Data name="Notes">
            <value/>
          </Data>
        </ExtendedData>
        <Point>
          <coordinates>
            32.756944,-4.891389,0
          </coordinates>
        </Point>
      </Placemark>
      <Placemark>
        <name>Shabani 1131</name>
        <description><![CDATA[Lattitude: -5.073155<br>Longitude: 32.83316<br>Species: Xylopia shirensis<br>Country: Tanzania<br>Notes: ]]></description>
        <styleUrl>#icon-962-7C3592</styleUrl>
        <ExtendedData>
          <Data name="Lattitude">
            <value>-5.073155</value>
          </Data>
          <Data name="Longitude">
            <value>32.83316</value>
          </Data>
          <Data name="Species">
            <value>Xylopia shirensis</value>
          </Data>
          <Data name="Country">
            <value>Tanzania</value>
          </Data>
          <Data name="Notes">
            <value/>
          </Data>
        </ExtendedData>
        <Point>
          <coordinates>
            32.83316,-5.073155,0
          </coordinates>
        </Point>
      </Placemark>
      <Placemark>
        <name>Wigg F.H. 1121</name>
        <description><![CDATA[Lattitude: -4.714634<br>Longitude: 33.247383<br>Species: Xylopia shirensis<br>Country: Tanzania<br>Notes: ]]></description>
        <styleUrl>#icon-962-7C3592</styleUrl>
        <ExtendedData>
          <Data name="Lattitude">
            <value>-4.714634</value>
          </Data>
          <Data name="Longitude">
            <value>33.247383</value>
          </Data>
          <Data name="Species">
            <value>Xylopia shirensis</value>
          </Data>
          <Data name="Country">
            <value>Tanzania</value>
          </Data>
          <Data name="Notes">
            <value/>
          </Data>
        </ExtendedData>
        <Point>
          <coordinates>
            33.247383,-4.714634,0
          </coordinates>
        </Point>
      </Placemark>
      <Placemark>
        <name>Shabani (for Bullock) 10</name>
        <description><![CDATA[Lattitude: -5.057472<br>Longitude: 31.793361<br>Species: Xylopia shirensis<br>Country: Tanzania<br>Notes: ]]></description>
        <styleUrl>#icon-962-7C3592</styleUrl>
        <ExtendedData>
          <Data name="Lattitude">
            <value>-5.057472</value>
          </Data>
          <Data name="Longitude">
            <value>31.793361</value>
          </Data>
          <Data name="Species">
            <value>Xylopia shirensis</value>
          </Data>
          <Data name="Country">
            <value>Tanzania</value>
          </Data>
          <Data name="Notes">
            <value/>
          </Data>
        </ExtendedData>
        <Point>
          <coordinates>
            31.793361,-5.057472,0
          </coordinates>
        </Point>
      </Placemark>
      <Placemark>
        <name>Procter 558</name>
        <description><![CDATA[Lattitude: -4.884213<br>Longitude: 29.621748<br>Species: Xylopia shirensis<br>Country: Tanzania<br>Notes: ]]></description>
        <styleUrl>#icon-962-7C3592</styleUrl>
        <ExtendedData>
          <Data name="Lattitude">
            <value>-4.884213</value>
          </Data>
          <Data name="Longitude">
            <value>29.621748</value>
          </Data>
          <Data name="Species">
            <value>Xylopia shirensis</value>
          </Data>
          <Data name="Country">
            <value>Tanzania</value>
          </Data>
          <Data name="Notes">
            <value/>
          </Data>
        </ExtendedData>
        <Point>
          <coordinates>
            29.621748,-4.884213,0
          </coordinates>
        </Point>
      </Placemark>
      <Placemark>
        <name>Patel 977</name>
        <description><![CDATA[Lattitude: -14.905238<br>Longitude: 35.353322<br>Species: Xylopia shirensis<br>Country: Malawi<br>Notes: ]]></description>
        <styleUrl>#icon-962-7C3592</styleUrl>
        <ExtendedData>
          <Data name="Lattitude">
            <value>-14.905238</value>
          </Data>
          <Data name="Longitude">
            <value>35.353322</value>
          </Data>
          <Data name="Species">
            <value>Xylopia shirensis</value>
          </Data>
          <Data name="Country">
            <value>Malawi</value>
          </Data>
          <Data name="Notes">
            <value/>
          </Data>
        </ExtendedData>
        <Point>
          <coordinates>
            35.353322,-14.905238,0
          </coordinates>
        </Point>
      </Placemark>
      <Placemark>
        <name><![CDATA[Patel & Tawakali 1028]]></name>
        <description><![CDATA[Lattitude: -14.905238<br>Longitude: 35.353322<br>Species: Xylopia shirensis<br>Country: Malawi<br>Notes: Note: Same locality as Patel 977]]></description>
        <styleUrl>#icon-962-7C3592</styleUrl>
        <ExtendedData>
          <Data name="Lattitude">
            <value>-14.905238</value>
          </Data>
          <Data name="Longitude">
            <value>35.353322</value>
          </Data>
          <Data name="Species">
            <value>Xylopia shirensis</value>
          </Data>
          <Data name="Country">
            <value>Malawi</value>
          </Data>
          <Data name="Notes">
            <value>Note: Same locality as Patel 977</value>
          </Data>
        </ExtendedData>
        <Point>
          <coordinates>
            35.353322,-14.905238,0
          </coordinates>
        </Point>
      </Placemark>
      <Placemark>
        <name><![CDATA[Patel & Usi 4605]]></name>
        <description><![CDATA[Lattitude: -10.024764<br>Longitude: 33.951165<br>Species: Xylopia shirensis<br>Country: Malawi<br>Notes: ]]></description>
        <styleUrl>#icon-962-7C3592</styleUrl>
        <ExtendedData>
          <Data name="Lattitude">
            <value>-10.024764</value>
          </Data>
          <Data name="Longitude">
            <value>33.951165</value>
          </Data>
          <Data name="Species">
            <value>Xylopia shirensis</value>
          </Data>
          <Data name="Country">
            <value>Malawi</value>
          </Data>
          <Data name="Notes">
            <value/>
          </Data>
        </ExtendedData>
        <Point>
          <coordinates>
            33.951165,-10.024764,0
          </coordinates>
        </Point>
      </Placemark>
      <Placemark>
        <name>Pawek 11992</name>
        <description><![CDATA[Lattitude: -11.612438<br>Longitude: 34.302804<br>Species: Xylopia shirensis<br>Country: Malawi<br>Notes: ]]></description>
        <styleUrl>#icon-962-7C3592</styleUrl>
        <ExtendedData>
          <Data name="Lattitude">
            <value>-11.612438</value>
          </Data>
          <Data name="Longitude">
            <value>34.302804</value>
          </Data>
          <Data name="Species">
            <value>Xylopia shirensis</value>
          </Data>
          <Data name="Country">
            <value>Malawi</value>
          </Data>
          <Data name="Notes">
            <value/>
          </Data>
        </ExtendedData>
        <Point>
          <coordinates>
            34.302804,-11.612438,0
          </coordinates>
        </Point>
      </Placemark>
      <Placemark>
        <name>Pawek 13379</name>
        <description><![CDATA[Lattitude: -9.714175<br>Longitude: 33.357796<br>Species: Xylopia shirensis<br>Country: Malawi<br>Notes: ]]></description>
        <styleUrl>#icon-962-7C3592</styleUrl>
        <ExtendedData>
          <Data name="Lattitude">
            <value>-9.714175</value>
          </Data>
          <Data name="Longitude">
            <value>33.357796</value>
          </Data>
          <Data name="Species">
            <value>Xylopia shirensis</value>
          </Data>
          <Data name="Country">
            <value>Malawi</value>
          </Data>
          <Data name="Notes">
            <value/>
          </Data>
        </ExtendedData>
        <Point>
          <coordinates>
            33.357796,-9.714175,0
          </coordinates>
        </Point>
      </Placemark>
      <Placemark>
        <name>Pawek 13659</name>
        <description><![CDATA[Lattitude: -11.366259<br>Longitude: 33.47764<br>Species: Xylopia shirensis<br>Country: Malawi<br>Notes: ]]></description>
        <styleUrl>#icon-962-7C3592</styleUrl>
        <ExtendedData>
          <Data name="Lattitude">
            <value>-11.366259</value>
          </Data>
          <Data name="Longitude">
            <value>33.47764</value>
          </Data>
          <Data name="Species">
            <value>Xylopia shirensis</value>
          </Data>
          <Data name="Country">
            <value>Malawi</value>
          </Data>
          <Data name="Notes">
            <value/>
          </Data>
        </ExtendedData>
        <Point>
          <coordinates>
            33.47764,-11.366259,0
          </coordinates>
        </Point>
      </Placemark>
      <Placemark>
        <name>Pawek 13660</name>
        <description><![CDATA[Lattitude: -11.366259<br>Longitude: 33.47764<br>Species: Xylopia shirensis<br>Country: Malawi<br>Notes: Note: Same locality as Pawek 13659]]></description>
        <styleUrl>#icon-962-7C3592</styleUrl>
        <ExtendedData>
          <Data name="Lattitude">
            <value>-11.366259</value>
          </Data>
          <Data name="Longitude">
            <value>33.47764</value>
          </Data>
          <Data name="Species">
            <value>Xylopia shirensis</value>
          </Data>
          <Data name="Country">
            <value>Malawi</value>
          </Data>
          <Data name="Notes">
            <value>Note: Same locality as Pawek 13659</value>
          </Data>
        </ExtendedData>
        <Point>
          <coordinates>
            33.47764,-11.366259,0
          </coordinates>
        </Point>
      </Placemark>
      <Placemark>
        <name>Richards 14438</name>
        <description><![CDATA[Lattitude: -11.832763<br>Longitude: 34.175281<br>Species: Xylopia shirensis<br>Country: Malawi<br>Notes: ]]></description>
        <styleUrl>#icon-962-7C3592</styleUrl>
        <ExtendedData>
          <Data name="Lattitude">
            <value>-11.832763</value>
          </Data>
          <Data name="Longitude">
            <value>34.175281</value>
          </Data>
          <Data name="Species">
            <value>Xylopia shirensis</value>
          </Data>
          <Data name="Country">
            <value>Malawi</value>
          </Data>
          <Data name="Notes">
            <value/>
          </Data>
        </ExtendedData>
        <Point>
          <coordinates>
            34.175281,-11.832763,0
          </coordinates>
        </Point>
      </Placemark>
      <Placemark>
        <name><![CDATA[Robson & Steele 1628]]></name>
        <description><![CDATA[Lattitude: -13.736358<br>Longitude: 34.615319<br>Species: Xylopia shirensis<br>Country: Malawi<br>Notes: ]]></description>
        <styleUrl>#icon-962-7C3592</styleUrl>
        <ExtendedData>
          <Data name="Lattitude">
            <value>-13.736358</value>
          </Data>
          <Data name="Longitude">
            <value>34.615319</value>
          </Data>
          <Data name="Species">
            <value>Xylopia shirensis</value>
          </Data>
          <Data name="Country">
            <value>Malawi</value>
          </Data>
          <Data name="Notes">
            <value/>
          </Data>
        </ExtendedData>
        <Point>
          <coordinates>
            34.615319,-13.736358,0
          </coordinates>
        </Point>
      </Placemark>
      <Placemark>
        <name>Buchanan 237  </name>
        <description><![CDATA[Lattitude: 15°77 S <br>Longitude: 35°02 E <br>Species: Xylopia shirensis <br>Country: Malawi<br>Notes: ]]></description>
        <styleUrl>#icon-962-7C3592</styleUrl>
        <ExtendedData>
          <Data name="Lattitude">
            <value>15°77 S </value>
          </Data>
          <Data name="Longitude">
            <value>35°02 E </value>
          </Data>
          <Data name="Species">
            <value>Xylopia shirensis </value>
          </Data>
          <Data name="Country">
            <value>Malawi</value>
          </Data>
          <Data name="Notes">
            <value/>
          </Data>
        </ExtendedData>
        <Point>
          <coordinates>
            35.0333333333333,-16.2833333333333,0
          </coordinates>
        </Point>
      </Placemark>
    </Folder>
  </Document>
</kml>
