# Supplementary material for: A revision of Xylopia L. (Annonaceae): the species of Tropical Africa
Source: PhytoKeys. 2018 Apr 24;97:1–252. doi: 10.3897/phytokeys.97.20975 (PMC10865103; doi:10.3897/phytokeys.97.20975)
Supplement: Supplementary material 1 — KML files [file phytokeys-97-001_article-20975__-s001.zip › Xylopia staudtii updated.kml]

<?xml version="1.0" encoding="UTF-8"?>
<kml xmlns="http://www.opengis.net/kml/2.2">
  <Document>
    <name>Xylopia staudtii updated</name>
    <description/>
    <Style id="icon-1899-0288D1-normal">
      <IconStyle>
        <color>ffd18802</color>
        <scale>1</scale>
        <Icon>
          <href>http://www.gstatic.com/mapspro/images/stock/503-wht-blank_maps.png</href>
        </Icon>
        <hotSpot x="16" xunits="pixels" y="32" yunits="insetPixels"/>
      </IconStyle>
      <LabelStyle>
        <scale>0</scale>
      </LabelStyle>
    </Style>
    <Style id="icon-1899-0288D1-highlight">
      <IconStyle>
        <color>ffd18802</color>
        <scale>1</scale>
        <Icon>
          <href>http://www.gstatic.com/mapspro/images/stock/503-wht-blank_maps.png</href>
        </Icon>
        <hotSpot x="16" xunits="pixels" y="32" yunits="insetPixels"/>
      </IconStyle>
      <LabelStyle>
        <scale>1</scale>
      </LabelStyle>
    </Style>
    <StyleMap id="icon-1899-0288D1">
      <Pair>
        <key>normal</key>
        <styleUrl>#icon-1899-0288D1-normal</styleUrl>
      </Pair>
      <Pair>
        <key>highlight</key>
        <styleUrl>#icon-1899-0288D1-highlight</styleUrl>
      </Pair>
    </StyleMap>
    <Folder>
      <name>staudtii-mapped.xlsx</name>
      <Placemark>
        <name>Impenetrable Forest</name>
        <description><![CDATA[FID: 0<br>Lat: -1.00007<br>Long: 29.6665993<br>unnamed (1): ]]></description>
        <styleUrl>#icon-1899-0288D1</styleUrl>
        <ExtendedData>
          <Data name="FID">
            <value>0.0</value>
          </Data>
          <Data name="Lat">
            <value>-1.00007</value>
          </Data>
          <Data name="Long">
            <value>29.6665993</value>
          </Data>
          <Data name="unnamed (1)">
            <value/>
          </Data>
        </ExtendedData>
        <Point>
          <coordinates>
            29.6665993,-1.00007,0
          </coordinates>
        </Point>
      </Placemark>
      <Placemark>
        <name>Katako-kombe</name>
        <description><![CDATA[FID: 1<br>Lat: -3.4000001<br>Long: 24.4167004<br>unnamed (1): ]]></description>
        <styleUrl>#icon-1899-0288D1</styleUrl>
        <ExtendedData>
          <Data name="FID">
            <value>1.0</value>
          </Data>
          <Data name="Lat">
            <value>-3.4000001</value>
          </Data>
          <Data name="Long">
            <value>24.4167004</value>
          </Data>
          <Data name="unnamed (1)">
            <value/>
          </Data>
        </ExtendedData>
        <Point>
          <coordinates>
            24.4167004,-3.4000001,0
          </coordinates>
        </Point>
      </Placemark>
      <Placemark>
        <name><![CDATA[11°23'0"E, 1°42'0"S]]></name>
        <description><![CDATA[FID: 2<br>Lat: -1.7<br>Long: 11.3832998<br>unnamed (1): ]]></description>
        <styleUrl>#icon-1899-0288D1</styleUrl>
        <ExtendedData>
          <Data name="FID">
            <value>2.0</value>
          </Data>
          <Data name="Lat">
            <value>-1.7</value>
          </Data>
          <Data name="Long">
            <value>11.3832998</value>
          </Data>
          <Data name="unnamed (1)">
            <value/>
          </Data>
        </ExtendedData>
        <Point>
          <coordinates>
            11.3832998,-1.7,0
          </coordinates>
        </Point>
      </Placemark>
      <Placemark>
        <name><![CDATA[10°35'0"E, 2°36'0"S]]></name>
        <description><![CDATA[FID: 3<br>Lat: -2.7723401<br>Long: 10.8324003<br>unnamed (1): ]]></description>
        <styleUrl>#icon-1899-0288D1</styleUrl>
        <ExtendedData>
          <Data name="FID">
            <value>3.0</value>
          </Data>
          <Data name="Lat">
            <value>-2.7723401</value>
          </Data>
          <Data name="Long">
            <value>10.8324003</value>
          </Data>
          <Data name="unnamed (1)">
            <value/>
          </Data>
        </ExtendedData>
        <Point>
          <coordinates>
            10.8324003,-2.7723401,0
          </coordinates>
        </Point>
      </Placemark>
      <Placemark>
        <name><![CDATA[10°30'0"E, 2°30'0"S]]></name>
        <description><![CDATA[FID: 4<br>Lat: -2.3851099<br>Long: 10.4639997<br>unnamed (1): ]]></description>
        <styleUrl>#icon-1899-0288D1</styleUrl>
        <ExtendedData>
          <Data name="FID">
            <value>4.0</value>
          </Data>
          <Data name="Lat">
            <value>-2.3851099</value>
          </Data>
          <Data name="Long">
            <value>10.4639997</value>
          </Data>
          <Data name="unnamed (1)">
            <value/>
          </Data>
        </ExtendedData>
        <Point>
          <coordinates>
            10.4639997,-2.3851099,0
          </coordinates>
        </Point>
      </Placemark>
      <Placemark>
        <name><![CDATA[10°0'0"E, 1°5'0"N]]></name>
        <description><![CDATA[FID: 5<br>Lat: 1.08333<br>Long: 10<br>unnamed (1): ]]></description>
        <styleUrl>#icon-1899-0288D1</styleUrl>
        <ExtendedData>
          <Data name="FID">
            <value>5.0</value>
          </Data>
          <Data name="Lat">
            <value>1.08333</value>
          </Data>
          <Data name="Long">
            <value>10</value>
          </Data>
          <Data name="unnamed (1)">
            <value/>
          </Data>
        </ExtendedData>
        <Point>
          <coordinates>
            10,1.08333,0
          </coordinates>
        </Point>
      </Placemark>
      <Placemark>
        <name><![CDATA[11°6'0"E, 2°49'0"N]]></name>
        <description><![CDATA[FID: 6<br>Lat: 2.8166699<br>Long: 11.1000004<br>unnamed (1): ]]></description>
        <styleUrl>#icon-1899-0288D1</styleUrl>
        <ExtendedData>
          <Data name="FID">
            <value>6.0</value>
          </Data>
          <Data name="Lat">
            <value>2.8166699</value>
          </Data>
          <Data name="Long">
            <value>11.1000004</value>
          </Data>
          <Data name="unnamed (1)">
            <value/>
          </Data>
        </ExtendedData>
        <Point>
          <coordinates>
            11.1000004,2.8166699,0
          </coordinates>
        </Point>
      </Placemark>
      <Placemark>
        <name><![CDATA[11°8'0"E, 2°49'0"N]]></name>
        <description><![CDATA[FID: 7<br>Lat: 2.8166699<br>Long: 11.1332998<br>unnamed (1): ]]></description>
        <styleUrl>#icon-1899-0288D1</styleUrl>
        <ExtendedData>
          <Data name="FID">
            <value>7.0</value>
          </Data>
          <Data name="Lat">
            <value>2.8166699</value>
          </Data>
          <Data name="Long">
            <value>11.1332998</value>
          </Data>
          <Data name="unnamed (1)">
            <value/>
          </Data>
        </ExtendedData>
        <Point>
          <coordinates>
            11.1332998,2.8166699,0
          </coordinates>
        </Point>
      </Placemark>
      <Placemark>
        <name><![CDATA[9°5'0"E, 4°5'0"N]]></name>
        <description><![CDATA[FID: 9<br>Lat: 4.0833302<br>Long: 9.0833302<br>unnamed (1): ]]></description>
        <styleUrl>#icon-1899-0288D1</styleUrl>
        <ExtendedData>
          <Data name="FID">
            <value>9.0</value>
          </Data>
          <Data name="Lat">
            <value>4.0833302</value>
          </Data>
          <Data name="Long">
            <value>9.0833302</value>
          </Data>
          <Data name="unnamed (1)">
            <value/>
          </Data>
        </ExtendedData>
        <Point>
          <coordinates>
            9.0833302,4.0833302,0
          </coordinates>
        </Point>
      </Placemark>
      <Placemark>
        <name>Souanke Cg</name>
        <description><![CDATA[FID: 10<br>Lat: 2.0666201<br>Long: 14.1332998<br>unnamed (1): ]]></description>
        <styleUrl>#icon-1899-0288D1</styleUrl>
        <ExtendedData>
          <Data name="FID">
            <value>10.0</value>
          </Data>
          <Data name="Lat">
            <value>2.0666201</value>
          </Data>
          <Data name="Long">
            <value>14.1332998</value>
          </Data>
          <Data name="unnamed (1)">
            <value/>
          </Data>
        </ExtendedData>
        <Point>
          <coordinates>
            14.1332998,2.0666201,0
          </coordinates>
        </Point>
      </Placemark>
      <Placemark>
        <name><![CDATA[12°49'0"E, 3°12'0"N]]></name>
        <description><![CDATA[FID: 11<br>Lat: 3.2<br>Long: 12.8167<br>unnamed (1): ]]></description>
        <styleUrl>#icon-1899-0288D1</styleUrl>
        <ExtendedData>
          <Data name="FID">
            <value>11.0</value>
          </Data>
          <Data name="Lat">
            <value>3.2</value>
          </Data>
          <Data name="Long">
            <value>12.8167</value>
          </Data>
          <Data name="unnamed (1)">
            <value/>
          </Data>
        </ExtendedData>
        <Point>
          <coordinates>
            12.8167,3.2,0
          </coordinates>
        </Point>
      </Placemark>
      <Placemark>
        <name>Abosso</name>
        <description><![CDATA[FID: 12<br>Lat: 5.3666801<br>Long: -1.93339<br>unnamed (1): ]]></description>
        <styleUrl>#icon-1899-0288D1</styleUrl>
        <ExtendedData>
          <Data name="FID">
            <value>12.0</value>
          </Data>
          <Data name="Lat">
            <value>5.3666801</value>
          </Data>
          <Data name="Long">
            <value>-1.93339</value>
          </Data>
          <Data name="unnamed (1)">
            <value/>
          </Data>
        </ExtendedData>
        <Point>
          <coordinates>
            -1.93339,5.3666801,0
          </coordinates>
        </Point>
      </Placemark>
      <Placemark>
        <name>Neung Forest Reserve</name>
        <description><![CDATA[FID: 13<br>Lat: 5.1166701<br>Long: -2.03339<br>unnamed (1): ]]></description>
        <styleUrl>#icon-1899-0288D1</styleUrl>
        <ExtendedData>
          <Data name="FID">
            <value>13.0</value>
          </Data>
          <Data name="Lat">
            <value>5.1166701</value>
          </Data>
          <Data name="Long">
            <value>-2.03339</value>
          </Data>
          <Data name="unnamed (1)">
            <value/>
          </Data>
        </ExtendedData>
        <Point>
          <coordinates>
            -2.03339,5.1166701,0
          </coordinates>
        </Point>
      </Placemark>
      <Placemark>
        <name>Dompim</name>
        <description><![CDATA[FID: 14<br>Lat: 5.14995<br>Long: -2.0666699<br>unnamed (1): ]]></description>
        <styleUrl>#icon-1899-0288D1</styleUrl>
        <ExtendedData>
          <Data name="FID">
            <value>14.0</value>
          </Data>
          <Data name="Lat">
            <value>5.14995</value>
          </Data>
          <Data name="Long">
            <value>-2.0666699</value>
          </Data>
          <Data name="unnamed (1)">
            <value/>
          </Data>
        </ExtendedData>
        <Point>
          <coordinates>
            -2.0666699,5.14995,0
          </coordinates>
        </Point>
      </Placemark>
      <Placemark>
        <name><![CDATA[4°3'0"W, 5°33'0"N]]></name>
        <description><![CDATA[FID: 15<br>Lat: 5.5500002<br>Long: -4.0500002<br>unnamed (1): ]]></description>
        <styleUrl>#icon-1899-0288D1</styleUrl>
        <ExtendedData>
          <Data name="FID">
            <value>15.0</value>
          </Data>
          <Data name="Lat">
            <value>5.5500002</value>
          </Data>
          <Data name="Long">
            <value>-4.0500002</value>
          </Data>
          <Data name="unnamed (1)">
            <value/>
          </Data>
        </ExtendedData>
        <Point>
          <coordinates>
            -4.0500002,5.5500002,0
          </coordinates>
        </Point>
      </Placemark>
      <Placemark>
        <name>Abidjan</name>
        <description><![CDATA[FID: 16<br>Lat: 5.3410501<br>Long: -4.02809<br>unnamed (1): ]]></description>
        <styleUrl>#icon-1899-0288D1</styleUrl>
        <ExtendedData>
          <Data name="FID">
            <value>16.0</value>
          </Data>
          <Data name="Lat">
            <value>5.3410501</value>
          </Data>
          <Data name="Long">
            <value>-4.02809</value>
          </Data>
          <Data name="unnamed (1)">
            <value/>
          </Data>
        </ExtendedData>
        <Point>
          <coordinates>
            -4.02809,5.3410501,0
          </coordinates>
        </Point>
      </Placemark>
      <Placemark>
        <name>Firestone Plantation</name>
        <description><![CDATA[FID: 17<br>Lat: 6.51513<br>Long: -10.5459995<br>unnamed (1): ]]></description>
        <styleUrl>#icon-1899-0288D1</styleUrl>
        <ExtendedData>
          <Data name="FID">
            <value>17.0</value>
          </Data>
          <Data name="Lat">
            <value>6.51513</value>
          </Data>
          <Data name="Long">
            <value>-10.5459995</value>
          </Data>
          <Data name="unnamed (1)">
            <value/>
          </Data>
        </ExtendedData>
        <Point>
          <coordinates>
            -10.5459995,6.51513,0
          </coordinates>
        </Point>
      </Placemark>
      <Placemark>
        <name>Ganta</name>
        <description><![CDATA[FID: 18<br>Lat: 7.2445998<br>Long: -8.3522396<br>unnamed (1): ]]></description>
        <styleUrl>#icon-1899-0288D1</styleUrl>
        <ExtendedData>
          <Data name="FID">
            <value>18.0</value>
          </Data>
          <Data name="Lat">
            <value>7.2445998</value>
          </Data>
          <Data name="Long">
            <value>-8.3522396</value>
          </Data>
          <Data name="unnamed (1)">
            <value/>
          </Data>
        </ExtendedData>
        <Point>
          <coordinates>
            -8.3522396,7.2445998,0
          </coordinates>
        </Point>
      </Placemark>
      <Placemark>
        <name>Kitoma</name>
        <description><![CDATA[FID: 19<br>Lat: 7.4268599<br>Long: -8.8139696<br>unnamed (1): ]]></description>
        <styleUrl>#icon-1899-0288D1</styleUrl>
        <ExtendedData>
          <Data name="FID">
            <value>19.0</value>
          </Data>
          <Data name="Lat">
            <value>7.4268599</value>
          </Data>
          <Data name="Long">
            <value>-8.8139696</value>
          </Data>
          <Data name="unnamed (1)">
            <value/>
          </Data>
        </ExtendedData>
        <Point>
          <coordinates>
            -8.8139696,7.4268599,0
          </coordinates>
        </Point>
      </Placemark>
      <Placemark>
        <name>small 724</name>
        <description><![CDATA[FID: 20<br>Lat: 7.48876<br>Long: -10.8269997<br>unnamed (1): ]]></description>
        <styleUrl>#icon-1899-0288D1</styleUrl>
        <ExtendedData>
          <Data name="FID">
            <value>20.0</value>
          </Data>
          <Data name="Lat">
            <value>7.48876</value>
          </Data>
          <Data name="Long">
            <value>-10.8269997</value>
          </Data>
          <Data name="unnamed (1)">
            <value/>
          </Data>
        </ExtendedData>
        <Point>
          <coordinates>
            -10.8269997,7.48876,0
          </coordinates>
        </Point>
      </Placemark>
      <Placemark>
        <name> Kakata</name>
        <description><![CDATA[FID: 21<br>Lat: 6.61902<br>Long: -9.9764795<br>unnamed (1): ]]></description>
        <styleUrl>#icon-1899-0288D1</styleUrl>
        <ExtendedData>
          <Data name="FID">
            <value>21.0</value>
          </Data>
          <Data name="Lat">
            <value>6.61902</value>
          </Data>
          <Data name="Long">
            <value>-9.9764795</value>
          </Data>
          <Data name="unnamed (1)">
            <value/>
          </Data>
        </ExtendedData>
        <Point>
          <coordinates>
            -9.9764795,6.61902,0
          </coordinates>
        </Point>
      </Placemark>
      <Placemark>
        <name>Harder 3406</name>
        <description><![CDATA[FID: 24<br>Lat: 5.5442901<br>Long: -2.8712499<br>unnamed (1): ]]></description>
        <styleUrl>#icon-1899-0288D1</styleUrl>
        <ExtendedData>
          <Data name="FID">
            <value>24.0</value>
          </Data>
          <Data name="Lat">
            <value>5.5442901</value>
          </Data>
          <Data name="Long">
            <value>-2.8712499</value>
          </Data>
          <Data name="unnamed (1)">
            <value/>
          </Data>
        </ExtendedData>
        <Point>
          <coordinates>
            -2.8712499,5.5442901,0
          </coordinates>
        </Point>
      </Placemark>
      <Placemark>
        <name>Hall GC43251</name>
        <description><![CDATA[FID: 25<br>Lat: 6.1076102<br>Long: -0.0540821<br>unnamed (1): ]]></description>
        <styleUrl>#icon-1899-0288D1</styleUrl>
        <ExtendedData>
          <Data name="FID">
            <value>25.0</value>
          </Data>
          <Data name="Lat">
            <value>6.1076102</value>
          </Data>
          <Data name="Long">
            <value>-0.0540821</value>
          </Data>
          <Data name="unnamed (1)">
            <value/>
          </Data>
        </ExtendedData>
        <Point>
          <coordinates>
            -0.0540821,6.1076102,0
          </coordinates>
        </Point>
      </Placemark>
      <Placemark>
        <name> Bipindi</name>
        <description><![CDATA[FID: 26<br>Lat: 2.9553199<br>Long: 10.8097<br>unnamed (1): ]]></description>
        <styleUrl>#icon-1899-0288D1</styleUrl>
        <ExtendedData>
          <Data name="FID">
            <value>26.0</value>
          </Data>
          <Data name="Lat">
            <value>2.9553199</value>
          </Data>
          <Data name="Long">
            <value>10.8097</value>
          </Data>
          <Data name="unnamed (1)">
            <value/>
          </Data>
        </ExtendedData>
        <Point>
          <coordinates>
            10.8097,2.9553199,0
          </coordinates>
        </Point>
      </Placemark>
      <Placemark>
        <name> Letouzey 8178</name>
        <description><![CDATA[FID: 27<br>Lat: 2.73033<br>Long: 12.1272001<br>unnamed (1): ]]></description>
        <styleUrl>#icon-1899-0288D1</styleUrl>
        <ExtendedData>
          <Data name="FID">
            <value>27.0</value>
          </Data>
          <Data name="Lat">
            <value>2.73033</value>
          </Data>
          <Data name="Long">
            <value>12.1272001</value>
          </Data>
          <Data name="unnamed (1)">
            <value/>
          </Data>
        </ExtendedData>
        <Point>
          <coordinates>
            12.1272001,2.73033,0
          </coordinates>
        </Point>
      </Placemark>
      <Placemark>
        <name> Letestu 9287</name>
        <description><![CDATA[FID: 28<br>Lat: 1.83052<br>Long: 11.4981003<br>unnamed (1): ]]></description>
        <styleUrl>#icon-1899-0288D1</styleUrl>
        <ExtendedData>
          <Data name="FID">
            <value>28.0</value>
          </Data>
          <Data name="Lat">
            <value>1.83052</value>
          </Data>
          <Data name="Long">
            <value>11.4981003</value>
          </Data>
          <Data name="unnamed (1)">
            <value/>
          </Data>
        </ExtendedData>
        <Point>
          <coordinates>
            11.4981003,1.83052,0
          </coordinates>
        </Point>
      </Placemark>
      <Placemark>
        <name> Gentry 33219</name>
        <description><![CDATA[FID: 29<br>Lat: 0.818439<br>Long: 13.0212002<br>unnamed (1): ]]></description>
        <styleUrl>#icon-1899-0288D1</styleUrl>
        <ExtendedData>
          <Data name="FID">
            <value>29.0</value>
          </Data>
          <Data name="Lat">
            <value>0.818439</value>
          </Data>
          <Data name="Long">
            <value>13.0212002</value>
          </Data>
          <Data name="unnamed (1)">
            <value/>
          </Data>
        </ExtendedData>
        <Point>
          <coordinates>
            13.0212002,0.818439,0
          </coordinates>
        </Point>
      </Placemark>
      <Placemark>
        <name>Letestu 8630</name>
        <description><![CDATA[FID: 32<br>Lat: -1.7115999<br>Long: 12.0179996<br>unnamed (1): ]]></description>
        <styleUrl>#icon-1899-0288D1</styleUrl>
        <ExtendedData>
          <Data name="FID">
            <value>32.0</value>
          </Data>
          <Data name="Lat">
            <value>-1.7115999</value>
          </Data>
          <Data name="Long">
            <value>12.0179996</value>
          </Data>
          <Data name="unnamed (1)">
            <value/>
          </Data>
        </ExtendedData>
        <Point>
          <coordinates>
            12.0179996,-1.7115999,0
          </coordinates>
        </Point>
      </Placemark>
      <Placemark>
        <name>Letestu 1748</name>
        <description><![CDATA[FID: 33<br>Lat: -2.7519901<br>Long: 10.2532997<br>unnamed (1): ]]></description>
        <styleUrl>#icon-1899-0288D1</styleUrl>
        <ExtendedData>
          <Data name="FID">
            <value>33.0</value>
          </Data>
          <Data name="Lat">
            <value>-2.7519901</value>
          </Data>
          <Data name="Long">
            <value>10.2532997</value>
          </Data>
          <Data name="unnamed (1)">
            <value/>
          </Data>
        </ExtendedData>
        <Point>
          <coordinates>
            10.2532997,-2.7519901,0
          </coordinates>
        </Point>
      </Placemark>
      <Placemark>
        <name>Farron 4892</name>
        <description><![CDATA[FID: 34<br>Lat: -4.6650701<br>Long: 12.0393<br>unnamed (1): ]]></description>
        <styleUrl>#icon-1899-0288D1</styleUrl>
        <ExtendedData>
          <Data name="FID">
            <value>34.0</value>
          </Data>
          <Data name="Lat">
            <value>-4.6650701</value>
          </Data>
          <Data name="Long">
            <value>12.0393</value>
          </Data>
          <Data name="unnamed (1)">
            <value/>
          </Data>
        </ExtendedData>
        <Point>
          <coordinates>
            12.0393,-4.6650701,0
          </coordinates>
        </Point>
      </Placemark>
      <Placemark>
        <name>Gossweiler 7992</name>
        <description><![CDATA[FID: 35<br>Lat: -4.7495098<br>Long: 12.5962<br>unnamed (1): ]]></description>
        <styleUrl>#icon-1899-0288D1</styleUrl>
        <ExtendedData>
          <Data name="FID">
            <value>35.0</value>
          </Data>
          <Data name="Lat">
            <value>-4.7495098</value>
          </Data>
          <Data name="Long">
            <value>12.5962</value>
          </Data>
          <Data name="unnamed (1)">
            <value/>
          </Data>
        </ExtendedData>
        <Point>
          <coordinates>
            12.5962,-4.7495098,0
          </coordinates>
        </Point>
      </Placemark>
      <Placemark>
        <name>Briey 219</name>
        <description><![CDATA[FID: 36<br>Lat: -4.9465499<br>Long: 12.9461002<br>unnamed (1): ]]></description>
        <styleUrl>#icon-1899-0288D1</styleUrl>
        <ExtendedData>
          <Data name="FID">
            <value>36.0</value>
          </Data>
          <Data name="Lat">
            <value>-4.9465499</value>
          </Data>
          <Data name="Long">
            <value>12.9461002</value>
          </Data>
          <Data name="unnamed (1)">
            <value/>
          </Data>
        </ExtendedData>
        <Point>
          <coordinates>
            12.9461002,-4.9465499,0
          </coordinates>
        </Point>
      </Placemark>
      <Placemark>
        <name>Hauzer 29</name>
        <description><![CDATA[FID: 37<br>Lat: -5.1717701<br>Long: 13.1922998<br>unnamed (1): ]]></description>
        <styleUrl>#icon-1899-0288D1</styleUrl>
        <ExtendedData>
          <Data name="FID">
            <value>37.0</value>
          </Data>
          <Data name="Lat">
            <value>-5.1717701</value>
          </Data>
          <Data name="Long">
            <value>13.1922998</value>
          </Data>
          <Data name="unnamed (1)">
            <value/>
          </Data>
        </ExtendedData>
        <Point>
          <coordinates>
            13.1922998,-5.1717701,0
          </coordinates>
        </Point>
      </Placemark>
      <Placemark>
        <name>Lebrun 1425</name>
        <description><![CDATA[FID: 38<br>Lat: -0.418429<br>Long: 18.6387997<br>unnamed (1): ]]></description>
        <styleUrl>#icon-1899-0288D1</styleUrl>
        <ExtendedData>
          <Data name="FID">
            <value>38.0</value>
          </Data>
          <Data name="Lat">
            <value>-0.418429</value>
          </Data>
          <Data name="Long">
            <value>18.6387997</value>
          </Data>
          <Data name="unnamed (1)">
            <value/>
          </Data>
        </ExtendedData>
        <Point>
          <coordinates>
            18.6387997,-0.418429,0
          </coordinates>
        </Point>
      </Placemark>
      <Placemark>
        <name>Evrard 5212</name>
        <description><![CDATA[FID: 39<br>Lat: -0.980654<br>Long: 22.3512993<br>unnamed (1): ]]></description>
        <styleUrl>#icon-1899-0288D1</styleUrl>
        <ExtendedData>
          <Data name="FID">
            <value>39.0</value>
          </Data>
          <Data name="Lat">
            <value>-0.980654</value>
          </Data>
          <Data name="Long">
            <value>22.3512993</value>
          </Data>
          <Data name="unnamed (1)">
            <value/>
          </Data>
        </ExtendedData>
        <Point>
          <coordinates>
            22.3512993,-0.980654,0
          </coordinates>
        </Point>
      </Placemark>
      <Placemark>
        <name>Leonard 4877</name>
        <description><![CDATA[FID: 40<br>Lat: -2.24582<br>Long: 27.9111996<br>unnamed (1): ]]></description>
        <styleUrl>#icon-1899-0288D1</styleUrl>
        <ExtendedData>
          <Data name="FID">
            <value>40.0</value>
          </Data>
          <Data name="Lat">
            <value>-2.24582</value>
          </Data>
          <Data name="Long">
            <value>27.9111996</value>
          </Data>
          <Data name="unnamed (1)">
            <value/>
          </Data>
        </ExtendedData>
        <Point>
          <coordinates>
            27.9111996,-2.24582,0
          </coordinates>
        </Point>
      </Placemark>
      <Placemark>
        <name>Staudt 530</name>
        <description><![CDATA[FID: <br>Lat: 4°38' N	<br>Long: 9°28' E<br>unnamed (1): Johann-Albrechts Hohe Station, found at: http://www.nhm.ac.uk/research-curation/research/projects/afrotropical-kite/database/listloc.dsml?sort=COUNTRY&beginIndex=750&list=loc&recLimit=50&Taxon=Graphium+adamastor+&]]></description>
        <styleUrl>#icon-1899-0288D1</styleUrl>
        <ExtendedData>
          <Data name="FID">
            <value/>
          </Data>
          <Data name="Lat">
            <value><![CDATA[4°38' N	]]></value>
          </Data>
          <Data name="Long">
            <value><![CDATA[9°28' E]]></value>
          </Data>
          <Data name="unnamed (1)">
            <value><![CDATA[Johann-Albrechts Hohe Station, found at: http://www.nhm.ac.uk/research-curation/research/projects/afrotropical-kite/database/listloc.dsml?sort=COUNTRY&beginIndex=750&list=loc&recLimit=50&Taxon=Graphium+adamastor+&]]></value>
          </Data>
        </ExtendedData>
        <Point>
          <coordinates>
            9.46666666666667,4.63333333333333,0
          </coordinates>
        </Point>
      </Placemark>
      <Placemark>
        <name>Jordan 2024</name>
        <description><![CDATA[FID: <br>Lat: 7.859444<br>Long: -11.324167<br>unnamed (1): Sierra Leone, Kambui Forest Reserve]]></description>
        <styleUrl>#icon-1899-0288D1</styleUrl>
        <ExtendedData>
          <Data name="FID">
            <value/>
          </Data>
          <Data name="Lat">
            <value>7.859444</value>
          </Data>
          <Data name="Long">
            <value>-11.324167</value>
          </Data>
          <Data name="unnamed (1)">
            <value>Sierra Leone, Kambui Forest Reserve</value>
          </Data>
        </ExtendedData>
        <Point>
          <coordinates>
            -11.324167,7.859444,0
          </coordinates>
        </Point>
      </Placemark>
      <Placemark>
        <name>Linder 66</name>
        <description><![CDATA[FID: <br>Lat: 6.295078<br>Long: -10.421234<br>unnamed (1): Liberia, Firestone Plantation]]></description>
        <styleUrl>#icon-1899-0288D1</styleUrl>
        <ExtendedData>
          <Data name="FID">
            <value/>
          </Data>
          <Data name="Lat">
            <value>6.295078</value>
          </Data>
          <Data name="Long">
            <value>-10.421234</value>
          </Data>
          <Data name="unnamed (1)">
            <value>Liberia, Firestone Plantation</value>
          </Data>
        </ExtendedData>
        <Point>
          <coordinates>
            -10.421234,6.295078,0
          </coordinates>
        </Point>
      </Placemark>
      <Placemark>
        <name>Mayer 97</name>
        <description><![CDATA[FID: <br>Lat: 5.208692<br>Long: -9.347672<br>unnamed (1): Liberia, Blohni River Drainage area, very near coast]]></description>
        <styleUrl>#icon-1899-0288D1</styleUrl>
        <ExtendedData>
          <Data name="FID">
            <value/>
          </Data>
          <Data name="Lat">
            <value>5.208692</value>
          </Data>
          <Data name="Long">
            <value>-9.347672</value>
          </Data>
          <Data name="unnamed (1)">
            <value>Liberia, Blohni River Drainage area, very near coast</value>
          </Data>
        </ExtendedData>
        <Point>
          <coordinates>
            -9.347672,5.208692,0
          </coordinates>
        </Point>
      </Placemark>
      <Placemark>
        <name>de Koning 6833</name>
        <description><![CDATA[FID: <br>Lat: 5°23'N<br>Long: 4°03'W<br>unnamed (1): Liberia, Banco Forest Reserve]]></description>
        <styleUrl>#icon-1899-0288D1</styleUrl>
        <ExtendedData>
          <Data name="FID">
            <value/>
          </Data>
          <Data name="Lat">
            <value><![CDATA[5°23'N]]></value>
          </Data>
          <Data name="Long">
            <value><![CDATA[4°03'W]]></value>
          </Data>
          <Data name="unnamed (1)">
            <value>Liberia, Banco Forest Reserve</value>
          </Data>
        </ExtendedData>
        <Point>
          <coordinates>
            -4.05,5.38333333333333,0
          </coordinates>
        </Point>
      </Placemark>
      <Placemark>
        <name>Voorhoeve 19</name>
        <description><![CDATA[FID: <br>Lat: 6.8380609<br>Long: -10.3509144<br>unnamed (1): Liberia, Bong Mountain Range]]></description>
        <styleUrl>#icon-1899-0288D1</styleUrl>
        <ExtendedData>
          <Data name="FID">
            <value/>
          </Data>
          <Data name="Lat">
            <value>6.8380609</value>
          </Data>
          <Data name="Long">
            <value>-10.3509144</value>
          </Data>
          <Data name="unnamed (1)">
            <value>Liberia, Bong Mountain Range</value>
          </Data>
        </ExtendedData>
        <Point>
          <coordinates>
            -10.3509144,6.8380609,0
          </coordinates>
        </Point>
      </Placemark>
      <Placemark>
        <name>Andoh A30/51</name>
        <description><![CDATA[FID: <br>Lat: 5°17'N<br>Long: 1°43'W<br>unnamed (1): Ghana, Subiri Forest Reserve found at: https://books.google.com/books?id=SDvefe6R-2QC&pg=PA186&lpg=PA186&dq=benso+forest+reserve+ghana&source=bl&ots=_mrUG_O7xP&sig=huG1xhaCRkqkYBiisWmPeOPmaNE&hl=en&sa=X&ved=0ahUKEwjSkJGj1ejTAhWB7SYKHQCsAdIQ6AEIKDAB#v=onepage&q=benso%20forest%20reserve%20ghana&f=false]]></description>
        <styleUrl>#icon-1899-0288D1</styleUrl>
        <ExtendedData>
          <Data name="FID">
            <value/>
          </Data>
          <Data name="Lat">
            <value><![CDATA[5°17'N]]></value>
          </Data>
          <Data name="Long">
            <value><![CDATA[1°43'W]]></value>
          </Data>
          <Data name="unnamed (1)">
            <value><![CDATA[Ghana, Subiri Forest Reserve found at: https://books.google.com/books?id=SDvefe6R-2QC&pg=PA186&lpg=PA186&dq=benso+forest+reserve+ghana&source=bl&ots=_mrUG_O7xP&sig=huG1xhaCRkqkYBiisWmPeOPmaNE&hl=en&sa=X&ved=0ahUKEwjSkJGj1ejTAhWB7SYKHQCsAdIQ6AEIKDAB#v=onepage&q=benso%20forest%20reserve%20ghana&f=false]]></value>
          </Data>
        </ExtendedData>
        <Point>
          <coordinates>
            -1.71666666666667,5.28333333333333,0
          </coordinates>
        </Point>
      </Placemark>
      <Placemark>
        <name>Rosevear C.21</name>
        <description><![CDATA[FID: <br>Lat: 5.992042<br>Long: 5.970264<br>unnamed (1): Nigeria, Central Province]]></description>
        <styleUrl>#icon-1899-0288D1</styleUrl>
        <ExtendedData>
          <Data name="FID">
            <value/>
          </Data>
          <Data name="Lat">
            <value>5.992042</value>
          </Data>
          <Data name="Long">
            <value>5.970264</value>
          </Data>
          <Data name="unnamed (1)">
            <value>Nigeria, Central Province</value>
          </Data>
        </ExtendedData>
        <Point>
          <coordinates>
            5.970264,5.992042,0
          </coordinates>
        </Point>
      </Placemark>
      <Placemark>
        <name>Letouzey 5404</name>
        <description><![CDATA[FID: <br>Lat: 3.163548<br>Long: 14.676869<br>unnamed (1): Cameroon, Boumba Bek National Park, 22 km west of Masea]]></description>
        <styleUrl>#icon-1899-0288D1</styleUrl>
        <ExtendedData>
          <Data name="FID">
            <value/>
          </Data>
          <Data name="Lat">
            <value>3.163548</value>
          </Data>
          <Data name="Long">
            <value>14.676869</value>
          </Data>
          <Data name="unnamed (1)">
            <value>Cameroon, Boumba Bek National Park, 22 km west of Masea</value>
          </Data>
        </ExtendedData>
        <Point>
          <coordinates>
            14.676869,3.163548,0
          </coordinates>
        </Point>
      </Placemark>
      <Placemark>
        <name>Letouzey 11854</name>
        <description><![CDATA[FID: <br>Lat: 2.674263<br>Long: 12.692205<br>unnamed (1): Cameroon, Mintom-Djoum route near Djoum]]></description>
        <styleUrl>#icon-1899-0288D1</styleUrl>
        <ExtendedData>
          <Data name="FID">
            <value/>
          </Data>
          <Data name="Lat">
            <value>2.674263</value>
          </Data>
          <Data name="Long">
            <value>12.692205</value>
          </Data>
          <Data name="unnamed (1)">
            <value>Cameroon, Mintom-Djoum route near Djoum</value>
          </Data>
        </ExtendedData>
        <Point>
          <coordinates>
            12.692205,2.674263,0
          </coordinates>
        </Point>
      </Placemark>
      <Placemark>
        <name>Mildbraed 8171</name>
        <description><![CDATA[FID: <br>Lat: 3.984208<br>Long: 11.617777<br>unnamed (1): Cameroon, 88km north east of yaounde]]></description>
        <styleUrl>#icon-1899-0288D1</styleUrl>
        <ExtendedData>
          <Data name="FID">
            <value/>
          </Data>
          <Data name="Lat">
            <value>3.984208</value>
          </Data>
          <Data name="Long">
            <value>11.617777</value>
          </Data>
          <Data name="unnamed (1)">
            <value>Cameroon, 88km north east of yaounde</value>
          </Data>
        </ExtendedData>
        <Point>
          <coordinates>
            11.617777,3.984208,0
          </coordinates>
        </Point>
      </Placemark>
      <Placemark>
        <name>Wilde 8029</name>
        <description><![CDATA[FID: <br>Lat: 2°49'N<br>Long: 11°06'E<br>unnamed (1): Cameroon, station de cacaoyer de N'Koemvone]]></description>
        <styleUrl>#icon-1899-0288D1</styleUrl>
        <ExtendedData>
          <Data name="FID">
            <value/>
          </Data>
          <Data name="Lat">
            <value><![CDATA[2°49'N]]></value>
          </Data>
          <Data name="Long">
            <value><![CDATA[11°06'E]]></value>
          </Data>
          <Data name="unnamed (1)">
            <value><![CDATA[Cameroon, station de cacaoyer de N'Koemvone]]></value>
          </Data>
        </ExtendedData>
        <Point>
          <coordinates>
            11.1,2.81666666666667,0
          </coordinates>
        </Point>
      </Placemark>
      <Placemark>
        <name>Tessman 644</name>
        <description><![CDATA[FID: <br>Lat: 2.152135<br>Long: 11.305753<br>unnamed (1): Equatorial Guinea, NE corner]]></description>
        <styleUrl>#icon-1899-0288D1</styleUrl>
        <ExtendedData>
          <Data name="FID">
            <value/>
          </Data>
          <Data name="Lat">
            <value>2.152135</value>
          </Data>
          <Data name="Long">
            <value>11.305753</value>
          </Data>
          <Data name="unnamed (1)">
            <value>Equatorial Guinea, NE corner</value>
          </Data>
        </ExtendedData>
        <Point>
          <coordinates>
            11.305753,2.152135,0
          </coordinates>
        </Point>
      </Placemark>
      <Placemark>
        <name>Bourobou Bourobou et al. 707</name>
        <description><![CDATA[FID: <br>Lat: 01°47'S<br>Long: 09°53'E<br>unnamed (1): Gabon, Toucan]]></description>
        <styleUrl>#icon-1899-0288D1</styleUrl>
        <ExtendedData>
          <Data name="FID">
            <value/>
          </Data>
          <Data name="Lat">
            <value><![CDATA[01°47'S]]></value>
          </Data>
          <Data name="Long">
            <value><![CDATA[09°53'E]]></value>
          </Data>
          <Data name="unnamed (1)">
            <value>Gabon, Toucan</value>
          </Data>
        </ExtendedData>
        <Point>
          <coordinates>
            9.88333333333333,-1.78333333333333,0
          </coordinates>
        </Point>
      </Placemark>
      <Placemark>
        <name>Le Testu 1913</name>
        <description><![CDATA[FID: <br>Lat: -2.914778<br>Long: 11.029708<br>unnamed (1): Gabon, Forest near Tchibanga]]></description>
        <styleUrl>#icon-1899-0288D1</styleUrl>
        <ExtendedData>
          <Data name="FID">
            <value/>
          </Data>
          <Data name="Lat">
            <value>-2.914778</value>
          </Data>
          <Data name="Long">
            <value>11.029708</value>
          </Data>
          <Data name="unnamed (1)">
            <value>Gabon, Forest near Tchibanga</value>
          </Data>
        </ExtendedData>
        <Point>
          <coordinates>
            11.029708,-2.914778,0
          </coordinates>
        </Point>
      </Placemark>
      <Placemark>
        <name>Niangadouma and Walters 144</name>
        <description><![CDATA[FID: <br>Lat: 02°06'59"S<br>Long: 14°04'03"E<br>unnamed (1): Gabon, Plateau Bateke National Park]]></description>
        <styleUrl>#icon-1899-0288D1</styleUrl>
        <ExtendedData>
          <Data name="FID">
            <value/>
          </Data>
          <Data name="Lat">
            <value><![CDATA[02°06'59"S]]></value>
          </Data>
          <Data name="Long">
            <value><![CDATA[14°04'03"E]]></value>
          </Data>
          <Data name="unnamed (1)">
            <value>Gabon, Plateau Bateke National Park</value>
          </Data>
        </ExtendedData>
        <Point>
          <coordinates>
            14.0675,-2.11638888888889,0
          </coordinates>
        </Point>
      </Placemark>
      <Placemark>
        <name>Wilks WIL 991</name>
        <description><![CDATA[FID: <br>Lat: 0.318108<br>Long: 10.043198<br>unnamed (1): Gabon, 3km north of Ndouaniang]]></description>
        <styleUrl>#icon-1899-0288D1</styleUrl>
        <ExtendedData>
          <Data name="FID">
            <value/>
          </Data>
          <Data name="Lat">
            <value>0.318108</value>
          </Data>
          <Data name="Long">
            <value>10.043198</value>
          </Data>
          <Data name="unnamed (1)">
            <value>Gabon, 3km north of Ndouaniang</value>
          </Data>
        </ExtendedData>
        <Point>
          <coordinates>
            10.043198,0.318108,0
          </coordinates>
        </Point>
      </Placemark>
      <Placemark>
        <name>Bytebier et al. B3367</name>
        <description><![CDATA[FID: <br>Lat: 2°03.09'N<br>Long: 29°59.51'E<br>unnamed (1): DRC: Ituri Distrcit, SW of Lodjo Village]]></description>
        <styleUrl>#icon-1899-0288D1</styleUrl>
        <ExtendedData>
          <Data name="FID">
            <value/>
          </Data>
          <Data name="Lat">
            <value><![CDATA[2°03.09'N]]></value>
          </Data>
          <Data name="Long">
            <value><![CDATA[29°59.51'E]]></value>
          </Data>
          <Data name="unnamed (1)">
            <value>DRC: Ituri Distrcit, SW of Lodjo Village</value>
          </Data>
        </ExtendedData>
        <Point>
          <coordinates>
            29.9918333333333,2.0515,0
          </coordinates>
        </Point>
      </Placemark>
      <Placemark>
        <name>Toussaint 918</name>
        <description><![CDATA[FID: <br>Lat: 0.852653<br>Long: 24.475983<br>unnamed (1): DRC: Yangambi Reserve]]></description>
        <styleUrl>#icon-1899-0288D1</styleUrl>
        <ExtendedData>
          <Data name="FID">
            <value/>
          </Data>
          <Data name="Lat">
            <value>0.852653</value>
          </Data>
          <Data name="Long">
            <value>24.475983</value>
          </Data>
          <Data name="unnamed (1)">
            <value>DRC: Yangambi Reserve</value>
          </Data>
        </ExtendedData>
        <Point>
          <coordinates>
            24.475983,0.852653,0
          </coordinates>
        </Point>
      </Placemark>
      <Placemark>
        <name>Hafashimana</name>
        <description><![CDATA[FID: <br>Lat: 0°53'S<br>Long: 30°25'E<br>unnamed (1): Uganda: Bwindi Forest, Ishasha Gorge]]></description>
        <styleUrl>#icon-1899-0288D1</styleUrl>
        <ExtendedData>
          <Data name="FID">
            <value/>
          </Data>
          <Data name="Lat">
            <value><![CDATA[0°53'S]]></value>
          </Data>
          <Data name="Long">
            <value><![CDATA[30°25'E]]></value>
          </Data>
          <Data name="unnamed (1)">
            <value>Uganda: Bwindi Forest, Ishasha Gorge</value>
          </Data>
        </ExtendedData>
        <Point>
          <coordinates>
            30.4166666666667,-0.883333333333333,0
          </coordinates>
        </Point>
      </Placemark>
      <Placemark>
        <name>Thomas et al. 7401 (MO) </name>
        <description><![CDATA[FID: <br>Lat: 6°15'N<br>Long: 9°26'E<br>unnamed (1): Prov. Southwest, Takamanda Forest Reserve, footpath from Mbilishi to Kaluma]]></description>
        <styleUrl>#icon-1899-0288D1</styleUrl>
        <ExtendedData>
          <Data name="FID">
            <value/>
          </Data>
          <Data name="Lat">
            <value><![CDATA[6°15'N]]></value>
          </Data>
          <Data name="Long">
            <value><![CDATA[9°26'E]]></value>
          </Data>
          <Data name="unnamed (1)">
            <value>Prov. Southwest, Takamanda Forest Reserve, footpath from Mbilishi to Kaluma</value>
          </Data>
        </ExtendedData>
        <Point>
          <coordinates>
            9.43333333333333,6.25,0
          </coordinates>
        </Point>
      </Placemark>
    </Folder>
  </Document>
</kml>
