# Supplementary material for: A revision of Xylopia L. (Annonaceae): the species of Tropical Africa
Source: PhytoKeys. 2018 Apr 24;97:1–252. doi: 10.3897/phytokeys.97.20975 (PMC10865103; doi:10.3897/phytokeys.97.20975)
Supplement: Supplementary material 1 — KML files [file phytokeys-97-001_article-20975__-s001.zip › Xylopia talbotii.kml]

<?xml version="1.0" encoding="UTF-8"?>
<kml xmlns="http://www.opengis.net/kml/2.2">
  <Document>
    <name>Xylopia talbotii</name>
    <description/>
    <Style id="icon-1499-006064-normal">
      <IconStyle>
        <color>ff646000</color>
        <scale>1</scale>
        <Icon>
          <href>http://www.gstatic.com/mapspro/images/stock/503-wht-blank_maps.png</href>
        </Icon>
      </IconStyle>
      <LabelStyle>
        <scale>0</scale>
      </LabelStyle>
    </Style>
    <Style id="icon-1499-006064-highlight">
      <IconStyle>
        <color>ff646000</color>
        <scale>1</scale>
        <Icon>
          <href>http://www.gstatic.com/mapspro/images/stock/503-wht-blank_maps.png</href>
        </Icon>
      </IconStyle>
      <LabelStyle>
        <scale>1</scale>
      </LabelStyle>
    </Style>
    <StyleMap id="icon-1499-006064">
      <Pair>
        <key>normal</key>
        <styleUrl>#icon-1499-006064-normal</styleUrl>
      </Pair>
      <Pair>
        <key>highlight</key>
        <styleUrl>#icon-1499-006064-highlight</styleUrl>
      </Pair>
    </StyleMap>
    <Folder>
      <name>talbotii.xlsx</name>
      <Placemark>
        <name>Thomas 3204</name>
        <description><![CDATA[FID: 0<br>Lat: 5.0500002<br>Long: 8.8000002]]></description>
        <styleUrl>#icon-1499-006064</styleUrl>
        <ExtendedData>
          <Data name="FID">
            <value>0.0</value>
          </Data>
          <Data name="Lat">
            <value>5.0500002</value>
          </Data>
          <Data name="Long">
            <value>8.8000002</value>
          </Data>
        </ExtendedData>
        <Point>
          <coordinates>
            8.8000002,5.0500002,0
          </coordinates>
        </Point>
      </Placemark>
      <Placemark>
        <name>Bos 4650</name>
        <description><![CDATA[FID: 1<br>Lat: 2.8564401<br>Long: 10.0340996]]></description>
        <styleUrl>#icon-1499-006064</styleUrl>
        <ExtendedData>
          <Data name="FID">
            <value>1.0</value>
          </Data>
          <Data name="Lat">
            <value>2.8564401</value>
          </Data>
          <Data name="Long">
            <value>10.0340996</value>
          </Data>
        </ExtendedData>
        <Point>
          <coordinates>
            10.0340996,2.8564401,0
          </coordinates>
        </Point>
      </Placemark>
      <Placemark>
        <name><![CDATA[Talbot & Talbot 3209]]></name>
        <description><![CDATA[FID: 2<br>Lat: 4.6500101<br>Long: 7.9333501]]></description>
        <styleUrl>#icon-1499-006064</styleUrl>
        <ExtendedData>
          <Data name="FID">
            <value>2.0</value>
          </Data>
          <Data name="Lat">
            <value>4.6500101</value>
          </Data>
          <Data name="Long">
            <value>7.9333501</value>
          </Data>
        </ExtendedData>
        <Point>
          <coordinates>
            7.9333501,4.6500101,0
          </coordinates>
        </Point>
      </Placemark>
      <Placemark>
        <name>Talbot 1601</name>
        <description><![CDATA[FID: 3<br>Lat: 5.1952801<br>Long: 8.54667]]></description>
        <styleUrl>#icon-1499-006064</styleUrl>
        <ExtendedData>
          <Data name="FID">
            <value>3.0</value>
          </Data>
          <Data name="Lat">
            <value>5.1952801</value>
          </Data>
          <Data name="Long">
            <value>8.54667</value>
          </Data>
        </ExtendedData>
        <Point>
          <coordinates>
            8.54667,5.1952801,0
          </coordinates>
        </Point>
      </Placemark>
      <Placemark>
        <name>Tessman 747</name>
        <description><![CDATA[FID: <br>Lat: 2.12665 <br>Long: 11.26985]]></description>
        <styleUrl>#icon-1499-006064</styleUrl>
        <ExtendedData>
          <Data name="FID">
            <value/>
          </Data>
          <Data name="Lat">
            <value>2.12665 </value>
          </Data>
          <Data name="Long">
            <value>11.26985</value>
          </Data>
        </ExtendedData>
        <Point>
          <coordinates>
            11.26985,2.12665,0
          </coordinates>
        </Point>
      </Placemark>
    </Folder>
  </Document>
</kml>
