# Supplementary material for: A revision of Xylopia L. (Annonaceae): the species of Tropical Africa
Source: PhytoKeys. 2018 Apr 24;97:1–252. doi: 10.3897/phytokeys.97.20975 (PMC10865103; doi:10.3897/phytokeys.97.20975)
Supplement: Supplementary material 1 — KML files [file phytokeys-97-001_article-20975__-s001.zip › Xylopia tanganyikensis.kml]

<?xml version="1.0" encoding="UTF-8"?>
<kml xmlns="http://www.opengis.net/kml/2.2">
  <Document>
    <name>Xylopia tanganyikensis</name>
    <description/>
    <Style id="icon-1739-9C27B0-normal">
      <IconStyle>
        <color>ffb0279c</color>
        <scale>1</scale>
        <Icon>
          <href>http://www.gstatic.com/mapspro/images/stock/503-wht-blank_maps.png</href>
        </Icon>
      </IconStyle>
      <LabelStyle>
        <scale>0</scale>
      </LabelStyle>
    </Style>
    <Style id="icon-1739-9C27B0-highlight">
      <IconStyle>
        <color>ffb0279c</color>
        <scale>1</scale>
        <Icon>
          <href>http://www.gstatic.com/mapspro/images/stock/503-wht-blank_maps.png</href>
        </Icon>
      </IconStyle>
      <LabelStyle>
        <scale>1</scale>
      </LabelStyle>
    </Style>
    <StyleMap id="icon-1739-9C27B0">
      <Pair>
        <key>normal</key>
        <styleUrl>#icon-1739-9C27B0-normal</styleUrl>
      </Pair>
      <Pair>
        <key>highlight</key>
        <styleUrl>#icon-1739-9C27B0-highlight</styleUrl>
      </Pair>
    </StyleMap>
    <Folder>
      <name>Xylopia tanganyikensis, completed.xlsx</name>
      <Placemark>
        <name>Abeid et al. 1028</name>
        <description><![CDATA[Lattitude: -6.2238338<br>Longitude: 30.3078967<br>Species: Xylopia tanganyikensis<br>Country: Tanzania<br>Notes: ]]></description>
        <styleUrl>#icon-1739-9C27B0</styleUrl>
        <ExtendedData>
          <Data name="Lattitude">
            <value>-6.2238338</value>
          </Data>
          <Data name="Longitude">
            <value>30.3078967</value>
          </Data>
          <Data name="Species">
            <value>Xylopia tanganyikensis</value>
          </Data>
          <Data name="Country">
            <value>Tanzania</value>
          </Data>
          <Data name="Notes">
            <value/>
          </Data>
        </ExtendedData>
        <Point>
          <coordinates>
            30.3078967,-6.2238338,0
          </coordinates>
        </Point>
      </Placemark>
      <Placemark>
        <name><![CDATA[Itoh & Sakamaki NI97-62]]></name>
        <description><![CDATA[Lattitude: -6.267558<br>Longitude: 29.926927<br>Species: Xylopia tanganyikensis<br>Country: Tanzania<br>Notes: ]]></description>
        <styleUrl>#icon-1739-9C27B0</styleUrl>
        <ExtendedData>
          <Data name="Lattitude">
            <value>-6.267558</value>
          </Data>
          <Data name="Longitude">
            <value>29.926927</value>
          </Data>
          <Data name="Species">
            <value>Xylopia tanganyikensis</value>
          </Data>
          <Data name="Country">
            <value>Tanzania</value>
          </Data>
          <Data name="Notes">
            <value/>
          </Data>
        </ExtendedData>
        <Point>
          <coordinates>
            29.926927,-6.267558,0
          </coordinates>
        </Point>
      </Placemark>
      <Placemark>
        <name>Uehara 580</name>
        <description><![CDATA[Lattitude: -6.071909<br>Longitude: 29.738494<br>Species: Xylopia tanganyikensis<br>Country: Tanzania<br>Notes: ]]></description>
        <styleUrl>#icon-1739-9C27B0</styleUrl>
        <ExtendedData>
          <Data name="Lattitude">
            <value>-6.071909</value>
          </Data>
          <Data name="Longitude">
            <value>29.738494</value>
          </Data>
          <Data name="Species">
            <value>Xylopia tanganyikensis</value>
          </Data>
          <Data name="Country">
            <value>Tanzania</value>
          </Data>
          <Data name="Notes">
            <value/>
          </Data>
        </ExtendedData>
        <Point>
          <coordinates>
            29.738494,-6.071909,0
          </coordinates>
        </Point>
      </Placemark>
      <Placemark>
        <name>Léonard 4713</name>
        <description><![CDATA[Lattitude: <br>Longitude: <br>Species: Xylopia tanganyikensis<br>Country: Democratic Republic of the Congo<br>Notes: Note: Don't map]]></description>
        <ExtendedData>
          <Data name="Lattitude">
            <value/>
          </Data>
          <Data name="Longitude">
            <value/>
          </Data>
          <Data name="Species">
            <value>Xylopia tanganyikensis</value>
          </Data>
          <Data name="Country">
            <value>Democratic Republic of the Congo</value>
          </Data>
          <Data name="Notes">
            <value><![CDATA[Note: Don't map]]></value>
          </Data>
        </ExtendedData>
      </Placemark>
      <Placemark>
        <name>Nolde 305</name>
        <description><![CDATA[Lattitude: <br>Longitude: <br>Species: Xylopia tanganyikensis<br>Country: Angola<br>Notes: Note: Don't map]]></description>
        <ExtendedData>
          <Data name="Lattitude">
            <value/>
          </Data>
          <Data name="Longitude">
            <value/>
          </Data>
          <Data name="Species">
            <value>Xylopia tanganyikensis</value>
          </Data>
          <Data name="Country">
            <value>Angola</value>
          </Data>
          <Data name="Notes">
            <value><![CDATA[Note: Don't map]]></value>
          </Data>
        </ExtendedData>
      </Placemark>
      <Placemark>
        <name><![CDATA[Ken'ichi Masni]]></name>
        <description><![CDATA[Lattitude: -6.267558<br>Longitude: 29.926927<br>Species: Xylopia tanganyikensis<br>Country: Tanzania<br>Notes: Note: May be "Masui" instead of "Masni"; Same locality as Itoh & Sakamaki]]></description>
        <styleUrl>#icon-1739-9C27B0</styleUrl>
        <ExtendedData>
          <Data name="Lattitude">
            <value>-6.267558</value>
          </Data>
          <Data name="Longitude">
            <value>29.926927</value>
          </Data>
          <Data name="Species">
            <value>Xylopia tanganyikensis</value>
          </Data>
          <Data name="Country">
            <value>Tanzania</value>
          </Data>
          <Data name="Notes">
            <value><![CDATA[Note: May be "Masui" instead of "Masni"; Same locality as Itoh & Sakamaki]]></value>
          </Data>
        </ExtendedData>
        <Point>
          <coordinates>
            29.926927,-6.267558,0
          </coordinates>
        </Point>
      </Placemark>
      <Placemark>
        <name>Nishida 51</name>
        <description><![CDATA[Lattitude: -6.2743834<br>Longitude: 29.9454664<br>Species: Xylopia tanganyikensis<br>Country: Tanzania<br>Notes: Note: Same locality as Itoh & Sakamaki]]></description>
        <styleUrl>#icon-1739-9C27B0</styleUrl>
        <ExtendedData>
          <Data name="Lattitude">
            <value>-6.2743834</value>
          </Data>
          <Data name="Longitude">
            <value>29.9454664</value>
          </Data>
          <Data name="Species">
            <value>Xylopia tanganyikensis</value>
          </Data>
          <Data name="Country">
            <value>Tanzania</value>
          </Data>
          <Data name="Notes">
            <value><![CDATA[Note: Same locality as Itoh & Sakamaki]]></value>
          </Data>
        </ExtendedData>
        <Point>
          <coordinates>
            29.9454664,-6.2743834,0
          </coordinates>
        </Point>
      </Placemark>
    </Folder>
  </Document>
</kml>
