# Supplementary material for: A revision of Xylopia L. (Annonaceae): the species of Tropical Africa
Source: PhytoKeys. 2018 Apr 24;97:1–252. doi: 10.3897/phytokeys.97.20975 (PMC10865103; doi:10.3897/phytokeys.97.20975)
Supplement: Supplementary material 1 — KML files [file phytokeys-97-001_article-20975__-s001.zip › Xylopia tenuipetala.kml]

<?xml version="1.0" encoding="UTF-8"?>
<kml xmlns="http://www.opengis.net/kml/2.2">
  <Document>
    <name>Xylopia tenuipetala</name>
    <description/>
    <Style id="icon-1899-006064-normal">
      <IconStyle>
        <color>ff646000</color>
        <scale>1</scale>
        <Icon>
          <href>http://www.gstatic.com/mapspro/images/stock/503-wht-blank_maps.png</href>
        </Icon>
        <hotSpot x="16" xunits="pixels" y="32" yunits="insetPixels"/>
      </IconStyle>
      <LabelStyle>
        <scale>0</scale>
      </LabelStyle>
    </Style>
    <Style id="icon-1899-006064-highlight">
      <IconStyle>
        <color>ff646000</color>
        <scale>1</scale>
        <Icon>
          <href>http://www.gstatic.com/mapspro/images/stock/503-wht-blank_maps.png</href>
        </Icon>
        <hotSpot x="16" xunits="pixels" y="32" yunits="insetPixels"/>
      </IconStyle>
      <LabelStyle>
        <scale>1</scale>
      </LabelStyle>
    </Style>
    <StyleMap id="icon-1899-006064">
      <Pair>
        <key>normal</key>
        <styleUrl>#icon-1899-006064-normal</styleUrl>
      </Pair>
      <Pair>
        <key>highlight</key>
        <styleUrl>#icon-1899-006064-highlight</styleUrl>
      </Pair>
    </StyleMap>
    <Folder>
      <name>tenuipetala.xlsx</name>
      <Placemark>
        <name><![CDATA[ Burrows & Burrows 10746]]></name>
        <description><![CDATA[FID: 0<br>lat: -11.765278<br>lon: 40.395833]]></description>
        <styleUrl>#icon-1899-006064</styleUrl>
        <ExtendedData>
          <Data name="FID">
            <value>0.0</value>
          </Data>
          <Data name="lat">
            <value>-11.765278</value>
          </Data>
          <Data name="lon">
            <value>40.395833</value>
          </Data>
        </ExtendedData>
        <Point>
          <coordinates>
            40.395833,-11.765278,0
          </coordinates>
        </Point>
      </Placemark>
      <Placemark>
        <name>Crawford FC265</name>
        <description><![CDATA[FID: 1<br>lat: -11.763056<br>lon: 40.353889]]></description>
        <styleUrl>#icon-1899-006064</styleUrl>
        <ExtendedData>
          <Data name="FID">
            <value>1.0</value>
          </Data>
          <Data name="lat">
            <value>-11.763056</value>
          </Data>
          <Data name="lon">
            <value>40.353889</value>
          </Data>
        </ExtendedData>
        <Point>
          <coordinates>
            40.353889,-11.763056,0
          </coordinates>
        </Point>
      </Placemark>
      <Placemark>
        <name>Goyder 5089</name>
        <description><![CDATA[FID: 2<br>lat: -10.923472<br>lon: 40.393]]></description>
        <styleUrl>#icon-1899-006064</styleUrl>
        <ExtendedData>
          <Data name="FID">
            <value>2.0</value>
          </Data>
          <Data name="lat">
            <value>-10.923472</value>
          </Data>
          <Data name="lon">
            <value>40.393</value>
          </Data>
        </ExtendedData>
        <Point>
          <coordinates>
            40.393,-10.923472,0
          </coordinates>
        </Point>
      </Placemark>
      <Placemark>
        <name>Timberlake 5570</name>
        <description><![CDATA[FID: 3<br>lat: -11.817722<br>lon: 40.342528]]></description>
        <styleUrl>#icon-1899-006064</styleUrl>
        <ExtendedData>
          <Data name="FID">
            <value>3.0</value>
          </Data>
          <Data name="lat">
            <value>-11.817722</value>
          </Data>
          <Data name="lon">
            <value>40.342528</value>
          </Data>
        </ExtendedData>
        <Point>
          <coordinates>
            40.342528,-11.817722,0
          </coordinates>
        </Point>
      </Placemark>
      <Placemark>
        <name>Luke and Luke 13884	Mozambique, Quitajaro</name>
        <description><![CDATA[FID: <br>lat: 11.7676S <br>lon: 40.3743E ]]></description>
        <styleUrl>#icon-1899-006064</styleUrl>
        <ExtendedData>
          <Data name="FID">
            <value/>
          </Data>
          <Data name="lat">
            <value>11.7676S </value>
          </Data>
          <Data name="lon">
            <value>40.3743E </value>
          </Data>
        </ExtendedData>
        <Point>
          <coordinates>
            40.3743,-11.7676,0
          </coordinates>
        </Point>
      </Placemark>
      <Placemark>
        <name>Goyder et al. 6090	Mozambique, Cabo Delgado Province, track toward Namacubi Forest</name>
        <description><![CDATA[FID: <br>lat: 11°45'58.9" S <br>lon: 40°23'59.8"E ]]></description>
        <styleUrl>#icon-1899-006064</styleUrl>
        <ExtendedData>
          <Data name="FID">
            <value/>
          </Data>
          <Data name="lat">
            <value><![CDATA[11°45'58.9" S ]]></value>
          </Data>
          <Data name="lon">
            <value><![CDATA[40°23'59.8"E ]]></value>
          </Data>
        </ExtendedData>
        <Point>
          <coordinates>
            40.3999444444444,-11.7663611111111,0
          </coordinates>
        </Point>
      </Placemark>
    </Folder>
  </Document>
</kml>
