# Supplementary material for: A revision of Xylopia L. (Annonaceae): the species of Tropical Africa
Source: PhytoKeys. 2018 Apr 24;97:1–252. doi: 10.3897/phytokeys.97.20975 (PMC10865103; doi:10.3897/phytokeys.97.20975)
Supplement: Supplementary material 1 — KML files [file phytokeys-97-001_article-20975__-s001.zip › Xylopia thomsonii.kml]

<?xml version="1.0" encoding="UTF-8"?>
<kml xmlns="http://www.opengis.net/kml/2.2">
  <Document>
    <name>Xylopia thomsonii</name>
    <description/>
    <Style id="icon-1899-0288D1-normal">
      <IconStyle>
        <color>ffd18802</color>
        <scale>1</scale>
        <Icon>
          <href>http://www.gstatic.com/mapspro/images/stock/503-wht-blank_maps.png</href>
        </Icon>
        <hotSpot x="16" xunits="pixels" y="32" yunits="insetPixels"/>
      </IconStyle>
      <LabelStyle>
        <scale>0</scale>
      </LabelStyle>
    </Style>
    <Style id="icon-1899-0288D1-highlight">
      <IconStyle>
        <color>ffd18802</color>
        <scale>1</scale>
        <Icon>
          <href>http://www.gstatic.com/mapspro/images/stock/503-wht-blank_maps.png</href>
        </Icon>
        <hotSpot x="16" xunits="pixels" y="32" yunits="insetPixels"/>
      </IconStyle>
      <LabelStyle>
        <scale>1</scale>
      </LabelStyle>
    </Style>
    <StyleMap id="icon-1899-0288D1">
      <Pair>
        <key>normal</key>
        <styleUrl>#icon-1899-0288D1-normal</styleUrl>
      </Pair>
      <Pair>
        <key>highlight</key>
        <styleUrl>#icon-1899-0288D1-highlight</styleUrl>
      </Pair>
    </StyleMap>
    <Folder>
      <name>Xylopia thomsonii-Incomplete .xlsx</name>
      <Placemark>
        <name>Thomson 63</name>
        <description><![CDATA[Latitude: 4.983967<br>Longitude: 8.32712<br>Species: Xylopia thomsonii<br>Country: Nigeria <br>Notes: ]]></description>
        <styleUrl>#icon-1899-0288D1</styleUrl>
        <ExtendedData>
          <Data name="Latitude">
            <value>4.983967</value>
          </Data>
          <Data name="Longitude">
            <value>8.32712</value>
          </Data>
          <Data name="Species">
            <value>Xylopia thomsonii</value>
          </Data>
          <Data name="Country">
            <value>Nigeria </value>
          </Data>
          <Data name="Notes">
            <value/>
          </Data>
        </ExtendedData>
        <Point>
          <coordinates>
            8.32712,4.983967,0
          </coordinates>
        </Point>
      </Placemark>
      <Placemark>
        <name>Ainslie 169</name>
        <description><![CDATA[Latitude: 7.418414<br>Longitude: 3.854739<br>Species: Xylopia thomsonii<br>Country: Nigeria <br>Notes: ]]></description>
        <styleUrl>#icon-1899-0288D1</styleUrl>
        <ExtendedData>
          <Data name="Latitude">
            <value>7.418414</value>
          </Data>
          <Data name="Longitude">
            <value>3.854739</value>
          </Data>
          <Data name="Species">
            <value>Xylopia thomsonii</value>
          </Data>
          <Data name="Country">
            <value>Nigeria </value>
          </Data>
          <Data name="Notes">
            <value/>
          </Data>
        </ExtendedData>
        <Point>
          <coordinates>
            3.854739,7.418414,0
          </coordinates>
        </Point>
      </Placemark>
      <Placemark>
        <name>Binuyo FHI</name>
        <description><![CDATA[Latitude: 5.034529<br>Longitude: 8.285999<br>Species: Xylopia thomsonii<br>Country: Nigeria <br>Notes: ]]></description>
        <styleUrl>#icon-1899-0288D1</styleUrl>
        <ExtendedData>
          <Data name="Latitude">
            <value>5.034529</value>
          </Data>
          <Data name="Longitude">
            <value>8.285999</value>
          </Data>
          <Data name="Species">
            <value>Xylopia thomsonii</value>
          </Data>
          <Data name="Country">
            <value>Nigeria </value>
          </Data>
          <Data name="Notes">
            <value/>
          </Data>
        </ExtendedData>
        <Point>
          <coordinates>
            8.285999,5.034529,0
          </coordinates>
        </Point>
      </Placemark>
      <Placemark>
        <name>Dalziel 1144</name>
        <description><![CDATA[Latitude: 6.519631<br>Longitude: 3.377369<br>Species: Xylopia thomsonii<br>Country: Nigeria <br>Notes: ]]></description>
        <styleUrl>#icon-1899-0288D1</styleUrl>
        <ExtendedData>
          <Data name="Latitude">
            <value>6.519631</value>
          </Data>
          <Data name="Longitude">
            <value>3.377369</value>
          </Data>
          <Data name="Species">
            <value>Xylopia thomsonii</value>
          </Data>
          <Data name="Country">
            <value>Nigeria </value>
          </Data>
          <Data name="Notes">
            <value/>
          </Data>
        </ExtendedData>
        <Point>
          <coordinates>
            3.377369,6.519631,0
          </coordinates>
        </Point>
      </Placemark>
      <Placemark>
        <name>Kennedy 169</name>
        <description><![CDATA[Latitude: 6.10201<br>Longitude: 5.884395<br>Species: Xylopia thomsonii<br>Country: Nigeria <br>Notes: ]]></description>
        <styleUrl>#icon-1899-0288D1</styleUrl>
        <ExtendedData>
          <Data name="Latitude">
            <value>6.10201</value>
          </Data>
          <Data name="Longitude">
            <value>5.884395</value>
          </Data>
          <Data name="Species">
            <value>Xylopia thomsonii</value>
          </Data>
          <Data name="Country">
            <value>Nigeria </value>
          </Data>
          <Data name="Notes">
            <value/>
          </Data>
        </ExtendedData>
        <Point>
          <coordinates>
            5.884395,6.10201,0
          </coordinates>
        </Point>
      </Placemark>
      <Placemark>
        <name>Kennedy 2270</name>
        <description><![CDATA[Latitude: 6.10201<br>Longitude: 5.884395<br>Species: Xylopia thomsonii<br>Country: Nigeria <br>Notes: same as Kennedy 169]]></description>
        <styleUrl>#icon-1899-0288D1</styleUrl>
        <ExtendedData>
          <Data name="Latitude">
            <value>6.10201</value>
          </Data>
          <Data name="Longitude">
            <value>5.884395</value>
          </Data>
          <Data name="Species">
            <value>Xylopia thomsonii</value>
          </Data>
          <Data name="Country">
            <value>Nigeria </value>
          </Data>
          <Data name="Notes">
            <value>same as Kennedy 169</value>
          </Data>
        </ExtendedData>
        <Point>
          <coordinates>
            5.884395,6.10201,0
          </coordinates>
        </Point>
      </Placemark>
      <Placemark>
        <name>Talbot 1353</name>
        <description><![CDATA[Latitude: 5.223146<br>Longitude: 8.551414<br>Species: Xylopia thomsonii<br>Country: Nigeria <br>Notes: ]]></description>
        <styleUrl>#icon-1899-0288D1</styleUrl>
        <ExtendedData>
          <Data name="Latitude">
            <value>5.223146</value>
          </Data>
          <Data name="Longitude">
            <value>8.551414</value>
          </Data>
          <Data name="Species">
            <value>Xylopia thomsonii</value>
          </Data>
          <Data name="Country">
            <value>Nigeria </value>
          </Data>
          <Data name="Notes">
            <value/>
          </Data>
        </ExtendedData>
        <Point>
          <coordinates>
            8.551414,5.223146,0
          </coordinates>
        </Point>
      </Placemark>
      <Placemark>
        <name>Talbot 1486</name>
        <description><![CDATA[Latitude: 5.223146<br>Longitude: 8.551414<br>Species: Xylopia thomsonii<br>Country: Nigeria <br>Notes: same as Talbot 1353]]></description>
        <styleUrl>#icon-1899-0288D1</styleUrl>
        <ExtendedData>
          <Data name="Latitude">
            <value>5.223146</value>
          </Data>
          <Data name="Longitude">
            <value>8.551414</value>
          </Data>
          <Data name="Species">
            <value>Xylopia thomsonii</value>
          </Data>
          <Data name="Country">
            <value>Nigeria </value>
          </Data>
          <Data name="Notes">
            <value>same as Talbot 1353</value>
          </Data>
        </ExtendedData>
        <Point>
          <coordinates>
            8.551414,5.223146,0
          </coordinates>
        </Point>
      </Placemark>
      <Placemark>
        <name><![CDATA[Talbot & Talbot 3267]]></name>
        <description><![CDATA[Latitude: 4.638118<br>Longitude: 7.922167<br>Species: Xylopia thomsonii<br>Country: Nigeria <br>Notes: ]]></description>
        <styleUrl>#icon-1899-0288D1</styleUrl>
        <ExtendedData>
          <Data name="Latitude">
            <value>4.638118</value>
          </Data>
          <Data name="Longitude">
            <value>7.922167</value>
          </Data>
          <Data name="Species">
            <value>Xylopia thomsonii</value>
          </Data>
          <Data name="Country">
            <value>Nigeria </value>
          </Data>
          <Data name="Notes">
            <value/>
          </Data>
        </ExtendedData>
        <Point>
          <coordinates>
            7.922167,4.638118,0
          </coordinates>
        </Point>
      </Placemark>
      <Placemark>
        <name>Thomewill 200</name>
        <description><![CDATA[Latitude: 7.9666723 <br>Longitude: 4.6978113<br>Species: Xylopia thomsonii<br>Country: Nigeria <br>Notes: ]]></description>
        <styleUrl>#icon-1899-0288D1</styleUrl>
        <ExtendedData>
          <Data name="Latitude">
            <value>7.9666723 </value>
          </Data>
          <Data name="Longitude">
            <value>4.6978113</value>
          </Data>
          <Data name="Species">
            <value>Xylopia thomsonii</value>
          </Data>
          <Data name="Country">
            <value>Nigeria </value>
          </Data>
          <Data name="Notes">
            <value/>
          </Data>
        </ExtendedData>
        <Point>
          <coordinates>
            4.6978113,7.9666723,0
          </coordinates>
        </Point>
      </Placemark>
      <Placemark>
        <name>Bates 1852</name>
        <description><![CDATA[Latitude: 2.8167<br>Longitude: 13.501853<br>Species: Xylopia thomsonii<br>Country: Cameroon<br>Notes: ]]></description>
        <styleUrl>#icon-1899-0288D1</styleUrl>
        <ExtendedData>
          <Data name="Latitude">
            <value>2.8167</value>
          </Data>
          <Data name="Longitude">
            <value>13.501853</value>
          </Data>
          <Data name="Species">
            <value>Xylopia thomsonii</value>
          </Data>
          <Data name="Country">
            <value>Cameroon</value>
          </Data>
          <Data name="Notes">
            <value/>
          </Data>
        </ExtendedData>
        <Point>
          <coordinates>
            13.501853,2.8167,0
          </coordinates>
        </Point>
      </Placemark>
      <Placemark>
        <name>Bos 5475</name>
        <description><![CDATA[Latitude: 2.866667<br>Longitude: 9.9<br>Species: Xylopia thomsonii<br>Country: Cameroon<br>Notes: ]]></description>
        <styleUrl>#icon-1899-0288D1</styleUrl>
        <ExtendedData>
          <Data name="Latitude">
            <value>2.866667</value>
          </Data>
          <Data name="Longitude">
            <value>9.9</value>
          </Data>
          <Data name="Species">
            <value>Xylopia thomsonii</value>
          </Data>
          <Data name="Country">
            <value>Cameroon</value>
          </Data>
          <Data name="Notes">
            <value/>
          </Data>
        </ExtendedData>
        <Point>
          <coordinates>
            9.9,2.866667,0
          </coordinates>
        </Point>
      </Placemark>
      <Placemark>
        <name>Breteler 931</name>
        <description><![CDATA[Latitude: 5.187107<br>Longitude: 13.38106<br>Species: Xylopia thomsonii<br>Country: Cameroon<br>Notes: ]]></description>
        <styleUrl>#icon-1899-0288D1</styleUrl>
        <ExtendedData>
          <Data name="Latitude">
            <value>5.187107</value>
          </Data>
          <Data name="Longitude">
            <value>13.38106</value>
          </Data>
          <Data name="Species">
            <value>Xylopia thomsonii</value>
          </Data>
          <Data name="Country">
            <value>Cameroon</value>
          </Data>
          <Data name="Notes">
            <value/>
          </Data>
        </ExtendedData>
        <Point>
          <coordinates>
            13.38106,5.187107,0
          </coordinates>
        </Point>
      </Placemark>
      <Placemark>
        <name>Breteler 1063</name>
        <description><![CDATA[Latitude: 5.597305<br>Longitude: 14.084514<br>Species: Xylopia thomsonii<br>Country: Cameroon<br>Notes: ]]></description>
        <styleUrl>#icon-1899-0288D1</styleUrl>
        <ExtendedData>
          <Data name="Latitude">
            <value>5.597305</value>
          </Data>
          <Data name="Longitude">
            <value>14.084514</value>
          </Data>
          <Data name="Species">
            <value>Xylopia thomsonii</value>
          </Data>
          <Data name="Country">
            <value>Cameroon</value>
          </Data>
          <Data name="Notes">
            <value/>
          </Data>
        </ExtendedData>
        <Point>
          <coordinates>
            14.084514,5.597305,0
          </coordinates>
        </Point>
      </Placemark>
      <Placemark>
        <name>Breteler 1137</name>
        <description><![CDATA[Latitude: 5.507388<br>Longitude: 14.089997<br>Species: Xylopia thomsonii<br>Country: Cameroon<br>Notes: ]]></description>
        <styleUrl>#icon-1899-0288D1</styleUrl>
        <ExtendedData>
          <Data name="Latitude">
            <value>5.507388</value>
          </Data>
          <Data name="Longitude">
            <value>14.089997</value>
          </Data>
          <Data name="Species">
            <value>Xylopia thomsonii</value>
          </Data>
          <Data name="Country">
            <value>Cameroon</value>
          </Data>
          <Data name="Notes">
            <value/>
          </Data>
        </ExtendedData>
        <Point>
          <coordinates>
            14.089997,5.507388,0
          </coordinates>
        </Point>
      </Placemark>
      <Placemark>
        <name>Breteler 2797</name>
        <description><![CDATA[Latitude: 4.176539<br>Longitude: 14.107668<br>Species: Xylopia thomsonii<br>Country: Cameroon<br>Notes: ]]></description>
        <styleUrl>#icon-1899-0288D1</styleUrl>
        <ExtendedData>
          <Data name="Latitude">
            <value>4.176539</value>
          </Data>
          <Data name="Longitude">
            <value>14.107668</value>
          </Data>
          <Data name="Species">
            <value>Xylopia thomsonii</value>
          </Data>
          <Data name="Country">
            <value>Cameroon</value>
          </Data>
          <Data name="Notes">
            <value/>
          </Data>
        </ExtendedData>
        <Point>
          <coordinates>
            14.107668,4.176539,0
          </coordinates>
        </Point>
      </Placemark>
      <Placemark>
        <name>van der Burgt 662</name>
        <description><![CDATA[Latitude: 5.016667<br>Longitude: 8.8<br>Species: Xylopia thomsonii<br>Country: Cameroon<br>Notes: ]]></description>
        <styleUrl>#icon-1899-0288D1</styleUrl>
        <ExtendedData>
          <Data name="Latitude">
            <value>5.016667</value>
          </Data>
          <Data name="Longitude">
            <value>8.8</value>
          </Data>
          <Data name="Species">
            <value>Xylopia thomsonii</value>
          </Data>
          <Data name="Country">
            <value>Cameroon</value>
          </Data>
          <Data name="Notes">
            <value/>
          </Data>
        </ExtendedData>
        <Point>
          <coordinates>
            8.8,5.016667,0
          </coordinates>
        </Point>
      </Placemark>
      <Placemark>
        <name>Doumenge 313</name>
        <description><![CDATA[Latitude: 4.581804<br>Longitude: 8.99606<br>Species: Xylopia thomsonii<br>Country: Cameroon<br>Notes: ]]></description>
        <styleUrl>#icon-1899-0288D1</styleUrl>
        <ExtendedData>
          <Data name="Latitude">
            <value>4.581804</value>
          </Data>
          <Data name="Longitude">
            <value>8.99606</value>
          </Data>
          <Data name="Species">
            <value>Xylopia thomsonii</value>
          </Data>
          <Data name="Country">
            <value>Cameroon</value>
          </Data>
          <Data name="Notes">
            <value/>
          </Data>
        </ExtendedData>
        <Point>
          <coordinates>
            8.99606,4.581804,0
          </coordinates>
        </Point>
      </Placemark>
      <Placemark>
        <name>Fotius 2693</name>
        <description><![CDATA[Latitude: 9.5258<br>Longitude: 14.0683<br>Species: Xylopia thomsonii<br>Country: Cameroon<br>Notes: ]]></description>
        <styleUrl>#icon-1899-0288D1</styleUrl>
        <ExtendedData>
          <Data name="Latitude">
            <value>9.5258</value>
          </Data>
          <Data name="Longitude">
            <value>14.0683</value>
          </Data>
          <Data name="Species">
            <value>Xylopia thomsonii</value>
          </Data>
          <Data name="Country">
            <value>Cameroon</value>
          </Data>
          <Data name="Notes">
            <value/>
          </Data>
        </ExtendedData>
        <Point>
          <coordinates>
            14.0683,9.5258,0
          </coordinates>
        </Point>
      </Placemark>
      <Placemark>
        <name>Leeuwenberg 5217</name>
        <description><![CDATA[Latitude: 4.121821<br>Longitude: 10.430512<br>Species: Xylopia thomsonii<br>Country: Cameroon<br>Notes: ]]></description>
        <styleUrl>#icon-1899-0288D1</styleUrl>
        <ExtendedData>
          <Data name="Latitude">
            <value>4.121821</value>
          </Data>
          <Data name="Longitude">
            <value>10.430512</value>
          </Data>
          <Data name="Species">
            <value>Xylopia thomsonii</value>
          </Data>
          <Data name="Country">
            <value>Cameroon</value>
          </Data>
          <Data name="Notes">
            <value/>
          </Data>
        </ExtendedData>
        <Point>
          <coordinates>
            10.430512,4.121821,0
          </coordinates>
        </Point>
      </Placemark>
      <Placemark>
        <name>Letouzey 7563</name>
        <description><![CDATA[Latitude: 6.420006<br>Longitude: 13.317925<br>Species: Xylopia thomsonii<br>Country: Cameroon<br>Notes: ]]></description>
        <styleUrl>#icon-1899-0288D1</styleUrl>
        <ExtendedData>
          <Data name="Latitude">
            <value>6.420006</value>
          </Data>
          <Data name="Longitude">
            <value>13.317925</value>
          </Data>
          <Data name="Species">
            <value>Xylopia thomsonii</value>
          </Data>
          <Data name="Country">
            <value>Cameroon</value>
          </Data>
          <Data name="Notes">
            <value/>
          </Data>
        </ExtendedData>
        <Point>
          <coordinates>
            13.317925,6.420006,0
          </coordinates>
        </Point>
      </Placemark>
      <Placemark>
        <name>Letouzey 12797</name>
        <description><![CDATA[Latitude: 3.277135<br>Longitude: 10.783586<br>Species: Xylopia thomsonii<br>Country: Cameroon<br>Notes: ]]></description>
        <styleUrl>#icon-1899-0288D1</styleUrl>
        <ExtendedData>
          <Data name="Latitude">
            <value>3.277135</value>
          </Data>
          <Data name="Longitude">
            <value>10.783586</value>
          </Data>
          <Data name="Species">
            <value>Xylopia thomsonii</value>
          </Data>
          <Data name="Country">
            <value>Cameroon</value>
          </Data>
          <Data name="Notes">
            <value/>
          </Data>
        </ExtendedData>
        <Point>
          <coordinates>
            10.783586,3.277135,0
          </coordinates>
        </Point>
      </Placemark>
      <Placemark>
        <name><![CDATA[Mambo & Thomas 97]]></name>
        <description><![CDATA[Latitude: 4.55<br>Longitude: 9.066667<br>Species: Xylopia thomsonii<br>Country: Cameroon<br>Notes: ]]></description>
        <styleUrl>#icon-1899-0288D1</styleUrl>
        <ExtendedData>
          <Data name="Latitude">
            <value>4.55</value>
          </Data>
          <Data name="Longitude">
            <value>9.066667</value>
          </Data>
          <Data name="Species">
            <value>Xylopia thomsonii</value>
          </Data>
          <Data name="Country">
            <value>Cameroon</value>
          </Data>
          <Data name="Notes">
            <value/>
          </Data>
        </ExtendedData>
        <Point>
          <coordinates>
            9.066667,4.55,0
          </coordinates>
        </Point>
      </Placemark>
      <Placemark>
        <name>Mildbraed 7716</name>
        <description><![CDATA[Latitude: 3.383832<br>Longitude: 11.378606<br>Species: Xylopia thomsonii<br>Country: Cameroon<br>Notes: ]]></description>
        <styleUrl>#icon-1899-0288D1</styleUrl>
        <ExtendedData>
          <Data name="Latitude">
            <value>3.383832</value>
          </Data>
          <Data name="Longitude">
            <value>11.378606</value>
          </Data>
          <Data name="Species">
            <value>Xylopia thomsonii</value>
          </Data>
          <Data name="Country">
            <value>Cameroon</value>
          </Data>
          <Data name="Notes">
            <value/>
          </Data>
        </ExtendedData>
        <Point>
          <coordinates>
            11.378606,3.383832,0
          </coordinates>
        </Point>
      </Placemark>
      <Placemark>
        <name>Mildbraed 8422</name>
        <description><![CDATA[Latitude: 4.702134<br>Longitude: 10.616876<br>Species: Xylopia thomsonii<br>Country: Cameroon<br>Notes: educated guess—location description was vague]]></description>
        <styleUrl>#icon-1899-0288D1</styleUrl>
        <ExtendedData>
          <Data name="Latitude">
            <value>4.702134</value>
          </Data>
          <Data name="Longitude">
            <value>10.616876</value>
          </Data>
          <Data name="Species">
            <value>Xylopia thomsonii</value>
          </Data>
          <Data name="Country">
            <value>Cameroon</value>
          </Data>
          <Data name="Notes">
            <value>educated guess—location description was vague</value>
          </Data>
        </ExtendedData>
        <Point>
          <coordinates>
            10.616876,4.702134,0
          </coordinates>
        </Point>
      </Placemark>
      <Placemark>
        <name>Mildbraed 9069</name>
        <description><![CDATA[Latitude: 6<br>Longitude: 14.333333<br>Species: Xylopia thomsonii<br>Country: Cameroon<br>Notes: ]]></description>
        <styleUrl>#icon-1899-0288D1</styleUrl>
        <ExtendedData>
          <Data name="Latitude">
            <value>6</value>
          </Data>
          <Data name="Longitude">
            <value>14.333333</value>
          </Data>
          <Data name="Species">
            <value>Xylopia thomsonii</value>
          </Data>
          <Data name="Country">
            <value>Cameroon</value>
          </Data>
          <Data name="Notes">
            <value/>
          </Data>
        </ExtendedData>
        <Point>
          <coordinates>
            14.333333,6,0
          </coordinates>
        </Point>
      </Placemark>
      <Placemark>
        <name>Nning 364</name>
        <description><![CDATA[Latitude: 4.116667<br>Longitude: 9.016667<br>Species: Xylopia thomsonii<br>Country: Cameroon<br>Notes: ]]></description>
        <styleUrl>#icon-1899-0288D1</styleUrl>
        <ExtendedData>
          <Data name="Latitude">
            <value>4.116667</value>
          </Data>
          <Data name="Longitude">
            <value>9.016667</value>
          </Data>
          <Data name="Species">
            <value>Xylopia thomsonii</value>
          </Data>
          <Data name="Country">
            <value>Cameroon</value>
          </Data>
          <Data name="Notes">
            <value/>
          </Data>
        </ExtendedData>
        <Point>
          <coordinates>
            9.016667,4.116667,0
          </coordinates>
        </Point>
      </Placemark>
      <Placemark>
        <name>Nordal 937</name>
        <description><![CDATA[Latitude: 7.048701<br>Longitude: 13.15328<br>Species: Xylopia thomsonii<br>Country: Cameroon<br>Notes: ]]></description>
        <styleUrl>#icon-1899-0288D1</styleUrl>
        <ExtendedData>
          <Data name="Latitude">
            <value>7.048701</value>
          </Data>
          <Data name="Longitude">
            <value>13.15328</value>
          </Data>
          <Data name="Species">
            <value>Xylopia thomsonii</value>
          </Data>
          <Data name="Country">
            <value>Cameroon</value>
          </Data>
          <Data name="Notes">
            <value/>
          </Data>
        </ExtendedData>
        <Point>
          <coordinates>
            13.15328,7.048701,0
          </coordinates>
        </Point>
      </Placemark>
      <Placemark>
        <name><![CDATA[Raynal & Raynal 10130]]></name>
        <description><![CDATA[Latitude: 2.318521<br>Longitude: 11.30758<br>Species: Xylopia thomsonii<br>Country: Cameroon<br>Notes: ]]></description>
        <styleUrl>#icon-1899-0288D1</styleUrl>
        <ExtendedData>
          <Data name="Latitude">
            <value>2.318521</value>
          </Data>
          <Data name="Longitude">
            <value>11.30758</value>
          </Data>
          <Data name="Species">
            <value>Xylopia thomsonii</value>
          </Data>
          <Data name="Country">
            <value>Cameroon</value>
          </Data>
          <Data name="Notes">
            <value/>
          </Data>
        </ExtendedData>
        <Point>
          <coordinates>
            11.30758,2.318521,0
          </coordinates>
        </Point>
      </Placemark>
      <Placemark>
        <name>Tchinaye 113</name>
        <description><![CDATA[Latitude: 4.514047<br>Longitude: 13.992125<br>Species: Xylopia thomsonii<br>Country: Cameroon<br>Notes: ]]></description>
        <styleUrl>#icon-1899-0288D1</styleUrl>
        <ExtendedData>
          <Data name="Latitude">
            <value>4.514047</value>
          </Data>
          <Data name="Longitude">
            <value>13.992125</value>
          </Data>
          <Data name="Species">
            <value>Xylopia thomsonii</value>
          </Data>
          <Data name="Country">
            <value>Cameroon</value>
          </Data>
          <Data name="Notes">
            <value/>
          </Data>
        </ExtendedData>
        <Point>
          <coordinates>
            13.992125,4.514047,0
          </coordinates>
        </Point>
      </Placemark>
      <Placemark>
        <name>Thomas 595</name>
        <description><![CDATA[Latitude: 4.983333<br>Longitude: 8.85<br>Species: Xylopia thomsonii<br>Country: Cameroon<br>Notes: ]]></description>
        <styleUrl>#icon-1899-0288D1</styleUrl>
        <ExtendedData>
          <Data name="Latitude">
            <value>4.983333</value>
          </Data>
          <Data name="Longitude">
            <value>8.85</value>
          </Data>
          <Data name="Species">
            <value>Xylopia thomsonii</value>
          </Data>
          <Data name="Country">
            <value>Cameroon</value>
          </Data>
          <Data name="Notes">
            <value/>
          </Data>
        </ExtendedData>
        <Point>
          <coordinates>
            8.85,4.983333,0
          </coordinates>
        </Point>
      </Placemark>
      <Placemark>
        <name><![CDATA[Waterman & McKey 809]]></name>
        <description><![CDATA[Latitude: 3.500518<br>Longitude: 9.853466<br>Species: Xylopia thomsonii<br>Country: Cameroon<br>Notes: ]]></description>
        <styleUrl>#icon-1899-0288D1</styleUrl>
        <ExtendedData>
          <Data name="Latitude">
            <value>3.500518</value>
          </Data>
          <Data name="Longitude">
            <value>9.853466</value>
          </Data>
          <Data name="Species">
            <value>Xylopia thomsonii</value>
          </Data>
          <Data name="Country">
            <value>Cameroon</value>
          </Data>
          <Data name="Notes">
            <value/>
          </Data>
        </ExtendedData>
        <Point>
          <coordinates>
            9.853466,3.500518,0
          </coordinates>
        </Point>
      </Placemark>
      <Placemark>
        <name><![CDATA[de Wilde & de Wilde-Duyfies 2043]]></name>
        <description><![CDATA[Latitude: 2.300611<br>Longitude: 11.194993<br>Species: Xylopia thomsonii<br>Country: Cameroon<br>Notes: ]]></description>
        <styleUrl>#icon-1899-0288D1</styleUrl>
        <ExtendedData>
          <Data name="Latitude">
            <value>2.300611</value>
          </Data>
          <Data name="Longitude">
            <value>11.194993</value>
          </Data>
          <Data name="Species">
            <value>Xylopia thomsonii</value>
          </Data>
          <Data name="Country">
            <value>Cameroon</value>
          </Data>
          <Data name="Notes">
            <value/>
          </Data>
        </ExtendedData>
        <Point>
          <coordinates>
            11.194993,2.300611,0
          </coordinates>
        </Point>
      </Placemark>
      <Placemark>
        <name><![CDATA[de Wilde & de Wilde-Duyfies 2172]]></name>
        <description><![CDATA[Latitude: 3.585795<br>Longitude: 10.680402<br>Species: Xylopia thomsonii<br>Country: Cameroon<br>Notes: ]]></description>
        <styleUrl>#icon-1899-0288D1</styleUrl>
        <ExtendedData>
          <Data name="Latitude">
            <value>3.585795</value>
          </Data>
          <Data name="Longitude">
            <value>10.680402</value>
          </Data>
          <Data name="Species">
            <value>Xylopia thomsonii</value>
          </Data>
          <Data name="Country">
            <value>Cameroon</value>
          </Data>
          <Data name="Notes">
            <value/>
          </Data>
        </ExtendedData>
        <Point>
          <coordinates>
            10.680402,3.585795,0
          </coordinates>
        </Point>
      </Placemark>
      <Placemark>
        <name><![CDATA[de Wilde & de Wilde-Duyfies 2703]]></name>
        <description><![CDATA[Latitude: 3.5794<br>Longitude: 10.739144<br>Species: Xylopia thomsonii<br>Country: Cameroon<br>Notes: ]]></description>
        <styleUrl>#icon-1899-0288D1</styleUrl>
        <ExtendedData>
          <Data name="Latitude">
            <value>3.5794</value>
          </Data>
          <Data name="Longitude">
            <value>10.739144</value>
          </Data>
          <Data name="Species">
            <value>Xylopia thomsonii</value>
          </Data>
          <Data name="Country">
            <value>Cameroon</value>
          </Data>
          <Data name="Notes">
            <value/>
          </Data>
        </ExtendedData>
        <Point>
          <coordinates>
            10.739144,3.5794,0
          </coordinates>
        </Point>
      </Placemark>
      <Placemark>
        <name> de Wilde et al. 3994</name>
        <description><![CDATA[Latitude: 6.452796<br>Longitude: 14.289759<br>Species: Xylopia thomsonii<br>Country: Cameroon<br>Notes: ]]></description>
        <styleUrl>#icon-1899-0288D1</styleUrl>
        <ExtendedData>
          <Data name="Latitude">
            <value>6.452796</value>
          </Data>
          <Data name="Longitude">
            <value>14.289759</value>
          </Data>
          <Data name="Species">
            <value>Xylopia thomsonii</value>
          </Data>
          <Data name="Country">
            <value>Cameroon</value>
          </Data>
          <Data name="Notes">
            <value/>
          </Data>
        </ExtendedData>
        <Point>
          <coordinates>
            14.289759,6.452796,0
          </coordinates>
        </Point>
      </Placemark>
      <Placemark>
        <name>Adjt. Allouette s. n. </name>
        <description><![CDATA[Latitude: 4.604214<br>Longitude: 22.726856<br>Species: Xylopia thomsonii<br>Country: Central African Republic<br>Notes: ]]></description>
        <styleUrl>#icon-1899-0288D1</styleUrl>
        <ExtendedData>
          <Data name="Latitude">
            <value>4.604214</value>
          </Data>
          <Data name="Longitude">
            <value>22.726856</value>
          </Data>
          <Data name="Species">
            <value>Xylopia thomsonii</value>
          </Data>
          <Data name="Country">
            <value>Central African Republic</value>
          </Data>
          <Data name="Notes">
            <value/>
          </Data>
        </ExtendedData>
        <Point>
          <coordinates>
            22.726856,4.604214,0
          </coordinates>
        </Point>
      </Placemark>
      <Placemark>
        <name><![CDATA[Harris & Fay 607]]></name>
        <description><![CDATA[Latitude: 02°21' N<br>Longitude: 16°12' E<br>Species: Xylopia thomsonii<br>Country: Central African Republic<br>Notes: ]]></description>
        <styleUrl>#icon-1899-0288D1</styleUrl>
        <ExtendedData>
          <Data name="Latitude">
            <value><![CDATA[02°21' N]]></value>
          </Data>
          <Data name="Longitude">
            <value><![CDATA[16°12' E]]></value>
          </Data>
          <Data name="Species">
            <value>Xylopia thomsonii</value>
          </Data>
          <Data name="Country">
            <value>Central African Republic</value>
          </Data>
          <Data name="Notes">
            <value/>
          </Data>
        </ExtendedData>
        <Point>
          <coordinates>
            16.2,2.35,0
          </coordinates>
        </Point>
      </Placemark>
      <Placemark>
        <name>Le Testu 2605</name>
        <description><![CDATA[Latitude: 6.516791<br>Longitude: 23.252606<br>Species: Xylopia thomsonii<br>Country: Central African Republic<br>Notes: ]]></description>
        <styleUrl>#icon-1899-0288D1</styleUrl>
        <ExtendedData>
          <Data name="Latitude">
            <value>6.516791</value>
          </Data>
          <Data name="Longitude">
            <value>23.252606</value>
          </Data>
          <Data name="Species">
            <value>Xylopia thomsonii</value>
          </Data>
          <Data name="Country">
            <value>Central African Republic</value>
          </Data>
          <Data name="Notes">
            <value/>
          </Data>
        </ExtendedData>
        <Point>
          <coordinates>
            23.252606,6.516791,0
          </coordinates>
        </Point>
      </Placemark>
      <Placemark>
        <name>Le Testu 2681</name>
        <description><![CDATA[Latitude: 6.540346<br>Longitude: 22.675764<br>Species: Xylopia thomsonii<br>Country: Central African Republic<br>Notes: ]]></description>
        <styleUrl>#icon-1899-0288D1</styleUrl>
        <ExtendedData>
          <Data name="Latitude">
            <value>6.540346</value>
          </Data>
          <Data name="Longitude">
            <value>22.675764</value>
          </Data>
          <Data name="Species">
            <value>Xylopia thomsonii</value>
          </Data>
          <Data name="Country">
            <value>Central African Republic</value>
          </Data>
          <Data name="Notes">
            <value/>
          </Data>
        </ExtendedData>
        <Point>
          <coordinates>
            22.675764,6.540346,0
          </coordinates>
        </Point>
      </Placemark>
      <Placemark>
        <name>Le Testu 4617</name>
        <description><![CDATA[Latitude: 6.483968<br>Longitude: 23.255055<br>Species: Xylopia thomsonii<br>Country: Central African Republic<br>Notes: ]]></description>
        <styleUrl>#icon-1899-0288D1</styleUrl>
        <ExtendedData>
          <Data name="Latitude">
            <value>6.483968</value>
          </Data>
          <Data name="Longitude">
            <value>23.255055</value>
          </Data>
          <Data name="Species">
            <value>Xylopia thomsonii</value>
          </Data>
          <Data name="Country">
            <value>Central African Republic</value>
          </Data>
          <Data name="Notes">
            <value/>
          </Data>
        </ExtendedData>
        <Point>
          <coordinates>
            23.255055,6.483968,0
          </coordinates>
        </Point>
      </Placemark>
      <Placemark>
        <name>Le Testu 4702</name>
        <description><![CDATA[Latitude: 6.533502<br>Longitude: 23.255844<br>Species: Xylopia thomsonii<br>Country: Central African Republic<br>Notes: ]]></description>
        <styleUrl>#icon-1899-0288D1</styleUrl>
        <ExtendedData>
          <Data name="Latitude">
            <value>6.533502</value>
          </Data>
          <Data name="Longitude">
            <value>23.255844</value>
          </Data>
          <Data name="Species">
            <value>Xylopia thomsonii</value>
          </Data>
          <Data name="Country">
            <value>Central African Republic</value>
          </Data>
          <Data name="Notes">
            <value/>
          </Data>
        </ExtendedData>
        <Point>
          <coordinates>
            23.255844,6.533502,0
          </coordinates>
        </Point>
      </Placemark>
      <Placemark>
        <name>Le Testu s. n.</name>
        <description><![CDATA[Latitude: 6.51338<br>Longitude: 23.254542<br>Species: Xylopia thomsonii<br>Country: Central African Republic<br>Notes: ]]></description>
        <styleUrl>#icon-1899-0288D1</styleUrl>
        <ExtendedData>
          <Data name="Latitude">
            <value>6.51338</value>
          </Data>
          <Data name="Longitude">
            <value>23.254542</value>
          </Data>
          <Data name="Species">
            <value>Xylopia thomsonii</value>
          </Data>
          <Data name="Country">
            <value>Central African Republic</value>
          </Data>
          <Data name="Notes">
            <value/>
          </Data>
        </ExtendedData>
        <Point>
          <coordinates>
            23.254542,6.51338,0
          </coordinates>
        </Point>
      </Placemark>
      <Placemark>
        <name><![CDATA[Thomas & Fay 7281]]></name>
        <description><![CDATA[Latitude: 02°30'N <br>Longitude: 16°06'E<br>Species: Xylopia thomsonii<br>Country: Central African Republic<br>Notes: ]]></description>
        <styleUrl>#icon-1899-0288D1</styleUrl>
        <ExtendedData>
          <Data name="Latitude">
            <value><![CDATA[02°30'N ]]></value>
          </Data>
          <Data name="Longitude">
            <value><![CDATA[16°06'E]]></value>
          </Data>
          <Data name="Species">
            <value>Xylopia thomsonii</value>
          </Data>
          <Data name="Country">
            <value>Central African Republic</value>
          </Data>
          <Data name="Notes">
            <value/>
          </Data>
        </ExtendedData>
        <Point>
          <coordinates>
            16.1,2.5,0
          </coordinates>
        </Point>
      </Placemark>
      <Placemark>
        <name>Tisserant 476</name>
        <description><![CDATA[Latitude: 6.231674<br>Longitude: 20.604407<br>Species: Xylopia thomsonii<br>Country: Central African Republic<br>Notes: ]]></description>
        <styleUrl>#icon-1899-0288D1</styleUrl>
        <ExtendedData>
          <Data name="Latitude">
            <value>6.231674</value>
          </Data>
          <Data name="Longitude">
            <value>20.604407</value>
          </Data>
          <Data name="Species">
            <value>Xylopia thomsonii</value>
          </Data>
          <Data name="Country">
            <value>Central African Republic</value>
          </Data>
          <Data name="Notes">
            <value/>
          </Data>
        </ExtendedData>
        <Point>
          <coordinates>
            20.604407,6.231674,0
          </coordinates>
        </Point>
      </Placemark>
      <Placemark>
        <name>Tisserant 1470</name>
        <description><![CDATA[Latitude: 6.246424<br>Longitude: 20.401618<br>Species: Xylopia thomsonii<br>Country: Central African Republic<br>Notes: ]]></description>
        <styleUrl>#icon-1899-0288D1</styleUrl>
        <ExtendedData>
          <Data name="Latitude">
            <value>6.246424</value>
          </Data>
          <Data name="Longitude">
            <value>20.401618</value>
          </Data>
          <Data name="Species">
            <value>Xylopia thomsonii</value>
          </Data>
          <Data name="Country">
            <value>Central African Republic</value>
          </Data>
          <Data name="Notes">
            <value/>
          </Data>
        </ExtendedData>
        <Point>
          <coordinates>
            20.401618,6.246424,0
          </coordinates>
        </Point>
      </Placemark>
      <Placemark>
        <name>Tisserant 3068</name>
        <description><![CDATA[Latitude: 6.324684<br>Longitude: 16.360909<br>Species: Xylopia thomsonii<br>Country: Central African Republic<br>Notes: ]]></description>
        <styleUrl>#icon-1899-0288D1</styleUrl>
        <ExtendedData>
          <Data name="Latitude">
            <value>6.324684</value>
          </Data>
          <Data name="Longitude">
            <value>16.360909</value>
          </Data>
          <Data name="Species">
            <value>Xylopia thomsonii</value>
          </Data>
          <Data name="Country">
            <value>Central African Republic</value>
          </Data>
          <Data name="Notes">
            <value/>
          </Data>
        </ExtendedData>
        <Point>
          <coordinates>
            16.360909,6.324684,0
          </coordinates>
        </Point>
      </Placemark>
      <Placemark>
        <name>Hoyle 823</name>
        <description><![CDATA[Latitude: 6.089522<br>Longitude: 26.607558<br>Species: Xylopia thomsonii<br>Country: South Sudan<br>Notes: not enough details to find exact location]]></description>
        <styleUrl>#icon-1899-0288D1</styleUrl>
        <ExtendedData>
          <Data name="Latitude">
            <value>6.089522</value>
          </Data>
          <Data name="Longitude">
            <value>26.607558</value>
          </Data>
          <Data name="Species">
            <value>Xylopia thomsonii</value>
          </Data>
          <Data name="Country">
            <value>South Sudan</value>
          </Data>
          <Data name="Notes">
            <value>not enough details to find exact location</value>
          </Data>
        </ExtendedData>
        <Point>
          <coordinates>
            26.607558,6.089522,0
          </coordinates>
        </Point>
      </Placemark>
      <Placemark>
        <name>Jackson 3894</name>
        <description><![CDATA[Latitude: 4.111487<br>Longitude: 30.686033<br>Species: Xylopia thomsonii<br>Country: South Sudan<br>Notes: ]]></description>
        <styleUrl>#icon-1899-0288D1</styleUrl>
        <ExtendedData>
          <Data name="Latitude">
            <value>4.111487</value>
          </Data>
          <Data name="Longitude">
            <value>30.686033</value>
          </Data>
          <Data name="Species">
            <value>Xylopia thomsonii</value>
          </Data>
          <Data name="Country">
            <value>South Sudan</value>
          </Data>
          <Data name="Notes">
            <value/>
          </Data>
        </ExtendedData>
        <Point>
          <coordinates>
            30.686033,4.111487,0
          </coordinates>
        </Point>
      </Placemark>
      <Placemark>
        <name>Schweinfurth 3032</name>
        <description><![CDATA[Latitude: 5.386834<br>Longitude: 31.743182<br>Species: Xylopia thomsonii<br>Country: South Sudan<br>Notes: educated guess, not much info]]></description>
        <styleUrl>#icon-1899-0288D1</styleUrl>
        <ExtendedData>
          <Data name="Latitude">
            <value>5.386834</value>
          </Data>
          <Data name="Longitude">
            <value>31.743182</value>
          </Data>
          <Data name="Species">
            <value>Xylopia thomsonii</value>
          </Data>
          <Data name="Country">
            <value>South Sudan</value>
          </Data>
          <Data name="Notes">
            <value>educated guess, not much info</value>
          </Data>
        </ExtendedData>
        <Point>
          <coordinates>
            31.743182,5.386834,0
          </coordinates>
        </Point>
      </Placemark>
      <Placemark>
        <name>Sillitoe 353</name>
        <description><![CDATA[Latitude: 7.918037<br>Longitude: 31.858462<br>Species: Xylopia thomsonii<br>Country: South Sudan<br>Notes: ]]></description>
        <styleUrl>#icon-1899-0288D1</styleUrl>
        <ExtendedData>
          <Data name="Latitude">
            <value>7.918037</value>
          </Data>
          <Data name="Longitude">
            <value>31.858462</value>
          </Data>
          <Data name="Species">
            <value>Xylopia thomsonii</value>
          </Data>
          <Data name="Country">
            <value>South Sudan</value>
          </Data>
          <Data name="Notes">
            <value/>
          </Data>
        </ExtendedData>
        <Point>
          <coordinates>
            31.858462,7.918037,0
          </coordinates>
        </Point>
      </Placemark>
      <Placemark>
        <name>Sillitoe 479</name>
        <description><![CDATA[Latitude: 7.918037<br>Longitude: 31.858462<br>Species: Xylopia thomsonii<br>Country: South Sudan<br>Notes: same as Sillitoe 353]]></description>
        <styleUrl>#icon-1899-0288D1</styleUrl>
        <ExtendedData>
          <Data name="Latitude">
            <value>7.918037</value>
          </Data>
          <Data name="Longitude">
            <value>31.858462</value>
          </Data>
          <Data name="Species">
            <value>Xylopia thomsonii</value>
          </Data>
          <Data name="Country">
            <value>South Sudan</value>
          </Data>
          <Data name="Notes">
            <value>same as Sillitoe 353</value>
          </Data>
        </ExtendedData>
        <Point>
          <coordinates>
            31.858462,7.918037,0
          </coordinates>
        </Point>
      </Placemark>
      <Placemark>
        <name>Hladik 1540 part A and B</name>
        <description><![CDATA[Latitude: 0.541164<br>Longitude: 12.850306<br>Species: Xylopia thomsonii<br>Country: Gabon<br>Notes: ]]></description>
        <styleUrl>#icon-1899-0288D1</styleUrl>
        <ExtendedData>
          <Data name="Latitude">
            <value>0.541164</value>
          </Data>
          <Data name="Longitude">
            <value>12.850306</value>
          </Data>
          <Data name="Species">
            <value>Xylopia thomsonii</value>
          </Data>
          <Data name="Country">
            <value>Gabon</value>
          </Data>
          <Data name="Notes">
            <value/>
          </Data>
        </ExtendedData>
        <Point>
          <coordinates>
            12.850306,0.541164,0
          </coordinates>
        </Point>
      </Placemark>
      <Placemark>
        <name>Hladik 1924 part A</name>
        <description><![CDATA[Latitude: 0.593293<br>Longitude: 12.863302<br>Species: Xylopia thomsonii<br>Country: Gabon<br>Notes: ]]></description>
        <styleUrl>#icon-1899-0288D1</styleUrl>
        <ExtendedData>
          <Data name="Latitude">
            <value>0.593293</value>
          </Data>
          <Data name="Longitude">
            <value>12.863302</value>
          </Data>
          <Data name="Species">
            <value>Xylopia thomsonii</value>
          </Data>
          <Data name="Country">
            <value>Gabon</value>
          </Data>
          <Data name="Notes">
            <value/>
          </Data>
        </ExtendedData>
        <Point>
          <coordinates>
            12.863302,0.593293,0
          </coordinates>
        </Point>
      </Placemark>
      <Placemark>
        <name>Hladik 1924 part C</name>
        <description><![CDATA[Latitude: 0.440654<br>Longitude: 12.774746<br>Species: Xylopia thomsonii<br>Country: Gabon<br>Notes: ]]></description>
        <styleUrl>#icon-1899-0288D1</styleUrl>
        <ExtendedData>
          <Data name="Latitude">
            <value>0.440654</value>
          </Data>
          <Data name="Longitude">
            <value>12.774746</value>
          </Data>
          <Data name="Species">
            <value>Xylopia thomsonii</value>
          </Data>
          <Data name="Country">
            <value>Gabon</value>
          </Data>
          <Data name="Notes">
            <value/>
          </Data>
        </ExtendedData>
        <Point>
          <coordinates>
            12.774746,0.440654,0
          </coordinates>
        </Point>
      </Placemark>
      <Placemark>
        <name>Le Testu 9025</name>
        <description><![CDATA[Latitude: 1.728792<br>Longitude: 12.477245<br>Species: Xylopia thomsonii<br>Country: Gabon<br>Notes: ]]></description>
        <styleUrl>#icon-1899-0288D1</styleUrl>
        <ExtendedData>
          <Data name="Latitude">
            <value>1.728792</value>
          </Data>
          <Data name="Longitude">
            <value>12.477245</value>
          </Data>
          <Data name="Species">
            <value>Xylopia thomsonii</value>
          </Data>
          <Data name="Country">
            <value>Gabon</value>
          </Data>
          <Data name="Notes">
            <value/>
          </Data>
        </ExtendedData>
        <Point>
          <coordinates>
            12.477245,1.728792,0
          </coordinates>
        </Point>
      </Placemark>
      <Placemark>
        <name>Arends et al. 389</name>
        <description><![CDATA[Latitude: -1.3<br>Longitude: 10.95<br>Species: Xylopia thomsonii<br>Country: Gabon<br>Notes: ]]></description>
        <styleUrl>#icon-1899-0288D1</styleUrl>
        <ExtendedData>
          <Data name="Latitude">
            <value>-1.3</value>
          </Data>
          <Data name="Longitude">
            <value>10.95</value>
          </Data>
          <Data name="Species">
            <value>Xylopia thomsonii</value>
          </Data>
          <Data name="Country">
            <value>Gabon</value>
          </Data>
          <Data name="Notes">
            <value/>
          </Data>
        </ExtendedData>
        <Point>
          <coordinates>
            10.95,-1.3,0
          </coordinates>
        </Point>
      </Placemark>
      <Placemark>
        <name>Arends et al. 708</name>
        <description><![CDATA[Latitude: -2.196891<br>Longitude: 10.220762<br>Species: Xylopia thomsonii<br>Country: Gabon<br>Notes: ]]></description>
        <styleUrl>#icon-1899-0288D1</styleUrl>
        <ExtendedData>
          <Data name="Latitude">
            <value>-2.196891</value>
          </Data>
          <Data name="Longitude">
            <value>10.220762</value>
          </Data>
          <Data name="Species">
            <value>Xylopia thomsonii</value>
          </Data>
          <Data name="Country">
            <value>Gabon</value>
          </Data>
          <Data name="Notes">
            <value/>
          </Data>
        </ExtendedData>
        <Point>
          <coordinates>
            10.220762,-2.196891,0
          </coordinates>
        </Point>
      </Placemark>
      <Placemark>
        <name><![CDATA[Breteler & Jongkind 10111]]></name>
        <description><![CDATA[Latitude: -1.916667<br>Longitude: 9.916667<br>Species: Xylopia thomsonii<br>Country: Gabon<br>Notes: ]]></description>
        <styleUrl>#icon-1899-0288D1</styleUrl>
        <ExtendedData>
          <Data name="Latitude">
            <value>-1.916667</value>
          </Data>
          <Data name="Longitude">
            <value>9.916667</value>
          </Data>
          <Data name="Species">
            <value>Xylopia thomsonii</value>
          </Data>
          <Data name="Country">
            <value>Gabon</value>
          </Data>
          <Data name="Notes">
            <value/>
          </Data>
        </ExtendedData>
        <Point>
          <coordinates>
            9.916667,-1.916667,0
          </coordinates>
        </Point>
      </Placemark>
      <Placemark>
        <name>de Wilde et al. 9740</name>
        <description><![CDATA[Latitude: -1.9<br>Longitude: 9.883333<br>Species: Xylopia thomsonii<br>Country: Gabon<br>Notes: ]]></description>
        <styleUrl>#icon-1899-0288D1</styleUrl>
        <ExtendedData>
          <Data name="Latitude">
            <value>-1.9</value>
          </Data>
          <Data name="Longitude">
            <value>9.883333</value>
          </Data>
          <Data name="Species">
            <value>Xylopia thomsonii</value>
          </Data>
          <Data name="Country">
            <value>Gabon</value>
          </Data>
          <Data name="Notes">
            <value/>
          </Data>
        </ExtendedData>
        <Point>
          <coordinates>
            9.883333,-1.9,0
          </coordinates>
        </Point>
      </Placemark>
      <Placemark>
        <name><![CDATA[de Wilde & de Wilde-Bakhuizen 11194]]></name>
        <description><![CDATA[Latitude: -2.933333<br>Longitude: 10.2<br>Species: Xylopia thomsonii<br>Country: Gabon<br>Notes: ]]></description>
        <styleUrl>#icon-1899-0288D1</styleUrl>
        <ExtendedData>
          <Data name="Latitude">
            <value>-2.933333</value>
          </Data>
          <Data name="Longitude">
            <value>10.2</value>
          </Data>
          <Data name="Species">
            <value>Xylopia thomsonii</value>
          </Data>
          <Data name="Country">
            <value>Gabon</value>
          </Data>
          <Data name="Notes">
            <value/>
          </Data>
        </ExtendedData>
        <Point>
          <coordinates>
            10.2,-2.933333,0
          </coordinates>
        </Point>
      </Placemark>
      <Placemark>
        <name><![CDATA[Breteler & van Raalte 5564]]></name>
        <description><![CDATA[Latitude: -0.824195<br>Longitude: 8.799294<br>Species: Xylopia thomsonii<br>Country: Gabon<br>Notes: ]]></description>
        <styleUrl>#icon-1899-0288D1</styleUrl>
        <ExtendedData>
          <Data name="Latitude">
            <value>-0.824195</value>
          </Data>
          <Data name="Longitude">
            <value>8.799294</value>
          </Data>
          <Data name="Species">
            <value>Xylopia thomsonii</value>
          </Data>
          <Data name="Country">
            <value>Gabon</value>
          </Data>
          <Data name="Notes">
            <value/>
          </Data>
        </ExtendedData>
        <Point>
          <coordinates>
            8.799294,-0.824195,0
          </coordinates>
        </Point>
      </Placemark>
      <Placemark>
        <name>Halle 961</name>
        <description><![CDATA[Latitude: 0.570406<br>Longitude: 9.43521<br>Species: Xylopia thomsonii<br>Country: Gabon<br>Notes: ]]></description>
        <styleUrl>#icon-1899-0288D1</styleUrl>
        <ExtendedData>
          <Data name="Latitude">
            <value>0.570406</value>
          </Data>
          <Data name="Longitude">
            <value>9.43521</value>
          </Data>
          <Data name="Species">
            <value>Xylopia thomsonii</value>
          </Data>
          <Data name="Country">
            <value>Gabon</value>
          </Data>
          <Data name="Notes">
            <value/>
          </Data>
        </ExtendedData>
        <Point>
          <coordinates>
            9.43521,0.570406,0
          </coordinates>
        </Point>
      </Placemark>
      <Placemark>
        <name>Halle [number?]</name>
        <description><![CDATA[Latitude: 1.141662<br>Longitude: 13.19984<br>Species: Xylopia thomsonii<br>Country: Gabon<br>Notes: ]]></description>
        <styleUrl>#icon-1899-0288D1</styleUrl>
        <ExtendedData>
          <Data name="Latitude">
            <value>1.141662</value>
          </Data>
          <Data name="Longitude">
            <value>13.19984</value>
          </Data>
          <Data name="Species">
            <value>Xylopia thomsonii</value>
          </Data>
          <Data name="Country">
            <value>Gabon</value>
          </Data>
          <Data name="Notes">
            <value/>
          </Data>
        </ExtendedData>
        <Point>
          <coordinates>
            13.19984,1.141662,0
          </coordinates>
        </Point>
      </Placemark>
      <Placemark>
        <name><![CDATA[Jongkind & Breteler 1329]]></name>
        <description><![CDATA[Latitude: 0.55<br>Longitude: 9.383333<br>Species: Xylopia thomsonii<br>Country: Gabon<br>Notes: ]]></description>
        <styleUrl>#icon-1899-0288D1</styleUrl>
        <ExtendedData>
          <Data name="Latitude">
            <value>0.55</value>
          </Data>
          <Data name="Longitude">
            <value>9.383333</value>
          </Data>
          <Data name="Species">
            <value>Xylopia thomsonii</value>
          </Data>
          <Data name="Country">
            <value>Gabon</value>
          </Data>
          <Data name="Notes">
            <value/>
          </Data>
        </ExtendedData>
        <Point>
          <coordinates>
            9.383333,0.55,0
          </coordinates>
        </Point>
      </Placemark>
      <Placemark>
        <name>Louis 97</name>
        <description><![CDATA[Latitude: 0.613902<br>Longitude: 9.422078<br>Species: Xylopia thomsonii<br>Country: Gabon<br>Notes: ]]></description>
        <styleUrl>#icon-1899-0288D1</styleUrl>
        <ExtendedData>
          <Data name="Latitude">
            <value>0.613902</value>
          </Data>
          <Data name="Longitude">
            <value>9.422078</value>
          </Data>
          <Data name="Species">
            <value>Xylopia thomsonii</value>
          </Data>
          <Data name="Country">
            <value>Gabon</value>
          </Data>
          <Data name="Notes">
            <value/>
          </Data>
        </ExtendedData>
        <Point>
          <coordinates>
            9.422078,0.613902,0
          </coordinates>
        </Point>
      </Placemark>
      <Placemark>
        <name>McPherson 15526</name>
        <description><![CDATA[Latitude: 0.508778<br>Longitude: 9.369153<br>Species: Xylopia thomsonii<br>Country: Gabon<br>Notes: ]]></description>
        <styleUrl>#icon-1899-0288D1</styleUrl>
        <ExtendedData>
          <Data name="Latitude">
            <value>0.508778</value>
          </Data>
          <Data name="Longitude">
            <value>9.369153</value>
          </Data>
          <Data name="Species">
            <value>Xylopia thomsonii</value>
          </Data>
          <Data name="Country">
            <value>Gabon</value>
          </Data>
          <Data name="Notes">
            <value/>
          </Data>
        </ExtendedData>
        <Point>
          <coordinates>
            9.369153,0.508778,0
          </coordinates>
        </Point>
      </Placemark>
      <Placemark>
        <name><![CDATA[Reitsma & Reitsma 2862]]></name>
        <description><![CDATA[Latitude: 0.583333<br>Longitude: 9.366667<br>Species: Xylopia thomsonii<br>Country: Gabon<br>Notes: ]]></description>
        <styleUrl>#icon-1899-0288D1</styleUrl>
        <ExtendedData>
          <Data name="Latitude">
            <value>0.583333</value>
          </Data>
          <Data name="Longitude">
            <value>9.366667</value>
          </Data>
          <Data name="Species">
            <value>Xylopia thomsonii</value>
          </Data>
          <Data name="Country">
            <value>Gabon</value>
          </Data>
          <Data name="Notes">
            <value/>
          </Data>
        </ExtendedData>
        <Point>
          <coordinates>
            9.366667,0.583333,0
          </coordinates>
        </Point>
      </Placemark>
      <Placemark>
        <name>Wieringa et al. 2884</name>
        <description><![CDATA[Latitude: 0.611667<br>Longitude: 9.388333<br>Species: Xylopia thomsonii<br>Country: Gabon<br>Notes: ]]></description>
        <styleUrl>#icon-1899-0288D1</styleUrl>
        <ExtendedData>
          <Data name="Latitude">
            <value>0.611667</value>
          </Data>
          <Data name="Longitude">
            <value>9.388333</value>
          </Data>
          <Data name="Species">
            <value>Xylopia thomsonii</value>
          </Data>
          <Data name="Country">
            <value>Gabon</value>
          </Data>
          <Data name="Notes">
            <value/>
          </Data>
        </ExtendedData>
        <Point>
          <coordinates>
            9.388333,0.611667,0
          </coordinates>
        </Point>
      </Placemark>
      <Placemark>
        <name>de Wilde et al. 785</name>
        <description><![CDATA[Latitude: 0.532239<br>Longitude: 9.407381<br>Species: Xylopia thomsonii<br>Country: Gabon<br>Notes: ]]></description>
        <styleUrl>#icon-1899-0288D1</styleUrl>
        <ExtendedData>
          <Data name="Latitude">
            <value>0.532239</value>
          </Data>
          <Data name="Longitude">
            <value>9.407381</value>
          </Data>
          <Data name="Species">
            <value>Xylopia thomsonii</value>
          </Data>
          <Data name="Country">
            <value>Gabon</value>
          </Data>
          <Data name="Notes">
            <value/>
          </Data>
        </ExtendedData>
        <Point>
          <coordinates>
            9.407381,0.532239,0
          </coordinates>
        </Point>
      </Placemark>
      <Placemark>
        <name>Sita 3813</name>
        <description><![CDATA[Latitude: 3°55'S <br>Longitude: 11°30'E<br>Species: Xylopia thomsonii<br>Country: Republic of Congo<br>Notes: ]]></description>
        <styleUrl>#icon-1899-0288D1</styleUrl>
        <ExtendedData>
          <Data name="Latitude">
            <value><![CDATA[3°55'S ]]></value>
          </Data>
          <Data name="Longitude">
            <value><![CDATA[11°30'E]]></value>
          </Data>
          <Data name="Species">
            <value>Xylopia thomsonii</value>
          </Data>
          <Data name="Country">
            <value>Republic of Congo</value>
          </Data>
          <Data name="Notes">
            <value/>
          </Data>
        </ExtendedData>
        <Point>
          <coordinates>
            11.5,-3.91666666666667,0
          </coordinates>
        </Point>
      </Placemark>
      <Placemark>
        <name>Gerard 1611</name>
        <description><![CDATA[Latitude: 4.416667 <br>Longitude: 25.866667<br>Species: Xylopia thomsonii<br>Country: Democratic Republic of Congo<br>Notes: ]]></description>
        <styleUrl>#icon-1899-0288D1</styleUrl>
        <ExtendedData>
          <Data name="Latitude">
            <value>4.416667 </value>
          </Data>
          <Data name="Longitude">
            <value>25.866667</value>
          </Data>
          <Data name="Species">
            <value>Xylopia thomsonii</value>
          </Data>
          <Data name="Country">
            <value>Democratic Republic of Congo</value>
          </Data>
          <Data name="Notes">
            <value/>
          </Data>
        </ExtendedData>
        <Point>
          <coordinates>
            25.866667,4.416667,0
          </coordinates>
        </Point>
      </Placemark>
      <Placemark>
        <name>de Graer 241</name>
        <description><![CDATA[Latitude: 4.727032<br>Longitude: 27.678938<br>Species: Xylopia thomsonii<br>Country: Democratic Republic of Congo<br>Notes: Note: No defined locality, but may be in Doruma]]></description>
        <styleUrl>#icon-1899-0288D1</styleUrl>
        <ExtendedData>
          <Data name="Latitude">
            <value>4.727032</value>
          </Data>
          <Data name="Longitude">
            <value>27.678938</value>
          </Data>
          <Data name="Species">
            <value>Xylopia thomsonii</value>
          </Data>
          <Data name="Country">
            <value>Democratic Republic of Congo</value>
          </Data>
          <Data name="Notes">
            <value>Note: No defined locality, but may be in Doruma</value>
          </Data>
        </ExtendedData>
        <Point>
          <coordinates>
            27.678938,4.727032,0
          </coordinates>
        </Point>
      </Placemark>
      <Placemark>
        <name>Leclercq 346</name>
        <description><![CDATA[Latitude: 4.727032<br>Longitude: 27.678938<br>Species: Xylopia thomsonii<br>Country: Democratic Republic of Congo<br>Notes: Note: Same as de Graer 241]]></description>
        <styleUrl>#icon-1899-0288D1</styleUrl>
        <ExtendedData>
          <Data name="Latitude">
            <value>4.727032</value>
          </Data>
          <Data name="Longitude">
            <value>27.678938</value>
          </Data>
          <Data name="Species">
            <value>Xylopia thomsonii</value>
          </Data>
          <Data name="Country">
            <value>Democratic Republic of Congo</value>
          </Data>
          <Data name="Notes">
            <value>Note: Same as de Graer 241</value>
          </Data>
        </ExtendedData>
        <Point>
          <coordinates>
            27.678938,4.727032,0
          </coordinates>
        </Point>
      </Placemark>
      <Placemark>
        <name>Hart 68</name>
        <description><![CDATA[Latitude: 1.416692<br>Longitude: 28.583143<br>Species: Xylopia thomsonii<br>Country: Democratic Republic of Congo<br>Notes: ]]></description>
        <styleUrl>#icon-1899-0288D1</styleUrl>
        <ExtendedData>
          <Data name="Latitude">
            <value>1.416692</value>
          </Data>
          <Data name="Longitude">
            <value>28.583143</value>
          </Data>
          <Data name="Species">
            <value>Xylopia thomsonii</value>
          </Data>
          <Data name="Country">
            <value>Democratic Republic of Congo</value>
          </Data>
          <Data name="Notes">
            <value/>
          </Data>
        </ExtendedData>
        <Point>
          <coordinates>
            28.583143,1.416692,0
          </coordinates>
        </Point>
      </Placemark>
      <Placemark>
        <name>Hart 284</name>
        <description><![CDATA[Latitude: 1.416692<br>Longitude: 28.583143<br>Species: Xylopia thomsonii<br>Country: Democratic Republic of Congo<br>Notes: Note; Same as Hart 68]]></description>
        <styleUrl>#icon-1899-0288D1</styleUrl>
        <ExtendedData>
          <Data name="Latitude">
            <value>1.416692</value>
          </Data>
          <Data name="Longitude">
            <value>28.583143</value>
          </Data>
          <Data name="Species">
            <value>Xylopia thomsonii</value>
          </Data>
          <Data name="Country">
            <value>Democratic Republic of Congo</value>
          </Data>
          <Data name="Notes">
            <value>Note; Same as Hart 68</value>
          </Data>
        </ExtendedData>
        <Point>
          <coordinates>
            28.583143,1.416692,0
          </coordinates>
        </Point>
      </Placemark>
      <Placemark>
        <name>Lebrun 6447</name>
        <description><![CDATA[Latitude: -1.8160126<br>Longitude: 18.3016583<br>Species: Xylopia thomsonii<br>Country: Democratic Republic of Congo<br>Notes: ]]></description>
        <styleUrl>#icon-1899-0288D1</styleUrl>
        <ExtendedData>
          <Data name="Latitude">
            <value>-1.8160126</value>
          </Data>
          <Data name="Longitude">
            <value>18.3016583</value>
          </Data>
          <Data name="Species">
            <value>Xylopia thomsonii</value>
          </Data>
          <Data name="Country">
            <value>Democratic Republic of Congo</value>
          </Data>
          <Data name="Notes">
            <value/>
          </Data>
        </ExtendedData>
        <Point>
          <coordinates>
            18.3016583,-1.8160126,0
          </coordinates>
        </Point>
      </Placemark>
      <Placemark>
        <name>Lebrun 6599</name>
        <description><![CDATA[Latitude: -2.7149826<br>Longitude: 18.1716613<br>Species: Xylopia thomsonii<br>Country: Democratic Republic of Congo<br>Notes: Note: There are three place names Kutu, used one closest to other specimen]]></description>
        <styleUrl>#icon-1899-0288D1</styleUrl>
        <ExtendedData>
          <Data name="Latitude">
            <value>-2.7149826</value>
          </Data>
          <Data name="Longitude">
            <value>18.1716613</value>
          </Data>
          <Data name="Species">
            <value>Xylopia thomsonii</value>
          </Data>
          <Data name="Country">
            <value>Democratic Republic of Congo</value>
          </Data>
          <Data name="Notes">
            <value>Note: There are three place names Kutu, used one closest to other specimen</value>
          </Data>
        </ExtendedData>
        <Point>
          <coordinates>
            18.1716613,-2.7149826,0
          </coordinates>
        </Point>
      </Placemark>
      <Placemark>
        <name>Leonard 247</name>
        <description><![CDATA[Latitude: 0.82416<br>Longitude: 24.44282<br>Species: Xylopia thomsonii<br>Country: Democratic Republic of Congo<br>Notes: ]]></description>
        <styleUrl>#icon-1899-0288D1</styleUrl>
        <ExtendedData>
          <Data name="Latitude">
            <value>0.82416</value>
          </Data>
          <Data name="Longitude">
            <value>24.44282</value>
          </Data>
          <Data name="Species">
            <value>Xylopia thomsonii</value>
          </Data>
          <Data name="Country">
            <value>Democratic Republic of Congo</value>
          </Data>
          <Data name="Notes">
            <value/>
          </Data>
        </ExtendedData>
        <Point>
          <coordinates>
            24.44282,0.82416,0
          </coordinates>
        </Point>
      </Placemark>
      <Placemark>
        <name>Louis 1842</name>
        <description><![CDATA[Latitude: 0.801718<br>Longitude: 24.455201<br>Species: Xylopia thomsonii<br>Country: Democratic Republic of Congo<br>Notes: Note: Used this paper to locate: http://www.bioone.org/doi/full/10.1043/06-106.1]]></description>
        <styleUrl>#icon-1899-0288D1</styleUrl>
        <ExtendedData>
          <Data name="Latitude">
            <value>0.801718</value>
          </Data>
          <Data name="Longitude">
            <value>24.455201</value>
          </Data>
          <Data name="Species">
            <value>Xylopia thomsonii</value>
          </Data>
          <Data name="Country">
            <value>Democratic Republic of Congo</value>
          </Data>
          <Data name="Notes">
            <value>Note: Used this paper to locate: http://www.bioone.org/doi/full/10.1043/06-106.1</value>
          </Data>
        </ExtendedData>
        <Point>
          <coordinates>
            24.455201,0.801718,0
          </coordinates>
        </Point>
      </Placemark>
      <Placemark>
        <name>Louis 8620, 10255 </name>
        <description><![CDATA[Latitude: 0°46' N<br>Longitude: 24°29'E<br>Species: Xylopia thomsonii<br>Country: Democratic Republic of Congo<br>Notes: Found Isalowe in: http://www.fun-morph.ugent.be/sites/default/files/Geerinckx%20&%20Vreven%202013.pdf]]></description>
        <styleUrl>#icon-1899-0288D1</styleUrl>
        <ExtendedData>
          <Data name="Latitude">
            <value><![CDATA[0°46' N]]></value>
          </Data>
          <Data name="Longitude">
            <value><![CDATA[24°29'E]]></value>
          </Data>
          <Data name="Species">
            <value>Xylopia thomsonii</value>
          </Data>
          <Data name="Country">
            <value>Democratic Republic of Congo</value>
          </Data>
          <Data name="Notes">
            <value><![CDATA[Found Isalowe in: http://www.fun-morph.ugent.be/sites/default/files/Geerinckx%20&%20Vreven%202013.pdf]]></value>
          </Data>
        </ExtendedData>
        <Point>
          <coordinates>
            24.4833333333333,0.766666666666667,0
          </coordinates>
        </Point>
      </Placemark>
      <Placemark>
        <name>Louis 13217</name>
        <description><![CDATA[Latitude: 0.812317<br>Longitude: 24.45312<br>Species: Xylopia thomsonii<br>Country: Democratic Republic of Congo<br>Notes: Note; Could not fin Etehwa, so used same locality as Louis 10255]]></description>
        <styleUrl>#icon-1899-0288D1</styleUrl>
        <ExtendedData>
          <Data name="Latitude">
            <value>0.812317</value>
          </Data>
          <Data name="Longitude">
            <value>24.45312</value>
          </Data>
          <Data name="Species">
            <value>Xylopia thomsonii</value>
          </Data>
          <Data name="Country">
            <value>Democratic Republic of Congo</value>
          </Data>
          <Data name="Notes">
            <value>Note; Could not fin Etehwa, so used same locality as Louis 10255</value>
          </Data>
        </ExtendedData>
        <Point>
          <coordinates>
            24.45312,0.812317,0
          </coordinates>
        </Point>
      </Placemark>
      <Placemark>
        <name>Yafunga F. 60</name>
        <description><![CDATA[Latitude: 0.774555<br>Longitude: 24.448141<br>Species: Xylopia thomsonii<br>Country: Democratic Republic of Congo<br>Notes: Note: Could not find the Lusambila River]]></description>
        <styleUrl>#icon-1899-0288D1</styleUrl>
        <ExtendedData>
          <Data name="Latitude">
            <value>0.774555</value>
          </Data>
          <Data name="Longitude">
            <value>24.448141</value>
          </Data>
          <Data name="Species">
            <value>Xylopia thomsonii</value>
          </Data>
          <Data name="Country">
            <value>Democratic Republic of Congo</value>
          </Data>
          <Data name="Notes">
            <value>Note: Could not find the Lusambila River</value>
          </Data>
        </ExtendedData>
        <Point>
          <coordinates>
            24.448141,0.774555,0
          </coordinates>
        </Point>
      </Placemark>
      <Placemark>
        <name>Gossweiler 11650</name>
        <description><![CDATA[Latitude: 9° 39′ 0″ S<br>Longitude: 20° 24′ 0″ E<br>Species: <br>Country: Angola<br>Notes: ]]></description>
        <styleUrl>#icon-1899-0288D1</styleUrl>
        <ExtendedData>
          <Data name="Latitude">
            <value>9° 39′ 0″ S</value>
          </Data>
          <Data name="Longitude">
            <value>20° 24′ 0″ E</value>
          </Data>
          <Data name="Species">
            <value/>
          </Data>
          <Data name="Country">
            <value>Angola</value>
          </Data>
          <Data name="Notes">
            <value/>
          </Data>
        </ExtendedData>
        <Point>
          <coordinates>
            20.4,-9.65,0
          </coordinates>
        </Point>
      </Placemark>
      <Placemark>
        <name>Gossweiler 13648</name>
        <description><![CDATA[Latitude: -7.4142527<br>Longitude: 20.7484695<br>Species: <br>Country: Angola<br>Notes: ]]></description>
        <styleUrl>#icon-1899-0288D1</styleUrl>
        <ExtendedData>
          <Data name="Latitude">
            <value>-7.4142527</value>
          </Data>
          <Data name="Longitude">
            <value>20.7484695</value>
          </Data>
          <Data name="Species">
            <value/>
          </Data>
          <Data name="Country">
            <value>Angola</value>
          </Data>
          <Data name="Notes">
            <value/>
          </Data>
        </ExtendedData>
        <Point>
          <coordinates>
            20.7484695,-7.4142527,0
          </coordinates>
        </Point>
      </Placemark>
      <Placemark>
        <name>Gossweiler 14110</name>
        <description><![CDATA[Latitude: -8.2816007<br>Longitude: 18.9957152<br>Species: <br>Country: Angola<br>Notes: ]]></description>
        <styleUrl>#icon-1899-0288D1</styleUrl>
        <ExtendedData>
          <Data name="Latitude">
            <value>-8.2816007</value>
          </Data>
          <Data name="Longitude">
            <value>18.9957152</value>
          </Data>
          <Data name="Species">
            <value/>
          </Data>
          <Data name="Country">
            <value>Angola</value>
          </Data>
          <Data name="Notes">
            <value/>
          </Data>
        </ExtendedData>
        <Point>
          <coordinates>
            18.9957152,-8.2816007,0
          </coordinates>
        </Point>
      </Placemark>
      <Placemark>
        <name>Gillardin 352</name>
        <description><![CDATA[Latitude: -6.424191<br>Longitude: 20.798072<br>Species: Xylopia thomsonii<br>Country: DRC (Belgian Congo)<br>Notes: Vallee du kasai, versant, makumbi, Terr. de Tshikapa]]></description>
        <styleUrl>#icon-1899-0288D1</styleUrl>
        <ExtendedData>
          <Data name="Latitude">
            <value>-6.424191</value>
          </Data>
          <Data name="Longitude">
            <value>20.798072</value>
          </Data>
          <Data name="Species">
            <value>Xylopia thomsonii</value>
          </Data>
          <Data name="Country">
            <value>DRC (Belgian Congo)</value>
          </Data>
          <Data name="Notes">
            <value>Vallee du kasai, versant, makumbi, Terr. de Tshikapa</value>
          </Data>
        </ExtendedData>
        <Point>
          <coordinates>
            20.798072,-6.424191,0
          </coordinates>
        </Point>
      </Placemark>
      <Placemark>
        <name>Preuss s.n. </name>
        <description><![CDATA[Latitude: 4°04'N <br>Longitude: 9°01'E <br>Species: <br>Country: Cameroon, Port Isongo<br><br>Notes: ]]></description>
        <styleUrl>#icon-1899-0288D1</styleUrl>
        <ExtendedData>
          <Data name="Latitude">
            <value><![CDATA[4°04'N ]]></value>
          </Data>
          <Data name="Longitude">
            <value><![CDATA[9°01'E ]]></value>
          </Data>
          <Data name="Species">
            <value/>
          </Data>
          <Data name="Country">
            <value>Cameroon, Port Isongo
</value>
          </Data>
          <Data name="Notes">
            <value/>
          </Data>
        </ExtendedData>
        <Point>
          <coordinates>
            9.01666666666667,4.06666666666667,0
          </coordinates>
        </Point>
      </Placemark>
      <Placemark>
        <name>Seret 555 </name>
        <description><![CDATA[Latitude: 3.733671 <br>Longitude: 29.732566<br>Species: <br>Country: DRC, Dangu south of Faradje<br><br>Notes: ]]></description>
        <styleUrl>#icon-1899-0288D1</styleUrl>
        <ExtendedData>
          <Data name="Latitude">
            <value>3.733671 </value>
          </Data>
          <Data name="Longitude">
            <value>29.732566</value>
          </Data>
          <Data name="Species">
            <value/>
          </Data>
          <Data name="Country">
            <value>DRC, Dangu south of Faradje
</value>
          </Data>
          <Data name="Notes">
            <value/>
          </Data>
        </ExtendedData>
        <Point>
          <coordinates>
            29.732566,3.733671,0
          </coordinates>
        </Point>
      </Placemark>
      <Placemark>
        <name>Sillitoe 353, 479 </name>
        <description><![CDATA[Latitude: 5.033889 <br>Longitude: 31.685278 <br>Species: <br>Country: Lado, Yei District<br>Notes: ]]></description>
        <styleUrl>#icon-1899-0288D1</styleUrl>
        <ExtendedData>
          <Data name="Latitude">
            <value>5.033889 </value>
          </Data>
          <Data name="Longitude">
            <value>31.685278 </value>
          </Data>
          <Data name="Species">
            <value/>
          </Data>
          <Data name="Country">
            <value>Lado, Yei District</value>
          </Data>
          <Data name="Notes">
            <value/>
          </Data>
        </ExtendedData>
        <Point>
          <coordinates>
            31.685278,5.033889,0
          </coordinates>
        </Point>
      </Placemark>
      <Placemark>
        <name>Stuhlmann 2781 </name>
        <description><![CDATA[Latitude: 1°35'N <br>Longitude: 30°05'E <br>Species: <br>Country: DRC, Ituri, Bataibo am Duki<br>Notes: ]]></description>
        <styleUrl>#icon-1899-0288D1</styleUrl>
        <ExtendedData>
          <Data name="Latitude">
            <value><![CDATA[1°35'N ]]></value>
          </Data>
          <Data name="Longitude">
            <value><![CDATA[30°05'E ]]></value>
          </Data>
          <Data name="Species">
            <value/>
          </Data>
          <Data name="Country">
            <value>DRC, Ituri, Bataibo am Duki</value>
          </Data>
          <Data name="Notes">
            <value/>
          </Data>
        </ExtendedData>
        <Point>
          <coordinates>
            30.0833333333333,1.58333333333333,0
          </coordinates>
        </Point>
      </Placemark>
    </Folder>
  </Document>
</kml>
