# Supplementary material for: A revision of Xylopia L. (Annonaceae): the species of Tropical Africa
Source: PhytoKeys. 2018 Apr 24;97:1–252. doi: 10.3897/phytokeys.97.20975 (PMC10865103; doi:10.3897/phytokeys.97.20975)
Supplement: Supplementary material 1 — KML files [file phytokeys-97-001_article-20975__-s001.zip › Xylopia tomentosa.kml]

<?xml version="1.0" encoding="UTF-8"?>
<kml xmlns="http://www.opengis.net/kml/2.2">
  <Document>
    <name>Xylopia Tomentosa Updated Map</name>
    <description/>
    <Style id="icon-1899-0288D1-normal">
      <IconStyle>
        <color>ffd18802</color>
        <scale>1</scale>
        <Icon>
          <href>http://www.gstatic.com/mapspro/images/stock/503-wht-blank_maps.png</href>
        </Icon>
        <hotSpot x="16" xunits="pixels" y="32" yunits="insetPixels"/>
      </IconStyle>
      <LabelStyle>
        <scale>0</scale>
      </LabelStyle>
    </Style>
    <Style id="icon-1899-0288D1-highlight">
      <IconStyle>
        <color>ffd18802</color>
        <scale>1</scale>
        <Icon>
          <href>http://www.gstatic.com/mapspro/images/stock/503-wht-blank_maps.png</href>
        </Icon>
        <hotSpot x="16" xunits="pixels" y="32" yunits="insetPixels"/>
      </IconStyle>
      <LabelStyle>
        <scale>1</scale>
      </LabelStyle>
    </Style>
    <StyleMap id="icon-1899-0288D1">
      <Pair>
        <key>normal</key>
        <styleUrl>#icon-1899-0288D1-normal</styleUrl>
      </Pair>
      <Pair>
        <key>highlight</key>
        <styleUrl>#icon-1899-0288D1-highlight</styleUrl>
      </Pair>
    </StyleMap>
    <Folder>
      <name>tomentosa-mapped.xlsx</name>
      <Placemark>
        <name>Sikongo</name>
        <description><![CDATA[FID: 0<br>Lat: -15.0166998<br>Long: 22.1665993<br>unnamed (1): ]]></description>
        <styleUrl>#icon-1899-0288D1</styleUrl>
        <ExtendedData>
          <Data name="FID">
            <value>0.0</value>
          </Data>
          <Data name="Lat">
            <value>-15.0166998</value>
          </Data>
          <Data name="Long">
            <value>22.1665993</value>
          </Data>
          <Data name="unnamed (1)">
            <value/>
          </Data>
        </ExtendedData>
        <Point>
          <coordinates>
            22.1665993,-15.0166998,0
          </coordinates>
        </Point>
      </Placemark>
      <Placemark>
        <name>Strid 2370</name>
        <description><![CDATA[FID: 1<br>Lat: 15°25' S<br>Long: 23°17'E<br>unnamed (1): ]]></description>
        <styleUrl>#icon-1899-0288D1</styleUrl>
        <ExtendedData>
          <Data name="FID">
            <value>1.0</value>
          </Data>
          <Data name="Lat">
            <value><![CDATA[15°25' S]]></value>
          </Data>
          <Data name="Long">
            <value><![CDATA[23°17'E]]></value>
          </Data>
          <Data name="unnamed (1)">
            <value/>
          </Data>
        </ExtendedData>
        <Point>
          <coordinates>
            23.2833333333333,-15.4166666666667,0
          </coordinates>
        </Point>
      </Placemark>
      <Placemark>
        <name>Chavuma</name>
        <description><![CDATA[FID: 4<br>Lat: -13.0833998<br>Long: 22.6833<br>unnamed (1): ]]></description>
        <styleUrl>#icon-1899-0288D1</styleUrl>
        <ExtendedData>
          <Data name="FID">
            <value>4.0</value>
          </Data>
          <Data name="Lat">
            <value>-13.0833998</value>
          </Data>
          <Data name="Long">
            <value>22.6833</value>
          </Data>
          <Data name="unnamed (1)">
            <value/>
          </Data>
        </ExtendedData>
        <Point>
          <coordinates>
            22.6833,-13.0833998,0
          </coordinates>
        </Point>
      </Placemark>
      <Placemark>
        <name><![CDATA[24°14'0"E, 11°44'0"S]]></name>
        <description><![CDATA[FID: 5<br>Lat: -11.7333002<br>Long: 24.2332993<br>unnamed (1): ]]></description>
        <styleUrl>#icon-1899-0288D1</styleUrl>
        <ExtendedData>
          <Data name="FID">
            <value>5.0</value>
          </Data>
          <Data name="Lat">
            <value>-11.7333002</value>
          </Data>
          <Data name="Long">
            <value>24.2332993</value>
          </Data>
          <Data name="unnamed (1)">
            <value/>
          </Data>
        </ExtendedData>
        <Point>
          <coordinates>
            24.2332993,-11.7333002,0
          </coordinates>
        </Point>
      </Placemark>
      <Placemark>
        <name>Kalene Hill Mission</name>
        <description><![CDATA[FID: 7<br>Lat: -11.1667004<br>Long: 24.1833<br>unnamed (1): ]]></description>
        <styleUrl>#icon-1899-0288D1</styleUrl>
        <ExtendedData>
          <Data name="FID">
            <value>7.0</value>
          </Data>
          <Data name="Lat">
            <value>-11.1667004</value>
          </Data>
          <Data name="Long">
            <value>24.1833</value>
          </Data>
          <Data name="unnamed (1)">
            <value/>
          </Data>
        </ExtendedData>
        <Point>
          <coordinates>
            24.1833,-11.1667004,0
          </coordinates>
        </Point>
      </Placemark>
      <Placemark>
        <name>Samfya Mission</name>
        <description><![CDATA[FID: 8<br>Lat: -11.3500004<br>Long: 29.5333996<br>unnamed (1): ]]></description>
        <styleUrl>#icon-1899-0288D1</styleUrl>
        <ExtendedData>
          <Data name="FID">
            <value>8.0</value>
          </Data>
          <Data name="Lat">
            <value>-11.3500004</value>
          </Data>
          <Data name="Long">
            <value>29.5333996</value>
          </Data>
          <Data name="unnamed (1)">
            <value/>
          </Data>
        </ExtendedData>
        <Point>
          <coordinates>
            29.5333996,-11.3500004,0
          </coordinates>
        </Point>
      </Placemark>
      <Placemark>
        <name>Mukulakulu</name>
        <description><![CDATA[FID: 9<br>Lat: -9.5500097<br>Long: 25.7833004<br>unnamed (1): ]]></description>
        <styleUrl>#icon-1899-0288D1</styleUrl>
        <ExtendedData>
          <Data name="FID">
            <value>9.0</value>
          </Data>
          <Data name="Lat">
            <value>-9.5500097</value>
          </Data>
          <Data name="Long">
            <value>25.7833004</value>
          </Data>
          <Data name="unnamed (1)">
            <value/>
          </Data>
        </ExtendedData>
        <Point>
          <coordinates>
            25.7833004,-9.5500097,0
          </coordinates>
        </Point>
      </Placemark>
      <Placemark>
        <name>Popokabaka</name>
        <description><![CDATA[FID: 10<br>Lat: -5.7000098<br>Long: 16.5832996<br>unnamed (1): ]]></description>
        <styleUrl>#icon-1899-0288D1</styleUrl>
        <ExtendedData>
          <Data name="FID">
            <value>10.0</value>
          </Data>
          <Data name="Lat">
            <value>-5.7000098</value>
          </Data>
          <Data name="Long">
            <value>16.5832996</value>
          </Data>
          <Data name="unnamed (1)">
            <value/>
          </Data>
        </ExtendedData>
        <Point>
          <coordinates>
            16.5832996,-5.7000098,0
          </coordinates>
        </Point>
      </Placemark>
      <Placemark>
        <name>Kitenda</name>
        <description><![CDATA[FID: 11<br>Lat: -6.8833399<br>Long: 17.3500004<br>unnamed (1): ]]></description>
        <styleUrl>#icon-1899-0288D1</styleUrl>
        <ExtendedData>
          <Data name="FID">
            <value>11.0</value>
          </Data>
          <Data name="Lat">
            <value>-6.8833399</value>
          </Data>
          <Data name="Long">
            <value>17.3500004</value>
          </Data>
          <Data name="unnamed (1)">
            <value/>
          </Data>
        </ExtendedData>
        <Point>
          <coordinates>
            17.3500004,-6.8833399,0
          </coordinates>
        </Point>
      </Placemark>
      <Placemark>
        <name>Katwitwi</name>
        <description><![CDATA[FID: 12<br>Lat: -17.3999996<br>Long: 18.4167004<br>unnamed (1): ]]></description>
        <styleUrl>#icon-1899-0288D1</styleUrl>
        <ExtendedData>
          <Data name="FID">
            <value>12.0</value>
          </Data>
          <Data name="Lat">
            <value>-17.3999996</value>
          </Data>
          <Data name="Long">
            <value>18.4167004</value>
          </Data>
          <Data name="unnamed (1)">
            <value/>
          </Data>
        </ExtendedData>
        <Point>
          <coordinates>
            18.4167004,-17.3999996,0
          </coordinates>
        </Point>
      </Placemark>
      <Placemark>
        <name>Andara</name>
        <description><![CDATA[FID: 13<br>Lat: -18.0667<br>Long: 21.4500008<br>unnamed (1): ]]></description>
        <styleUrl>#icon-1899-0288D1</styleUrl>
        <ExtendedData>
          <Data name="FID">
            <value>13.0</value>
          </Data>
          <Data name="Lat">
            <value>-18.0667</value>
          </Data>
          <Data name="Long">
            <value>21.4500008</value>
          </Data>
          <Data name="unnamed (1)">
            <value/>
          </Data>
        </ExtendedData>
        <Point>
          <coordinates>
            21.4500008,-18.0667,0
          </coordinates>
        </Point>
      </Placemark>
      <Placemark>
        <name>Munhango</name>
        <description><![CDATA[FID: 16<br>Lat: -12.1667004<br>Long: 18.5499001<br>unnamed (1): ]]></description>
        <styleUrl>#icon-1899-0288D1</styleUrl>
        <ExtendedData>
          <Data name="FID">
            <value>16.0</value>
          </Data>
          <Data name="Lat">
            <value>-12.1667004</value>
          </Data>
          <Data name="Long">
            <value>18.5499001</value>
          </Data>
          <Data name="unnamed (1)">
            <value/>
          </Data>
        </ExtendedData>
        <Point>
          <coordinates>
            18.5499001,-12.1667004,0
          </coordinates>
        </Point>
      </Placemark>
      <Placemark>
        <name>Vila Luso</name>
        <description><![CDATA[FID: 17<br>Lat: -11.7833996<br>Long: 19.9165993<br>unnamed (1): ]]></description>
        <styleUrl>#icon-1899-0288D1</styleUrl>
        <ExtendedData>
          <Data name="FID">
            <value>17.0</value>
          </Data>
          <Data name="Lat">
            <value>-11.7833996</value>
          </Data>
          <Data name="Long">
            <value>19.9165993</value>
          </Data>
          <Data name="unnamed (1)">
            <value/>
          </Data>
        </ExtendedData>
        <Point>
          <coordinates>
            19.9165993,-11.7833996,0
          </coordinates>
        </Point>
      </Placemark>
      <Placemark>
        <name>Malunda</name>
        <description><![CDATA[FID: 19<br>Lat: -9.53337<br>Long: 19.1499996<br>unnamed (1): ]]></description>
        <styleUrl>#icon-1899-0288D1</styleUrl>
        <ExtendedData>
          <Data name="FID">
            <value>19.0</value>
          </Data>
          <Data name="Lat">
            <value>-9.53337</value>
          </Data>
          <Data name="Long">
            <value>19.1499996</value>
          </Data>
          <Data name="unnamed (1)">
            <value/>
          </Data>
        </ExtendedData>
        <Point>
          <coordinates>
            19.1499996,-9.53337,0
          </coordinates>
        </Point>
      </Placemark>
      <Placemark>
        <name>Mona Quimbundo</name>
        <description><![CDATA[FID: 20<br>Lat: -9.9500303<br>Long: 19.9832993<br>unnamed (1): ]]></description>
        <styleUrl>#icon-1899-0288D1</styleUrl>
        <ExtendedData>
          <Data name="FID">
            <value>20.0</value>
          </Data>
          <Data name="Lat">
            <value>-9.9500303</value>
          </Data>
          <Data name="Long">
            <value>19.9832993</value>
          </Data>
          <Data name="unnamed (1)">
            <value/>
          </Data>
        </ExtendedData>
        <Point>
          <coordinates>
            19.9832993,-9.9500303,0
          </coordinates>
        </Point>
      </Placemark>
      <Placemark>
        <name>Exell and Mendonca 1024, 1055, 1064</name>
        <description><![CDATA[FID: 21<br>Lat: 9.66 S<br>Long: 20.39 E<br>unnamed (1): ]]></description>
        <styleUrl>#icon-1899-0288D1</styleUrl>
        <ExtendedData>
          <Data name="FID">
            <value>21.0</value>
          </Data>
          <Data name="Lat">
            <value>9.66 S</value>
          </Data>
          <Data name="Long">
            <value>20.39 E</value>
          </Data>
          <Data name="unnamed (1)">
            <value/>
          </Data>
        </ExtendedData>
        <Point>
          <coordinates>
            20.39,-9.66,0
          </coordinates>
        </Point>
      </Placemark>
      <Placemark>
        <name>Exell and Mendonca 2030</name>
        <description><![CDATA[FID: 22<br>Lat: 15°0'S<br>Long: 13°20'E<br>unnamed (1): ]]></description>
        <styleUrl>#icon-1899-0288D1</styleUrl>
        <ExtendedData>
          <Data name="FID">
            <value>22.0</value>
          </Data>
          <Data name="Lat">
            <value><![CDATA[15°0'S]]></value>
          </Data>
          <Data name="Long">
            <value><![CDATA[13°20'E]]></value>
          </Data>
          <Data name="unnamed (1)">
            <value/>
          </Data>
        </ExtendedData>
        <Point>
          <coordinates>
            13.3333333333333,-15,0
          </coordinates>
        </Point>
      </Placemark>
      <Placemark>
        <name>Cuiriri</name>
        <description><![CDATA[FID: 23<br>Lat: -15.2833996<br>Long: 18.7833004<br>unnamed (1): ]]></description>
        <styleUrl>#icon-1899-0288D1</styleUrl>
        <ExtendedData>
          <Data name="FID">
            <value>23.0</value>
          </Data>
          <Data name="Lat">
            <value>-15.2833996</value>
          </Data>
          <Data name="Long">
            <value>18.7833004</value>
          </Data>
          <Data name="unnamed (1)">
            <value/>
          </Data>
        </ExtendedData>
        <Point>
          <coordinates>
            18.7833004,-15.2833996,0
          </coordinates>
        </Point>
      </Placemark>
      <Placemark>
        <name><![CDATA[18°38'0"E, 14°49'0"S]]></name>
        <description><![CDATA[FID: 26<br>Lat: -14.8167<br>Long: 18.6333008<br>unnamed (1): ]]></description>
        <styleUrl>#icon-1899-0288D1</styleUrl>
        <ExtendedData>
          <Data name="FID">
            <value>26.0</value>
          </Data>
          <Data name="Lat">
            <value>-14.8167</value>
          </Data>
          <Data name="Long">
            <value>18.6333008</value>
          </Data>
          <Data name="unnamed (1)">
            <value/>
          </Data>
        </ExtendedData>
        <Point>
          <coordinates>
            18.6333008,-14.8167,0
          </coordinates>
        </Point>
      </Placemark>
      <Placemark>
        <name>Sanga</name>
        <description><![CDATA[FID: 27<br>Lat: -12.6189003<br>Long: 15.6190996<br>unnamed (1): ]]></description>
        <styleUrl>#icon-1899-0288D1</styleUrl>
        <ExtendedData>
          <Data name="FID">
            <value>27.0</value>
          </Data>
          <Data name="Lat">
            <value>-12.6189003</value>
          </Data>
          <Data name="Long">
            <value>15.6190996</value>
          </Data>
          <Data name="unnamed (1)">
            <value/>
          </Data>
        </ExtendedData>
        <Point>
          <coordinates>
            15.6190996,-12.6189003,0
          </coordinates>
        </Point>
      </Placemark>
      <Placemark>
        <name>Cubal</name>
        <description><![CDATA[FID: 28<br>Lat: -12.4500999<br>Long: 14.0333004<br>unnamed (1): ]]></description>
        <styleUrl>#icon-1899-0288D1</styleUrl>
        <ExtendedData>
          <Data name="FID">
            <value>28.0</value>
          </Data>
          <Data name="Lat">
            <value>-12.4500999</value>
          </Data>
          <Data name="Long">
            <value>14.0333004</value>
          </Data>
          <Data name="unnamed (1)">
            <value/>
          </Data>
        </ExtendedData>
        <Point>
          <coordinates>
            14.0333004,-12.4500999,0
          </coordinates>
        </Point>
      </Placemark>
      <Placemark>
        <name>Exell and Mendonca 1101, 1102</name>
        <description><![CDATA[FID: 34<br>Lat: 11.03 S<br>Long: 20.20 E<br>unnamed (1): ]]></description>
        <styleUrl>#icon-1899-0288D1</styleUrl>
        <ExtendedData>
          <Data name="FID">
            <value>34.0</value>
          </Data>
          <Data name="Lat">
            <value>11.03 S</value>
          </Data>
          <Data name="Long">
            <value>20.20 E</value>
          </Data>
          <Data name="unnamed (1)">
            <value/>
          </Data>
        </ExtendedData>
        <Point>
          <coordinates>
            20.2,-11.03,0
          </coordinates>
        </Point>
      </Placemark>
      <Placemark>
        <name>Xassengue</name>
        <description><![CDATA[FID: 35<br>Lat: -10.4621<br>Long: 18.6583996<br>unnamed (1): ]]></description>
        <styleUrl>#icon-1899-0288D1</styleUrl>
        <ExtendedData>
          <Data name="FID">
            <value>35.0</value>
          </Data>
          <Data name="Lat">
            <value>-10.4621</value>
          </Data>
          <Data name="Long">
            <value>18.6583996</value>
          </Data>
          <Data name="unnamed (1)">
            <value/>
          </Data>
        </ExtendedData>
        <Point>
          <coordinates>
            18.6583996,-10.4621,0
          </coordinates>
        </Point>
      </Placemark>
      <Placemark>
        <name>Omuramba Mourngu</name>
        <description><![CDATA[FID: 36<br>Lat: -17.8677998<br>Long: 20.0265007<br>unnamed (1): ]]></description>
        <styleUrl>#icon-1899-0288D1</styleUrl>
        <ExtendedData>
          <Data name="FID">
            <value>36.0</value>
          </Data>
          <Data name="Lat">
            <value>-17.8677998</value>
          </Data>
          <Data name="Long">
            <value>20.0265007</value>
          </Data>
          <Data name="unnamed (1)">
            <value/>
          </Data>
        </ExtendedData>
        <Point>
          <coordinates>
            20.0265007,-17.8677998,0
          </coordinates>
        </Point>
      </Placemark>
      <Placemark>
        <name>Bimbe</name>
        <description><![CDATA[FID: 37<br>Lat: -15.3856001<br>Long: 17.7208996<br>unnamed (1): ]]></description>
        <styleUrl>#icon-1899-0288D1</styleUrl>
        <ExtendedData>
          <Data name="FID">
            <value>37.0</value>
          </Data>
          <Data name="Lat">
            <value>-15.3856001</value>
          </Data>
          <Data name="Long">
            <value>17.7208996</value>
          </Data>
          <Data name="unnamed (1)">
            <value/>
          </Data>
        </ExtendedData>
        <Point>
          <coordinates>
            17.7208996,-15.3856001,0
          </coordinates>
        </Point>
      </Placemark>
      <Placemark>
        <name>Gilges 156</name>
        <description><![CDATA[FID: 39<br>Lat: -13.5039997<br>Long: 23.2255993<br>unnamed (1): ]]></description>
        <styleUrl>#icon-1899-0288D1</styleUrl>
        <ExtendedData>
          <Data name="FID">
            <value>39.0</value>
          </Data>
          <Data name="Lat">
            <value>-13.5039997</value>
          </Data>
          <Data name="Long">
            <value>23.2255993</value>
          </Data>
          <Data name="unnamed (1)">
            <value/>
          </Data>
        </ExtendedData>
        <Point>
          <coordinates>
            23.2255993,-13.5039997,0
          </coordinates>
        </Point>
      </Placemark>
      <Placemark>
        <name>Brumitt 1411</name>
        <description><![CDATA[FID: 40<br>Lat: -12.1091995<br>Long: 24.3638<br>unnamed (1): ]]></description>
        <styleUrl>#icon-1899-0288D1</styleUrl>
        <ExtendedData>
          <Data name="FID">
            <value>40.0</value>
          </Data>
          <Data name="Lat">
            <value>-12.1091995</value>
          </Data>
          <Data name="Long">
            <value>24.3638</value>
          </Data>
          <Data name="unnamed (1)">
            <value/>
          </Data>
        </ExtendedData>
        <Point>
          <coordinates>
            24.3638,-12.1091995,0
          </coordinates>
        </Point>
      </Placemark>
      <Placemark>
        <name>Carrisso and Mendonca 506</name>
        <description><![CDATA[FID: <br>Lat: 9.67 S<br>Long: 20.39 E<br>unnamed (1): ]]></description>
        <styleUrl>#icon-1899-0288D1</styleUrl>
        <ExtendedData>
          <Data name="FID">
            <value/>
          </Data>
          <Data name="Lat">
            <value>9.67 S</value>
          </Data>
          <Data name="Long">
            <value>20.39 E</value>
          </Data>
          <Data name="unnamed (1)">
            <value/>
          </Data>
        </ExtendedData>
        <Point>
          <coordinates>
            20.39,-9.67,0
          </coordinates>
        </Point>
      </Placemark>
      <Placemark>
        <name>Devred 1420, 1824</name>
        <description><![CDATA[FID: <br>Lat: 7°18'20"S<br>Long: 18°57'55"E<br>unnamed (1): ]]></description>
        <styleUrl>#icon-1899-0288D1</styleUrl>
        <ExtendedData>
          <Data name="FID">
            <value/>
          </Data>
          <Data name="Lat">
            <value><![CDATA[7°18'20"S]]></value>
          </Data>
          <Data name="Long">
            <value><![CDATA[18°57'55"E]]></value>
          </Data>
          <Data name="unnamed (1)">
            <value/>
          </Data>
        </ExtendedData>
        <Point>
          <coordinates>
            18.9652777777778,-7.30555555555556,0
          </coordinates>
        </Point>
      </Placemark>
      <Placemark>
        <name>Pauwels 1242</name>
        <description><![CDATA[FID: <br>Lat: 5.69 S<br>Long: 16.59 E<br>unnamed (1): ]]></description>
        <styleUrl>#icon-1899-0288D1</styleUrl>
        <ExtendedData>
          <Data name="FID">
            <value/>
          </Data>
          <Data name="Lat">
            <value>5.69 S</value>
          </Data>
          <Data name="Long">
            <value>16.59 E</value>
          </Data>
          <Data name="unnamed (1)">
            <value/>
          </Data>
        </ExtendedData>
        <Point>
          <coordinates>
            16.59,-5.69,0
          </coordinates>
        </Point>
      </Placemark>
      <Placemark>
        <name>Exell and Mendonca 1310</name>
        <description><![CDATA[FID: <br>Lat: 11°11'S<br>Long: 20°13'E<br>unnamed (1): Biula, River Chicoso]]></description>
        <styleUrl>#icon-1899-0288D1</styleUrl>
        <ExtendedData>
          <Data name="FID">
            <value/>
          </Data>
          <Data name="Lat">
            <value><![CDATA[11°11'S]]></value>
          </Data>
          <Data name="Long">
            <value><![CDATA[20°13'E]]></value>
          </Data>
          <Data name="unnamed (1)">
            <value>Biula, River Chicoso</value>
          </Data>
        </ExtendedData>
        <Point>
          <coordinates>
            20.2166666666667,-11.1833333333333,0
          </coordinates>
        </Point>
      </Placemark>
      <Placemark>
        <name>Gossweiler 3564, 3563</name>
        <description><![CDATA[FID: <br>Lat: 12.38 S<br>Long: 16.94 E<br>unnamed (1): ]]></description>
        <styleUrl>#icon-1899-0288D1</styleUrl>
        <ExtendedData>
          <Data name="FID">
            <value/>
          </Data>
          <Data name="Lat">
            <value>12.38 S</value>
          </Data>
          <Data name="Long">
            <value>16.94 E</value>
          </Data>
          <Data name="unnamed (1)">
            <value/>
          </Data>
        </ExtendedData>
        <Point>
          <coordinates>
            16.94,-12.38,0
          </coordinates>
        </Point>
      </Placemark>
      <Placemark>
        <name>Baum 224</name>
        <description><![CDATA[FID: <br>Lat: 15.11 S<br>Long: 16.08 E<br>unnamed (1): ]]></description>
        <styleUrl>#icon-1899-0288D1</styleUrl>
        <ExtendedData>
          <Data name="FID">
            <value/>
          </Data>
          <Data name="Lat">
            <value>15.11 S</value>
          </Data>
          <Data name="Long">
            <value>16.08 E</value>
          </Data>
          <Data name="unnamed (1)">
            <value/>
          </Data>
        </ExtendedData>
        <Point>
          <coordinates>
            16.08,-15.11,0
          </coordinates>
        </Point>
      </Placemark>
      <Placemark>
        <name>Callens 3056, 3983</name>
        <description><![CDATA[FID: <br>Lat: 6.48 S<br>Long: 16.81 E<br>unnamed (1): Kasongo Lunda]]></description>
        <styleUrl>#icon-1899-0288D1</styleUrl>
        <ExtendedData>
          <Data name="FID">
            <value/>
          </Data>
          <Data name="Lat">
            <value>6.48 S</value>
          </Data>
          <Data name="Long">
            <value>16.81 E</value>
          </Data>
          <Data name="unnamed (1)">
            <value>Kasongo Lunda</value>
          </Data>
        </ExtendedData>
        <Point>
          <coordinates>
            16.81,-6.48,0
          </coordinates>
        </Point>
      </Placemark>
      <Placemark>
        <name>Young 1306</name>
        <description><![CDATA[FID: <br>Lat: -10.264164<br>Long: 20.305949<br>unnamed (1): Between Saurimo and Dala]]></description>
        <styleUrl>#icon-1899-0288D1</styleUrl>
        <ExtendedData>
          <Data name="FID">
            <value/>
          </Data>
          <Data name="Lat">
            <value>-10.264164</value>
          </Data>
          <Data name="Long">
            <value>20.305949</value>
          </Data>
          <Data name="unnamed (1)">
            <value>Between Saurimo and Dala</value>
          </Data>
        </ExtendedData>
        <Point>
          <coordinates>
            20.305949,-10.264164,0
          </coordinates>
        </Point>
      </Placemark>
      <Placemark>
        <name>Gossweiler 12340</name>
        <description><![CDATA[FID: <br>Lat: 10°43' S<br>Long: 22°14'E<br>unnamed (1): Texeira de Souza, now Luau]]></description>
        <styleUrl>#icon-1899-0288D1</styleUrl>
        <ExtendedData>
          <Data name="FID">
            <value/>
          </Data>
          <Data name="Lat">
            <value><![CDATA[10°43' S]]></value>
          </Data>
          <Data name="Long">
            <value><![CDATA[22°14'E]]></value>
          </Data>
          <Data name="unnamed (1)">
            <value>Texeira de Souza, now Luau</value>
          </Data>
        </ExtendedData>
        <Point>
          <coordinates>
            22.2333333333333,-10.7166666666667,0
          </coordinates>
        </Point>
      </Placemark>
      <Placemark>
        <name>Gossweiler 3463, 3464</name>
        <description><![CDATA[FID: <br>Lat: 15°0'S<br>Long: 18°30' E<br>unnamed (1): Luassingua Stream]]></description>
        <styleUrl>#icon-1899-0288D1</styleUrl>
        <ExtendedData>
          <Data name="FID">
            <value/>
          </Data>
          <Data name="Lat">
            <value><![CDATA[15°0'S]]></value>
          </Data>
          <Data name="Long">
            <value><![CDATA[18°30' E]]></value>
          </Data>
          <Data name="unnamed (1)">
            <value>Luassingua Stream</value>
          </Data>
        </ExtendedData>
        <Point>
          <coordinates>
            18.5,-15,0
          </coordinates>
        </Point>
      </Placemark>
      <Placemark>
        <name>Pocock 445</name>
        <description><![CDATA[FID: <br>Lat: 15.16 S<br>Long: 20.36 E<br>unnamed (1): Kunzumbia, Kutsi River]]></description>
        <styleUrl>#icon-1899-0288D1</styleUrl>
        <ExtendedData>
          <Data name="FID">
            <value/>
          </Data>
          <Data name="Lat">
            <value>15.16 S</value>
          </Data>
          <Data name="Long">
            <value>20.36 E</value>
          </Data>
          <Data name="unnamed (1)">
            <value>Kunzumbia, Kutsi River</value>
          </Data>
        </ExtendedData>
        <Point>
          <coordinates>
            20.36,-15.16,0
          </coordinates>
        </Point>
      </Placemark>
      <Placemark>
        <name>Bingham 14167</name>
        <description><![CDATA[FID: <br>Lat: 12°13'S<br>Long: 25°11'12"E<br>unnamed (1): Solwezi district, Chipawa]]></description>
        <styleUrl>#icon-1899-0288D1</styleUrl>
        <ExtendedData>
          <Data name="FID">
            <value/>
          </Data>
          <Data name="Lat">
            <value><![CDATA[12°13'S]]></value>
          </Data>
          <Data name="Long">
            <value><![CDATA[25°11'12"E]]></value>
          </Data>
          <Data name="unnamed (1)">
            <value>Solwezi district, Chipawa</value>
          </Data>
        </ExtendedData>
        <Point>
          <coordinates>
            25.1866666666667,-12.2166666666667,0
          </coordinates>
        </Point>
      </Placemark>
      <Placemark>
        <name>Nawa et al. 213</name>
        <description><![CDATA[FID: <br>Lat: 13°17'47" S<br>Long: 24°15'04"E<br>unnamed (1): Mwinilunga road]]></description>
        <styleUrl>#icon-1899-0288D1</styleUrl>
        <ExtendedData>
          <Data name="FID">
            <value/>
          </Data>
          <Data name="Lat">
            <value><![CDATA[13°17'47" S]]></value>
          </Data>
          <Data name="Long">
            <value><![CDATA[24°15'04"E]]></value>
          </Data>
          <Data name="unnamed (1)">
            <value>Mwinilunga road</value>
          </Data>
        </ExtendedData>
        <Point>
          <coordinates>
            24.2511111111111,-13.2963888888889,0
          </coordinates>
        </Point>
      </Placemark>
      <Placemark>
        <name>Bingham et al. 11492</name>
        <description><![CDATA[FID: <br>Lat: 15°26'45"S<br>Long: 23°25'48"E<br>unnamed (1): Namushakende-Nalikwanda Rd]]></description>
        <styleUrl>#icon-1899-0288D1</styleUrl>
        <ExtendedData>
          <Data name="FID">
            <value/>
          </Data>
          <Data name="Lat">
            <value><![CDATA[15°26'45"S]]></value>
          </Data>
          <Data name="Long">
            <value><![CDATA[23°25'48"E]]></value>
          </Data>
          <Data name="unnamed (1)">
            <value>Namushakende-Nalikwanda Rd</value>
          </Data>
        </ExtendedData>
        <Point>
          <coordinates>
            23.43,-15.4458333333333,0
          </coordinates>
        </Point>
      </Placemark>
      <Placemark>
        <name>Harder et al. 3644</name>
        <description><![CDATA[FID: <br>Lat: 14°59'05"S<br>Long: 24°32'14"E<br>unnamed (1): Luaska-Mongu Roads]]></description>
        <styleUrl>#icon-1899-0288D1</styleUrl>
        <ExtendedData>
          <Data name="FID">
            <value/>
          </Data>
          <Data name="Lat">
            <value><![CDATA[14°59'05"S]]></value>
          </Data>
          <Data name="Long">
            <value><![CDATA[24°32'14"E]]></value>
          </Data>
          <Data name="unnamed (1)">
            <value>Luaska-Mongu Roads</value>
          </Data>
        </ExtendedData>
        <Point>
          <coordinates>
            24.5372222222222,-14.9847222222222,0
          </coordinates>
        </Point>
      </Placemark>
      <Placemark>
        <name>Rea 119</name>
        <description><![CDATA[FID: <br>Lat: 16.1 S<br>Long: 23.57 E<br>unnamed (1): Western Province]]></description>
        <styleUrl>#icon-1899-0288D1</styleUrl>
        <ExtendedData>
          <Data name="FID">
            <value/>
          </Data>
          <Data name="Lat">
            <value>16.1 S</value>
          </Data>
          <Data name="Long">
            <value>23.57 E</value>
          </Data>
          <Data name="unnamed (1)">
            <value>Western Province</value>
          </Data>
        </ExtendedData>
        <Point>
          <coordinates>
            23.57,-16.1,0
          </coordinates>
        </Point>
      </Placemark>
      <Placemark>
        <name>Zimba et al. 739</name>
        <description><![CDATA[FID: <br>Lat: 14°35'40.9"S<br>Long: 24°20'03.6"E<br>unnamed (1): Kaoma-Lukulu Rd]]></description>
        <styleUrl>#icon-1899-0288D1</styleUrl>
        <ExtendedData>
          <Data name="FID">
            <value/>
          </Data>
          <Data name="Lat">
            <value><![CDATA[14°35'40.9"S]]></value>
          </Data>
          <Data name="Long">
            <value><![CDATA[24°20'03.6"E]]></value>
          </Data>
          <Data name="unnamed (1)">
            <value>Kaoma-Lukulu Rd</value>
          </Data>
        </ExtendedData>
        <Point>
          <coordinates>
            24.3343333333333,-14.5946944444444,0
          </coordinates>
        </Point>
      </Placemark>
      <Placemark>
        <name>West 3470</name>
        <description><![CDATA[FID: <br>Lat: 15°30'S<br>Long: 24°05'E<br>unnamed (1): N. Rhodesia]]></description>
        <styleUrl>#icon-1899-0288D1</styleUrl>
        <ExtendedData>
          <Data name="FID">
            <value/>
          </Data>
          <Data name="Lat">
            <value><![CDATA[15°30'S]]></value>
          </Data>
          <Data name="Long">
            <value><![CDATA[24°05'E]]></value>
          </Data>
          <Data name="unnamed (1)">
            <value>N. Rhodesia</value>
          </Data>
        </ExtendedData>
        <Point>
          <coordinates>
            24.0833333333333,-15.5,0
          </coordinates>
        </Point>
      </Placemark>
      <Placemark>
        <name>Loveridge 768</name>
        <description><![CDATA[FID: <br>Lat: 13°33'S<br>Long: 23°07'E<br>unnamed (1): Balovale, Zambia]]></description>
        <styleUrl>#icon-1899-0288D1</styleUrl>
        <ExtendedData>
          <Data name="FID">
            <value/>
          </Data>
          <Data name="Lat">
            <value><![CDATA[13°33'S]]></value>
          </Data>
          <Data name="Long">
            <value><![CDATA[23°07'E]]></value>
          </Data>
          <Data name="unnamed (1)">
            <value>Balovale, Zambia</value>
          </Data>
        </ExtendedData>
        <Point>
          <coordinates>
            23.1166666666667,-13.55,0
          </coordinates>
        </Point>
      </Placemark>
      <Placemark>
        <name>Stevenson 265/31</name>
        <description><![CDATA[FID: <br>Lat: 15.86 S<br>Long: 27.75 E<br>unnamed (1): Mazabuka, Zambia]]></description>
        <styleUrl>#icon-1899-0288D1</styleUrl>
        <ExtendedData>
          <Data name="FID">
            <value/>
          </Data>
          <Data name="Lat">
            <value>15.86 S</value>
          </Data>
          <Data name="Long">
            <value>27.75 E</value>
          </Data>
          <Data name="unnamed (1)">
            <value>Mazabuka, Zambia</value>
          </Data>
        </ExtendedData>
        <Point>
          <coordinates>
            27.75,-15.86,0
          </coordinates>
        </Point>
      </Placemark>
    </Folder>
  </Document>
</kml>
