# Supplementary material for: A revision of Xylopia L. (Annonaceae): the species of Tropical Africa
Source: PhytoKeys. 2018 Apr 24;97:1–252. doi: 10.3897/phytokeys.97.20975 (PMC10865103; doi:10.3897/phytokeys.97.20975)
Supplement: Supplementary material 1 — KML files [file phytokeys-97-001_article-20975__-s001.zip › Xylopia torrei.kml]

<?xml version="1.0" encoding="UTF-8"?>
<kml xmlns="http://www.opengis.net/kml/2.2">
  <Document>
    <name>Xylopia torrei</name>
    <description/>
    <Style id="icon-962-1A237E-normal">
      <IconStyle>
        <color>ff7e231a</color>
        <scale>1.1</scale>
        <Icon>
          <href>http://www.gstatic.com/mapspro/images/stock/962-wht-diamond-blank.png</href>
        </Icon>
      </IconStyle>
      <LabelStyle>
        <scale>0</scale>
      </LabelStyle>
    </Style>
    <Style id="icon-962-1A237E-highlight">
      <IconStyle>
        <color>ff7e231a</color>
        <scale>1.1</scale>
        <Icon>
          <href>http://www.gstatic.com/mapspro/images/stock/962-wht-diamond-blank.png</href>
        </Icon>
      </IconStyle>
      <LabelStyle>
        <scale>1.1</scale>
      </LabelStyle>
    </Style>
    <StyleMap id="icon-962-1A237E">
      <Pair>
        <key>normal</key>
        <styleUrl>#icon-962-1A237E-normal</styleUrl>
      </Pair>
      <Pair>
        <key>highlight</key>
        <styleUrl>#icon-962-1A237E-highlight</styleUrl>
      </Pair>
    </StyleMap>
    <Folder>
      <name>Xylopia torrei, completed.xlsx</name>
      <Placemark>
        <name>Torre 2350</name>
        <description><![CDATA[Lattitude: -24.695922<br>Longitude: 33.544607<br>Species: Xylopia torrei<br>Country: Mozambique<br>Notes: ]]></description>
        <styleUrl>#icon-962-1A237E</styleUrl>
        <ExtendedData>
          <Data name="Lattitude">
            <value>-24.695922</value>
          </Data>
          <Data name="Longitude">
            <value>33.544607</value>
          </Data>
          <Data name="Species">
            <value>Xylopia torrei</value>
          </Data>
          <Data name="Country">
            <value>Mozambique</value>
          </Data>
          <Data name="Notes">
            <value/>
          </Data>
        </ExtendedData>
        <Point>
          <coordinates>
            33.544607,-24.695922,0
          </coordinates>
        </Point>
      </Placemark>
      <Placemark>
        <name>Torre 3944</name>
        <description><![CDATA[Lattitude: -24.695922<br>Longitude: 33.544607<br>Species: Xylopia torrei<br>Country: Mozambique<br>Notes: Note: Same locality as Torre 2350]]></description>
        <styleUrl>#icon-962-1A237E</styleUrl>
        <ExtendedData>
          <Data name="Lattitude">
            <value>-24.695922</value>
          </Data>
          <Data name="Longitude">
            <value>33.544607</value>
          </Data>
          <Data name="Species">
            <value>Xylopia torrei</value>
          </Data>
          <Data name="Country">
            <value>Mozambique</value>
          </Data>
          <Data name="Notes">
            <value>Note: Same locality as Torre 2350</value>
          </Data>
        </ExtendedData>
        <Point>
          <coordinates>
            33.544607,-24.695922,0
          </coordinates>
        </Point>
      </Placemark>
      <Placemark>
        <name>Excell et al. 598</name>
        <description><![CDATA[Lattitude: -24.062414<br>Longitude: 34.728588<br>Species: Xylopia torrei<br>Country: Mozambique<br>Notes: ]]></description>
        <styleUrl>#icon-962-1A237E</styleUrl>
        <ExtendedData>
          <Data name="Lattitude">
            <value>-24.062414</value>
          </Data>
          <Data name="Longitude">
            <value>34.728588</value>
          </Data>
          <Data name="Species">
            <value>Xylopia torrei</value>
          </Data>
          <Data name="Country">
            <value>Mozambique</value>
          </Data>
          <Data name="Notes">
            <value/>
          </Data>
        </ExtendedData>
        <Point>
          <coordinates>
            34.728588,-24.062414,0
          </coordinates>
        </Point>
      </Placemark>
      <Placemark>
        <name>Goyder et al. 5037</name>
        <description><![CDATA[Lattitude: -26.34445<br>Longitude: 32.473117<br>Species: Xylopia torrei<br>Country: Mozambique<br>Notes: ]]></description>
        <styleUrl>#icon-962-1A237E</styleUrl>
        <ExtendedData>
          <Data name="Lattitude">
            <value>-26.34445</value>
          </Data>
          <Data name="Longitude">
            <value>32.473117</value>
          </Data>
          <Data name="Species">
            <value>Xylopia torrei</value>
          </Data>
          <Data name="Country">
            <value>Mozambique</value>
          </Data>
          <Data name="Notes">
            <value/>
          </Data>
        </ExtendedData>
        <Point>
          <coordinates>
            32.473117,-26.34445,0
          </coordinates>
        </Point>
      </Placemark>
      <Placemark>
        <name>Lötter s. n.</name>
        <description><![CDATA[Lattitude: -26.34445<br>Longitude: 32.473117<br>Species: Xylopia torrei<br>Country: Mozambique<br>Notes: Note: GPS coordinates were not very acccurate and did not match the town locality mentioned. Town was same as Goyder et al. 5037 so used same coordinates.]]></description>
        <styleUrl>#icon-962-1A237E</styleUrl>
        <ExtendedData>
          <Data name="Lattitude">
            <value>-26.34445</value>
          </Data>
          <Data name="Longitude">
            <value>32.473117</value>
          </Data>
          <Data name="Species">
            <value>Xylopia torrei</value>
          </Data>
          <Data name="Country">
            <value>Mozambique</value>
          </Data>
          <Data name="Notes">
            <value>Note: GPS coordinates were not very acccurate and did not match the town locality mentioned. Town was same as Goyder et al. 5037 so used same coordinates.</value>
          </Data>
        </ExtendedData>
        <Point>
          <coordinates>
            32.473117,-26.34445,0
          </coordinates>
        </Point>
      </Placemark>
    </Folder>
  </Document>
</kml>
