# Supplementary material for: A revision of Xylopia L. (Annonaceae): the species of Tropical Africa
Source: PhytoKeys. 2018 Apr 24;97:1–252. doi: 10.3897/phytokeys.97.20975 (PMC10865103; doi:10.3897/phytokeys.97.20975)
Supplement: Supplementary material 1 — KML files [file phytokeys-97-001_article-20975__-s001.zip › Xylopia toussaintii.kml]

<?xml version="1.0" encoding="UTF-8"?>
<kml xmlns="http://www.opengis.net/kml/2.2">
  <Document>
    <name>Xylopia toussaintii</name>
    <description/>
    <Style id="icon-1499-424242-normal">
      <IconStyle>
        <color>ff424242</color>
        <scale>1</scale>
        <Icon>
          <href>http://www.gstatic.com/mapspro/images/stock/503-wht-blank_maps.png</href>
        </Icon>
      </IconStyle>
      <LabelStyle>
        <scale>0</scale>
      </LabelStyle>
    </Style>
    <Style id="icon-1499-424242-highlight">
      <IconStyle>
        <color>ff424242</color>
        <scale>1</scale>
        <Icon>
          <href>http://www.gstatic.com/mapspro/images/stock/503-wht-blank_maps.png</href>
        </Icon>
      </IconStyle>
      <LabelStyle>
        <scale>1</scale>
      </LabelStyle>
    </Style>
    <StyleMap id="icon-1499-424242">
      <Pair>
        <key>normal</key>
        <styleUrl>#icon-1499-424242-normal</styleUrl>
      </Pair>
      <Pair>
        <key>highlight</key>
        <styleUrl>#icon-1499-424242-highlight</styleUrl>
      </Pair>
    </StyleMap>
    <Folder>
      <name>toussaintii.xlsx</name>
      <Placemark>
        <name>0.0</name>
        <description><![CDATA[FID: 0<br>Latitude: -6.14781<br>Longitude: 12.8156004<br>Location: ]]></description>
        <styleUrl>#icon-1499-424242</styleUrl>
        <ExtendedData>
          <Data name="FID">
            <value>0.0</value>
          </Data>
          <Data name="Latitude">
            <value>-6.14781</value>
          </Data>
          <Data name="Longitude">
            <value>12.8156004</value>
          </Data>
          <Data name="Location">
            <value/>
          </Data>
        </ExtendedData>
        <Point>
          <coordinates>
            12.8156004,-6.14781,0
          </coordinates>
        </Point>
      </Placemark>
      <Placemark>
        <name>0.0</name>
        <description><![CDATA[FID: 1<br>Latitude: -5.5226998<br>Longitude: 13.1716003<br>Location: ]]></description>
        <styleUrl>#icon-1499-424242</styleUrl>
        <ExtendedData>
          <Data name="FID">
            <value>1.0</value>
          </Data>
          <Data name="Latitude">
            <value>-5.5226998</value>
          </Data>
          <Data name="Longitude">
            <value>13.1716003</value>
          </Data>
          <Data name="Location">
            <value/>
          </Data>
        </ExtendedData>
        <Point>
          <coordinates>
            13.1716003,-5.5226998,0
          </coordinates>
        </Point>
      </Placemark>
      <Placemark>
        <name>0.0</name>
        <description><![CDATA[FID: 2<br>Latitude: -4.6392899<br>Longitude: 11.8982<br>Location: ]]></description>
        <styleUrl>#icon-1499-424242</styleUrl>
        <ExtendedData>
          <Data name="FID">
            <value>2.0</value>
          </Data>
          <Data name="Latitude">
            <value>-4.6392899</value>
          </Data>
          <Data name="Longitude">
            <value>11.8982</value>
          </Data>
          <Data name="Location">
            <value/>
          </Data>
        </ExtendedData>
        <Point>
          <coordinates>
            11.8982,-4.6392899,0
          </coordinates>
        </Point>
      </Placemark>
      <Placemark>
        <name>1696.0</name>
        <description><![CDATA[FID: <br>Latitude: -5.790436<br>Longitude: 13.009512<br>Location: DRC, Boma territory border between savanna and dry forest]]></description>
        <styleUrl>#icon-1499-424242</styleUrl>
        <ExtendedData>
          <Data name="FID">
            <value/>
          </Data>
          <Data name="Latitude">
            <value>-5.790436</value>
          </Data>
          <Data name="Longitude">
            <value>13.009512</value>
          </Data>
          <Data name="Location">
            <value>DRC, Boma territory border between savanna and dry forest</value>
          </Data>
        </ExtendedData>
        <Point>
          <coordinates>
            13.009512,-5.790436,0
          </coordinates>
        </Point>
      </Placemark>
    </Folder>
  </Document>
</kml>
