# Supplementary material for: A revision of Xylopia L. (Annonaceae): the species of Tropical Africa
Source: PhytoKeys. 2018 Apr 24;97:1–252. doi: 10.3897/phytokeys.97.20975 (PMC10865103; doi:10.3897/phytokeys.97.20975)
Supplement: Supplementary material 1 — KML files [file phytokeys-97-001_article-20975__-s001.zip › Xylopia unguiculata.kml]

<?xml version="1.0" encoding="UTF-8"?>
<kml xmlns="http://www.opengis.net/kml/2.2">
  <Document>
    <name>Xylopia unguiculata</name>
    <description/>
    <Style id="icon-1899-0288D1-normal">
      <IconStyle>
        <color>ffd18802</color>
        <scale>1</scale>
        <Icon>
          <href>http://www.gstatic.com/mapspro/images/stock/503-wht-blank_maps.png</href>
        </Icon>
        <hotSpot x="16" xunits="pixels" y="32" yunits="insetPixels"/>
      </IconStyle>
      <LabelStyle>
        <scale>0</scale>
      </LabelStyle>
    </Style>
    <Style id="icon-1899-0288D1-highlight">
      <IconStyle>
        <color>ffd18802</color>
        <scale>1</scale>
        <Icon>
          <href>http://www.gstatic.com/mapspro/images/stock/503-wht-blank_maps.png</href>
        </Icon>
        <hotSpot x="16" xunits="pixels" y="32" yunits="insetPixels"/>
      </IconStyle>
      <LabelStyle>
        <scale>1</scale>
      </LabelStyle>
    </Style>
    <StyleMap id="icon-1899-0288D1">
      <Pair>
        <key>normal</key>
        <styleUrl>#icon-1899-0288D1-normal</styleUrl>
      </Pair>
      <Pair>
        <key>highlight</key>
        <styleUrl>#icon-1899-0288D1-highlight</styleUrl>
      </Pair>
    </StyleMap>
    <Folder>
      <name>Xylopia unguiculata coordinates, one unknown locality.xlsx</name>
      <Placemark>
        <name>Le Testu 1179</name>
        <description><![CDATA[Lattitude: -2.92654<br>Longitude: 10.996628<br>Country: Gabon<br>Species: Xylopia unguiculata<br>Notes:: ]]></description>
        <styleUrl>#icon-1899-0288D1</styleUrl>
        <ExtendedData>
          <Data name="Lattitude">
            <value>-2.92654</value>
          </Data>
          <Data name="Longitude">
            <value>10.996628</value>
          </Data>
          <Data name="Country">
            <value>Gabon</value>
          </Data>
          <Data name="Species">
            <value>Xylopia unguiculata</value>
          </Data>
          <Data name="Notes:">
            <value/>
          </Data>
        </ExtendedData>
        <Point>
          <coordinates>
            10.996628,-2.92654,0
          </coordinates>
        </Point>
      </Placemark>
      <Placemark>
        <name>Le Testu 1446</name>
        <description><![CDATA[Lattitude: -2.925897<br>Longitude: 10.992765<br>Country: Gabon<br>Species: Xylopia unguiculata<br>Notes:: ]]></description>
        <styleUrl>#icon-1899-0288D1</styleUrl>
        <ExtendedData>
          <Data name="Lattitude">
            <value>-2.925897</value>
          </Data>
          <Data name="Longitude">
            <value>10.992765</value>
          </Data>
          <Data name="Country">
            <value>Gabon</value>
          </Data>
          <Data name="Species">
            <value>Xylopia unguiculata</value>
          </Data>
          <Data name="Notes:">
            <value/>
          </Data>
        </ExtendedData>
        <Point>
          <coordinates>
            10.992765,-2.925897,0
          </coordinates>
        </Point>
      </Placemark>
      <Placemark>
        <name>Le Testu 1903</name>
        <description><![CDATA[Lattitude: -2.92654<br>Longitude: 10.996628<br>Country: Gabon<br>Species: Xylopia unguiculata<br>Notes:: Note: Same location as Le Testu 1179]]></description>
        <styleUrl>#icon-1899-0288D1</styleUrl>
        <ExtendedData>
          <Data name="Lattitude">
            <value>-2.92654</value>
          </Data>
          <Data name="Longitude">
            <value>10.996628</value>
          </Data>
          <Data name="Country">
            <value>Gabon</value>
          </Data>
          <Data name="Species">
            <value>Xylopia unguiculata</value>
          </Data>
          <Data name="Notes:">
            <value>Note: Same location as Le Testu 1179</value>
          </Data>
        </ExtendedData>
        <Point>
          <coordinates>
            10.996628,-2.92654,0
          </coordinates>
        </Point>
      </Placemark>
      <Placemark>
        <name><![CDATA[Reitsma & Reitsma 1401]]></name>
        <description><![CDATA[Lattitude: -2.599794<br>Longitude: 10.583361<br>Country: Gabon<br>Species: Xylopia unguiculata<br>Notes:: ]]></description>
        <styleUrl>#icon-1899-0288D1</styleUrl>
        <ExtendedData>
          <Data name="Lattitude">
            <value>-2.599794</value>
          </Data>
          <Data name="Longitude">
            <value>10.583361</value>
          </Data>
          <Data name="Country">
            <value>Gabon</value>
          </Data>
          <Data name="Species">
            <value>Xylopia unguiculata</value>
          </Data>
          <Data name="Notes:">
            <value/>
          </Data>
        </ExtendedData>
        <Point>
          <coordinates>
            10.583361,-2.599794,0
          </coordinates>
        </Point>
      </Placemark>
      <Placemark>
        <name><![CDATA[Reitsma & Reitsma 1923]]></name>
        <description><![CDATA[Lattitude: -2.599794<br>Longitude: 10.583361<br>Country: Gabon<br>Species: Xylopia unguiculata<br>Notes:: Note: Same locality as Reitsma & Reitsma 1401]]></description>
        <styleUrl>#icon-1899-0288D1</styleUrl>
        <ExtendedData>
          <Data name="Lattitude">
            <value>-2.599794</value>
          </Data>
          <Data name="Longitude">
            <value>10.583361</value>
          </Data>
          <Data name="Country">
            <value>Gabon</value>
          </Data>
          <Data name="Species">
            <value>Xylopia unguiculata</value>
          </Data>
          <Data name="Notes:">
            <value><![CDATA[Note: Same locality as Reitsma & Reitsma 1401]]></value>
          </Data>
        </ExtendedData>
        <Point>
          <coordinates>
            10.583361,-2.599794,0
          </coordinates>
        </Point>
      </Placemark>
      <Placemark>
        <name>McPherson 16960</name>
        <description><![CDATA[Lattitude: -2.683371<br>Longitude: 10.499914<br>Country: Gabon<br>Species: Xylopia unguiculata<br>Notes:: ]]></description>
        <styleUrl>#icon-1899-0288D1</styleUrl>
        <ExtendedData>
          <Data name="Lattitude">
            <value>-2.683371</value>
          </Data>
          <Data name="Longitude">
            <value>10.499914</value>
          </Data>
          <Data name="Country">
            <value>Gabon</value>
          </Data>
          <Data name="Species">
            <value>Xylopia unguiculata</value>
          </Data>
          <Data name="Notes:">
            <value/>
          </Data>
        </ExtendedData>
        <Point>
          <coordinates>
            10.499914,-2.683371,0
          </coordinates>
        </Point>
      </Placemark>
      <Placemark>
        <name>McPherson 16960A</name>
        <description><![CDATA[Lattitude: -2.683371<br>Longitude: 10.499914<br>Country: Gabon<br>Species: Xylopia unguiculata<br>Notes:: Note: No specific location listed, since listed after McPherson 16960 it  probably is the same location]]></description>
        <styleUrl>#icon-1899-0288D1</styleUrl>
        <ExtendedData>
          <Data name="Lattitude">
            <value>-2.683371</value>
          </Data>
          <Data name="Longitude">
            <value>10.499914</value>
          </Data>
          <Data name="Country">
            <value>Gabon</value>
          </Data>
          <Data name="Species">
            <value>Xylopia unguiculata</value>
          </Data>
          <Data name="Notes:">
            <value>Note: No specific location listed, since listed after McPherson 16960 it  probably is the same location</value>
          </Data>
        </ExtendedData>
        <Point>
          <coordinates>
            10.499914,-2.683371,0
          </coordinates>
        </Point>
      </Placemark>
      <Placemark>
        <name>Le Testu 9208</name>
        <description><![CDATA[Lattitude: 1.639484<br>Longitude: 12.304332<br>Country: Gabon<br>Species: Xylopia unguiculata<br>Notes:: Note: Could not locate Mbabou, other information given not specific enough for an exact location]]></description>
        <styleUrl>#icon-1899-0288D1</styleUrl>
        <ExtendedData>
          <Data name="Lattitude">
            <value>1.639484</value>
          </Data>
          <Data name="Longitude">
            <value>12.304332</value>
          </Data>
          <Data name="Country">
            <value>Gabon</value>
          </Data>
          <Data name="Species">
            <value>Xylopia unguiculata</value>
          </Data>
          <Data name="Notes:">
            <value>Note: Could not locate Mbabou, other information given not specific enough for an exact location</value>
          </Data>
        </ExtendedData>
        <Point>
          <coordinates>
            12.304332,1.639484,0
          </coordinates>
        </Point>
      </Placemark>
      <Placemark>
        <name>deWilde 9393</name>
        <description><![CDATA[Lattitude: -2.2214281<br>Longitude: 10.7061768<br>Country: Gabon<br>Species: <br>Notes:: ]]></description>
        <styleUrl>#icon-1899-0288D1</styleUrl>
        <ExtendedData>
          <Data name="Lattitude">
            <value>-2.2214281</value>
          </Data>
          <Data name="Longitude">
            <value>10.7061768</value>
          </Data>
          <Data name="Country">
            <value>Gabon</value>
          </Data>
          <Data name="Species">
            <value/>
          </Data>
          <Data name="Notes:">
            <value/>
          </Data>
        </ExtendedData>
        <Point>
          <coordinates>
            10.7061768,-2.2214281,0
          </coordinates>
        </Point>
      </Placemark>
    </Folder>
  </Document>
</kml>
