# Supplementary material for: A revision of Xylopia L. (Annonaceae): the species of Tropical Africa
Source: PhytoKeys. 2018 Apr 24;97:1–252. doi: 10.3897/phytokeys.97.20975 (PMC10865103; doi:10.3897/phytokeys.97.20975)
Supplement: Supplementary material 1 — KML files [file phytokeys-97-001_article-20975__-s001.zip › Xylopia villosa.kml]

<?xml version="1.0" encoding="UTF-8"?>
<kml xmlns="http://www.opengis.net/kml/2.2">
  <Document>
    <name>Xylopia villosa</name>
    <description/>
    <Style id="icon-1587-795548-normal">
      <IconStyle>
        <color>ff485579</color>
        <scale>1</scale>
        <Icon>
          <href>http://www.gstatic.com/mapspro/images/stock/503-wht-blank_maps.png</href>
        </Icon>
      </IconStyle>
      <LabelStyle>
        <scale>0</scale>
      </LabelStyle>
    </Style>
    <Style id="icon-1587-795548-highlight">
      <IconStyle>
        <color>ff485579</color>
        <scale>1</scale>
        <Icon>
          <href>http://www.gstatic.com/mapspro/images/stock/503-wht-blank_maps.png</href>
        </Icon>
      </IconStyle>
      <LabelStyle>
        <scale>1</scale>
      </LabelStyle>
    </Style>
    <StyleMap id="icon-1587-795548">
      <Pair>
        <key>normal</key>
        <styleUrl>#icon-1587-795548-normal</styleUrl>
      </Pair>
      <Pair>
        <key>highlight</key>
        <styleUrl>#icon-1587-795548-highlight</styleUrl>
      </Pair>
    </StyleMap>
    <Folder>
      <name>villosa.xlsx</name>
      <Placemark>
        <name>Kribi</name>
        <description><![CDATA[FID: 0<br>Lat: 2.94994<br>Long: 9.9166203<br>Location: ]]></description>
        <styleUrl>#icon-1587-795548</styleUrl>
        <ExtendedData>
          <Data name="FID">
            <value>0.0</value>
          </Data>
          <Data name="Lat">
            <value>2.94994</value>
          </Data>
          <Data name="Long">
            <value>9.9166203</value>
          </Data>
          <Data name="Location">
            <value/>
          </Data>
        </ExtendedData>
        <Point>
          <coordinates>
            9.9166203,2.94994,0
          </coordinates>
        </Point>
      </Placemark>
      <Placemark>
        <name><![CDATA[Talbot & Talbot 3775]]></name>
        <description><![CDATA[FID: 1<br>Lat: 4.7460599<br>Long: 6.7676401<br>Location: ]]></description>
        <styleUrl>#icon-1587-795548</styleUrl>
        <ExtendedData>
          <Data name="FID">
            <value>1.0</value>
          </Data>
          <Data name="Lat">
            <value>4.7460599</value>
          </Data>
          <Data name="Long">
            <value>6.7676401</value>
          </Data>
          <Data name="Location">
            <value/>
          </Data>
        </ExtendedData>
        <Point>
          <coordinates>
            6.7676401,4.7460599,0
          </coordinates>
        </Point>
      </Placemark>
      <Placemark>
        <name>Kennedy 2574</name>
        <description><![CDATA[FID: 2<br>Lat: 6.0999899<br>Long: 5.8833399<br>Location: ]]></description>
        <styleUrl>#icon-1587-795548</styleUrl>
        <ExtendedData>
          <Data name="FID">
            <value>2.0</value>
          </Data>
          <Data name="Lat">
            <value>6.0999899</value>
          </Data>
          <Data name="Long">
            <value>5.8833399</value>
          </Data>
          <Data name="Location">
            <value/>
          </Data>
        </ExtendedData>
        <Point>
          <coordinates>
            5.8833399,6.0999899,0
          </coordinates>
        </Point>
      </Placemark>
      <Placemark>
        <name>Gold Coast</name>
        <description><![CDATA[FID: 3<br>Lat: 5.3333201<br>Long: -0.750058<br>Location: ]]></description>
        <styleUrl>#icon-1587-795548</styleUrl>
        <ExtendedData>
          <Data name="FID">
            <value>3.0</value>
          </Data>
          <Data name="Lat">
            <value>5.3333201</value>
          </Data>
          <Data name="Long">
            <value>-0.750058</value>
          </Data>
          <Data name="Location">
            <value/>
          </Data>
        </ExtendedData>
        <Point>
          <coordinates>
            -0.750058,5.3333201,0
          </coordinates>
        </Point>
      </Placemark>
      <Placemark>
        <name>Chevalier 22516</name>
        <description><![CDATA[FID: 4<br>Lat: 7.2681283<br>Long: -3.8735907<br>Location: ]]></description>
        <styleUrl>#icon-1587-795548</styleUrl>
        <ExtendedData>
          <Data name="FID">
            <value>4.0</value>
          </Data>
          <Data name="Lat">
            <value>7.2681283</value>
          </Data>
          <Data name="Long">
            <value>-3.8735907</value>
          </Data>
          <Data name="Location">
            <value/>
          </Data>
        </ExtendedData>
        <Point>
          <coordinates>
            -3.8735907,7.2681283,0
          </coordinates>
        </Point>
      </Placemark>
      <Placemark>
        <name>Aubreville 198</name>
        <description><![CDATA[FID: 5<br>Lat: 5.3410501<br>Long: -4.02809<br>Location: ]]></description>
        <styleUrl>#icon-1587-795548</styleUrl>
        <ExtendedData>
          <Data name="FID">
            <value>5.0</value>
          </Data>
          <Data name="Lat">
            <value>5.3410501</value>
          </Data>
          <Data name="Long">
            <value>-4.02809</value>
          </Data>
          <Data name="Location">
            <value/>
          </Data>
        </ExtendedData>
        <Point>
          <coordinates>
            -4.02809,5.3410501,0
          </coordinates>
        </Point>
      </Placemark>
      <Placemark>
        <name>Aubreville 1159</name>
        <description><![CDATA[FID: 6<br>Lat: 7.49861<br>Long: -8.4066696<br>Location: ]]></description>
        <styleUrl>#icon-1587-795548</styleUrl>
        <ExtendedData>
          <Data name="FID">
            <value>6.0</value>
          </Data>
          <Data name="Lat">
            <value>7.49861</value>
          </Data>
          <Data name="Long">
            <value>-8.4066696</value>
          </Data>
          <Data name="Location">
            <value/>
          </Data>
        </ExtendedData>
        <Point>
          <coordinates>
            -8.4066696,7.49861,0
          </coordinates>
        </Point>
      </Placemark>
      <Placemark>
        <name>Benardi 8679</name>
        <description><![CDATA[FID: 7<br>Lat: 5.3888898<br>Long: -4.0522199<br>Location: ]]></description>
        <styleUrl>#icon-1587-795548</styleUrl>
        <ExtendedData>
          <Data name="FID">
            <value>7.0</value>
          </Data>
          <Data name="Lat">
            <value>5.3888898</value>
          </Data>
          <Data name="Long">
            <value>-4.0522199</value>
          </Data>
          <Data name="Location">
            <value/>
          </Data>
        </ExtendedData>
        <Point>
          <coordinates>
            -4.0522199,5.3888898,0
          </coordinates>
        </Point>
      </Placemark>
      <Placemark>
        <name>Punch 119</name>
        <description><![CDATA[FID: 8<br>Lat: 7.4930601<br>Long: 3.8880601<br>Location: ]]></description>
        <styleUrl>#icon-1587-795548</styleUrl>
        <ExtendedData>
          <Data name="FID">
            <value>8.0</value>
          </Data>
          <Data name="Lat">
            <value>7.4930601</value>
          </Data>
          <Data name="Long">
            <value>3.8880601</value>
          </Data>
          <Data name="Location">
            <value/>
          </Data>
        </ExtendedData>
        <Point>
          <coordinates>
            3.8880601,7.4930601,0
          </coordinates>
        </Point>
      </Placemark>
      <Placemark>
        <name>Letouzey 9524</name>
        <description><![CDATA[FID: 9<br>Lat: 4.100298 <br>Long: 11.97328<br>Location: ]]></description>
        <styleUrl>#icon-1587-795548</styleUrl>
        <ExtendedData>
          <Data name="FID">
            <value>9.0</value>
          </Data>
          <Data name="Lat">
            <value>4.100298 </value>
          </Data>
          <Data name="Long">
            <value>11.97328</value>
          </Data>
          <Data name="Location">
            <value/>
          </Data>
        </ExtendedData>
        <Point>
          <coordinates>
            11.97328,4.100298,0
          </coordinates>
        </Point>
      </Placemark>
      <Placemark>
        <name>Latilo FHI 40346 (K)</name>
        <description><![CDATA[FID: <br>Lat: 4° 57' 29.988'' N <br>Long: 8° 19' 45.012'' E<br>Location: Calabar Province, Calabar District, Dukwe Felling Area, Calabar river Division (Found at: https://science.mnhn.fr/institution/mnhn/collection/p/item/p00527977?listIndex=6&listCount=10)]]></description>
        <styleUrl>#icon-1587-795548</styleUrl>
        <ExtendedData>
          <Data name="FID">
            <value/>
          </Data>
          <Data name="Lat">
            <value><![CDATA[4° 57' 29.988'' N ]]></value>
          </Data>
          <Data name="Long">
            <value><![CDATA[8° 19' 45.012'' E]]></value>
          </Data>
          <Data name="Location">
            <value><![CDATA[Calabar Province, Calabar District, Dukwe Felling Area, Calabar river Division (Found at: https://science.mnhn.fr/institution/mnhn/collection/p/item/p00527977?listIndex=6&listCount=10)]]></value>
          </Data>
        </ExtendedData>
        <Point>
          <coordinates>
            8.32917,4.95833,0
          </coordinates>
        </Point>
      </Placemark>
      <Placemark>
        <name>Vigne 81 </name>
        <description><![CDATA[FID: <br>Lat: 5.9667 <br>Long: -1.7833 <br>Location: Dunkwe, Ghana]]></description>
        <styleUrl>#icon-1587-795548</styleUrl>
        <ExtendedData>
          <Data name="FID">
            <value/>
          </Data>
          <Data name="Lat">
            <value>5.9667 </value>
          </Data>
          <Data name="Long">
            <value>-1.7833 </value>
          </Data>
          <Data name="Location">
            <value>Dunkwe, Ghana</value>
          </Data>
        </ExtendedData>
        <Point>
          <coordinates>
            -1.7833,5.9667,0
          </coordinates>
        </Point>
      </Placemark>
      <Placemark>
        <name>Thomas 1951 </name>
        <description><![CDATA[FID: <br>Lat: 5°25' <br>Long: 7°05' <br>Location: Ala Nature Reserve, Ondo State]]></description>
        <styleUrl>#icon-1587-795548</styleUrl>
        <ExtendedData>
          <Data name="FID">
            <value/>
          </Data>
          <Data name="Lat">
            <value><![CDATA[5°25' ]]></value>
          </Data>
          <Data name="Long">
            <value><![CDATA[7°05' ]]></value>
          </Data>
          <Data name="Location">
            <value>Ala Nature Reserve, Ondo State</value>
          </Data>
        </ExtendedData>
        <Point>
          <coordinates>
            7.08333333333333,5.41666666666667,0
          </coordinates>
        </Point>
      </Placemark>
    </Folder>
  </Document>
</kml>
