# Supplementary material for: A revision of Xylopia L. (Annonaceae): the species of Tropical Africa
Source: PhytoKeys. 2018 Apr 24;97:1–252. doi: 10.3897/phytokeys.97.20975 (PMC10865103; doi:10.3897/phytokeys.97.20975)
Supplement: Supplementary material 1 — KML files [file phytokeys-97-001_article-20975__-s001.zip › Xylopia wilwerthii.kml]

<?xml version="1.0" encoding="UTF-8"?>
<kml xmlns="http://www.opengis.net/kml/2.2">
  <Document>
    <name>Xylopia wilwerthii (our version)</name>
    <description/>
    <Style id="icon-1739-4E342E-normal">
      <IconStyle>
        <color>ff2e344e</color>
        <scale>1</scale>
        <Icon>
          <href>http://www.gstatic.com/mapspro/images/stock/503-wht-blank_maps.png</href>
        </Icon>
      </IconStyle>
      <LabelStyle>
        <scale>0</scale>
      </LabelStyle>
    </Style>
    <Style id="icon-1739-4E342E-highlight">
      <IconStyle>
        <color>ff2e344e</color>
        <scale>1</scale>
        <Icon>
          <href>http://www.gstatic.com/mapspro/images/stock/503-wht-blank_maps.png</href>
        </Icon>
      </IconStyle>
      <LabelStyle>
        <scale>1</scale>
      </LabelStyle>
    </Style>
    <StyleMap id="icon-1739-4E342E">
      <Pair>
        <key>normal</key>
        <styleUrl>#icon-1739-4E342E-normal</styleUrl>
      </Pair>
      <Pair>
        <key>highlight</key>
        <styleUrl>#icon-1739-4E342E-highlight</styleUrl>
      </Pair>
    </StyleMap>
    <Folder>
      <name>Xylopia wilwerthii coordinates, completed.xlsx</name>
      <Placemark>
        <name>Capt. Wilwerth s.n.</name>
        <description><![CDATA[Lattitude: 2.150206<br>Longitude: 21.498868<br>Species: Xylopia wilwerthii<br>Country: Democratic Republic of the Congo<br>Notes: ]]></description>
        <styleUrl>#icon-1739-4E342E</styleUrl>
        <ExtendedData>
          <Data name="Lattitude">
            <value>2.150206</value>
          </Data>
          <Data name="Longitude">
            <value>21.498868</value>
          </Data>
          <Data name="Species">
            <value>Xylopia wilwerthii</value>
          </Data>
          <Data name="Country">
            <value>Democratic Republic of the Congo</value>
          </Data>
          <Data name="Notes">
            <value/>
          </Data>
        </ExtendedData>
        <Point>
          <coordinates>
            21.498868,2.150206,0
          </coordinates>
        </Point>
      </Placemark>
      <Placemark>
        <name>Gillet s.n.</name>
        <description><![CDATA[Lattitude: -4.387325<br>Longitude: 15.310941<br>Species: Xylopia wilwerthii<br>Country: Democratic Republic of the Congo<br>Notes: ]]></description>
        <styleUrl>#icon-1739-4E342E</styleUrl>
        <ExtendedData>
          <Data name="Lattitude">
            <value>-4.387325</value>
          </Data>
          <Data name="Longitude">
            <value>15.310941</value>
          </Data>
          <Data name="Species">
            <value>Xylopia wilwerthii</value>
          </Data>
          <Data name="Country">
            <value>Democratic Republic of the Congo</value>
          </Data>
          <Data name="Notes">
            <value/>
          </Data>
        </ExtendedData>
        <Point>
          <coordinates>
            15.310941,-4.387325,0
          </coordinates>
        </Point>
      </Placemark>
      <Placemark>
        <name>Descoings 5852</name>
        <description><![CDATA[Lattitude: 04°34'58"S<br>Longitude: 14°58'27"E<br>Species: Xylopia wilwerthii<br>Country: Republic of the Congo<br>Notes: ]]></description>
        <styleUrl>#icon-1739-4E342E</styleUrl>
        <ExtendedData>
          <Data name="Lattitude">
            <value><![CDATA[04°34'58"S]]></value>
          </Data>
          <Data name="Longitude">
            <value><![CDATA[14°58'27"E]]></value>
          </Data>
          <Data name="Species">
            <value>Xylopia wilwerthii</value>
          </Data>
          <Data name="Country">
            <value>Republic of the Congo</value>
          </Data>
          <Data name="Notes">
            <value/>
          </Data>
        </ExtendedData>
        <Point>
          <coordinates>
            14.9741666666667,-4.58277777777778,0
          </coordinates>
        </Point>
      </Placemark>
      <Placemark>
        <name>Koechlin 1112</name>
        <description><![CDATA[Lattitude: -4.220705<br>Longitude: 15.292007<br>Species: Xylopia wilwerthii<br>Country: Republic of the Congo<br>Notes: Same as Descoings 5852]]></description>
        <styleUrl>#icon-1739-4E342E</styleUrl>
        <ExtendedData>
          <Data name="Lattitude">
            <value>-4.220705</value>
          </Data>
          <Data name="Longitude">
            <value>15.292007</value>
          </Data>
          <Data name="Species">
            <value>Xylopia wilwerthii</value>
          </Data>
          <Data name="Country">
            <value>Republic of the Congo</value>
          </Data>
          <Data name="Notes">
            <value>Same as Descoings 5852</value>
          </Data>
        </ExtendedData>
        <Point>
          <coordinates>
            15.292007,-4.220705,0
          </coordinates>
        </Point>
      </Placemark>
      <Placemark>
        <name>Trochain 9603 [6451]</name>
        <description><![CDATA[Lattitude: -4.782848<br>Longitude: 14.626938<br>Species: Xylopia wilwerthii<br>Country: Republic of the Congo<br>Notes: ]]></description>
        <styleUrl>#icon-1739-4E342E</styleUrl>
        <ExtendedData>
          <Data name="Lattitude">
            <value>-4.782848</value>
          </Data>
          <Data name="Longitude">
            <value>14.626938</value>
          </Data>
          <Data name="Species">
            <value>Xylopia wilwerthii</value>
          </Data>
          <Data name="Country">
            <value>Republic of the Congo</value>
          </Data>
          <Data name="Notes">
            <value/>
          </Data>
        </ExtendedData>
        <Point>
          <coordinates>
            14.626938,-4.782848,0
          </coordinates>
        </Point>
      </Placemark>
      <Placemark>
        <name>Breyne 96</name>
        <description><![CDATA[Lattitude: -4.458966<br>Longitude: 15.275908<br>Species: Xylopia wilwerthii<br>Country: Democratic Republic of the Congo<br>Notes: ]]></description>
        <styleUrl>#icon-1739-4E342E</styleUrl>
        <ExtendedData>
          <Data name="Lattitude">
            <value>-4.458966</value>
          </Data>
          <Data name="Longitude">
            <value>15.275908</value>
          </Data>
          <Data name="Species">
            <value>Xylopia wilwerthii</value>
          </Data>
          <Data name="Country">
            <value>Democratic Republic of the Congo</value>
          </Data>
          <Data name="Notes">
            <value/>
          </Data>
        </ExtendedData>
        <Point>
          <coordinates>
            15.275908,-4.458966,0
          </coordinates>
        </Point>
      </Placemark>
      <Placemark>
        <name>Breyne 3348</name>
        <description><![CDATA[Lattitude: -5.599582<br>Longitude: 13.079202<br>Species: Xylopia wilwerthii<br>Country: Democratic Republic of the Congo<br>Notes: ]]></description>
        <styleUrl>#icon-1739-4E342E</styleUrl>
        <ExtendedData>
          <Data name="Lattitude">
            <value>-5.599582</value>
          </Data>
          <Data name="Longitude">
            <value>13.079202</value>
          </Data>
          <Data name="Species">
            <value>Xylopia wilwerthii</value>
          </Data>
          <Data name="Country">
            <value>Democratic Republic of the Congo</value>
          </Data>
          <Data name="Notes">
            <value/>
          </Data>
        </ExtendedData>
        <Point>
          <coordinates>
            13.079202,-5.599582,0
          </coordinates>
        </Point>
      </Placemark>
      <Placemark>
        <name>Coupère 1675</name>
        <description><![CDATA[Lattitude: -5.25<br>Longitude: 14.866667<br>Species: Xylopia wilwerthii<br>Country: Democratic Republic of the Congo<br>Notes: ]]></description>
        <styleUrl>#icon-1739-4E342E</styleUrl>
        <ExtendedData>
          <Data name="Lattitude">
            <value>-5.25</value>
          </Data>
          <Data name="Longitude">
            <value>14.866667</value>
          </Data>
          <Data name="Species">
            <value>Xylopia wilwerthii</value>
          </Data>
          <Data name="Country">
            <value>Democratic Republic of the Congo</value>
          </Data>
          <Data name="Notes">
            <value/>
          </Data>
        </ExtendedData>
        <Point>
          <coordinates>
            14.866667,-5.25,0
          </coordinates>
        </Point>
      </Placemark>
      <Placemark>
        <name>Donis 368</name>
        <description><![CDATA[Lattitude: -4.787713<br>Longitude: 13.117155<br>Species: Xylopia wilwerthii<br>Country: Democratic Republic of the Congo<br>Notes: ]]></description>
        <styleUrl>#icon-1739-4E342E</styleUrl>
        <ExtendedData>
          <Data name="Lattitude">
            <value>-4.787713</value>
          </Data>
          <Data name="Longitude">
            <value>13.117155</value>
          </Data>
          <Data name="Species">
            <value>Xylopia wilwerthii</value>
          </Data>
          <Data name="Country">
            <value>Democratic Republic of the Congo</value>
          </Data>
          <Data name="Notes">
            <value/>
          </Data>
        </ExtendedData>
        <Point>
          <coordinates>
            13.117155,-4.787713,0
          </coordinates>
        </Point>
      </Placemark>
      <Placemark>
        <name>Jans 1110</name>
        <description><![CDATA[Lattitude: -3.25<br>Longitude: 19.1<br>Species: Xylopia wilwerthii<br>Country: Democratic Republic of the Congo<br>Notes: ]]></description>
        <styleUrl>#icon-1739-4E342E</styleUrl>
        <ExtendedData>
          <Data name="Lattitude">
            <value>-3.25</value>
          </Data>
          <Data name="Longitude">
            <value>19.1</value>
          </Data>
          <Data name="Species">
            <value>Xylopia wilwerthii</value>
          </Data>
          <Data name="Country">
            <value>Democratic Republic of the Congo</value>
          </Data>
          <Data name="Notes">
            <value/>
          </Data>
        </ExtendedData>
        <Point>
          <coordinates>
            19.1,-3.25,0
          </coordinates>
        </Point>
      </Placemark>
      <Placemark>
        <name>Toussaint 2114</name>
        <description><![CDATA[Lattitude: -5.545593<br>Longitude: 13.157351<br>Species: Xylopia wilwerthii<br>Country: Democratic Republic of the Congo<br>Notes: same as Devoured 3083 and Donis 2041]]></description>
        <styleUrl>#icon-1739-4E342E</styleUrl>
        <ExtendedData>
          <Data name="Lattitude">
            <value>-5.545593</value>
          </Data>
          <Data name="Longitude">
            <value>13.157351</value>
          </Data>
          <Data name="Species">
            <value>Xylopia wilwerthii</value>
          </Data>
          <Data name="Country">
            <value>Democratic Republic of the Congo</value>
          </Data>
          <Data name="Notes">
            <value>same as Devoured 3083 and Donis 2041</value>
          </Data>
        </ExtendedData>
        <Point>
          <coordinates>
            13.157351,-5.545593,0
          </coordinates>
        </Point>
      </Placemark>
      <Placemark>
        <name>Gossweiler 6169</name>
        <description><![CDATA[Lattitude: -4.879142<br>Longitude: 12.5725463<br>Species: Xylopia wilwerthii<br>Country: Angola<br>Notes: ]]></description>
        <styleUrl>#icon-1739-4E342E</styleUrl>
        <ExtendedData>
          <Data name="Lattitude">
            <value>-4.879142</value>
          </Data>
          <Data name="Longitude">
            <value>12.5725463</value>
          </Data>
          <Data name="Species">
            <value>Xylopia wilwerthii</value>
          </Data>
          <Data name="Country">
            <value>Angola</value>
          </Data>
          <Data name="Notes">
            <value/>
          </Data>
        </ExtendedData>
        <Point>
          <coordinates>
            12.5725463,-4.879142,0
          </coordinates>
        </Point>
      </Placemark>
      <Placemark>
        <name>Pauwels 3478</name>
        <description><![CDATA[Lattitude: 5° 26' 0" S<br>Longitude: 16° 19' 0" E <br>Species: Xylopia wilwerthii <br>Country: Bombo Makuka, DRC<br>Notes: ]]></description>
        <styleUrl>#icon-1739-4E342E</styleUrl>
        <ExtendedData>
          <Data name="Lattitude">
            <value><![CDATA[5° 26' 0" S]]></value>
          </Data>
          <Data name="Longitude">
            <value><![CDATA[16° 19' 0" E ]]></value>
          </Data>
          <Data name="Species">
            <value>Xylopia wilwerthii </value>
          </Data>
          <Data name="Country">
            <value>Bombo Makuka, DRC</value>
          </Data>
          <Data name="Notes">
            <value/>
          </Data>
        </ExtendedData>
        <Point>
          <coordinates>
            16.3166666666667,-5.43333333333333,0
          </coordinates>
        </Point>
      </Placemark>
    </Folder>
  </Document>
</kml>
